# Supplementary material for: Comprehensive comparison between azacytidine and decitabine treatment in an acute myeloid leukemia cell line
Source: Clin Epigenetics. 2022 Sep 11;14:113. doi: 10.1186/s13148-022-01329-0 (PMC9465881; doi:10.1186/s13148-022-01329-0)
Supplement: Supplementary file 5 — Additional file 5. Proteomics data MOLM-13 comparison AzaC and AzadC. [file 13148_2022_1329_MOESM5_ESM.xlsx]

## Sheet: Sheet1
Protein IDs	Gene names	1µMAzaC_-log(p-value)	1µMAzaC_p-value	1µMAzaC_log2FC	2.5µMAzaC_-log(p-value)	2.5µMAzaC_p-value	2.5µMAzaC_log2FC	0.5µMAzadC_-log(p-value)	0.5µMAzadC_p-value	0.5µMAzadC_log2FC
Q00341	HDLBP	0.517052	0.304052	0.217575	0.607232	0.247041	0.2695	0.0991783	0.795833	-0.103525
A0A024R571	EHD1	0.101098	0.792323	-0.0467	0.175742	0.667203	-0.0476251	0.399553	0.398518	0.10325
P25787	PSMA2	0.925632	0.118677	-0.427399	0.47877	0.33207	-0.229825	0.0820493	0.827848	0.0455751
A0A024RCR6	BAT3	1.07296	0.084535	-0.221251	0.0437899	0.904087	0.0141244	0.324803	0.473366	-0.0790505
A0A087WT44	HMOX2	0.534083	0.292359	-0.101974	0.674694	0.211498	0.100126	1.27141	0.0535287	-0.36605
A0A087WXF6	NDUFS7	1.16866	0.067817	1.0644	0.288845	0.514227	-0.53495	1.28271	0.0521537	1.11167
A0A087WTK0	PTPRJ	0.168722	0.678075	-0.209599	0.511084	0.308259	0.289176	0.809635	0.155012	0.426926
P11940	PABPC1	0.325012	0.473138	0.0419755	0.354921	0.44165	0.06495	1.7336	0.0184672	-0.232575
A0A087WVR3	UHRF1	0.487047	0.325802	0.1937	1.28863	0.0514479	0.3919	0.183615	0.655217	-0.0706248
A0A087WU64	POLA1	0.319505	0.479176	0.156075	0.266878	0.540906	0.1027	0.772257	0.168944	-0.347524
Q8WYA6	CTNNBL1	1.06226	0.0866442	-0.2306	0.143784	0.718151	-0.0467248	1.40906	0.0389892	-0.2543
E9PL01	SPCS2	0.342227	0.454751	-0.575774	0.359358	0.437162	-0.772924	0.229713	0.589233	-0.424524
A0A087WUK2	HNRNPDL	0.210677	0.615635	0.17445	0.132339	0.737328	-0.130475	0.249056	0.563565	-0.185274
A0A087WUL9	PSMD13	0.20858	0.618614	-0.0747499	0.506455	0.311562	0.1217	0.977759	0.105255	0.181625
A0A087WUN7	SLIRP	0.2874	0.515941	-0.778175	0.317255	0.481665	0.206875	0.393993	0.403652	-0.820725
P07203	GPX1	0.292458	0.509966	0.187449	0.0317858	0.929425	-0.0253754	0.951194	0.111894	0.455275
A0A087WUT6	EIF5B	1.10035	0.0793687	-0.2017	0.789628	0.16232	-0.2438	0.0177098	0.960042	0.0083499
A0A087WVM4	MTHFD1L	0.489125	0.324246	-0.604075	0.198746	0.632782	-0.244451	0.0236827	0.946929	0.0328999
A0A087WVQ6	CLTC	0.777696	0.166842	0.0549254	1.48506	0.0327293	-0.0968499	2.0824	0.00827189	0.20455
A0A087WVY3	RFC2	0.00156963	0.996392	0.00107527	0.49991	0.316293	-0.450425	0.139164	0.725831	0.1188
A0A087WW40	SH3GLB1	0.26093	0.548366	0.253475	0.111904	0.772851	0.0794253	0.654405	0.221613	0.5978
A0A087WW66	PSMD1	1.69411	0.020225	-0.19695	0.359089	0.437432	-0.071075	0.383252	0.41376	-0.0597496
A0A087WW82	GPR89B	10.2243	5.96647e-11	19.9956	9.43621	3.66258e-10	20.2966	0	1	0
A0A087WWF6	POLD2	0.825616	0.149411	0.19715	0.0962787	0.801164	0.053175	0.83217	0.147174	0.1743
A0A494C001	RBM15	0.701497	0.19884	0.2569	1.14363	0.0718404	0.197725	0.11128	0.773963	-0.15035
V9GYP5	EMG1	0.880477	0.131681	0.6527	0.877472	0.132595	0.690275	0.147336	0.712302	0.172001
A0A087WWS1	THOC1	0.336433	0.460858	0.360025	0.398273	0.399693	-0.537951	0.245172	0.568627	-0.399375
A0A087WWU8	TPM3	1.08134	0.08292	-0.491825	0.700394	0.199345	-0.279575	0.457291	0.348906	-0.200525
B5MEB3	CABIN1	0.636808	0.230777	0.24425	0.741024	0.181542	0.3661	0.160673	0.69076	-0.106575
A0A087WX97	BCL2L13	0.957234	0.110348	0.898125	0.0772921	0.836966	0.162675	0.0427751	0.906202	0.10155
A0A087WXC5	NDUFA10	0.042117	0.907576	-0.0464506	0.447584	0.356793	0.39185	0.149892	0.708121	-0.1672
Q14980	NUMA1	1.76666	0.0171135	0.1189	0.557388	0.277084	0.0583005	1.12588	0.0748371	-0.1693
A0A087WY71	AP2M1	0.624682	0.237311	1.43157	0.74633	0.179337	1.62947	0.737988	0.182815	1.6111
D6RFM0	UBE2D2	0.629259	0.234823	-1.20505	0.641247	0.22843	-0.447	1.56996	0.0269181	-0.7723
A0A087WYJ2	POLD1	0.0270104	0.939701	-0.0111504	0.253577	0.557728	0.09905	0.228037	0.591511	-0.08255
O43399	TPD52L2	0.651229	0.22324	0.12285	1.08967	0.0813441	-0.3495	0.200008	0.630946	-0.0743747
Q15185	PTGES3	0.540622	0.28799	1.32875	0.568911	0.269829	1.39063	0.467598	0.340724	1.19698
A0A087WZ13	RAVER1	0.151079	0.706189	-0.04845	0.268235	0.539219	-0.0745249	1.70227	0.0198484	-0.334249
A0A590UK10	ARHGEF18	1.43742	0.0365239	-0.629125	0.990767	0.102149	-0.97155	2.17586	0.00667025	-0.48095
Q5TBB1	RNASEH2B	1.04236	0.0907059	1.66948	0.11677	0.764241	0.345	0.154813	0.700144	-0.5113
A0A087WZK0	DHPS	0.362393	0.434117	-0.74955	0.177453	0.66458	-0.377775	0.435895	0.366526	-0.671649
A0A087X2E5	IDH3B	0.344765	0.4521	0.58685	0.526029	0.297832	-1.21205	0.0495957	0.892081	-0.147525
A0A087WZT2	METTL7B	1.2011	0.0629354	-1.6316	1.8075	0.0155776	-2.54007	0.149538	0.708699	-0.37525
A0A087WZT3	BOLA2	1.52829	0.0296287	2.79698	0.493212	0.321209	1.61685	0.512699	0.307115	1.54073
A0A087X054	HYOU1	1.15277	0.0703437	0.327575	1.0198	0.0955424	0.30445	1.81963	0.0151484	0.510575
A0A087X0I3	CECR1	0.150709	0.706791	0.140874	15.6103	2.45299e-16	-20.609	7.05203	8.87085e-08	1.87202
A0A087X0M4	SLC4A1AP	0.88327	0.130837	-1.66785	9.04806	8.95244e-10	-23.3124	1.16078	0.0690584	-1.86355
Q9H4L4	SENP3	0.14209	0.720959	-0.0643001	0.171886	0.673153	-0.0891252	0.541027	0.287722	0.2176
G3V4F2	ACOT1	0.914565	0.12174	0.235225	1.09587	0.0801913	0.2886	1.12175	0.0755527	0.2905
Q2TAM5	RELA	1.22428	0.0596654	0.187675	0.803434	0.157241	0.159351	0.328896	0.468926	0.0465751
A0A087X1B1	IKBKG	1.7959	0.0159993	-0.286374	0.534977	0.291758	-0.730699	0.0910517	0.810865	-0.0346246
Q9UL46	PSME2	0.656672	0.220459	-0.551199	1.59579	0.0253638	-1.2669	0.0279207	0.937733	-0.045125
A0A087X211	KIAA1524	0.385813	0.411327	0.2154	0.778268	0.166622	0.3472	0.485231	0.327167	0.31245
A0A087X256	KIAA1033	0.720743	0.190221	-0.266349	0.0362237	0.919976	0.0191755	0.145313	0.715627	0.0701756
A0A087X295	WDR6	9.35532	4.41246e-10	20.192	9.039	9.1412e-10	20.4289	11.8254	1.49477e-12	20.5229
A0A087X2D5	MRPL45	3.20353	0.00062585	-0.483575	2.12007	0.00758455	-0.411674	3.85163	0.000140724	-0.59405
A0A087X2D8	SPAG9	0.410651	0.388463	0.437126	0.634992	0.231744	0.595525	0.323998	0.474244	0.407925
A0A087X2H1	HECTD1	0.70798	0.195893	-0.45245	0.333525	0.463954	0.208499	0.407177	0.391582	-0.2534
A0A087X2I1	PSMC6	0.00225185	0.994828	0.00140047	0.0949825	0.803558	0.05865	0.601726	0.250192	0.2636
A0A096LPI6	C21orf33	6.00503	9.88477e-07	23.3689	12.3402	4.56842e-13	23.5554	9.23083	5.87722e-10	24.4332
A0A0A0MQS1	PYCRL	0.382958	0.41404	0.956525	0.363981	0.432532	0.921225	0.0214467	0.951817	0.0855002
H7C3V9	SCLY	8.64388	2.27051e-09	-21.4411	0.576614	0.265086	-0.67245	8.64388	2.27051e-09	-21.4411
A0A0A0MR02	VDAC2	0.986735	0.103101	-2.2701	0.187703	0.649078	-0.10545	0.00119806	0.997245	0.000450134
H3BM50	MLST8	0.479346	0.33163	-0.642575	2.04805	0.00895262	-1.73915	0.696068	0.201341	-0.626375
A0A0A0MRA5	HNRNPUL1	1.33218	0.0465398	0.245151	2.10933	0.00777448	0.172125	0.698624	0.200159	-0.12035
A0A0A0MRA8	EPB41L3	0.377298	0.419471	0.50615	0.767845	0.170669	0.869275	0.445895	0.358183	0.567725
A0A0A0MRF9	PLCG2	0.792814	0.161133	0.54635	0.409121	0.389833	0.334425	0.0437294	0.904213	0.0988998
A0A0A0MRG8	BAK1	0.0585213	0.873934	-0.041925	1.51819	0.0303255	0.7642	0.113708	0.769647	-0.0739746
A0A0A0MRJ6	PCMT1	0.278955	0.526071	0.44435	0.379318	0.417524	0.60985	0.0630884	0.864792	-0.16895
A0A0A0MRM9	NOLC1	6.27721	5.28191e-07	-23.1659	1.24555	0.0568137	-2.68267	1.15819	0.0694717	-2.48203
A0A0A0MS29	MFF	0.024624	0.944879	0.104075	0.451365	0.3537	1.16115	0.2337	0.583848	-0.713076
A0A0A0MS51	GSN	0.0692801	0.85255	0.339175	0.37586	0.420862	-1.40935	0.84196	0.143893	2.01163
A0A0U1RQK7	EIF4G3	1.10969	0.0776808	-0.90485	1.05319	0.0884731	-0.403501	10.6959	2.01435e-11	-20.863
A0A0A0MSK5	TOR1AIP1	1.01656	0.0962581	0.83395	0.918588	0.120618	0.786075	0.234164	0.583225	0.337574
A0A0A0MSW4	PITPNB	0.400321	0.397813	-0.744699	0.0410335	0.909843	0.0146756	0.879972	0.131834	-1.7899
A0A0A0MTN9	FDXR	1.52844	0.0296185	1.29228	0.0616979	0.867565	0.16945	1.91491	0.0121644	1.64107
Q8NHJ6	LILRB4	0.179823	0.660962	-0.207825	0.231992	0.586149	-0.274225	0.116932	0.763955	-0.127875
A0A0A0MTB8	WDR36	0.0256765	0.942591	0.0143251	0.957007	0.110406	0.46045	0.39753	0.400377	-0.7199
A0A0A0MTC1	RNF213	0.159569	0.692519	0.112851	0.336908	0.460355	-0.18825	0.117632	0.762724	-0.0908999
A0A0A0MTH9	BTAF1	0.80873	0.155335	-0.278675	0.817712	0.152156	-0.287849	1.1138	0.0769479	-0.279374
Q13617	CUL2	2.10031	0.00793768	0.421175	1.06588	0.0859244	0.440625	1.37627	0.0420469	0.30355
F8WDD7	ARPC4	0.299717	0.501514	0.122325	0.263362	0.545303	0.11485	0.0315367	0.929958	0.0178499
A0A0B4J1Z1	SRSF7	0.414564	0.384978	-0.27875	1.04925	0.089279	-0.4197	0.732437	0.185167	-0.320125
A0A0B4J2A4	ACAA2	1.09648	0.0800795	-1.96125	7.69135	2.03542e-08	-22.5225	0.256445	0.554057	-0.467525
Q5W0H4	TPT1	0.891938	0.128251	-0.191375	0.269423	0.537746	0.0961246	0.296449	0.505302	-0.0881495
A0A0C4DFV9	SET	0.193348	0.640696	-0.0598001	0.00804343	0.98165	-0.00299978	2.19506	0.00638179	-0.432975
A0A0C4DFW4	TEX30	0.653365	0.222144	0.913526	0.228656	0.590668	-0.548725	0.133822	0.734815	0.327775
O60934	NBN	1.4882	0.0324941	1.1091	0.5145	0.305844	0.683825	0.754567	0.175968	0.633249
C9J9K3	RPSA	0.781578	0.165357	0.1597	1.44316	0.0360448	0.1957	1.12265	0.0753965	0.127476
Q7L014	DDX46	0.184867	0.653331	-0.050025	0.254092	0.557068	-0.117825	0.993593	0.101486	-0.185725
Q8NI27	THOC2	0.682172	0.207887	0.332576	0.453161	0.35224	0.24275	0.452205	0.353016	0.24795
A0A0C4DGF8	EHMT1	7.68789	2.05168e-08	20.5752	9.1143	7.68594e-10	20.2219	8.58642	2.59169e-09	21.2006
Q14839	CHD4	0.521938	0.300651	0.1645	0.854181	0.1399	0.261425	0.076023	0.839416	0.0303249
O75390	CS	0.318375	0.480425	-0.28745	0.0929	0.807421	-0.0826006	0.129575	0.742035	-0.134625
P39656	DDOST	0.342216	0.454762	1.2173	0.392158	0.405361	1.2007	0.420957	0.379352	1.41052
A0A0C4DH01	POLR3E	0.516791	0.304235	-0.71435	0.862319	0.137303	-1.0385	9.08674	8.18957e-10	-21.5007
Q5QPR4	CDK11A	0.325701	0.472388	0.223975	0.368369	0.428184	0.281599	0.000712039	0.998362	0.000549793
O00571	DDX3X	0.00869371	0.980181	-0.00307512	0.0998699	0.794566	-0.0328999	0.123607	0.752303	-0.0335751
Q92614	MYO18A	0.20484	0.623965	0.440025	0.141928	0.721228	0.32055	0.101377	0.791815	-0.349475
A0A0D9SFM0	SHPRH	0.256234	0.554326	0.092875	0.0334133	0.925948	0.0290499	1.35807	0.0438457	-0.34515
A0A1W2PNM1	HADH	0.519574	0.302292	1.40008	0.0435327	0.904622	-0.218875	0.634031	0.232257	1.63007
A0A0D9SFS3	OGDH	0.177113	0.6651	-0.038475	0.0859527	0.820441	-0.0192003	0.719105	0.190939	-0.12685
A0A2R8Y5N1	DIAPH1	0.0109904	0.975011	0.00772524	0.255389	0.555406	-0.133075	0.160729	0.690671	0.0555248
A0A0G2JHC2	PPP1R18	7.23587	5.80943e-08	-20.3404	0.0797081	0.832323	-0.162899	7.23587	5.80943e-08	-20.3404
A0A0G2JRR0	EHMT2	0.146914	0.712994	0.158499	0.0138542	0.968603	0.017725	0.0494094	0.892464	0.0584502
A0A0G2JIW1	HSPA1B	0.10622	0.783033	0.0437751	0.662384	0.217579	0.206076	0.560695	0.274982	0.183625
A0A0G2JJD3	ABHD16A	0.927599	0.118141	1.05105	1.00655	0.0985031	1.146	1.10316	0.0788566	1.21765
A0A0G2JKR7	RXRB	0.572843	0.267397	0.7837	0.0581455	0.874691	0.1237	0.151261	0.705893	0.307075
A0A0G2JNZ2	SCRIB	0.277119	0.5283	-0.0670505	0.00682081	0.984417	-0.00204992	0.255031	0.555864	0.0532494
A0A0G2JS82	AP2A2	0.234084	0.583332	0.427876	0.0519834	0.88719	-0.122	0.226747	0.593271	0.42135
A0A0J9YYL3	PUF60	0.112983	0.770934	-0.0368004	0.0177249	0.960009	0.00737476	1.26584	0.0542195	-0.258
A0A0J9YWL0	AIM1	0.11698	0.763871	0.135725	0.167183	0.680483	0.1357	0.0314395	0.930166	0.0498252
V9GYD9	CELF2	0.500032	0.316205	1.1139	0.572718	0.267474	1.2404	0.160542	0.690967	0.52925
Q562E7	WDR81	0.195892	0.636954	-0.0522251	0.38674	0.41045	-0.488125	0.339011	0.45813	-0.1177
P43243	MATR3	0.053305	0.884494	-0.0308251	0.0805622	0.830688	-0.039175	0.344027	0.452869	-0.148075
A0A0R4J2F3		0.574396	0.266443	0.909975	0.764359	0.172045	0.74875	0.621028	0.239316	0.687924
A0A0S2Z5D0	CLN6	6.62773	2.35652e-07	-22.1019	0.151835	0.704961	0.477125	0.501556	0.315097	0.977425
A0A0U1RRL5	ELF1	1.21869	0.0604384	0.2384	0.447847	0.356576	-0.68335	0.460378	0.346435	-0.130025
A6NLN1	PTBP1	0.586987	0.258829	-0.17325	1.26656	0.0541301	-0.179275	1.23757	0.0578665	-0.332125
Q5SPM2	HLA-A	1.02975	0.0933798	0.37975	1.71634	0.0192161	0.575274	0.651971	0.222858	0.25125
A0A140T937	HLA-C	0.0056559	0.987061	0.00909948	1.52355	0.0299535	0.99485	0.101809	0.791027	0.200025
Q03518	TAP1	0.840991	0.144214	0.374875	0.0701943	0.850757	0.0748248	0.016389	0.962966	-0.0186501
A0A182DWI3	TXNRD1	0.171756	0.673354	-0.0512495	0.411496	0.387707	-0.13515	1.43916	0.036378	-0.3678
A0A1B0GWJ0	ADSL	0.549769	0.281988	-0.381875	0.259277	0.550457	0.184275	0.0575993	0.875791	-0.0409498
A0A1B0GTQ6	POLG	0.722436	0.18948	-0.78825	0.727304	0.187368	-0.675825	0.471142	0.337954	-0.446875
A0A1B0GU86	ACY1	0.743105	0.180674	0.595	0.336462	0.460828	0.34325	0.409555	0.389444	0.3774
A0A1B0GW44	CTSD	0.651677	0.223009	0.84185	0.377024	0.419736	0.607049	1.65885	0.0219357	1.66647
A0A1B0GV75	CPT2	0.201796	0.628354	-0.0636001	0.283895	0.520121	-0.2226	0.197574	0.634492	0.0553498
A0A1B0GV93	HSD17B12	8.72396	1.88815e-09	20.8459	8.88348	1.30773e-09	21.5456	0	1	0
C9J3Q3	FAM107B	0.646396	0.225737	-0.869025	7.98395	1.03766e-08	-21.6786	7.98395	1.03766e-08	-21.6786
Q16555	DPYSL2	0.135133	0.732601	0.042625	0.456167	0.349811	0.0715504	0.257761	0.552382	0.0609007
Q9BWM7	SFXN3	0.358092	0.438438	0.22325	0.0295866	0.934143	-0.0222502	0.393488	0.404121	0.2313
Q969N2	PIGT	0.274466	0.531537	-0.422575	9.73772	1.82929e-10	-20.9471	0.0128338	0.970881	-0.0133004
A0A1W2PNV4		0.488523	0.324696	-0.3078	1.04781	0.0895752	-0.5324	0.602307	0.249858	-0.318975
A0A494C0T4	STAT6	0.0889759	0.814749	-0.0731997	0.0962569	0.801204	0.0806751	0.122014	0.755068	0.116625
A0A1W2PPH1	ME2	0.528742	0.295977	0.93485	0.27232	0.534171	-0.77635	0.6284	0.235288	1.0839
A0A1W2PPZ5	TCEA1	0.13055	0.740371	0.0309501	0.393743	0.403885	0.0680504	2.32832	0.0046955	-0.363774
E9PNM1	FDFT1	0.479565	0.331463	-0.2123	0.335805	0.461525	-0.300375	0.418076	0.381878	0.1301
A0A1W2PQ90	RAD50	0.551196	0.281063	-0.671375	0.242346	0.57234	-0.141624	0.274447	0.531561	-0.161075
A0A1W2PQS6	RPS10	0.176884	0.665451	0.0963993	1.21151	0.0614449	0.42375	0.244666	0.569291	-0.0976248
A0A1X7SBZ2	DDX17	0.677375	0.210196	0.113175	0.681347	0.208283	0.131325	0.128835	0.743302	-0.0313997
A0A286YF22	PHGDH	0.626936	0.236082	0.137025	0.174147	0.669657	0.0461502	0.642847	0.22759	-0.1763
A0A2R8YCY2	FRY	0.154156	0.701203	0.0781755	0.887576	0.129546	0.254075	2.46063	0.00346235	0.6173
A0A2C9F2P4	PPT1	0.601943	0.250067	1.16327	2.22993	0.00588939	2.56582	0.106195	0.783078	0.283424
H7C3F5	CNOT3	1.60374	0.0249037	-3.2387	0.491992	0.322113	-1.17128	1.60903	0.0246022	-0.351375
A0A2R8Y430	GSS	0.33595	0.461371	1.56285	0.421801	0.378616	1.84035	0.835415	0.146078	3.02565
A0A2R8YGN6	SPAST	0.339946	0.457145	-0.833625	0.0829232	0.826184	-0.26725	0.120163	0.758293	0.3279
S6FRS6	SAMSN1	0.44521	0.358748	-0.528525	0.389085	0.40824	0.3581	0.338216	0.45897	-0.39485
A0A2R8Y765	SMARCE1	2.19363	0.00640278	0.496725	0.374558	0.422126	0.169276	0.024295	0.945595	-0.00849962
A0A2R8Y540	CISD2	0.140413	0.723748	-0.39995	0.0350944	0.922371	0.118774	0.049928	0.891399	0.16585
E7EQB9	POLR1C	0.355547	0.441015	-0.467225	0.586463	0.259142	-0.78715	0.485878	0.326679	-0.650525
Q15813	TBCE	0.641031	0.228544	-0.71695	1.99833	0.0100384	-1.31925	1.08204	0.0827869	-0.800275
A0A2R8Y6G6	ENO1	0.807006	0.155953	0.11905	0.185949	0.651706	0.025425	0.111103	0.774278	0.0131497
A0A2R8Y6J3	RPL5	0.259538	0.550125	0.1661	0.693723	0.202431	0.28175	0.0423488	0.907092	-0.022625
A0A2R8Y6W8	ERCC3	0.426781	0.374299	-0.271976	1.42911	0.03723	-1.0041	0.673054	0.212298	-0.449175
A0A2R8YDQ9	SUCLA2	0.731028	0.185769	-0.2788	0.979435	0.104849	-0.73635	0.800982	0.158131	-0.9209
A0A2R8Y7Y4	ANKRD44	0.510625	0.308585	-0.608999	0.778073	0.166697	-0.576149	0.80153	0.157932	-0.55305
P62263	RPS14	0.71275	0.193754	-0.18685	0.623777	0.237806	-0.140349	2.68315	0.00207419	-0.37925
A0A2R8YCS7	SAMHD1	0.627447	0.235805	1.03215	0.372088	0.424534	0.847576	1.61357	0.0243463	1.88313
A0A2R8YD50	HSD17B4	0.00919337	0.979054	0.0182247	0.172755	0.671807	-0.302625	0.840222	0.14447	-2.2697
P68400	CSNK2A1	0.490568	0.323171	0.151325	1.3436	0.0453315	0.317351	0.00810876	0.981502	-0.00297451
A0A2R8YD63	TOPBP1	0.301351	0.499631	0.516125	0.624095	0.237632	0.934225	0.531411	0.294163	0.908075
A0A2R8YDE6	HDAC6	0.00778322	0.982238	0.0234251	0.434226	0.367938	0.646625	0.510116	0.308947	0.73315
A0A2R8YDQ0	VPS33B	0.649892	0.223928	0.4926	0.792126	0.161389	0.582999	0.229391	0.58967	0.257724
A0A2R8YDT1	GLUL	0.259716	0.549901	0.0714498	0.35324	0.443364	-0.320475	0.236572	0.58	-0.28565
A0A2R8YEM3	RPL15	0.324213	0.47401	1.73603	0.928555	0.117881	3.60125	0.422313	0.37817	2.09543
A0A2R8YEP4	BLVRB	0.42239	0.378103	0.9924	0.671025	0.213292	1.4511	0.675462	0.211124	1.53408
H3BMM5	VPS33A	0.156952	0.696704	0.259599	0.648975	0.224401	0.910025	0.637077	0.230634	0.7648
A0A2R8YFH5	SEC23B	0.0123655	0.971929	-0.00442505	0.185461	0.652438	0.0608997	0.319839	0.478808	0.0856252
A0A2R8YGH5	AP1S1	0.439497	0.363499	0.83195	0.385054	0.412046	0.74815	0.0663617	0.858298	0.183
Q9H165	BCL11A	8.79712	1.59543e-09	-21.3818	0.531648	0.294003	-0.729599	8.79712	1.59543e-09	-21.3818
P06744	GPI	0.0236342	0.947034	-0.0088501	0.237668	0.578538	-0.11475	0.262003	0.547012	0.0689001
A0A2U3TZY2	CLPB	0.0816486	0.828612	-0.0893745	0.158759	0.693811	0.0459752	0.761475	0.173191	-0.185075
A0A384DVU0	PNPLA6	0.0580007	0.874982	0.0398998	0.130708	0.740102	0.111075	0.248091	0.564819	0.191025
A0A3B3IRR6	C8orf33	1.67898	0.0209423	-0.4817	1.05187	0.0887421	-0.390075	2.35781	0.00438722	-0.85285
C9J3L8	SSR1	0.587407	0.258579	1.01175	1.31911	0.0479617	1.5698	0.420406	0.379834	0.7216
P06400	RB1	0.680772	0.208559	-1.09885	0.861522	0.137556	-0.933475	9.94313	1.13992e-10	-21.2847
P14735	IDE	0.335582	0.461761	-0.804375	0.338186	0.459001	-0.840301	0.0611693	0.868622	-0.15295
A0A3B3ISK7	DARS2	0.325844	0.472233	0.0981255	0.20185	0.628275	-0.068974	0.69574	0.201493	-0.182099
Q2TAA5	ALG11	0.0932332	0.806802	-0.0650501	0.992398	0.101766	0.448575	0.0991154	0.795948	0.0969
A0A3B3IT47	WDR37	1.21428	0.0610552	0.70645	1.00777	0.0982263	0.596174	0.938598	0.115187	0.494699
Q9P2X3	IMPACT	0.980727	0.104538	-0.75495	9.28792	5.15324e-10	-21.4186	1.15108	0.0706192	-0.9489
A0A3B3ITU8	ITPR1	0.0811627	0.82954	0.0647755	0.591289	0.256278	-0.34015	0.0596915	0.871582	0.0433497
A0A3B3ITW3	ABCD3	0.651217	0.223246	0.409675	0.0906285	0.811655	0.133225	0.397825	0.400106	0.3119
A0A3B3ITZ9	THRAP3	0.52599	0.297858	-0.98545	1.37659	0.042016	-1.89167	0.291889	0.510635	-0.381474
A0A3B3IU45	MCM4	0.311087	0.488555	0.055675	0.871049	0.134571	-0.1745	0.295765	0.506099	-0.066525
Q13144	EIF2B5	0.300396	0.500731	0.3601	0.0288547	0.935719	0.0662751	0.0528345	0.885453	-0.0568748
A0A3B3IUD7	PDCD11	0.973728	0.106236	-1.2084	0.600673	0.250799	-1.03168	0.764869	0.171843	-1.3414
A0A494BZS1	NCF4	0.701918	0.198647	0.848199	0.777836	0.166788	0.986674	1.82604	0.0149265	1.89397
A0A494BZW2	LRBA	0.116504	0.76471	0.232075	0.602026	0.25002	0.68485	0.102671	0.789459	0.2349
A0A494C0A8	TBK1	0.433421	0.36862	0.549575	7.71755	1.91626e-08	-20.7352	0.0662958	0.858429	0.135625
A0A494C0K5	PARN	0.853849	0.140008	-1.07772	0.24646	0.566944	-0.4009	0.484771	0.327513	-0.7742
A0A494C0R8	CLUH	0.48377	0.328269	-0.243775	0.0704657	0.850226	-0.03895	0.330863	0.466806	-0.155625
A0A494C0W5	TMEM173	0.810124	0.154837	0.824625	0.994233	0.101337	0.891425	0.0288496	0.93573	0.0702748
D3DSM0	ITGB2	3.62755	0.000235747	-0.449475	3.53468	0.000291955	-0.462975	1.29372	0.0508491	-0.151826
A0A494C108	KRI1	1.27414	0.0531931	1.0039	1.43457	0.0367644	1.10002	0.475566	0.334529	0.502124
A0A494C165	PEPD	0.135197	0.732492	0.0737491	0.293414	0.508845	-0.210926	0.584305	0.260433	-1.15543
C9JL30	SUMF2	0.994859	0.101191	-1.17563	2.96564	0.00108233	-1.20435	0.0917694	0.809526	-0.0867748
A0A494C1F2	NUP214	0.259391	0.550312	0.347526	1.50922	0.0309582	0.8572	9.50314	3.13952e-10	-20.3327
Q86WJ1	CHD1L	0.33081	0.466864	0.156825	0.586626	0.259044	0.240875	0.196411	0.636193	-0.2331
A0A494C1L1	LBR	0.407484	0.391306	1.79425	0.849291	0.141485	2.63215	0.918896	0.120533	2.8083
Q3SY69	ALDH1L2	0.78194	0.165219	-1.05237	0.762792	0.172666	-0.599025	2.39305	0.00404532	-1.55638
A0A494C1V1	NBEAL2	0.801396	0.157981	0.65295	0.725791	0.188022	0.555475	0.233767	0.583759	0.364
A0A499FI31	SART3	0.215502	0.608833	0.0615754	0.0234532	0.947429	-0.0100751	0.517114	0.304009	-0.119175
A0A499FIX8	ESYT2	0.878346	0.132329	0.50065	0.404829	0.393705	0.2713	0.414509	0.385027	0.267875
A0A499FIZ0	WDR26	0.0368783	0.91859	0.168175	0.17783	0.664003	0.615026	0.757552	0.174762	1.46725
A0A4V7I447	APOBR	2.90449	0.00124597	0.352925	3.63954	0.00022933	0.426875	1.76353	0.0172375	0.329225
A0A4W8VYG7	CGREF1	0.333776	0.463686	-0.1211	0.220969	0.601216	-0.0873499	0.196143	0.636585	0.0837998
A0A590UJ21	CUL1	0.14247	0.720327	-0.0863996	0.326147	0.471904	-0.188275	0.133582	0.735222	-0.0765996
A0A590UJ58	GNAS	0.908166	0.123547	0.208874	0.304611	0.495894	-0.133151	0.944477	0.113638	-1.03843
H0Y3T6	SDF4	0.188709	0.647577	-0.517675	0.0566312	0.877746	-0.1887	0.386171	0.410988	0.948925
A0A5F9ZHB6	PRIM1	11.0741	8.43068e-12	-20.8649	11.0741	8.43068e-12	-20.8649	11.0741	8.43068e-12	-20.8649
A0A5F9ZHM4	LDHB	0.527908	0.296546	0.14115	0.256503	0.553984	0.0759749	1.20363	0.0625699	-0.196425
A0A5F9ZHN7	SACM1L	0.454356	0.351273	-0.4866	0.271384	0.535324	-0.1187	0.852874	0.140322	0.193675
V9GYM8	ARHGEF2	1.00702	0.0983971	-0.17275	0.382113	0.414846	-0.0763001	1.43448	0.0367723	-0.20875
A0A5H1ZRS1		1.06213	0.0866698	-0.3703	0.0686176	0.853852	-0.0289001	0.787026	0.163295	-0.285675
A0A669KB68	STAT1	0.64398	0.226997	-0.241	0.103761	0.787479	-0.0461001	0.13923	0.725722	-0.063025
H3BND8	USP7	0.31434	0.484909	0.11855	1.12162	0.0755753	0.258326	1.04748	0.0896432	0.228026
A0A6I8PRS0	LARS	0.367697	0.428848	-0.0668497	0.520795	0.301443	-0.0924501	0.742199	0.181051	-0.122699
Q99615	DNAJC7	1.47513	0.0334863	-0.424825	0.823563	0.15012	-0.593325	1.39222	0.0405303	-0.286225
A1L0T0	ILVBL	0.0863485	0.819694	0.0423999	0.0519954	0.887165	-0.0286498	0.276778	0.528715	0.134025
A2A274	ACO2	0.960276	0.109578	-0.172525	0.750796	0.177502	-0.222975	2.07423	0.00842892	-0.36585
A2A2D0	STMN1	1.24503	0.0568809	-0.2432	1.27758	0.0527744	-0.21195	0.980357	0.104627	-0.906975
A2RRP1	NBAS	0.584063	0.260577	0.380575	0.624273	0.237535	0.420626	0.105334	0.784632	0.0992508
H0YAY3	DENND3	1.18392	0.065476	-0.679075	0.519885	0.302075	-0.204575	0.977554	0.105304	-0.94125
A3KMH1	VWA8	0.0495185	0.89224	-0.0607505	1.31211	0.0487402	-0.67135	0.111458	0.773645	-0.0748501
A5YKK6	CNOT1	0.518013	0.30338	0.0852757	0.567848	0.270491	0.148	0.351582	0.445059	-0.0664496
A6NC98	CCDC88B	9.47134	3.37798e-10	21.0687	9.89491	1.27378e-10	20.8651	12.2783	5.26847e-13	21.5008
A6NDG6	PGP	0.00957839	0.978186	0.0275245	0.0232948	0.947775	0.0665751	0.330853	0.466817	0.5906
A6NFX8	NUDT5	1.14645	0.0713759	-0.759525	0.368162	0.428389	-0.43785	1.36339	0.0433119	-1.64623
A6NJA2	USP14	0.108836	0.778331	0.0437002	0.589063	0.257595	-1.11238	0.273706	0.532468	-0.528575
H7C2P7	MRPL23	0.554901	0.278676	1.16248	0.109892	0.776441	-0.338025	0.363241	0.43327	-0.840475
R9WNI0	FMR1	9.22907	5.9011e-10	20.0076	7.38157	4.15362e-08	19.4037	8.14226	7.20671e-09	20.4837
P49840	GSK3A	1.2385	0.0577433	2.45843	6.07697	8.37591e-07	-21.651	0.202234	0.62772	-0.73705
A8MUM1	TSSC1	0.400613	0.397546	-0.655325	0.127453	0.745671	-0.2295	7.68669	2.05738e-08	-21.3229
H7BY10	RPL23A	0.207023	0.620836	0.697876	0.0657491	0.85951	-0.294425	0.12362	0.75228	-0.491099
A8MXV4	NUDT19	0.0528381	0.885446	-0.0177503	0.669917	0.213837	-0.1579	0.736659	0.183375	-0.125725
B0I1T2	MYO1G	2.01577	0.00964343	0.320175	1.51983	0.0302115	0.3194	3.26825	0.000539195	0.3514
B0QY89	EIF3L	0.595821	0.253618	-0.1888	0.991647	0.101942	-0.331925	0.998794	0.100278	-0.271525
B0QYD3	APOBEC3B	0.092314	0.808511	0.21295	1.73367	0.0184641	1.2574	1.94723	0.011292	1.52897
B0QYK0	EWSR1	1.00726	0.0983424	0.149875	0.265965	0.542045	-0.0983248	1.22266	0.0598881	-0.299924
B0YIW6	ARCN1	0.359831	0.436686	-0.732275	0.324495	0.473702	-0.150549	0.165994	0.682348	0.1302
B1AK87	CAPZB	0.783712	0.164546	0.283975	0.286934	0.516494	0.12725	0.177049	0.665198	0.0854497
B1ALA9	PRPS1	0.845949	0.142578	0.21945	0.36599	0.430536	0.132625	0.317671	0.481204	-0.119075
B1AMS2	2022-09-06	0.268491	0.538901	0.8279	0.00563096	0.987118	0.0220504	0.786375	0.16354	1.49875
B2R5W2	HNRNPC	0.2628	0.54601	-0.0782509	0.0538774	0.883329	-0.0212002	0.917964	0.120791	-0.251976
B3KS98	EIF3H	0.859876	0.138078	-2.39518	0.139541	0.725201	-0.52325	0.0398748	0.912274	-0.15535
B3KSI3	BCAT2	0.0263133	0.94121	0.0106745	0.317526	0.481364	-0.150575	1.07077	0.0849633	0.34405
B3KT28	FAF1	0.39445	0.403227	-1.03017	0.413525	0.3859	-1.0563	0.681529	0.208195	-0.247875
B3KTM8	MORF4L1	0.183183	0.655868	0.204101	0.396091	0.401706	0.356	0.862964	0.1371	0.9622
B3KWE1	HARS	0.104352	0.786409	0.0687246	0.393821	0.403812	-0.639825	0.348135	0.448605	-0.240525
B4DDF4	CNN2	5.9074	1.23766e-06	-23.989	0.35549	0.441073	-1.61768	0.721331	0.189963	-2.52918
B4DIH5	COPS2	0.335505	0.461843	-0.52065	0.447099	0.357191	-0.7899	0.397475	0.400428	-0.625375
Q13610	PWP1	0.136633	0.730074	0.581675	1.56988	0.0269228	2.79032	1.41433	0.0385181	2.53202
B4DKA4	ELP3	0.272059	0.534492	-0.1144	0.603579	0.249127	-0.2204	0.0982113	0.797606	-0.0436254
B4DML5	RBCK1	0.124935	0.750006	0.225625	0.626828	0.236141	0.569525	0.413129	0.386252	-0.486575
J3QSB7	MTAP	0.114735	0.767829	0.202225	8.04964	8.91986e-09	-20.5012	0.00371397	0.991485	-0.00747538
B4DUR8	CCT3	0.556116	0.277897	-0.146875	1.31917	0.0479542	-0.237175	0.476242	0.334009	-0.1093
B4DXZ6	FXR1	0.0834525	0.825178	-0.0493002	0.71431	0.193059	0.284925	0.112398	0.771973	-0.0641255
B4E0T2	PEX5	0.432121	0.369725	0.427526	0.0263874	0.94105	0.0411506	0.463704	0.343792	0.450451
Q8NBY1	STK26	0.173191	0.671133	0.3369	0.35759	0.438945	-0.7978	0.22825	0.591221	0.372775
Q9BUN8	DERL1	1.3164	0.0482609	1.06518	0.444233	0.359557	0.586	0.862298	0.13731	0.8966
B5MCX3	2022-09-02	0.061871	0.867219	-0.0335503	0.16934	0.677111	0.0783749	0.170121	0.675895	-0.0671754
B7WPG3	HNRNPLL	0.365946	0.43058	0.134125	0.000190132	0.999562	-9.9659e-05	0.632595	0.233026	0.35755
H7C2W9	RPL31	0.577988	0.264248	-1.5027	0.752752	0.176705	-2.20325	1.24875	0.0563959	-2.85663
Q96GQ7	DDX27	0.37283	0.423809	0.142925	0.241299	0.573722	0.21155	0.108028	0.77978	0.0360999
B7Z7P8	ETF1	1.29172	0.0510834	-0.2081	0.641452	0.228322	-0.202476	1.38795	0.0409309	-0.395276
Q6JBY9	RCSD1	0.391763	0.40573	-0.120775	0.627556	0.235746	-1.04665	0.743511	0.180505	-1.0558
B8ZZU8	TCEB2	0.593734	0.254839	-1.58073	0.737277	0.183115	-1.82815	0.541375	0.287491	0.29095
B9A018	USP39	0.373572	0.423085	-0.824525	0.241048	0.574053	-0.526275	0.450097	0.354734	-0.6443
J3KMX2	SMARCD2	0.525117	0.298458	-0.141776	1.5826	0.0261456	-0.46055	0.178128	0.663548	-0.0508003
B9ZVN9	POLR1A	0.0535448	0.884006	0.0139756	0.37479	0.4219	-0.112949	1.07142	0.0848365	-0.198275
C9JD32	RPL23	0.175726	0.667228	-0.590125	0.0363617	0.919683	0.1431	0.11236	0.772041	-0.346575
C9J0K6	SRI	0.0868992	0.818655	-0.2489	0.296132	0.505671	-0.916125	0.46578	0.342153	0.7535
C9J2Y9	POLR2B	0.079922	0.831913	-0.0259757	0.254528	0.556509	0.0687246	0.718786	0.191079	-0.2268
C9J494	MKRN2	0.118625	0.760984	0.306725	0.448119	0.356354	0.736225	0.748318	0.178518	-1.461
C9J5N1	PTGES3L-AARSD1	1.12872	0.0743498	-0.477325	0.726658	0.187647	-0.62305	0.900074	0.125871	-0.243525
Q9Y5L0	TNPO3	0.328922	0.468897	0.0852246	1.10718	0.0781302	0.317575	1.14781	0.0711529	0.257975
C9JC73	KDM3A	0.0799632	0.831834	-0.169425	0.407641	0.391164	-0.418175	0.176403	0.666188	-0.207575
C9JBI3	PSPH	0.426197	0.374803	0.931075	0.230846	0.587698	-0.794125	0.412546	0.386771	-1.0086
C9JDE9	ACAA1	0.0118462	0.973092	-0.0350251	0.0561516	0.878716	-0.161075	0.661092	0.218227	1.41602
C9JEY1	ARPC1B	0.0397304	0.912577	-0.201001	0.27489	0.531019	1.05365	0.0774582	0.836646	-0.386551
C9JFE4	GPS1	0.229136	0.590016	0.103625	0.125924	0.7483	-0.0651498	0.654779	0.221422	-0.23085
C9JFV4	PELP1	0.309128	0.490763	0.12525	0.15097	0.706367	-0.0659256	0.0334872	0.925791	-0.0226502
C9JG97	AAMP	0.386984	0.410219	0.747525	0.205542	0.622956	0.46265	0.065911	0.85919	0.203475
C9JGI3	TYMP	0.809519	0.155053	0.207251	0.332999	0.464517	-0.155099	2.47415	0.00335621	0.468475
C9JIF9	APEH	0.130088	0.741159	0.184601	0.381003	0.415908	0.471076	0.0240505	0.946127	0.0398006
C9JJ19	MRPS34	0.035141	0.922272	0.1014	0.0882379	0.816135	0.254925	0.0794579	0.832803	-0.234125
C9JKF1	SAMD9	0.293549	0.508688	0.34755	8.72782	1.87146e-09	-19.595	0.156341	0.697685	0.223975
C9JLU1	POLR2H	0.0362954	0.919824	0.1455	0.027448	0.938754	0.109075	0.539317	0.288857	1.2099
C9JXB8	RPL24	0.965935	0.10816	0.325575	0.27197	0.534602	-0.72265	1.0054	0.098764	-0.368025
F8WBI9	PCCB	0.348251	0.448486	0.282424	0.0606015	0.869758	0.0730739	0.17578	0.667145	-0.268701
C9JQV0	C7orf50	1.40524	0.0393335	-1.47385	0.734418	0.184324	-0.930275	0.630553	0.234124	-1.19307
C9JR56	SATB2	0.346924	0.449858	-0.425126	0.0542182	0.882636	0.07165	0.738209	0.182722	-0.87815
H7C5U1	TIMMDC1	7.29045	5.1233e-08	20.283	8.55278	2.8004e-09	21.1941	9.26995	5.37095e-10	20.7126
C9JRL6	EML2	1.42373	0.0376936	-1.23558	0.974252	0.106108	-1.28205	1.97137	0.0106816	-1.72123
C9JVN9	L2HGDH	0.403693	0.394736	-0.445274	0.643767	0.227108	-0.783249	0.221175	0.600931	-0.280149
C9JYM0	POP7	0.148556	0.710303	0.351175	0.214031	0.610898	-0.532625	0.235566	0.581345	-0.62295
H0Y3P2	EIF4G2	1.39631	0.0401506	1.17983	1.51816	0.0303281	1.2605	0.0214813	0.951741	-0.0463996
D3YTB1	RPL32	2.71261	0.00193817	-3.14985	9.08212	8.27705e-10	-24.0458	1.56927	0.0269606	-3.0735
D5H3J5	HLA-B	0.909953	0.12304	-1.92475	1.34728	0.044949	-0.88965	1.10663	0.0782297	0.170949
D6R9P3	HNRNPAB	7.61076	2.45044e-08	-20.4039	0.156752	0.697025	-0.38265	0.282438	0.521869	-0.421851
D6RAY7	GNPDA1	0.0303412	0.932521	-0.0671	0.231985	0.586158	-0.506225	0.472261	0.337085	0.466849
D6RCD0	HSD17B11	1.81896	0.0151718	-2.64855	1.02324	0.0947887	-1.66682	1.82793	0.0148617	-2.37415
D6RGI3	2022-09-11	0.737912	0.182847	-0.872601	1.45106	0.035395	-1.43318	0.587595	0.258467	-0.6439
D6REX3	SEC31A	0.12237	0.75445	-0.0258999	0.46804	0.340377	-0.5312	0.877416	0.132612	0.117626
Q9P2W9	STX18	1.3679	0.0428646	1.24445	0.465163	0.342639	-0.797475	0.0167959	0.962064	0.0254498
D6RFM5	SDHA	0.242214	0.572513	0.160275	0.0607227	0.869516	0.0477748	0.20454	0.624395	0.13955
D6RJ86	SNF8	0.933673	0.1165	0.605925	0.102459	0.789843	0.124375	0.358126	0.438404	-0.4598
D6RG13	RPS3A	1.09019	0.0812483	0.22325	1.79525	0.0160233	0.3849	1.16952	0.0676835	-0.247176
D6RGK9	CNOT6L	0.612136	0.244266	0.7389	0.622823	0.238329	0.742899	0.392364	0.405169	0.507175
H0YAE9	RNASET2	0.299889	0.501315	-1.14878	0.327963	0.469934	0.9607	0.069915	0.851305	-0.33
E5KLJ9	OPA1	0.0385784	0.915001	-0.0168748	0.30433	0.496215	0.117551	0.118277	0.761594	0.0547757
E5RGS4	PFDN1	9.00449	9.89707e-10	21.8765	7.9864	1.03181e-08	21.7721	0	1	0
O94905	ERLIN2	0.0436757	0.904325	-0.050375	0.11452	0.76821	0.11425	0.188598	0.647741	0.11935
E5RI99	RPL30	0.28845	0.514695	-0.961375	0.175354	0.667799	-0.606976	0.0606667	0.869628	-0.0925503
E5RIA4	DNPEP	0.0966882	0.800409	0.275	0.0764247	0.83864	-0.226575	0.0509877	0.889226	0.169025
E5RIW3	TBCA	0.810799	0.154597	-1.31117	0.374038	0.422632	-1.09415	1.20511	0.062357	-1.814
J3QLD9	FLOT2	1.78515	0.0164002	0.514275	0.175311	0.667865	-0.315025	1.02345	0.0947445	0.312525
E7EMW7	UBR5	0.539647	0.288638	-0.2277	0.0728154	0.845638	0.0401497	0.757452	0.174803	-0.345426
E7ENJ6	AP1M1	1.15952	0.0692589	0.27235	0.4416	0.361743	0.0659499	0.552915	0.279953	-0.36215
E7EPB3	RPL14	1.327	0.0470978	-0.771825	2.23443	0.00582874	-0.6447	0.578689	0.263822	-1.7554
E7ES33	2022-09-07	0.631637	0.233541	1.1183	0.660422	0.218563	1.15712	0.763605	0.172344	1.29735
E7EPN9	PRRC2C	2.22954	0.00589469	-0.771075	1.77841	0.0166567	-0.685025	3.17891	0.000662361	-1.35395
E7EPT4	NDUFV2	0.316685	0.482298	-0.384399	0.213503	0.611642	-0.0516	0.332505	0.465045	-0.530624
Q9H0R1	AP5M1	0.0177298	0.959998	-0.0376992	0.3226	0.475773	-0.454099	0.1087	0.778574	-0.208
E7EQ69	NAA50	0.772683	0.168778	0.772875	0.00692721	0.984176	-0.0151248	0.577359	0.264631	0.65995
E7EQR4	EZR	0.198404	0.63328	-0.0314002	0.27854	0.526574	-0.0647502	1.59686	0.0253013	-0.298325
E7ERI8	CLASP2	2.35515	0.00441422	-0.832375	3.75316	0.00017654	-0.862824	1.61908	0.0240391	-0.572475
E7ERK9	EIF2B4	0.716323	0.192166	0.220275	0.000193329	0.999555	5.00679e-05	1.69035	0.0204009	-0.2949
O94966	USP19	1.54813	0.0283052	-0.251501	0.35413	0.442456	0.103375	0.366969	0.429567	-0.237426
E7ET15	U2SURP	1.58467	0.0260216	-0.309625	1.11975	0.0759013	-0.326975	1.64187	0.0228104	-0.470125
E7ET49	DAGLB	0.565079	0.272221	0.552875	0.227418	0.592355	0.2813	1.30693	0.0493251	0.91195
E7ETZ4	BZW2	0.365582	0.430942	-0.475399	0.0139609	0.968365	-0.0125995	0.886925	0.12974	-1.56162
E7EVG2	PBRM1	0.286475	0.517041	0.162375	0.355796	0.440762	0.235874	0.225005	0.595656	-0.133476
E7EWK3	DHX36	0.602	0.250035	0.657125	0.824223	0.149892	0.844825	0.159191	0.693121	0.2088
E7EX90	DCTN1	0.322774	0.475582	0.0401998	0.285991	0.517617	-0.1075	0.734095	0.184461	0.121825
E7EXA6	CHTF18	0.165044	0.683843	-0.108375	0.0494605	0.892359	0.0490003	0.28891	0.514151	-0.2025
F8VZJ2	NACA	0.447797	0.356617	-0.0742998	0.0291559	0.93507	0.00992489	1.6514	0.0223153	-0.2566
E9PB90	HK2	0.43054	0.371074	-0.235625	0.426031	0.374947	-0.226375	0.190378	0.645092	-0.124249
P22234	PAICS	1.49672	0.0318625	-0.187749	0.763043	0.172567	-0.106625	3.22336	0.00059792	-0.373549
E9PCG9	BDH1	7.01836	9.58604e-08	-20.4759	0.707755	0.195995	1.21613	0.0623028	0.866358	-0.147875
P10515	DLAT	0.0195077	0.956076	-0.0721502	0.0770435	0.837445	-0.25595	0.421871	0.378555	0.831325
E9PEZ1	CUL9	1.0087	0.0980167	-0.7119	10.5441	2.85672e-11	-20.8212	1.37453	0.0422155	-0.799875
E9PF10	NUP155	0.124494	0.750769	0.0248995	0.0119581	0.972841	-0.00262547	0.31363	0.485703	0.0748
E9PF19	TBL2	0.219036	0.603898	-0.531475	1.23924	0.0576442	0.415875	0.126124	0.747956	-0.263
E9PGC0	RASA1	0.368944	0.427618	-0.502975	0.244066	0.570077	0.354075	0.808119	0.155554	0.801125
E9PGM1	EIF4G1	0.700162	0.199452	-0.249	0.286021	0.517582	-0.13135	1.73125	0.0185676	-0.4316
E9PGT1	TSN	0.58319	0.261102	1.03017	0.994262	0.10133	1.6057	0.335313	0.462048	0.6467
E9PGT3	RPS6KA1	0.460391	0.346425	0.303949	0.165387	0.683303	0.139625	0.723313	0.189098	0.39795
E9PHA2	NCAPH	0.563849	0.272993	0.309025	0.458054	0.348294	0.305125	0.286993	0.516424	-0.3039
E9PHF7	MCCC1	0.483149	0.328739	0.261225	0.602328	0.249846	0.341675	0.2733	0.532967	0.14845
E9PJ81	UBXN1	0.770489	0.169633	-1.45097	1.01883	0.0957572	-2.10743	0.567385	0.270779	-1.11063
G3V1A4	CFL1	0.856604	0.139122	0.601375	0.180856	0.659392	-0.394776	0.575491	0.265772	0.5803
E9PPN3	SCYL1	0.0467629	0.897919	0.0625753	0.00652128	0.985096	-0.00974989	0.0781308	0.835351	-0.10035
E9PK67	PARP10	0.0641546	0.862671	-0.139575	0.784485	0.164253	0.951175	0.35892	0.437602	0.565625
H7BXH2	PPP6R3	0.955498	0.11079	-1.4684	0.462902	0.344428	-0.61955	0.785923	0.163711	-0.996924
E9PKG1	PRMT1	0.895039	0.127339	-0.253375	0.639576	0.22931	-0.20655	1.53324	0.0292928	-0.262774
E9PKP7	UBTF	0.742027	0.181123	0.270775	0.44835	0.356164	0.201975	0.539501	0.288735	-0.593949
E9PKV2	MRPL17	0.637263	0.230535	-0.645049	0.45352	0.351949	-0.278075	1.82194	0.0150681	-1.01502
E9PKZ0	RPL8	0.796607	0.159732	-2.28585	0.555055	0.278577	-1.70567	6.42558	3.75338e-07	-23.5796
E9PLK3	NPEPPS	1.58139	0.0262186	0.584324	0.0408961	0.910131	0.0956249	1.63816	0.0230059	0.511249
E9PLL6	RPL27A	0.160588	0.690895	0.1042	0.607445	0.246919	0.220425	0.638465	0.229898	-0.23845
Q12996	CSTF3	0.559989	0.27543	0.510775	0.302992	0.497746	0.286799	0.984612	0.103607	0.6404
E9PM92	C11orf58	0.403658	0.394768	0.16095	1.08154	0.0828829	-1.27175	2.69775	0.00200565	-1.5346
E9PMG1	REPS1	0.236066	0.580676	-0.13215	0.0507336	0.889747	-0.0306001	0.400593	0.397564	-0.801425
E9PN76	RNF214	0.430089	0.371459	-0.267625	10.0007	9.9828e-11	-20.6233	1.25824	0.0551775	-0.788449
E9PN81	RNASEH2C	0.698955	0.200007	-0.164649	0.0850489	0.82215	0.0360255	0.890331	0.128727	-0.954799
E9PNH0	OSBPL5	10.0056	9.87213e-11	-21.019	0.261764	0.547313	0.206225	0.0684953	0.854092	-0.103076
E9PPW7	NDUFS8	0.236598	0.579966	-0.252975	0.350882	0.445777	-0.3211	0.500965	0.315526	-1.0086
E9PQ57	RAE1	0.118105	0.761896	-0.2414	0.236112	0.580615	0.344775	0.11686	0.764081	0.183375
O95169	NDUFB8	0.0179727	0.959461	0.0730996	0.564384	0.272657	0.997625	0.617966	0.24101	1.09557
E9PQD7	RPS2	0.0242751	0.945638	0.045475	1.56683	0.0271123	-1.6581	0.058807	0.873359	-0.109675
E9PRY8	EEF1D	1.32794	0.0469961	-0.2667	1.0854	0.0821492	-0.342576	0.935709	0.115955	-0.2149
Q6RFH5	WDR74	0.231622	0.586649	0.4659	0.405657	0.392955	-0.5719	0.182854	0.656365	-0.289649
F1T0I1	SEC16A	1.27511	0.0530748	-0.425175	1.28025	0.0524506	-0.30885	2.65209	0.002228	-0.581175
H0Y4W2	TRRAP	0.041577	0.908705	0.0224757	0.137677	0.728321	0.0451503	0.895593	0.127177	0.234925
Q99829	CPNE1	0.759808	0.173857	0.188025	0.250557	0.56162	0.0751753	2.09396	0.00805457	0.406575
F2Z2W7	TRMT2A	0.440756	0.362447	0.440925	0.00983664	0.977605	0.0179501	0.0142629	0.967692	-0.0217752
F2Z3J9	PTGR1	12.7514	1.77265e-13	20.6154	10.4899	3.23681e-11	20.5725	10.8343	1.46466e-11	20.5497
F5GWT4	WNK1	1.06636	0.0858301	-0.92335	0.69319	0.20268	-0.227149	0.948492	0.112592	-0.277575
F5GX19	LAMTOR1	0.911871	0.122498	0.469875	1.6589	0.0219333	0.7466	0.160178	0.691547	-0.117075
F5H7X1	PSMD9	0.431352	0.37038	0.39985	0.431169	0.370537	-0.80605	0.0403577	0.91126	-0.0635505
F5GYN4	OTUB1	0.00418584	0.990408	-0.00142431	0.458248	0.348138	0.1101	0.0552497	0.880543	0.0204
F5GZS6	SLC3A2	0.00983735	0.977603	0.00719929	0.438056	0.364707	-0.37915	0.986317	0.103201	-0.43385
Q49AN9	SNRPG	10.5963	2.5332e-11	20.1605	9.87109	1.34559e-10	20.3338	10.932	1.16951e-11	20.1837
F5H0F9	ANAPC5	0.22219	0.599529	0.163276	0.272521	0.533923	-0.24785	0.1117	0.773215	-0.136024
F5H1S9	PUS1	0.917438	0.120938	-0.249249	0.86029	0.137946	-0.255225	1.37668	0.0420065	-0.336699
F5H2B5	PLD4	0.288036	0.515186	0.326375	0.95891	0.109923	-0.927375	1.23082	0.0587729	0.982174
F5H365	SEC23A	0.240858	0.574305	0.322975	0.514439	0.305887	0.5267	0.398713	0.399288	0.453675
F5H3Y4	DHX37	1.4434	0.0360251	1.63705	0.889371	0.129012	1.37558	1.5705	0.0268841	1.70425
P55209	NAP1L1	1.14488	0.0716347	0.23875	1.44644	0.0357732	0.222525	0.283591	0.520486	-0.0460505
F5H5I6	GRSF1	0.276606	0.528925	-0.3564	0.0278979	0.937783	-0.0451751	0.235748	0.581101	-0.3613
F5H5P2	BCKDHA	0.0319563	0.92906	-0.0367746	1.33298	0.0464538	0.43385	0.360629	0.435884	-0.223399
F5H5R8	NAT1	1.3369	0.0460359	0.71955	0.38927	0.408066	0.43265	0.7765	0.167301	0.427825
F5H658	DHX8	0.351742	0.444895	-0.593626	0.429152	0.372261	-0.826575	0.36425	0.432265	0.43785
I3L0H8	DDX19A	0.312613	0.486841	-1.3064	0.329131	0.468672	-1.24715	0.64524	0.226339	-2.13493
F6VRR5	POLDIP3	0.849156	0.141529	0.4134	0.356247	0.440305	-0.265625	1.30942	0.0490434	-0.962975
F8VPD4	CAD	0.790458	0.16201	-0.147475	0.0170608	0.961478	-0.00364971	0.215108	0.609385	-0.0463247
F8VVM2	SLC25A3	0.617605	0.24121	-1.67868	0.204884	0.623902	-0.8597	0.143867	0.718013	-0.613725
Q8TAQ2	SMARCC2	0.152631	0.703671	0.114375	0.032586	0.927714	0.02985	0.210841	0.615402	0.153699
F8VYE8	PPP1CC	0.666523	0.215515	-0.1403	0.832151	0.14718	-0.1361	0.798967	0.158867	-0.25925
F8W108	ARID2	0.579395	0.263394	-0.7069	0.202187	0.627787	-0.11015	1.59037	0.0256823	-0.4189
F8W1A4	AK2	0.178461	0.663038	0.0376506	0.0435567	0.904572	-0.016675	0.167412	0.680124	0.0379257
G3V2E7	KLC1	0.0587508	0.873472	0.239575	0.106363	0.782775	0.41025	0.286095	0.517494	0.823524
F8W726	UBAP2L	0.258352	0.55163	-0.0827756	0.756272	0.175278	-0.122126	2.3942	0.00403456	-0.486425
F8W7U8	MRE11A	1.09935	0.0795512	0.2912	0.722351	0.189517	0.301525	0.202274	0.627663	-0.276525
F8W8I6	TIA1	0.62523	0.237012	0.9625	0.0304728	0.932239	0.0912499	0.13482	0.733128	0.356625
F8W930	IGF2BP2	0.14745	0.712115	-0.0691495	0.383136	0.41387	-0.173175	0.0479341	0.895501	0.0223002
F8W9S7	GAPVD1	0.416117	0.383604	-0.584424	0.388571	0.408723	-0.412225	1.69	0.0204174	-2.5847
F8WA39	MTMR1	0.162345	0.688105	0.171675	0.0792746	0.833154	0.0932751	0.671902	0.212862	0.53515
F8WAE5	EIF2A	0.159231	0.693057	-0.0498009	0.241871	0.572966	0.06845	0.718004	0.191424	-0.239425
F8WBJ6	PNO1	6.00725	9.83435e-07	-20.5868	6.00725	9.83435e-07	-20.5868	0.403126	0.395252	-0.962575
F8WJN3	CPSF6	0.203616	0.625725	0.422075	0.565989	0.271651	-1.23248	0.21824	0.605006	-0.6171
G3V0E4	PMPCB	0.12219	0.754763	-0.0641999	0.318741	0.480019	-0.180125	0.034996	0.92258	-0.0269003
G3V0G3	DDX56	0.447577	0.356798	0.858124	0.0875456	0.817437	0.202699	1.72623	0.0187834	2.00367
G3V198	NUP160	0.489724	0.3238	-0.649275	0.609288	0.245874	-0.836525	0.397518	0.400389	-0.7977
G3V1B3	RPL21	0.0218375	0.950961	0.1113	0.0692666	0.852577	0.361275	0.0846842	0.822841	-0.423875
G3V1C3	API5	0.164526	0.684658	0.1319	0.186525	0.650841	0.12105	0.501719	0.314979	0.2953
G3V203	RPL18	0.220486	0.601885	-0.0910997	0.427781	0.373438	0.214726	1.80838	0.0155461	-0.355249
H0YJH8	ATP6V1D	0.0435907	0.904501	0.159076	0.830053	0.147893	2.0468	6.10219	7.9033e-07	-20.7933
G3V325	ATP5J2-PTCD1	0.943619	0.113863	0.826025	0.855565	0.139455	0.743425	0.132395	0.737233	0.2861
G3V4F7	SRP54	0.187024	0.650093	-0.166901	0.0506505	0.889917	0.0673494	0.0834096	0.825259	-0.0916996
G3V5Z7	PSMA6	1.03003	0.0933194	0.1293	0.341496	0.455516	0.0592752	0.512561	0.307212	-0.317775
G3XAC6	RBM39	1.63423	0.0232152	-0.339924	2.81922	0.00151629	-0.472499	2.97959	0.00104811	-0.580074
G3XAH6	PAPOLA	0.0402545	0.911477	0.0913248	0.333363	0.464127	0.60615	0.029876	0.933521	-0.0763998
G3XAN1	INTS9	0.539047	0.289037	-0.15045	0.641595	0.228247	-0.226075	0.581057	0.262388	-0.214175
G5E9W7	MRPS22	0.376666	0.420082	0.488699	0.947645	0.112812	0.979775	0.319717	0.478942	0.4558
G8JLA2	MYL6	0.192237	0.642337	-0.0934248	0.172035	0.672923	-0.0629501	0.241481	0.57348	-0.112825
P31943	HNRNPH1	0.143313	0.718931	0.0276999	0.526581	0.297454	0.109301	1.16143	0.0689564	-0.186575
G8JLG1	SMC1A	0.304855	0.495615	0.13605	0.235965	0.580811	0.123275	0.150748	0.706727	0.0769749
H0UI80	TH1L	0.761443	0.173204	0.189775	0.692925	0.202803	-0.31	0.412714	0.386622	0.147975
H0YA96	HNRNPD	0.18278	0.656478	0.0518503	0.20255	0.627264	0.0477242	0.233288	0.584403	-0.0598755
Q8TED0	UTP15	0.101294	0.791965	-0.200551	0.0838591	0.824406	-0.155601	0.055097	0.880852	-0.11075
H0Y8X4	DNPH1	2.7421	0.00181093	-0.526851	0.877569	0.132566	-0.290276	1.17326	0.0671032	-0.18395
H0Y993	DEK	0.265694	0.542383	0.613575	0.0327999	0.927257	0.127325	0.908587	0.123428	1.72928
H0YAA3	WDR41	0.253687	0.557587	0.0624752	0.290819	0.511895	-0.20295	1.56729	0.0270839	-0.47805
H0YBZ2	CD74	1.4106	0.0388504	1.2163	0.169471	0.676907	0.308925	1.85776	0.0138751	1.90872
H0YC42	TPD52	0.0305067	0.932166	0.0514503	0.697258	0.20079	-1.2942	1.19499	0.0638277	-1.29865
P53041	PPP5C	0.757519	0.174776	-0.209701	2.19852	0.00633118	-0.238925	3.53735	0.000290166	-0.344451
H0YEH2	PUM1	0.342739	0.454214	0.5251	0.273419	0.532821	0.4302	0.279264	0.525698	0.44615
H0YFD6	HADHA	1.39053	0.0406884	0.239825	0.914351	0.1218	0.214601	0.813652	0.153585	0.216825
H0YHG0	SARNP	1.6378	0.023025	-2.52152	0.000265848	0.999388	-0.000149727	0.607683	0.246784	-1.05915
Q99986	VRK1	0.491512	0.322469	-0.86855	0.628872	0.235032	0.15055	0.553633	0.279491	-0.1337
H0YJA2	ZC3H14	2.17194	0.00673076	-2.51405	7.60475	2.48455e-08	-22.3877	7.60475	2.48455e-08	-22.3877
H0YNW5	DUT	0.310602	0.4891	-0.3955	0.81931	0.151597	-2.21167	0.724287	0.188674	-0.835525
H0YMZ1	PSMA4	0.875759	0.133119	0.254225	0.08901	0.814686	-0.0427999	0.229827	0.589078	0.174075
H0YL72	IDH3A	0.73078	0.185874	1.05643	0.832941	0.146913	1.1891	0.67642	0.210659	0.974751
H0YMV8	RPS27L	0.190018	0.645627	-0.464274	0.300804	0.50026	0.598351	0.238703	0.577161	0.396775
H0YN26	ANP32A	0.215331	0.609072	0.2315	0.0267884	0.940181	-0.0355253	0.131007	0.739594	-0.14915
H3BLV9	SRPK1	1.4744	0.0335426	-1.29557	0.692827	0.202849	-0.2651	1.22876	0.0590523	-1.14795
H3BV80	RNPS1	0.217959	0.605399	-0.788225	0.0355141	0.92148	0.118901	0.0820276	0.82789	0.24075
H3BQQ6	FAM192A	1.08199	0.0827969	-0.421101	0.627564	0.235742	-0.551626	1.78019	0.0165886	-1.08223
H3BNC9	RPS17	0.534188	0.292289	0.16825	0.730139	0.186149	0.22585	0.167691	0.679687	-0.0907254
H3BNW0	THUMPD1	0.642568	0.227736	0.45225	0.247354	0.565778	0.257725	0.180508	0.659922	0.209125
H3BNX8	COX5A	0.762538	0.172768	-0.429026	0.801092	0.158091	-1.96062	0.239286	0.576386	-0.181126
H3BP20	HEXA	0.35898	0.437543	0.128975	0.485072	0.327286	-0.60155	0.218308	0.604911	-0.207875
H3BP71	RNF40	0.0322551	0.928421	-0.0639505	0.403782	0.394656	0.347875	0.288434	0.514714	0.257074
H3BPE1	MACF1	0.694563	0.20204	-0.172676	1.12838	0.0744078	-0.273324	0.331494	0.466129	0.06815
H3BPG6	ZNF598	1.21472	0.0609933	-0.24755	0.870903	0.134616	-0.259325	1.13177	0.0738302	-0.891399
H3BQR2	NUBP2	8.4304	3.71192e-09	20.8495	7.93374	1.16483e-08	20.8368	9.30677	4.9343e-10	21.4468
H3BRG4	UQCRC2	1.01199	0.0972764	0.22355	1.26175	0.0547335	0.284676	0.758601	0.174341	0.1935
H3BTB7	EARS2	6.82954	1.48067e-07	22.8301	6.14135	7.22182e-07	21.9805	6.30351	4.97153e-07	20.7801
H3BV90	CIAPIN1	1.2221	0.0599652	-0.290025	0.21654	0.607379	-0.0580254	1.75464	0.0175939	-0.30445
H7BXY3	DHX30	0.617567	0.241231	-0.83935	0.286117	0.517467	0.0838747	0.883011	0.130915	-1.02702
H7C053	PQBP1	0.406948	0.391789	-0.849699	0.628644	0.235156	-1.15162	6.85826	1.38594e-07	-21.9797
H7C155	RAF1	0.7992	0.158781	0.272325	0.00559197	0.987207	0.00287485	0.0711794	0.84883	0.0558996
I1E4Y6	GIGYF2	0.882864	0.130959	-0.1617	0.575313	0.265881	-0.42785	1.05291	0.0885292	-0.951625
I3L0N3	NSF	0.345662	0.451167	-0.699125	0.214514	0.610219	-0.0959997	0.467451	0.340839	0.16675
I3L297	CRK	13.7281	1.87035e-14	-20.2071	1.45707	0.0349081	0.4337	13.7281	1.87035e-14	-20.2071
I3L2C7	GEMIN4	1.80232	0.0157646	0.80585	0.653867	0.221888	0.494025	2.61902	0.00240425	1.03685
J3KMZ7	INTS2	0.0119018	0.972967	-0.0183749	0.558345	0.276474	-0.856175	0.58796	0.25825	0.527626
J3KN16	KIAA0368	0.796305	0.159843	-0.15375	1.02382	0.0946639	-0.18595	0.66988	0.213855	-0.145375
J3KN36	NOMO3	0.306416	0.493837	0.104376	0.150625	0.706928	0.0589256	0.771232	0.169343	0.198375
J3KNN7	BRAP	7.95792	1.10173e-08	20.5992	0	1	0	8.57711	2.64785e-09	21.8371
J3KPT0	DPP8	0.528246	0.296315	-0.3638	0.274815	0.531111	-0.2101	0.141511	0.721919	-0.138075
J3KPX7	PHB2	0.0891701	0.814385	-0.0342498	0.102369	0.790006	-0.0327749	0.731151	0.185716	0.1533
J3KQ18	DDT	0.179481	0.661483	-0.0954757	0.39694	0.400922	-0.180575	0.0370653	0.918195	0.0251245
J3KQ32	OLA1	0.266342	0.541574	0.126325	0.295214	0.506741	-0.1541	0.0847728	0.822673	0.0474753
J3KQ48	PTRH2	0.122487	0.754246	0.207675	0.326272	0.471768	0.443026	0.187881	0.648812	0.309626
J3KQE5	RAN	0.0516668	0.887837	-0.0210748	0.194679	0.638736	-0.0793252	0.699057	0.19996	-0.163701
J3KR55	PTPN7	1.45731	0.0348889	0.449675	1.26312	0.0545613	0.463451	0.588677	0.257824	0.20315
Q14197	ICT1	13.1469	7.13088e-14	22.3244	8.41268	3.86649e-09	22.0662	7.42019	3.80019e-08	21.4607
J3KS22	DCXR	0.397522	0.400385	-1.18132	0.0620587	0.866845	-0.237525	0.0504316	0.890366	-0.17575
J3KSL8	TRAPPC8	0.316006	0.483052	0.142425	0.833993	0.146557	0.2989	0.377076	0.419686	0.12645
J3KTA4	DDX5	0.355472	0.441091	-0.0869994	0.160967	0.690292	0.0455251	0.640203	0.22898	-0.151375
J3QR09	RPL19	0.530614	0.294704	-1.57667	0.878052	0.132418	-2.60947	13.3883	4.08953e-14	-25.1091
J3KTL2	SRSF1	0.412456	0.386851	0.0971251	0.595121	0.254027	0.1497	0.575133	0.265991	-0.13825
J3QLE4	DUS1L	0.0631948	0.86458	0.1147	0.00146805	0.996625	0.00299978	0.0584652	0.874047	0.11935
P40306	PSMB10	0.305486	0.494896	-0.784275	0.127447	0.74568	0.3113	7.22969	5.89262e-08	-21.5475
J3QQZ9	PNPO	0.595704	0.253686	1.05437	0.00981565	0.977652	0.0352502	0.467406	0.340874	0.8747
J3QRS3	MYL12A	1.55462	0.0278854	0.440075	1.77394	0.0168292	0.497601	2.02597	0.00941946	0.4765
J3QRS9	ZNF207	0.0516981	0.887773	0.02455	0.0845362	0.823121	0.0290747	0.956757	0.11047	-0.1967
O43684	BUB3	0.686752	0.205706	0.223276	0.472	0.337287	0.184825	0.111284	0.773956	0.0433006
K4DI92	RWDD4	6.57002	2.69143e-07	-22.8958	0.947936	0.112736	-2.14873	6.57002	2.69143e-07	-22.8958
K7EIU8	SMAD4	0.433133	0.368864	-0.431049	0.0996345	0.794997	0.125175	0.251037	0.561001	0.249325
K7EJE8	LONP1	2.39246	0.00405083	-0.200076	1.81221	0.0154097	-0.232676	3.15696	0.000696698	-0.282226
K7EQ02	DAZAP1	0.0190717	0.957036	0.0178995	0.931095	0.117194	-2.40283	0.264767	0.543541	0.185524
K7EK35	STAT5A	10.1451	7.15905e-11	-20.6552	0.222727	0.598788	-0.215725	0.452186	0.353032	0.305925
K7EKV4	VPS25	1.34944	0.044726	0.9423	0.206947	0.620945	0.2639	0.839265	0.144789	0.723825
K7ELG5	DUSP3	0.114539	0.768176	0.189075	0.0849489	0.822339	0.182925	0.420542	0.379715	0.577275
K7ELJ7	CAPNS1	0.645918	0.225986	0.49065	0.500546	0.31583	0.385526	1.29087	0.0511832	0.746325
K7ELL7	PRKCSH	1.37056	0.042603	0.1524	0.212711	0.612758	0.0292745	0.0472742	0.896862	-0.0101752
K7ELV2	SEH1L	0.495384	0.319607	0.116475	0.0203521	0.954219	-0.0117497	0.0423371	0.907116	0.0176005
Q49A26	GLYR1	0.510068	0.308981	0.2448	0.112247	0.772242	0.11815	1.00084	0.0998077	0.252225
K7EQ03	RBM42	0.448665	0.355905	0.743075	0.179364	0.661661	-0.533599	0.275892	0.529795	0.4943
O14737	PDCD5	0.821703	0.150764	-0.211225	0.734703	0.184203	-0.5096	1.62424	0.0237551	-0.437675
K7ER00	FARSA	0.381841	0.415106	-0.179625	0.332542	0.465005	-0.171975	0.0417942	0.908251	0.0274501
K7ERG9	CFD	1.5021	0.0314704	2.23303	1.49687	0.0318515	2.22743	2.05685	0.00877313	3.06825
K7ERQ8	RAB5C	0.307488	0.49262	-0.628901	0.136296	0.730641	-0.3313	0.406371	0.39231	0.29725
K7ES61	MRPL4	0.681253	0.208328	-1.14235	0.6089	0.246093	-1.03873	1.76642	0.0171231	-0.6089
X6RGC9	TYROBP	0.417567	0.382325	1.09425	0.184671	0.653626	0.559175	0.441694	0.361664	1.17645
K7ESN3	GHDC	0.55099	0.281196	-0.517725	0.273815	0.532335	-0.16925	0.224147	0.596833	0.165225
M0QWZ7	SARS2	0.774166	0.168203	-1.00852	0.68946	0.204428	-0.35345	0.751218	0.17733	-1.34945
M0QXL5	FBL	0.253051	0.558404	0.1061	0.23853	0.577391	0.123325	0.0445968	0.902409	-0.0255251
M0QY97	ZC3H4	0.250571	0.561602	-0.407	0.308707	0.491239	-0.5673	0.846911	0.142262	-1.2753
M0QYT9	IRF3	0.0715616	0.848083	0.0528245	0.424757	0.376048	-0.673026	0.177565	0.664409	-0.119125
M0QZR4	ARHGEF1	0.323785	0.474476	-0.0907493	0.369298	0.42727	-0.121974	0.0330215	0.926784	-0.0117502
M0R0F0	RPS5	1.15617	0.0697966	0.265625	1.0242	0.0945794	0.2394	0.227402	0.592376	0.0753498
M0R0F9	TRIP10	0.248833	0.563855	0.11575	0.0127022	0.971176	0.011775	0.00684406	0.984365	0.00480032
M0R165	EPS15L1	1.02228	0.0949986	-0.977975	8.48357	3.28422e-09	-20.6999	8.48357	3.28422e-09	-20.6999
M0R1B0	EMC8	0.998614	0.10032	0.868075	1.08859	0.0815473	0.979725	0.054526	0.882011	0.0767007
M0R208	CLPP	0.600529	0.250883	0.78845	0.573701	0.266869	0.732375	0.403051	0.39532	0.642875
O00116	AGPS	0.828227	0.148516	0.169525	0.0102183	0.976746	0.00702524	0.979698	0.104786	0.1876
O00139	KIF2A	0.134585	0.733525	0.164451	0.286694	0.51678	-0.396925	1.33398	0.0463472	-1.24318
O00148	DDX39A	0.184198	0.654338	-0.040175	0.693344	0.202608	-0.14055	0.99181	0.101904	-0.185026
O00151	PDLIM1	0.607713	0.246767	0.180349	0.527404	0.29689	0.150875	0.732073	0.185322	-0.369475
O00160	MYO1F	0.870387	0.134776	0.0931997	0.112485	0.771818	0.0748997	1.7947	0.0160435	0.173
O00161	SNAP23	0.393269	0.404326	-0.433675	9.34434	4.52546e-10	-21.4699	0.00838107	0.980887	0.00772476
O00165	HAX1	0.0239824	0.946275	-0.0203004	0.121001	0.75683	0.144325	0.506278	0.31169	-0.354575
O00170	AIP	0.324702	0.473476	-0.208301	0.80018	0.158424	-1.28003	0.345445	0.451393	-0.888776
O00182	LGALS9	0.206637	0.621388	0.0658751	0.409022	0.389922	0.173275	0.297756	0.503784	-0.526424
O00203	AP3B1	0.378413	0.418395	-0.12335	0.511593	0.307898	-0.498825	0.52283	0.300034	-0.3008
O00231	PSMD11	0.202931	0.626713	-0.0633755	0.290644	0.512102	0.0999999	0.832376	0.147104	-0.184225
O00232	PSMD12	0.981502	0.104351	0.266174	0.0794181	0.832879	-0.0425005	1.07472	0.0841943	0.310975
O00267	SUPT5H	0.789362	0.162419	-0.238976	0.0681022	0.854866	-0.0283008	1.8225	0.0150486	-0.528751
O00273	DFFA	1.46265	0.0344624	-0.449575	1.6891	0.0204598	-0.412475	1.42284	0.0377711	-1.89692
O00299	CLIC1	2.94832	0.00112637	0.32115	4.75497	1.75803e-05	0.542575	0.696758	0.201021	0.1214
O00303	EIF3F	0.0720079	0.847212	0.021101	0.0126541	0.971283	0.00330114	0.0454135	0.900713	-0.0123491
O00410	IPO5	1.34438	0.0452498	-0.229775	1.99954	0.0100105	-0.274325	2.35154	0.00445101	-0.3129
O00411	POLRMT	2.4721	0.00337208	-0.984325	1.69087	0.0203763	-0.793575	1.19278	0.0641532	-0.39425
O00425	IGF2BP3	0.338949	0.458195	0.240324	0.649852	0.223948	-0.444625	0.0470981	0.897226	-0.0366006
O00429	DNM1L	0.505289	0.3124	-0.41045	1.33533	0.0462027	-1.3026	0.769128	0.170166	-0.4822
O00487	PSMD14	6.6239	2.37737e-07	-21.7752	0.165014	0.683889	-0.48355	0.351947	0.444685	-0.9653
O00505	KPNA3	0.0536523	0.883787	-0.0286999	0.531783	0.293912	0.132975	0.30709	0.493071	-0.0853248
O00541	PES1	1.60465	0.0248513	-0.438025	0.953762	0.111234	-0.28785	0.771109	0.169391	-1.4731
O00560	SDCBP	0.112389	0.771989	0.220525	0.309705	0.490111	0.541125	0.242091	0.572676	0.439725
O00567	NOP56	0.657331	0.220125	0.128825	0.423852	0.376832	0.150525	1.02714	0.0939419	-0.1468
O00629	KPNA4	0.224537	0.596298	-0.087925	0.365643	0.43088	0.114125	0.665089	0.216228	-0.2723
O00635	TRIM38	0.981194	0.104425	0.267025	1.80341	0.0157251	0.491401	0.0271153	0.939474	0.0278749
O00743	PPP6C	0.316195	0.482842	-0.448225	0.154895	0.700011	-0.280751	0.303701	0.496934	0.285325
O00754	MAN2B1	2.40749	0.00391296	0.277749	1.25738	0.0552868	0.156825	5.32527	4.72862e-06	0.711474
O00764	PDXK	1.44681	0.0357431	-1.75777	0.912563	0.122303	-1.16445	1.03475	0.0923102	-0.951825
O14497	ARID1A	2.64698	0.00225435	-0.274174	1.75604	0.0175372	-0.371274	2.04694	0.00897549	-0.312574
O14579	COPE	0.15749	0.695841	-0.0501757	0.677567	0.210103	0.1241	0.557582	0.27696	0.30895
O14602	EIF1AY	0.402457	0.395861	0.116875	0.401053	0.397143	0.130001	0.810646	0.154651	-0.431725
O14647	CHD2	8.61434	2.43032e-09	20.3186	11.9928	1.01666e-12	19.7671	10.5072	3.11027e-11	19.9604
O14727	APAF1	0.00163127	0.996251	0.000649452	0.334336	0.463088	-0.102275	0.0347945	0.923008	-0.0179
O14734	ACOT8	0.556381	0.277727	0.157475	0.407166	0.391592	0.190199	0.0536207	0.883851	-0.0242257
O14744	PRMT5	0.562705	0.273713	0.119525	0.0551242	0.880797	0.0178752	0.337886	0.459319	0.0928245
O14745	SLC9A3R1	0.321117	0.4774	0.55655	0.261239	0.547975	-0.600025	0.262336	0.546593	-0.5633
O14776	TCERG1	0.39666	0.401181	0.8695	0.535959	0.291099	1.11385	0.440272	0.362851	0.958125
O14787	TNPO2	0.433529	0.368528	-0.1815	0.615174	0.242564	-0.533176	0.206276	0.621905	-0.0595012
O14818	PSMA7	1.44384	0.0359885	0.23015	0.357144	0.439396	0.10975	1.81009	0.0154848	-0.295074
O14828	SCAMP3	0.181449	0.658493	0.607675	0.0812672	0.82934	-0.319499	0.00834491	0.980969	-0.0304747
O14841	OPLAH	0.661344	0.2181	-0.237075	0.630405	0.234204	-0.21095	0.246864	0.566417	0.0776749
O14920	IKBKB	0.224805	0.595929	0.059875	0.28801	0.515217	-0.121151	0.140126	0.724227	0.039
O14929	HAT1	0.0691515	0.852803	-0.0434246	0.160107	0.69166	0.0913248	0.0932201	0.806826	-0.0701747
O14949	UQCRQ	0.583381	0.260987	2.36393	0.257829	0.552295	1.2448	0.0682042	0.854665	0.326625
O14974	PPP1R12A	7.72394	1.88825e-08	-22.1655	7.72394	1.88825e-08	-22.1655	1.27778	0.0527496	-1.81343
O14976	GAK	0.944306	0.113683	-0.752975	0.706879	0.196391	-0.64935	0.110334	0.77565	-0.111475
O14980	XPO1	0.755173	0.175723	0.0866003	0.107637	0.780482	-0.0277495	0.0520283	0.887098	0.010725
O15031	PLXNB2	0.804302	0.156927	-0.500474	1.27867	0.0526413	-0.9615	0.673586	0.212038	-0.741975
O15067	PFAS	2.02818	0.00937173	-0.2508	2.46452	0.00343146	-0.225501	1.78619	0.0163609	-0.24805
O15127	SCAMP2	6.13204	7.37841e-07	21.3166	6.10509	7.85078e-07	21.3018	6.83922	1.44805e-07	23.2966
O15144	ARPC2	0.274733	0.531211	-0.188125	2.35832	0.0043821	-0.7928	0.901011	0.1256	-0.32015
O15145	ARPC3	0.0658018	0.859406	0.317801	0.0975862	0.798755	-0.4424	0.388222	0.409052	1.14253
O15213	WDR46	0.0036557	0.991618	0.0109997	6.77954	1.66136e-07	-21.8202	6.77954	1.66136e-07	-21.8202
O15269	SPTLC1	0.213267	0.611974	-0.0674505	0.282037	0.522351	-0.0635257	0.0600319	0.8709	0.0244246
O15294	OGT	0.469194	0.339473	-0.461449	0.0851707	0.821919	-0.0541749	1.093	0.0807231	0.345475
O15355	PPM1G	0.0763469	0.83879	0.022625	0.239708	0.575827	0.0787501	1.2432	0.0571214	-0.509775
O15371	EIF3D	0.577826	0.264347	0.0693746	0.425541	0.375369	0.0802741	0.889543	0.128961	-0.115175
O15379	HDAC3	0.47175	0.337481	0.70175	0.36988	0.426697	0.571101	0.165122	0.683719	0.341451
O15446	CD3EAP	0.157394	0.695995	-0.0957503	0.366613	0.42992	-0.193975	1.2576	0.0552583	-0.473125
O15511	ARPC5	0.408863	0.390065	-0.1471	0.612044	0.244318	0.1683	1.01477	0.0966573	-0.270575
O43143	DHX15	0.295859	0.505989	0.0566998	0.386693	0.410494	0.0863996	0.232157	0.585926	-0.05235
O43172	PRPF4	0.165754	0.682725	0.0498004	0.0909236	0.811104	0.0305252	0.41513	0.384477	-0.635749
O43242	PSMD3	0.0669907	0.857056	-0.0253253	1.09337	0.0806556	-0.25005	0.0305924	0.931982	-0.0204501
O43252	PAPSS1	0.489338	0.324087	-0.20745	0.340583	0.456475	-0.177101	0.534925	0.291793	-0.169351
O43264	ZW10	0.203047	0.626546	0.287725	1.57849	0.0263945	1.12043	0.475707	0.334421	0.53705
O43290	SART1	0.560653	0.275009	-0.30275	0.725902	0.187974	-0.3881	0.937966	0.115354	-1.00653
O43324	EEF1E1	0.260797	0.548534	0.62755	0.350046	0.446637	0.83625	0.282961	0.521242	0.669075
O43390	HNRNPR	0.0804335	0.830934	0.0200748	1.19746	0.063466	-0.224575	1.00245	0.0994381	-0.191725
O43395	PRPF3	0.50243	0.314463	0.147175	0.71582	0.192389	0.143549	1.83012	0.0147871	-0.314101
O43396	TXNL1	1.29112	0.0511546	0.289375	1.86088	0.013776	0.382775	0.85077	0.141003	0.223025
O43488	AKR7A2	0.721967	0.189685	0.163249	1.15819	0.0694726	0.21335	0.403853	0.394591	0.09725
O43592	XPOT	0.397456	0.400446	0.12315	0.00685583	0.984338	-0.00392485	0.163024	0.68703	-0.0609746
O43615	TIMM44	0.508167	0.310337	1.09745	0.514623	0.305757	1.1359	0.0190518	0.95708	-0.0769005
O43617	TRAPPC3	0.942837	0.114068	1.06678	1.23936	0.0576288	1.3241	0.268438	0.538967	0.548975
O43660	PLRG1	0.175989	0.666823	0.0625248	0.412694	0.386639	0.142749	0.672401	0.212618	-0.813125
O43681	ASNA1	0.532216	0.293619	-0.1354	0.996561	0.100795	-0.1422	0.0953917	0.802802	-0.025425
O43707	ACTN4	0.243229	0.571177	0.0274253	1.38037	0.041651	-0.1211	1.24012	0.0575275	-0.0929999
O43719	HTATSF1	0.802806	0.157469	0.71815	0.926808	0.118356	0.7944	0.534733	0.291922	0.530401
O43765	SGTA	0.321299	0.4772	-0.783449	1.06206	0.0866841	-1.87992	7.80661	1.56097e-08	-22.5951
O43776	NARS	0.948875	0.112493	0.13275	0.832385	0.147101	0.127224	1.7533	0.017648	-0.0978251
O43809	NUDT21	1.04457	0.090246	-0.2548	0.192755	0.641571	-0.0848746	0.384979	0.412118	-0.0856252
O43815	STRN	0.0652809	0.860437	0.137074	7.147	7.12845e-08	-21.5115	0.308743	0.491199	-0.6859
O43818	RRP9	0.802933	0.157423	-0.166725	0.100349	0.79369	-0.0178251	2.29718	0.00504452	-0.31125
O43823	AKAP8	1.3279	0.0470001	-0.693175	0.385668	0.411464	-0.33705	0.578156	0.264146	-0.4336
O60216	RAD21	0.641535	0.228278	-0.228375	0.0856711	0.820973	-0.0472999	1.43545	0.0366901	-0.718999
O60231	DHX16	9.4734	3.36203e-10	-21.3765	1.05505	0.0880957	-0.9816	0.0334073	0.925961	-0.0359006
O60234	GMFG	1.29407	0.0508072	0.47635	1.76383	0.0172254	0.5493	1.57291	0.0267357	0.520925
O60256	PRPSAP2	0.0904763	0.81194	0.15155	0.00951344	0.978333	-0.0168252	0.759663	0.173915	-0.864575
O60264	SMARCA5	0.516274	0.304598	-0.1544	0.0496001	0.892072	-0.0162745	1.65109	0.0223313	-0.281575
O60287	URB1	0.121208	0.75647	-0.0499501	0.240643	0.574589	-0.124125	0.46506	0.34272	-0.4305
O60293	ZFC3H1	0.947651	0.11281	0.480525	1.07513	0.0841138	0.38425	11.1594	6.92744e-12	-20.1168
O60306	AQR	0.148843	0.709834	-0.0680251	0.0933057	0.806667	-0.0473003	0.0937399	0.805861	0.0406499
O60318	MCM3AP	0.0885726	0.815506	0.0950007	0.108903	0.77821	-0.145624	0.241016	0.574095	-0.267075
O60341	KDM1A	0.300223	0.50093	-0.0894756	0.179511	0.661438	0.069674	0.377893	0.418897	-0.101501
O60449	LY75	0.632803	0.232915	-0.830275	0.613809	0.243328	-0.246775	0.800714	0.158229	-0.218699
O60488	ACSL4	0.843519	0.143377	1.89668	0.81136	0.154397	1.8255	0.772766	0.168746	1.75875
O60493	SNX3	0.346547	0.450249	0.986125	0.451227	0.353812	1.22625	0.488434	0.324762	1.31125
O60502	MGEA5	0.922708	0.119479	0.399525	0.0341447	0.92439	-0.0332003	0.614831	0.242755	-0.315125
O60506	SYNCRIP	0.311182	0.488448	-0.0666752	0.351983	0.444649	-0.0872254	1.95741	0.0110303	-0.27705
Q5SRN1	CDC40	0.724558	0.188557	-0.209625	0.505952	0.311923	-0.15585	1.83054	0.0147726	-0.62905
O60568	PLOD3	0.110815	0.774791	-0.198375	0.0205528	0.953778	0.0325007	1.09892	0.0796303	0.8002
O60664	PLIN3	1.33555	0.0461801	-0.191025	1.52494	0.0298577	-0.226125	2.98741	0.0010294	-0.38575
O60684	KPNA6	0.661001	0.218272	0.13155	0.32838	0.469484	0.0683999	0.743432	0.180538	0.214475
O60701	UGDH	0.0404098	0.911151	-0.0793242	0.189626	0.646211	-0.309949	0.104227	0.786634	-0.245149
O60711	LPXN	2.10242	0.00789921	0.501525	0.258573	0.55135	-0.57065	0.176937	0.66537	-0.573675
O60749	SNX2	1.20639	0.0621741	-0.0827498	0.560198	0.275297	-0.0666742	1.58206	0.026178	-0.319949
O60763	USO1	0.676026	0.21085	0.1738	1.37057	0.0426021	0.2073	1.54133	0.0287519	0.2657
O60784	TOM1	0.158682	0.693933	-0.0789504	0.286259	0.517298	0.153675	0.615962	0.242124	0.2236
U3KQK0	HIST1H2BN	0.0849601	0.822318	0.1178	0.00446939	0.989762	-0.00567532	0.124672	0.75046	0.117925
O60826	CCDC22	0.236766	0.579741	0.107875	0.406495	0.392197	0.156125	0.0125693	0.971473	-0.00597429
O60884	DNAJA2	7.93791	1.1537e-08	-20.6687	0.570476	0.268858	-0.731875	0.049114	0.893071	-0.0742497
O60888	CUTA	0.0331905	0.926423	0.0503249	0.933662	0.116503	0.868274	8.37827	4.1853e-09	-20.4285
O60942	RNGTT	0.466373	0.341686	0.799099	0.293593	0.508636	0.5354	0.261079	0.548177	0.515275
O75083	WDR1	0.134261	0.734072	0.0292997	0.513688	0.306416	-0.132751	0.0280857	0.937377	0.00664997
O75131	CPNE3	0.869828	0.13495	0.347975	1.12357	0.0752366	0.4701	0.250731	0.561396	0.124675
O75165	DNAJC13	0.91071	0.122826	0.419375	0.862219	0.137335	0.392799	0.186332	0.65113	0.139525
O75170	PPP6R2	1.16871	0.0678096	1.33908	1.33757	0.0459649	1.50263	1.37191	0.0424711	1.5226
O75306	NDUFS2	0.491489	0.322486	-0.0829248	0.105154	0.784957	-0.0303507	1.13284	0.073648	-0.200675
O75312	ZPR1	1.07571	0.0840016	-1.32645	1.6635	0.0217019	-0.10445	1.93948	0.0114954	-0.405375
O75340	PDCD6	0.413188	0.3862	-0.979499	0.351645	0.444995	-1.196	1.49203	0.0322087	-3.67445
O75351	VPS4B	0.476855	0.333537	0.603925	0.00872562	0.980109	0.0236497	0.455511	0.35034	0.574275
O75367	H2AFY	1.15736	0.0696055	0.309375	0.823397	0.150177	0.284376	0.232243	0.58581	0.0983753
O75368	SH3BGRL	0.607868	0.246679	0.9516	0.0831539	0.825745	0.228699	0.0681034	0.854863	0.198874
O75369	FLNB	0.519172	0.302572	-0.0629001	0.510721	0.308517	-0.0655994	0.284094	0.519883	0.0572004
O75376	NCOR1	0.26429	0.544139	0.2739	0.428429	0.372882	0.408299	0.382428	0.414546	-0.435125
O75387	SLC43A1	1.23989	0.0575583	-0.73955	1.83733	0.0145435	-1.53127	2.83934	0.00144763	-1.18907
O75396	SEC22B	0.660255	0.218648	0.11285	0.661264	0.218141	0.19935	0.945174	0.113456	0.1652
O75400	PRPF40A	0.299939	0.501257	-0.771349	0.125788	0.748535	-0.3096	0.355864	0.440693	-0.614749
O75410	TACC1	0.428456	0.372859	0.57295	0.55809	0.276637	0.7135	7.32846	4.694e-08	-19.4961
O75427	LRCH4	0.128128	0.744512	0.170725	1.38688	0.0410321	-0.9947	9.12887	7.43237e-10	-20.844
O75436	VPS26A	0.0242191	0.94576	-0.0102501	0.267409	0.540245	-0.0869503	0.0491946	0.892905	0.0186501
O75438	NDUFB1	0.611989	0.244349	-1.26153	0.346879	0.449905	-0.872126	0.0410928	0.909719	0.128224
O75477	ERLIN1	0.509536	0.30936	-1.26083	0.427142	0.373988	-1.1404	0.185035	0.653078	0.478275
O75489	NDUFS3	0.217857	0.60554	0.0970998	0.302002	0.498882	0.119675	0.113133	0.770668	0.0485249
Q5JRI1	SRSF10	0.636907	0.230724	0.64415	0.581012	0.262415	0.594625	0.715376	0.192586	-1.93527
O75533	SF3B1	0.440239	0.362879	0.0516753	0.764887	0.171836	0.0796752	1.36599	0.0430541	-0.0974245
O75534	CSDE1	0.234603	0.582636	0.161376	0.00491103	0.988756	-0.0048995	0.372848	0.423791	-0.815225
O75569	PRKRA	9.23389	5.83588e-10	-20.8054	0.58834	0.258024	-0.5911	9.23389	5.83588e-10	-20.8054
O75600	GCAT	9.00038	9.99127e-10	-21.3437	1.56738	0.0270784	-1.09508	1.11876	0.0760747	-1.00303
O75607	NPM3	0.396861	0.400995	0.92625	0.15171	0.705164	0.483475	0.0762109	0.839052	0.2818
O75608	LYPLA1	0.50977	0.309193	-1.23882	0.906279	0.124086	-1.58572	0.541188	0.287615	-1.03977
O75643	SNRNP200	0.675478	0.211116	-0.1595	0.645175	0.226373	-0.11215	0.182225	0.657317	-0.0380249
O75663	TIPRL	0.339908	0.457185	-0.654625	1.17849	0.0662998	-1.4485	0.472998	0.336513	-0.876225
O75683	SURF6	0.0619775	0.867007	0.113601	0.603563	0.249136	0.725801	0.18773	0.649037	0.27205
O75691	UTP20	0.00565813	0.987056	0.00192499	0.0950103	0.803507	-0.0518003	0.301628	0.499311	-0.107575
O75717	WDHD1	0.373438	0.423216	-0.314475	0.393787	0.403844	0.11535	0.103169	0.788553	-0.0603495
O75746	SLC25A12	0.111558	0.773467	-0.118125	1.43413	0.036802	0.5158	0.0407804	0.910373	-0.0355
O75821	EIF3G	0.332031	0.465553	-1.3471	0.302436	0.498384	0.183925	0.168176	0.678928	-0.1084
O75844	ZMPSTE24	0.286534	0.516971	-0.096375	1.12056	0.0757597	-0.258925	0.478915	0.331959	-0.622175
O75874	IDH1	0.201134	0.629312	-0.1184	1.27164	0.0535007	-0.4217	0.0299137	0.93344	-0.0183001
O75909	CCNK	0.710928	0.194568	1.54177	0.275957	0.529716	0.776849	0.193058	0.641123	0.58645
O75915	ARL6IP5	0.253479	0.557855	0.820625	0.546685	0.283998	1.57072	0.600136	0.25111	1.7303
O75923	DYSF	0.216189	0.60787	0.49075	0.27612	0.529517	-0.630775	1.02229	0.0949962	1.52115
O75937	DNAJC8	0.023384	0.94758	-0.0780745	6.59633	2.53322e-07	-21.6457	0.526394	0.297581	-1.25852
O75947	ATP5H	0.292055	0.510441	0.7001	0.453727	0.351782	0.973876	0.443217	0.360398	0.92045
O75955	FLOT1	0.0193801	0.956357	0.0855994	0.386138	0.411019	0.9667	0.498282	0.317481	1.14845
O75976	CPD	0.192678	0.641685	-0.102975	0.22938	0.589685	0.0920496	0.0692855	0.852539	-0.0476251
O76003	GLRX3	0.131356	0.739	-0.224524	0.297031	0.504626	-0.466325	7.7818	1.65272e-08	-21.4485
O76021	RSL1D1	1.60637	0.0247533	0.4882	2.08172	0.00828472	0.661425	0.656433	0.22058	0.2698
O76031	CLPX	0.730086	0.186172	-0.619525	0.1768	0.665579	-0.0555496	1.11405	0.0769051	-0.2352
O76071	CIAO1	0.686078	0.206026	-0.586626	0.772898	0.168695	-0.40515	0.270808	0.536034	-0.2805
O76094	SRP72	0.412329	0.386965	-0.558899	1.40781	0.0391014	0.393325	0.0855431	0.821215	0.0456247
O94761	RECQL4	1.60491	0.0248363	-0.32435	0.560577	0.275057	-0.144225	0.70679	0.196431	-0.200475
O94776	MTA2	1.04036	0.0911264	0.1869	0.867457	0.135688	0.1348	0.051431	0.888319	0.0123
O94804	STK10	11.9338	1.16459e-12	-22.2266	1.29833	0.0503121	-0.89895	2.47054	0.00338424	-0.7396
O94819	KBTBD11	1.07709	0.0837359	-0.163275	1.3636	0.0432909	-0.284625	1.362	0.0434512	-0.227275
O94826	TOMM70A	0.150598	0.706972	-0.333851	0.23347	0.584157	-0.485026	0.150859	0.706547	-0.296976
O94855	SEC24D	0.617694	0.241161	0.0721002	1.42208	0.0378377	0.172276	1.19802	0.0633847	-0.228225
O94874	UFL1	0.269486	0.537668	0.546051	0.0866301	0.819162	-0.2208	0.477823	0.332795	0.7922
O94906	PRPF6	0.995886	0.100952	-0.152825	0.505441	0.312291	-0.0813503	0.0540778	0.882922	0.0121255
O94915	FRYL	0.459419	0.347201	-0.210575	1.15739	0.0696005	-0.457274	0.113488	0.770038	-0.0769997
O94927	HAUS5	0.471965	0.337314	0.38975	0.17459	0.668975	0.16105	0.441925	0.361473	0.322275
O95104	SCAF4	10.973	1.06423e-11	20.2007	9.33241	4.65149e-10	20.2025	9.64704	2.25402e-10	20.1826
O95140	MFN2	0.0544834	0.882098	-0.104625	8.67625	2.10743e-09	-21.4423	0.0420935	0.907625	-0.0772505
O95154	AKR7A3	0.0032972	0.992437	0.0126505	0.0228779	0.948685	-0.0917497	0.303045	0.497685	-1.1627
O95155	UBE4B	0.383793	0.413244	-0.358425	1.16649	0.0681573	-1.18925	1.30451	0.0496006	-1.50117
O95163	IKBKAP	0.33149	0.466133	-0.0856996	0.99379	0.10144	-0.38245	1.41619	0.0383542	-0.279225
O95168	NDUFB4	0.499343	0.316707	1.08407	0.732364	0.185198	-2.23072	0.00427128	0.990213	0.01825
O95232	LUC7L3	0.0950597	0.803416	-0.23	0.321863	0.476581	0.655474	0.117215	0.763458	-0.297875
O95239	KIF4A	0.00843056	0.980775	0.00507545	0.229537	0.589471	-0.17735	0.00706125	0.983872	0.00330019
O95295	SNAPIN	0.371609	0.425002	-1.20435	0.0471576	0.897103	-0.183176	0.244514	0.56949	-0.9142
O95336	PGLS	0.00592026	0.986461	0.00239992	0.0459031	0.899698	0.0147004	0.372637	0.423997	-0.12235
O95347	SMC2	0.607311	0.246995	0.289025	0.410749	0.388375	-1.14108	0.295086	0.50689	-0.936451
O95352	ATG7	0.211691	0.614199	0.4676	0.0454587	0.900619	-0.134349	0.257557	0.552641	0.567475
O95363	FARS2	0.819407	0.151563	-0.748024	0.837499	0.145379	-0.628399	0.693888	0.202354	-0.3522
O95365	ZBTB7A	1.62095	0.0239361	-0.450875	0.0752108	0.840987	-0.0187998	0.741086	0.181516	-1.41785
O95372	LYPLA2	0.407567	0.39123	0.781025	0.0120008	0.972746	0.0414753	0.0170141	0.961581	0.0574503
O95373	IPO7	0.43389	0.368222	0.169225	0.663104	0.217218	0.264925	0.619484	0.240169	0.2377
O95396	MOCS3	0.244652	0.569309	0.4154	7.60261	2.49686e-08	-20.1448	0.0251289	0.943781	0.0427246
O95433	AHSA1	0.321556	0.476919	0.170549	0.538116	0.289657	0.2441	0.101092	0.792333	0.0919747
O95466	FMNL1	0.347641	0.449117	0.842825	0.3245	0.473697	-1.15117	0.174179	0.669608	-0.67635
O95479	H6PD	0.161908	0.688799	-0.257224	8.46344	3.44003e-09	-21.3725	0.386781	0.410411	0.479325
O95571	ETHE1	0.765324	0.171663	0.483325	0.655095	0.221261	0.418475	0.701532	0.198823	0.462875
O95630	STAMBP	0.269115	0.538127	0.4948	0.78712	0.16326	0.958624	1.01293	0.0970672	1.00227
O95716	RAB3D	0.0323381	0.928243	-0.0271749	0.00365659	0.991616	0.00325012	0.360258	0.436257	0.2682
O95747	OXSR1	0.438732	0.36414	0.55305	0.326645	0.471362	-0.559226	0.953179	0.111384	0.9963
O95757	HSPA4L	0.0796061	0.832519	0.06005	0.148379	0.710594	0.0823002	0.170952	0.674603	0.0976496
O95758	PTBP3	1.26221	0.0546758	-0.97035	2.20127	0.00629108	-1.09207	1.0173	0.096095	-1.4355
O95782	AP2A1	1.13509	0.073268	0.14315	0.206983	0.620893	-0.28075	0.930576	0.117334	0.238825
O95816	BAG2	0.975225	0.10587	0.235625	0.200614	0.630066	-0.0848002	0.297466	0.50412	0.0953751
O95831	AIFM1	0.485035	0.327314	0.67035	0.528001	0.296482	0.717425	0.427763	0.373454	0.59975
O95861	BPNT1	0.847772	0.14198	1.0768	0.719821	0.190625	0.9475	0.695361	0.201669	0.91065
O96000	NDUFB10	0.290638	0.512108	-0.0780749	0.0245171	0.945111	-0.00667524	1.25616	0.0554426	0.217649
P00338	LDHA	0.156298	0.697754	0.0324497	0.290295	0.512514	0.0550251	0.0483704	0.894602	-0.0128751
P00367	GLUD1	0.771729	0.16915	0.116325	0.587501	0.258523	0.150475	0.649363	0.224201	0.19275
P00387	CYB5R3	1.36089	0.0435617	0.61955	1.44851	0.0356029	0.672025	1.32103	0.0477493	0.695476
P00390	GSR	0.454001	0.35156	0.253925	0.559315	0.275857	0.27685	0.258379	0.551595	0.1526
P00403	MT-CO2	0.990481	0.102216	0.378075	0.422607	0.377914	-1.79568	0.874194	0.1336	0.288675
P00441	SOD1	0.540099	0.288338	0.211675	0.0676226	0.85581	-0.0432754	0.30418	0.496387	-0.1425
P00491	PNP	1.57305	0.0267269	-0.1517	1.94778	0.0112777	-0.1684	2.03024	0.00932728	-0.28755
P00492	HPRT1	0.145439	0.71542	0.0830255	0.137836	0.728055	-0.0493999	0.807701	0.155704	-0.38535
P00505	GOT2	2.80959	0.0015503	0.284925	2.94653	0.00113102	0.241474	1.9404	0.0114708	0.320249
P00558	PGK1	0.645452	0.226229	-0.0835752	0.64048	0.228834	-0.135925	0.984588	0.103612	-0.166575
P00568	AK1	2.5897	0.00257215	1.39187	2.64897	0.00224402	1.38962	1.77069	0.0169553	1.24053
P00813	ADA	0.236102	0.580629	-0.629675	0.81492	0.153137	0.726875	0.0083102	0.981047	0.0241756
P00918	CA2	0.852414	0.140471	0.36895	2.97761	0.00105292	0.971925	1.15673	0.0697064	0.41495
P00966	ASS1	1.05869	0.0873599	0.5336	0.027165	0.939366	-0.0327749	0.268231	0.539223	-0.4216
P02545	LMNA	2.7356	0.00183822	0.502975	2.88079	0.00131587	0.6272	1.67152	0.0213052	0.27815
P02786	TFRC	1.05056	0.0890108	-0.263825	1.04151	0.0908845	0.198975	0.883196	0.130859	0.145475
P02792	FTL	1.54134	0.0287515	0.36255	0.226955	0.592987	-0.3859	0.880494	0.131676	0.33555
P04040	CAT	0.309222	0.490657	0.0664744	0.18308	0.656025	-0.0280752	2.41792	0.00382015	0.34625
P04075	ALDOA	1.3344	0.0463021	-0.130175	0.902198	0.125257	-0.0980244	0.943857	0.1138	-0.148674
P04080	CSTB	0.641209	0.22845	0.2162	0.929705	0.117569	0.203526	0.274022	0.532082	-0.311924
P04083	ANXA1	0.654527	0.221551	0.703225	1.36991	0.0426668	0.848325	2.80745	0.00155793	1.93863
P04179	SOD2	0.0981164	0.797781	0.322599	0.221579	0.600372	0.541125	0.115028	0.767312	0.3683
P04406	GAPDH	0.158356	0.694455	0.0264254	0.570857	0.268623	0.0993757	0.721066	0.190079	-0.0717001
P04792	HSPB1	1.02227	0.0950024	0.13765	0.0587745	0.873425	-0.0187502	2.39038	0.0040702	0.380575
P04843	RPN1	0.767034	0.170988	0.0776253	0.499151	0.316847	0.0850754	1.31632	0.0482704	0.24955
P04844	RPN2	0.495008	0.319883	0.131625	1.05677	0.0877465	0.2457	0.795223	0.160242	0.1965
P04899	GNAI2	1.46297	0.0344374	0.290725	1.9364	0.011577	0.381625	2.33086	0.00466813	0.400225
Q93077	HIST1H2AC	0.582056	0.261785	-1.3432	0.936578	0.115723	-0.31995	1.04026	0.0911463	-2.67292
P05023	ATP1A1	0.512191	0.307474	-0.111325	0.465372	0.342475	0.102975	0.14298	0.719483	0.0398746
P05141	SLC25A5	0.711886	0.19414	-0.0888743	1.45862	0.0347839	-0.174949	0.562276	0.273983	0.168301
P05164	MPO	6.69164	2.03403e-07	2.67643	5.49607	3.19101e-06	2.62197	4.44884	3.55761e-05	2.86483
P05198	EIF2S1	0.556131	0.277888	0.0915003	0.359903	0.436614	0.0635495	1.01515	0.0965718	-0.3358
P05387	RPLP2	0.796776	0.15967	-0.15755	0.900502	0.125747	-0.2886	1.18901	0.0647124	-0.30585
P05388	RPLP0	1.08677	0.0818893	0.214475	0.158963	0.693484	0.0360999	0.156692	0.697121	-0.0325751
P05455	SSB	0.59205	0.255829	1.42748	0.587075	0.258777	1.44213	0.565173	0.272162	1.38038
P05556	ITGB1	0.437426	0.365236	-0.3693	11.7002	1.99445e-12	-21.6899	0.297228	0.504396	-0.486125
P05771	PRKCB	0.13437	0.733888	-0.0442748	0.604161	0.248793	-0.364725	0.587146	0.258734	-0.330425
P06132	UROD	1.08558	0.0821153	-2.22197	0.497332	0.318176	-1.0896	0.0586717	0.873632	0.1646
P06213	INSR	0.0868502	0.818747	-0.2194	0.12868	0.743567	-0.359875	0.195115	0.638094	-0.41215
P06241	FYN	0.639134	0.229544	0.949275	7.25732	5.52941e-08	-20.4802	0.0680946	0.85488	-0.1748
P06280	GLA	0.200627	0.630047	-0.458826	1.46637	0.0341686	1.47153	0.358376	0.438151	0.643675
P06493	CDK1	0.569719	0.269328	-0.17345	2.03391	0.00924897	0.480024	0.977759	0.105255	0.3692
P06576	ATP5B	2.5984	0.00252116	0.2566	1.99774	0.0100522	0.191375	1.76269	0.0172705	0.2865
P06737	PYGL	0.0412997	0.909285	-0.00967503	0.600362	0.250979	-0.0810256	0.524345	0.298989	-0.0780754
P06748	NPM1	0.427379	0.373784	0.0897002	0.349869	0.446818	0.0924497	0.83058	0.147714	-0.32315
P07099	EPHX1	0.185984	0.651652	-0.2726	1.06838	0.0854312	-1.07702	1.04196	0.0907912	0.442825
P07199	CENPB	0.197452	0.63467	0.482225	7.73177	1.8545e-08	-21.0043	0.135703	0.73164	-0.351025
P07237	P4HB	1.08813	0.0816345	-0.1556	0.271299	0.535428	-0.0465741	0.457436	0.34879	0.0863752
P07332	FES	0.330797	0.466878	0.100626	0.272148	0.534382	-0.56885	1.05194	0.0887273	0.26085
P07355	ANXA2	0.243656	0.570616	0.0474005	0.873792	0.133724	0.0770507	1.38843	0.040886	0.2047
P07384	CAPN1	0.370299	0.426286	-0.1554	0.151081	0.706186	0.0674253	0.196687	0.635789	0.0804243
P07437	TUBB	0.76323	0.172493	0.115576	1.86129	0.0137629	0.462825	0.533186	0.292964	0.0956507
Q5URX0	HEXB	0.145005	0.716135	0.643375	0.233251	0.584453	0.855076	0.00722181	0.983509	-0.0362244
P07737	PFN1	0.837529	0.145369	0.2903	0.579188	0.263519	0.209075	0.155814	0.698531	0.0578504
P07741	APRT	0.594864	0.254177	0.2749	0.704781	0.197342	-0.387224	0.925336	0.118758	0.347501
P07814	EPRS	0.60891	0.246088	-0.123525	0.764575	0.171959	-0.166675	0.646703	0.225578	-0.146675
P07858	CTSB	0.138959	0.726175	-0.4116	0.0642022	0.862577	-0.196451	0.751123	0.177369	1.18502
P07900	HSP90AA1	0.966284	0.108073	-0.158226	0.522448	0.300298	-0.0587254	2.08203	0.00827885	-0.2414
P07919	UQCRH	0.641245	0.228431	0.445924	0.364222	0.432293	0.510825	0.791837	0.161496	-2.2909
P07948	LYN	1.08494	0.0822361	-2.07255	0.00511718	0.988286	0.0133748	0.238212	0.577814	-0.72875
P07954	FH	0.432427	0.369464	1.24365	0.518795	0.302834	1.43582	0.0254018	0.943188	0.12875
P08133	ANXA6	1.54944	0.0282199	0.31125	1.28333	0.0520803	0.315625	2.64389	0.00227045	0.50925
P08236	GUSB	0.0471233	0.897174	-0.0287747	11.0102	9.76783e-12	-19.9752	1.01355	0.0969288	0.475475
P08238	HSP90AB1	1.89234	0.0128132	-0.244525	0.747344	0.178919	-0.11905	1.99547	0.0101049	-0.204175
P08243	ASNS	0.00657736	0.984969	0.00209999	0.750931	0.177447	0.2395	0.809142	0.155188	-1.41735
P08246	ELANE	0.0481162	0.895125	0.1627	0.0922078	0.808709	0.0572	0.763379	0.172433	0.8514
P08311	CTSG	0.311584	0.487996	-0.0885	0.717435	0.191675	-0.277175	0.664376	0.216583	0.2022
P08559	PDHA1	0.996432	0.100825	0.231775	1.12087	0.0757067	0.247775	0.0580663	0.87485	-0.0213246
P08567	PLEK	0.0274745	0.938697	0.0112991	1.89271	0.0128024	0.32195	1.52256	0.0300218	0.270525
P08574	CYC1	0.728441	0.186879	0.52605	0.297485	0.504098	0.286975	0.90396	0.12475	0.617875
P08575	PTPRC	1.96839	0.0107551	0.466776	1.09212	0.0808863	0.21905	0.00464353	0.989365	0.00230026
P08621	SNRNP70	0.451437	0.353641	-0.178825	0.563403	0.273273	-0.16095	0.742811	0.180796	-0.281675
P08648	ITGA5	1.14371	0.0718266	0.2154	0.181883	0.657835	-0.1688	0.112104	0.772495	0.0383997
P08670	VIM	0.439091	0.363839	0.0784497	1.71723	0.0191766	0.280049	0.593574	0.254933	0.100924
P08754	GNAI3	0.556462	0.277676	-1.21103	8.7036	1.97879e-09	-22.8443	8.7036	1.97879e-09	-22.8443
P08758	ANXA5	0.504295	0.313116	0.761825	1.02432	0.0945551	1.18843	0.994705	0.101227	1.18558
P09012	SNRPA	0.522024	0.300591	-0.133425	0.904143	0.124697	-0.2861	0.923085	0.119376	-3.11937
P09211	GSTP1	0.400973	0.397216	1.21508	0.372747	0.42389	1.14593	0.401108	0.397093	1.21913
P09382	LGALS1	1.77365	0.0168403	0.59085	1.86389	0.0136807	0.575975	1.8518	0.014067	0.5929
P09429	HMGB1	0.661067	0.218239	0.2312	0.450016	0.3548	0.24825	0.170388	0.675479	-0.0767002
P09525	ANXA4	0.00145514	0.996655	0.00105	0.540805	0.287869	-0.76035	0.330801	0.466873	-0.1364
P09622	DLD	1.67893	0.0209445	-0.652675	1.68707	0.0205554	-0.626775	1.74553	0.0179667	-1.47878
P09651	HNRNPA1	0.802561	0.157557	-0.168425	1.17835	0.066321	-0.15095	3.48139	0.000330075	-0.580151
P09661	SNRPA1	0.370614	0.425977	-0.57055	0.656287	0.220654	0.16985	0.0057659	0.986811	-0.00297451
P09669	COX6C	0.0132562	0.969938	0.0711751	0.313088	0.486308	-1.5579	0.523664	0.299458	1.42438
P09874	PARP1	0.900863	0.125643	-0.1245	0.402817	0.395533	-0.0745006	2.34297	0.00453977	-0.326226
P09960	LTA4H	0.817293	0.152303	0.153676	0.0367794	0.918799	-0.00837469	0.572871	0.26738	0.102376
P09972	ALDOC	0.224345	0.596562	0.127625	0.528455	0.296173	-1.2812	0.0479972	0.89537	0.031899
Q71UI9	H2AFV	0.624183	0.237584	-1.80915	0.103652	0.787676	0.0652499	0.649033	0.224371	-1.63558
Q8NHU0	CT45A3	0.0458253	0.899859	0.0760002	0.124622	0.750548	0.1924	0.436446	0.366062	-0.8711
P0DN76	U2AF1	0.237091	0.579308	0.103426	0.393678	0.403945	0.118351	0.470112	0.338757	-1.95882
P0DN79	CBS	0.527386	0.296903	-0.5303	0.424313	0.376432	-0.184649	1.90935	0.012321	-0.730525
P0DP25	CALM3	0.260175	0.549319	0.0772257	0.589724	0.257203	-0.144325	0.321376	0.477116	-0.0885506
P10153	RNASE2	0.843057	0.14353	0.3343	1.19326	0.0640824	0.380526	1.0448	0.0901985	0.399
P10155	TROVE2	0.115219	0.766975	0.0573993	1.04983	0.0891594	0.375325	0.18446	0.653943	-0.0957251
P10253	GAA	0.0769511	0.837624	-0.0549002	0.126287	0.747675	-0.0815997	1.32347	0.0474826	0.61565
Q96II5	ARAF	0.258969	0.550847	0.3329	0.119494	0.759462	-0.16415	0.582919	0.261265	0.488525
P10415	BCL2	0.389895	0.407479	0.72255	0.286561	0.516939	-0.854475	0.355893	0.440663	-1.08415
P10599	TXN	0.331156	0.466492	-0.10195	0.948788	0.112515	-2.406	0.420005	0.380185	-1.04605
P10644	PRKAR1A	0.539676	0.288619	0.670975	0.208183	0.619181	-0.453225	0.123591	0.752331	-0.229175
P10809	HSPD1	0.303114	0.497606	0.0616002	0.300839	0.50022	0.0998254	0.437375	0.365279	0.104975
P11021	HSPA5	0.0439826	0.903686	-0.00952482	0.520029	0.301975	0.0752997	0.715674	0.192454	0.177501
P11142	HSPA8	0.236174	0.580532	-0.0603247	0.889661	0.128926	0.147125	1.82349	0.0150145	-0.200076
P11166	SLC2A1	0.0916111	0.809821	-0.15825	1.31411	0.0485166	0.907375	0.0407701	0.910395	0.0601745
P11172	UMPS	0.24547	0.568237	0.173924	0.208797	0.618305	0.15005	0.266616	0.541232	0.1782
P11177	PDHB	0.405667	0.392947	0.104275	0.503895	0.313404	0.137475	1.03333	0.0926118	0.184724
P11216	PYGB	0.959369	0.109807	0.14925	1.35253	0.0444084	0.249849	0.433288	0.368733	0.0798993
P11279	LAMP1	0.220438	0.601952	-0.554775	0.135287	0.73234	-0.1907	0.552434	0.280263	0.4294
Q5T4U5	ACADM	1.23834	0.057765	0.3318	0.307808	0.492257	-0.322875	0.631518	0.233605	0.1948
P11387	TOP1	0.0950908	0.803358	-0.0387001	0.205302	0.623301	-0.349375	0.470196	0.338691	-0.977575
P11388	TOP2A	2.17131	0.00674046	0.33415	3.86282	0.000137144	0.66885	2.49905	0.00316924	0.589351
P11413	G6PD	0.585632	0.259638	-0.261876	0.775396	0.167728	-0.434226	0.02077	0.953301	0.0163245
P11586	MTHFD1	0.0689107	0.853275	-0.0187745	1.15843	0.069433	-0.164999	0.420164	0.380046	-0.0727248
P11717	IGF2R	1.59686	0.0253012	-0.283976	1.82672	0.0149033	-0.246101	0.275858	0.529836	-0.0679011
P11766	ADH5	1.10712	0.078141	0.2723	0.738875	0.182442	-1.90213	1.05593	0.0879172	0.295425
P12004	PCNA	0.202507	0.627325	-0.0475001	0.796836	0.159648	0.208775	1.98139	0.0104378	-0.240499
P12236	SLC25A6	0.0609737	0.869013	0.123375	0.0761596	0.839152	0.176225	0.718114	0.191375	-1.22143
P12268	IMPDH2	0.193913	0.639864	0.0736246	0.468648	0.339901	0.148849	0.0620605	0.866841	-0.0231504
P12270	TPR	1.55869	0.0276256	-0.150075	0.532579	0.293374	-0.0620503	1.62461	0.0237352	-0.21775
P12814	ACTN1	1.49379	0.0320785	0.190599	0.249053	0.563568	0.0427251	0.266143	0.541823	-0.0446253
P12956	XRCC6	0.228494	0.590889	0.0409741	1.36321	0.0433299	0.1619	0.489505	0.323963	-0.0508261
P13010	XRCC5	0.096172	0.801361	-0.0199494	0.142993	0.71946	0.0294504	0.553062	0.279858	-0.1084
P13073	COX4I1	7.59636	2.53303e-08	-21.6968	7.59636	2.53303e-08	-21.6968	0.821175	0.150947	-1.1579
P13489	RNH1	0.229404	0.589652	0.0428495	1.06266	0.0865653	0.169749	1.16684	0.0681016	0.139999
P13639	EEF2	0.514134	0.306102	-0.0741005	0.536203	0.290936	-0.0947256	0.405185	0.393382	-0.0646505
P13667	PDIA4	1.12646	0.0747375	0.116299	0.938261	0.115276	0.150475	0.99358	0.101489	0.338449
P13716	ALAD	1.16655	0.0681472	1.97533	0.745895	0.179517	1.47895	1.23848	0.0577453	2.07163
P13796	LCP1	0.209714	0.617001	-0.0404005	1.53566	0.0291301	-0.161475	0.716597	0.192045	-0.157075
P13804	ETFA	0.882424	0.131092	-0.200875	0.539575	0.288685	-0.08675	0.461212	0.345771	-0.105499
P13807	GYS1	0.528741	0.295977	-0.13735	0.0774327	0.836695	-0.0264006	0.335581	0.461763	-0.152325
P13861	PRKAR2A	0.0861663	0.820038	0.324	0.475936	0.334244	1.1167	0.164725	0.684346	-0.655301
P13995	MTHFD2	0.190731	0.644568	-0.0769248	0.731357	0.185628	-0.229774	2.9982	0.00100415	-0.336199
P14174	MIF	1.93263	0.0116782	0.813376	0.340671	0.456383	-1.13287	0.0606526	0.869656	0.0533757
P14317	HCLS1	0.348665	0.448059	-0.0632257	0.182549	0.656827	0.0568495	2.34069	0.00456358	-0.2201
P14324	FDPS	0.245674	0.567971	1.39817	0.372182	0.424442	1.94558	0.0414031	0.909069	0.289051
P14550	AKR1A1	0.21406	0.610857	-0.97985	0.494089	0.320561	-1.5724	0.544983	0.285113	1.33862
P14618	PKM	0.191874	0.642874	0.0432253	0.164431	0.684808	0.0290504	0.248689	0.564041	0.0344
P14625	HSP90B1	1.30815	0.0491867	-0.13315	0.913351	0.122081	-0.0953002	1.17216	0.067273	0.213275
P14678	SNRPB	0.88698	0.129724	0.105026	1.17345	0.067073	0.113251	1.10984	0.077654	-0.128675
P14854	COX6B1	1.21792	0.0605448	0.66285	0.567603	0.270643	0.488025	0.724526	0.188571	0.452351
P14866	HNRNPL	0.0688328	0.853429	-0.0303254	1.4561	0.0349864	-0.249701	1.16983	0.0676347	-0.2839
P14868	DARS	2.48005	0.00331091	0.246199	0.0453206	0.900906	0.016675	0.199705	0.631386	-0.0223751
P15121	AKR1B1	1.29641	0.050535	-2.3338	0.351899	0.444735	-0.945475	0.705693	0.196928	-1.71475
P15170	GSPT1	0.780608	0.165727	-0.225	0.689878	0.204231	-0.482251	1.5199	0.0302064	-0.413175
P15374	UCHL3	0.184547	0.653813	0.07305	0.361689	0.434822	0.115875	0.398009	0.399936	-0.166225
P15498	VAV1	0.463095	0.344275	-0.111675	0.279993	0.524816	-0.178549	0.0116406	0.973553	0.00507498
P15927	RPA2	0.496912	0.318484	-0.125276	0.862351	0.137293	-2.0468	0.125265	0.749437	0.0551748
P16152	CBR1	0.0414307	0.909011	-0.0107002	0.00628081	0.985642	0.00212479	0.215776	0.608448	0.0466747
P16278	GLB1	0.538765	0.289224	0.177825	0.367228	0.429311	-0.206975	0.0657308	0.859546	0.0555248
P16401	HIST1H1B	0.778994	0.166344	-2.31417	0.713742	0.193312	-2.48143	1.86624	0.0136068	-3.93157
P16435	POR	0.911669	0.122555	-0.31095	1.09182	0.0809427	-0.366375	2.38819	0.00409079	-0.433775
P16615	ATP2A2	0.0677274	0.855604	-0.0366502	0.510042	0.309	0.2441	0.0594759	0.872015	0.0395994
P16930	FAH	1.78007	0.0165932	0.22755	0.0224116	0.949704	-0.0110755	3.94094	0.000114568	0.437275
P16989	YBX3	0.74343	0.180539	-1.78175	0.354512	0.442067	-0.731725	0.924513	0.118983	-1.35147
P17050	NAGA	0.277179	0.528227	-0.148725	0.518242	0.30322	0.259924	0.207734	0.619821	-0.1043
P17174	GOT1	0.254606	0.556409	0.248175	0.121358	0.75621	-0.115376	0.716189	0.192225	-0.908725
P17612	PRKACA	0.49164	0.322374	0.642925	0.125081	0.749755	-0.344425	0.0771383	0.837263	0.1927
P17655	CAPN2	0.0215892	0.951504	-0.0206752	0.0664881	0.858049	-0.0943747	0.778946	0.166362	0.489425
P17812	CTPS1	0.124362	0.750997	0.0348997	0.579453	0.263358	0.14565	0.449203	0.355465	-0.151124
P17858	PFKL	0.167819	0.679487	0.073175	0.0787947	0.834075	-0.0357995	0.203047	0.626545	0.0873251
P17987	TCP1	0.63077	0.234008	-0.129875	0.287596	0.515708	-0.0488749	1.31129	0.0488329	-0.0891242
P18054	ALOX12	0.330472	0.467227	-0.53305	0.0766973	0.838113	-0.117875	0.28977	0.513133	-0.486025
P18124	RPL7	0.193996	0.63974	-0.08815	0.537596	0.290004	0.326025	0.327707	0.470212	-0.126375
P18206	VCL	0.321517	0.476961	0.195325	0.0534504	0.884198	0.0420246	0.119306	0.75979	0.0789504
P18583	SON	1.71794	0.0191451	-1.25283	0.753717	0.176313	-0.509175	1.58007	0.0262984	-0.88155
P18669	PGAM1	0.630159	0.234337	0.0922003	0.0996137	0.795035	-0.0225749	0.438631	0.364224	-0.0798993
P18754	RCC1	0.812694	0.153924	-0.23695	3.21734	0.000606264	-0.293275	1.95664	0.0110498	-0.29335
P18858	LIG1	0.208301	0.619012	0.12425	0.648883	0.224449	0.3919	0.978226	0.105141	0.4686
P18859	ATP5J	0.861721	0.137492	0.434849	0.227133	0.592744	-0.312675	0.4089	0.390031	-0.846175
P19338	NCL	1.6659	0.0215822	-0.2621	0.954572	0.111027	-0.196675	2.457	0.00349143	-0.577
P19367	HK1	0.268177	0.539291	0.292825	0.663788	0.216876	0.630625	0.620491	0.239612	0.5894
P19623	SRM	0.222564	0.599012	0.0665002	0.00602424	0.986224	-0.00262499	0.17433	0.669376	0.0519753
P19784	CSNK2A2	1.03497	0.0922642	0.309851	0.88736	0.12961	0.316675	1.2566	0.0553863	0.36865
P19838	NFKB1	0.2626	0.546261	-0.383725	0.373275	0.423375	0.259775	0.634136	0.232201	-1.0083
P20042	EIF2S2	1.64946	0.0224151	-0.272351	0.79595	0.159974	-0.109075	0.903849	0.124782	-1.5876
P20073	ANXA7	0.0808431	0.830151	0.0446749	0.533793	0.292555	0.171175	0.142839	0.719715	0.0612254
P20290	BTF3	0.140038	0.724372	-0.2161	0.196196	0.636507	-0.1973	0.302643	0.498146	-1.02855
P20338	RAB4A	0.560947	0.274823	0.888775	0.0927071	0.80778	0.2486	7.16288	6.87251e-08	-20.713
P20618	PSMB1	0.808738	0.155332	-2.41672	1.52059	0.0301583	-3.7342	0.609662	0.245662	-2.03485
P20645	M6PR	0.128799	0.743364	0.561525	0.304608	0.495898	-1.66795	0.00604059	0.986187	-0.0431747
P20700	LMNB1	0.432573	0.369341	0.0667744	2.26723	0.00540466	-0.0904245	1.70583	0.0196865	-0.13825
P20701	ITGAL	1.89539	0.0127237	-0.381076	2.05791	0.00875175	-0.464925	0.521156	0.301192	-0.0962
P20933	AGA	0.260993	0.548286	-0.475626	1.21775	0.0605685	0.225974	0.061024	0.868912	-0.0278254
P21281	ATP6V1B2	0.949519	0.112326	-0.230625	0.315536	0.483576	-0.123749	0.101071	0.792372	-0.0413494
P21283	ATP6V1C1	0.056744	0.877518	0.0712252	0.0233381	0.94768	0.0329752	0.500277	0.316026	-0.490425
Q60FE5	FLNA	2.57772	0.00264409	-0.207351	2.55143	0.00280911	-0.280126	0.193904	0.639876	0.0262747
P21796	VDAC1	0.482067	0.329559	-0.208625	0.582768	0.261356	-0.37905	0.078078	0.835453	0.0260501
P21912	SDHB	0.13262	0.736852	-0.1859	0.325	0.473151	-0.602975	0.130097	0.741145	-0.166225
P21964	COMT	0.0908027	0.81133	0.0292506	0.172493	0.672213	0.0473504	0.171388	0.673925	0.0436006
P22059	OSBP	0.611965	0.244363	-1.23277	0.900674	0.125697	-1.80253	0.993964	0.1014	-2.08773
P22102	GART	0.0365152	0.919358	-0.0104499	0.0524565	0.886224	0.015975	1.70542	0.019705	-0.275675
P22314	UBA1	2.51338	0.00306635	0.247501	1.82657	0.0149085	0.269276	1.35996	0.0436555	0.14705
P22626	HNRNPA2B1	0.673428	0.212115	-0.1135	0.574209	0.266558	-0.0543251	2.19041	0.0064505	-0.352126
P23141	CES1	3.15082	0.000706611	0.51995	1.86232	0.0137302	0.3139	3.98271	0.000104061	1.05683
P23246	SFPQ	0.176617	0.665861	0.0446749	0.447886	0.356544	-0.118151	1.79539	0.016018	-0.2211
P23258	TUBG1	0.156051	0.69815	0.0836992	0.324988	0.473164	0.156799	0.283833	0.520196	-0.146175
P23284	PPIB	0.670108	0.213743	0.1981	0.948126	0.112687	0.25385	0.847477	0.142077	0.31065
P23381	WARS	0.628978	0.234975	0.175351	0.116589	0.764559	-0.0592504	0.386503	0.410673	-0.106025
P23396	RPS3	0.181371	0.658611	0.0732498	0.209171	0.617773	0.0871248	0.287211	0.516166	-0.11085
P23526	AHCY	0.179378	0.661641	0.0510502	0.446989	0.357282	-0.10745	0.336692	0.460583	-0.0478244
P23634	ATP2B4	0.0360682	0.920305	0.0176497	0.405825	0.392803	-0.2632	0.0504492	0.89033	-0.0267
P23919	DTYMK	0.229351	0.589724	-0.471225	0.638364	0.229952	-1.10707	0.992798	0.101672	-1.60185
P23921	RRM1	0.26242	0.546487	0.093801	1.31895	0.0479791	0.28685	0.637439	0.230442	0.181475
P24158	PRTN3	0.579778	0.263161	-0.15205	0.402782	0.395565	-0.101725	2.57076	0.00268683	0.342575
P24534	EEF1B2	0.769298	0.170099	-0.26685	1.2902	0.0512628	-0.341275	2.12377	0.00752019	-0.439875
P24539	ATP5F1	0.416065	0.38365	-1.24055	1.69103	0.0203692	-1.02127	0.335879	0.461446	-0.94105
P24666	ACP1	0.0621497	0.866663	0.225224	0.933607	0.116518	1.62102	0.337366	0.459869	0.9192
P24752	ACAT1	0.451664	0.353456	0.167375	0.308867	0.491059	0.116175	0.462789	0.344518	0.135301
P24928	POLR2A	1.01979	0.0955457	0.254375	0.26969	0.537415	-0.509251	0.923918	0.119147	-0.252676
P25098	ADRBK1	0.874329	0.133558	1.0727	0.00241575	0.994453	0.00607491	0.0744696	0.842423	0.200201
P25205	MCM3	0.248861	0.563818	-0.0593243	0.54444	0.28547	-0.144175	0.767244	0.170905	-0.13175
P25325	MPST	0.57974	0.263184	-1.45422	0.538469	0.289422	-0.4346	0.256225	0.554338	0.146825
P25398	RPS12	0.00120437	0.997231	0.000424862	0.469115	0.339535	-1.31953	0.401698	0.396554	-1.18168
P25685	DNAJB1	0.914736	0.121693	-1.6398	1.67362	0.0212024	-1.81455	1.8239	0.0150003	-2.1545
P25705	ATP5A1	0.080433	0.830935	0.0190992	0.760503	0.173579	0.115324	1.20293	0.062671	0.152874
P25786	PSMA1	0.241406	0.57358	0.0860243	0.489754	0.323777	-0.226926	0.333043	0.464469	-0.12475
P25788	PSMA3	0.637785	0.230258	-0.46285	0.8191	0.15167	-0.323	1.2394	0.0576237	-0.488925
P26038	MSN	1.57172	0.026809	-0.28165	1.60961	0.0245691	-0.255175	1.82419	0.0149904	-0.48195
P26196	DDX6	0.974619	0.106018	0.215525	0.745426	0.179711	0.148476	1.04748	0.0896436	-0.2392
P26358	DNMT1	3.40377	0.000394664	-2.1319	4.22188	5.99962e-05	-1.86578	1.85768	0.0138779	-1.46732
P26368	U2AF2	0.152309	0.704192	0.0633497	0.0274715	0.938704	0.0135498	2.14954	0.00708701	-0.319325
P26373	RPL13	0.430924	0.370746	0.88015	0.947293	0.112903	1.42668	0.296578	0.505152	0.6395
P26583	HMGB2	1.59981	0.0251301	0.4216	1.22615	0.0594081	0.439225	0.0435441	0.904599	0.0197248
P26639	TARS	0.0343348	0.923986	0.0120254	0.623605	0.2379	0.155325	0.594388	0.254456	-0.135675
P26640	VARS	1.71366	0.0193348	-0.240325	1.62886	0.0235038	-0.212675	0.406405	0.392279	-0.07725
P26641	EEF1G	1.30837	0.0491616	-0.2053	2.12005	0.00758484	-0.25575	1.23724	0.0579113	-0.318225
P27105	STOM	1.23169	0.0586562	-1.20883	0.372234	0.424391	-0.4679	0.526884	0.297246	-0.547025
P27348	YWHAQ	1.23694	0.0579507	-0.401225	1.53569	0.0291276	-0.8675	1.04029	0.0911401	-0.4136
X1WI28	RPL10	0.430011	0.371526	0.420201	0.530437	0.294824	0.5293	0.259278	0.550455	0.287926
P27694	RPA1	0.391622	0.405861	-0.423275	0.350133	0.446547	-0.66775	0.0390752	0.913955	-0.0189252
P27695	APEX1	0.291071	0.511598	0.225875	0.50264	0.314311	0.309775	0.193946	0.639814	0.1145
P27797	CALR	0.178252	0.663359	0.0476007	0.294148	0.507986	0.119026	1.4155	0.0384145	0.272075
P27824	CANX	1.91567	0.0121432	0.316999	1.01027	0.097664	0.31075	2.44892	0.00355699	0.440074
P28066	PSMA5	0.253154	0.558272	0.141675	0.0576583	0.875672	0.0348744	0.791456	0.161638	0.289299
P28070	PSMB4	0.357786	0.438747	-1.02647	0.446258	0.357884	-1.07552	0.652909	0.222377	-0.164025
P28072	PSMB6	1.65863	0.0219466	-3.6989	1.73085	0.0185843	-3.74135	1.64921	0.0224281	-3.24745
P28331	NDUFS1	0.156352	0.697666	-0.0383258	1.0562	0.0878611	0.165975	0.0636802	0.863614	0.020524
P28482	MAPK1	0.329677	0.468083	0.47485	0.233094	0.584663	0.386324	0.547062	0.283751	0.811425
P28799	GRN	0.124444	0.750855	-0.44145	0.0724228	0.846403	-0.248975	1.09808	0.0797847	2.1068
P28838	LAP3	0.339375	0.457746	-0.17415	0.210867	0.615365	-0.11845	0.113916	0.76928	-0.0815997
P29083	GTF2E1	0.126344	0.747578	0.138375	0.0905749	0.811755	-0.139601	0.0931615	0.806935	0.0922999
Q5VZU9	TPP2	0.238995	0.576773	0.0501251	0.718611	0.191157	0.15975	0.0788813	0.833909	-0.0222249
P29218	IMPA1	1.00166	0.0996184	-1.48575	0.405386	0.3932	-0.7793	0.428211	0.373069	-0.526926
P29350	PTPN6	0.131816	0.738217	-0.036675	0.263376	0.545285	0.07305	0.725803	0.188017	0.138175
P29401	TKT	0.523219	0.299765	-0.0364251	1.68393	0.0207048	-0.1546	0.0202135	0.954523	0.00262547
P29466	CASP1	0.764323	0.172059	-0.914125	0.247201	0.565978	0.1577	0.0497299	0.891805	-0.0360994
P29590	PML	0.20528	0.623333	0.0949011	0.865293	0.136366	0.311625	0.0457406	0.900035	-0.0327497
P30040	ERP29	0.777669	0.166852	-1.59813	0.621475	0.23907	-1.35045	0.405198	0.393371	-0.612075
P30041	PRDX6	0.939743	0.114883	0.358425	0.716665	0.192015	0.37825	1.02994	0.0933385	0.401325
P30044	PRDX5	0.421091	0.379236	-0.8505	0.645638	0.226132	-1.50755	1.31495	0.0484225	0.244925
P30048	PRDX3	0.968729	0.107466	0.294276	1.25855	0.0551374	0.349726	0.547226	0.283645	0.205775
P30049	ATP5D	2.51438	0.00305926	-4.45582	4.59353	2.54958e-05	-5.00238	1.47118	0.0337929	-3.11803
P30050	RPL12	0.854591	0.139768	-0.20755	0.0843009	0.823567	0.0349002	2.40477	0.00393762	-0.4455
P30084	ECHS1	0.378591	0.418224	0.414124	0.0393363	0.913406	-0.0694752	8.33165	4.6596e-09	-20.8559
P30085	CMPK1	0.52799	0.29649	0.982951	0.367404	0.429137	-1.09015	0.0742757	0.8428	0.2203
P30086	PEBP1	0.455138	0.35064	-0.133626	0.931368	0.11712	-0.26945	0.657254	0.220164	-0.189574
P30101	PDIA3	0.920858	0.119989	0.219901	0.691783	0.203337	0.188625	2.00657	0.00984982	0.44395
P30153	PPP2R1A	0.414914	0.384668	-0.185	0.274615	0.531355	-0.10145	0.710879	0.19459	0.22635
P30419	NMT1	1.2413	0.057372	0.772025	0.0721565	0.846922	0.16235	0.00291692	0.993306	-0.00622511
P30520	ADSS	0.152626	0.703678	-0.0420256	0.76479	0.171874	-0.0722752	1.75171	0.0177128	-0.2222
P30533	LRPAP1	0.259594	0.550055	-0.314575	0.818231	0.151974	0.447525	1.11417	0.0768828	0.917075
P30740	SERPINB1	0.21471	0.609944	0.48245	0.474023	0.33572	0.839625	0.502839	0.314167	0.89055
P30837	ALDH1B1	0.0640909	0.862798	-0.0489249	0.117136	0.763597	-0.11275	0.793339	0.160939	-0.5837
P31146	CORO1A	0.251749	0.560081	-0.1176	1.12065	0.0757445	-0.4503	0.996642	0.100776	-0.35775
P31150	GDI1	1.34589	0.0450936	0.977975	0.756906	0.175023	0.8083	8.73938	1.82229e-09	-20.3398
P31153	MAT2A	0.428923	0.372458	-1.04818	0.193579	0.640355	-0.052475	0.575038	0.266049	-1.38772
P31350	RRM2	0.285517	0.518183	-0.296875	0.995563	0.101027	0.471674	0.875229	0.133282	0.51505
P31689	DNAJA1	0.139983	0.724464	-0.0399499	1.661	0.0218275	0.335025	1.19089	0.064433	0.289225
P31930	UQCRC1	2.5348	0.00291876	0.185551	1.25201	0.0559751	0.152625	2.5592	0.00275933	0.28705
P31939	ATIC	0.00719872	0.983561	0.0017004	0.827682	0.148702	-0.1291	0.665183	0.216181	-0.1155
P31942	HNRNPH3	0.14021	0.724086	-0.0436249	0.760225	0.17369	-0.299025	0.817912	0.152086	-0.293875
P31946	YWHAB	0.133095	0.736046	-0.0634747	0.971516	0.106779	-0.338025	0.342416	0.454553	-0.1722
P31948	STIP1	1.65928	0.021914	0.161449	1.94448	0.0113637	0.48585	1.06167	0.0867624	-0.175475
P31949	S100A11	0.467525	0.340781	0.638525	0.0852518	0.821766	0.17165	0.49614	0.319051	0.572225
P32119	PRDX2	0.143997	0.7178	-0.121525	0.00852804	0.980555	-0.00752544	0.184487	0.653903	0.107874
P32322	PYCR1	0.422101	0.378354	-0.148325	0.104413	0.786297	-0.0507998	1.42552	0.0375388	-0.43035
P32780	GTF2H1	11.5119	3.07653e-12	20.3543	0	1	0	7.90854	1.23441e-08	20.4075
P32929	CTH	0.00155323	0.99643	0.00389957	0.344069	0.452825	-0.70495	0.0024644	0.994342	-0.00215054
P32942	ICAM3	0.0575617	0.875867	0.0988245	0.239643	0.575913	-0.5302	0.200043	0.630895	0.31815
P32969	RPL9	0.392552	0.404994	0.231925	0.746234	0.179377	0.432274	0.531775	0.293917	0.294549
P32970	CD70	6.9618	1.09194e-07	-21.3391	0.103891	0.787242	-0.236375	0.891087	0.128503	1.33192
P33176	KIF5B	0.551629	0.280783	-0.1575	0.148451	0.710476	-0.0729504	0.151774	0.70506	-0.0679755
P33992	MCM5	0.694323	0.202151	-0.0826507	1.09476	0.0803963	-0.1206	3.26631	0.000541617	-0.38025
P33993	MCM7	0.325639	0.472456	-0.0324497	1.18587	0.0651826	-0.143425	0.233781	0.583739	-0.050725
P34897	SHMT2	0.294215	0.507908	-0.0728006	0.505029	0.312587	-0.1697	0.685186	0.20645	-0.163949
Q53FA3	HSPA1L	0.277097	0.528328	2.17862	0.165853	0.68257	-1.39953	0.849665	0.141363	4.25702
P34932	HSPA4	0.26585	0.542188	-0.0340996	0.569489	0.269471	-0.0783997	1.56102	0.0274778	-0.2427
P35232	PHB	0.012268	0.972147	0.00777531	0.198123	0.63369	0.0885258	0.524832	0.298654	0.207625
P35244	RPA3	0.510695	0.308536	1.12302	0.409101	0.389851	0.979724	0.473005	0.336508	1.06402
P35251	RFC1	0.729471	0.186436	0.457775	0.792284	0.16133	0.396224	1.10636	0.0782788	0.54245
P35269	GTF2F1	0.270496	0.536418	-0.42185	0.0828904	0.826246	0.0441999	0.576251	0.265307	-0.746075
P35270	SPR	0.193199	0.640916	0.4657	0.0814201	0.829048	-0.2248	0.0754389	0.840545	0.20455
P35573	AGL	0.984784	0.103566	0.340375	0.895742	0.127133	0.3374	0.201536	0.62873	-0.379125
P35579	MYH9	0.0617491	0.867463	-0.0119505	0.663864	0.216838	0.0923247	0.97629	0.105611	0.104825
P35606	COPB2	1.30442	0.0496115	-0.137275	0.118705	0.760844	-0.0306754	0.0262961	0.941248	0.00569963
P35613	BSG	0.902199	0.125257	-0.2557	0.590634	0.256665	-0.1549	3.33444	0.000462979	-0.4148
P35637	FUS	0.063956	0.863066	0.281075	0.538073	0.289686	1.30605	0.450394	0.354492	1.12778
P35998	PSMC2	0.103641	0.787696	0.0612502	0.00149166	0.996571	0.000999928	0.0581707	0.87464	-0.0332994
P36222	CHI3L1	8.9222	1.1962e-09	21.2482	7.46444	3.43209e-08	20.5545	11.6098	2.45588e-12	22.5997
P36507	MAP2K2	0.169381	0.677047	0.3201	0.0474844	0.896428	-0.11595	0.274521	0.531471	-0.618675
P36542	ATP5C1	0.0566451	0.877718	-0.125925	0.305937	0.494383	-0.766525	0.0283737	0.936756	0.06675
P36543	ATP6V1E1	0.388283	0.408995	-0.796401	0.10256	0.789659	0.0367746	0.998167	0.100423	0.206724
P36551	CPOX	0.998271	0.100399	-0.435675	0.981169	0.104431	-0.343124	0.879602	0.131947	-0.328449
P36578	RPL4	0.178529	0.662936	-0.0476255	0.321423	0.477064	0.101	2.24932	0.00563219	-0.4359
P36915	GNL1	7.64456	2.26696e-08	-20.1977	0.333043	0.46447	0.43815	0.273484	0.53274	0.383525
P36957	DLST	0.291861	0.510668	0.0510001	1.95878	0.0109956	0.19025	0.842348	0.143765	0.115525
P37108	SRP14	0.545974	0.284463	0.9209	0.657418	0.220081	1.05823	0.026484	0.940841	0.0738997
P37198	NUP62	0.119806	0.758916	-0.155725	0.273307	0.532958	0.3242	0.559412	0.275796	-0.721825
P37802	TAGLN2	0.341384	0.455634	-0.0870252	1.09131	0.0810378	-0.1455	0.25497	0.555943	-0.0440998
P37837	TALDO1	0.0685883	0.853909	-0.275599	0.133705	0.735013	-0.585724	0.237857	0.578287	0.907725
P38117	ETFB	0.540446	0.288107	-0.0772743	0.359834	0.436683	-0.0857248	0.0618755	0.86721	-0.0179996
P38159	RBMX	1.23156	0.0586726	-0.211875	1.8617	0.0137498	-0.3192	2.00486	0.00988881	-0.45595
P38606	ATP6V1A	0.323434	0.47486	0.1025	0.248727	0.563992	-0.117025	0.0207896	0.953258	0.00752449
P38646	HSPA9	0.536686	0.290612	0.104249	0.476985	0.333438	0.12395	0.208479	0.618759	0.0411248
P38919	EIF4A3	0.000383973	0.999116	-0.000149727	0.0732585	0.844776	-0.0376244	0.247365	0.565764	-0.0969496
P39019	RPS19	1.04869	0.0893938	-2.32042	0.477929	0.332714	-0.434875	1.0225	0.0949511	-2.25387
P39023	RPL3	0.591497	0.256155	-0.4403	0.790589	0.161961	-0.440075	0.817073	0.15238	-0.3284
P39748	FEN1	0.758681	0.174309	0.261825	0.575131	0.265992	0.205725	0.193691	0.64019	0.0661249
P40121	CAPG	3.31744	0.000481461	0.51415	2.12865	0.00743616	0.312025	1.29307	0.0509246	0.1702
P40222	TXLNA	2.19307	0.006411	-2.34662	0.377232	0.419535	-0.90215	0.416287	0.383454	-0.530675
P40227	CCT6A	0.0485085	0.894317	-0.0148754	0.0994937	0.795255	0.0215993	0.746173	0.179402	-0.1658
P40429	RPL13A	0.153218	0.70272	-0.657599	1.35093	0.0445731	3.15465	5.68425	2.06893e-06	-21.3738
P40763	STAT3	0.480109	0.331048	0.0911756	0.00204245	0.995308	-0.00077486	0.989652	0.102411	0.169225
P40925	MDH1	0.597443	0.252672	0.906975	0.277888	0.527366	0.485075	0.30755	0.49255	-0.82585
P40926	MDH2	1.23725	0.0579101	0.2662	1.08801	0.0816562	0.307025	0.976387	0.105588	0.281301
P40937	RFC5	0.718092	0.191385	0.23875	0.231521	0.586785	0.0630751	0.461561	0.345493	0.15865
P40938	RFC3	2.01459	0.00966958	0.5385	1.27411	0.0531978	0.391201	1.00445	0.0989815	0.326351
P41091	EIF2S3	0.755483	0.175597	0.20165	0.76719	0.170927	-0.441875	0.869895	0.134929	-0.85735
P41212	ETV6	1.41424	0.0385268	1.352	0.812826	0.153877	0.951774	1.11017	0.0775937	1.08335
P41226	UBA7	0.0893392	0.814068	0.0339756	0.134495	0.733678	0.0469499	1.35548	0.044108	0.277776
P41227	NAA10	0.471452	0.337713	-0.8738	0.697208	0.200813	-1.34455	1.03662	0.0919143	-0.18775
P41240	CSK	0.389955	0.407423	0.181726	0.146548	0.713596	0.119	0.124261	0.751171	-0.1387
P41250	GARS	1.32055	0.0478023	0.365499	0.041039	0.909832	-0.0186753	0.481421	0.33005	-0.184425
P41252	IARS	0.0237543	0.946773	0.00577497	0.118383	0.761406	0.0295753	0.395131	0.402595	-0.1014
P42025	ACTR1B	9.0541	8.82871e-10	21.0618	8.38004	4.16832e-09	20.4272	0	1	0
P42166	TMPO	1.90469	0.0124541	0.3248	1.76073	0.017349	0.229875	1.97117	0.0106863	-0.191925
P42167	TMPO	0.482047	0.329574	-0.700925	0.701716	0.198739	-1.26585	0.518132	0.303297	-0.948175
P42285	SKIV2L2	0.173123	0.671239	-0.1081	0.447551	0.35682	0.1856	0.0838904	0.824346	-0.0450249
P42338	PIK3CB	0.245876	0.567707	0.38985	0.773101	0.168616	0.73605	0.425402	0.37549	0.60245
P42345	MTOR	0.14658	0.713543	-0.0706501	0.182843	0.656382	0.1012	0.0942907	0.804839	0.0453
P42574	CASP3	0.414917	0.384665	-0.844999	0.177188	0.664986	-0.45985	0.705426	0.197049	-1.18867
P42695	NCAPD3	0.158897	0.693591	-0.207626	0.125278	0.749415	-0.182651	0.314706	0.4845	0.282525
P42704	LRPPRC	2.69093	0.00203738	-0.243649	2.60909	0.00245984	-0.180525	2.08828	0.00816055	-0.1837
P42766	RPL35	1.65042	0.0223656	-4.65715	11.2623	5.467e-12	-26.3842	1.66668	0.0215436	-4.65963
P42768	WAS	0.00710985	0.983762	-0.0280004	0.218628	0.604466	0.48135	0.216139	0.607941	-0.67995
P42785	PRCP	0.036449	0.919498	-0.0946999	0.133946	0.734605	-0.268525	0.586737	0.258978	0.91425
P43007	SLC1A4	0.804608	0.156817	-0.264825	0.940248	0.11475	-0.278575	1.16902	0.0677616	-0.593175
P43034	PAFAH1B1	0.711652	0.194244	0.308075	1.17212	0.0672789	0.43695	0.0568058	0.877393	0.0293751
P43246	MSH2	1.71897	0.0190997	0.389925	0.572718	0.267474	0.4218	0.921867	0.119711	0.263525
P43405	SYK	0.255904	0.554749	0.0961752	0.759787	0.173865	0.230875	0.937705	0.115424	0.330276
P43487	RANBP1	0.420503	0.379749	-1.2824	0.112472	0.771842	-0.0463748	1.2408	0.0574381	-0.333825
P43686	PSMC4	1.26095	0.0548343	-2.22102	0.313562	0.485778	-0.2833	0.947843	0.112761	-1.44507
P45974	USP5	0.177379	0.664693	-0.1056	0.203331	0.626137	-0.0669007	0.0542317	0.882609	0.0199738
P46013	MKI67	1.25898	0.0550831	0.70135	1.92186	0.0119712	0.983	1.32015	0.0478466	0.676775
P46060	RANGAP1	1.08751	0.0817509	-0.334376	1.28214	0.0522234	-0.76355	1.1895	0.0646401	-0.384675
P46063	RECQL	0.455197	0.350593	0.5636	0.31461	0.484607	0.416375	0.596857	0.253013	0.69515
P46087	NOP2	0.0748615	0.841663	0.131024	0.199833	0.6312	-0.63855	0.0507324	0.889749	0.0896502
P46109	CRKL	0.223534	0.597676	-0.479924	1.21962	0.0603084	0.45265	0.0448895	0.901801	0.0235753
P46736	BRCC3	0.0825817	0.826834	0.14995	7.41636	3.83392e-08	-20.7879	7.41636	3.83392e-08	-20.7879
P46781	RPS9	0.563934	0.272939	-0.0899501	0.645605	0.226149	0.109975	0.688325	0.204963	-0.114825
P46939	UTRN	1.02477	0.0944565	-1.2504	1.04013	0.0911744	-1.30598	0.102879	0.78908	-0.141276
P46940	IQGAP1	0.160328	0.691308	-0.0341253	0.318658	0.480112	-0.0548506	0.803966	0.157049	-0.151575
P46976	GYG1	0.378278	0.418525	-0.5224	0.120524	0.757663	0.17705	0.400144	0.397975	0.414775
P46977	STT3A	0.25342	0.55793	0.707825	0.268944	0.538339	-0.74625	0.343589	0.453326	-1.07183
P47755	CAPZA2	0.0680718	0.854925	-0.0314999	0.208919	0.618131	-0.0665498	0.406151	0.392508	0.1024
P47897	QARS	1.12382	0.075193	-0.194	1.65464	0.0221495	-0.137975	0.958668	0.109985	-0.114875
P47985	UQCRFS1	0.635884	0.231268	1.17107	0.178845	0.662453	0.522525	0.738531	0.182587	1.32795
P48047	ATP5O	0.544943	0.28514	-0.343075	0.365529	0.430993	0.1246	0.699841	0.199599	-0.314775
P48147	PREP	2.14577	0.00714876	0.115325	0.0385189	0.915127	-0.00657511	0.00121476	0.997207	0.000150204
P48634	PRRC2A	0.337631	0.459588	-0.0791759	0.251631	0.560233	0.0465746	0.853803	0.140022	-1.51505
P48643	CCT5	0.742005	0.181132	0.245575	1.45498	0.0350771	0.412925	0.242104	0.572659	0.0906749
P48735	IDH2	2.25635	0.00554174	0.4239	2.21576	0.00608466	0.3995	2.5664	0.00271392	0.48
P48960	CD97	1.63346	0.0232564	0.451101	1.13751	0.0728602	0.3289	1.72064	0.0190267	0.375926
P49137	MAPKAPK2	0.543271	0.286239	0.918125	0.381472	0.415459	0.85455	0.4758	0.334349	0.837175
P49189	ALDH9A1	0.112414	0.771945	-0.1374	0.783421	0.164656	-0.7703	0.571333	0.268328	-0.843625
P49247	RPIA	0.678709	0.209551	1.06625	1.41725	0.03826	1.38175	0.633051	0.232782	0.644225
P49257	LMAN1	0.264761	0.54355	0.0772495	0.286405	0.517124	-0.0941005	1.62793	0.0235541	0.33175
P49321	NASP	2.31969	0.00478968	-0.4333	0.725018	0.188357	-0.2587	1.6834	0.0207298	-0.544126
P49327	FASN	2.41937	0.00380741	-0.339375	2.05267	0.00885792	-0.207925	1.81702	0.0152398	-0.137325
P49354	FNTA	7.8406	1.44345e-08	-20.3677	0.90865	0.12341	0.9884	0.244332	0.569729	-0.3575
P49406	MRPL19	0.282874	0.521346	-0.412925	0.0361547	0.920122	-0.0666757	0.247462	0.565638	0.28345
P49407	ARRB1	0.351961	0.444671	-1.0447	0.904536	0.124584	-2.22775	0.00941519	0.978554	-0.0343752
P49411	TUFM	1.00988	0.0977511	-0.184525	0.345963	0.450855	-0.0679245	0.589627	0.25726	-0.11325
P49588	AARS	0.665175	0.216185	-0.19575	0.91658	0.121177	-0.19015	1.75319	0.0176528	-0.376025
P49589	CARS	0.122137	0.754853	0.03825	0.0591357	0.872699	-0.0283008	1.17284	0.0671681	-0.261051
P49591	SARS	1.02946	0.0934412	-0.3881	0.211703	0.614182	-0.0675998	1.1363	0.0730628	-0.35555
P49593	PPM1F	0.582406	0.261573	0.741275	0.424919	0.375907	0.57775	0.23394	0.583525	0.343225
P49720	PSMB3	0.675344	0.211182	1.40445	0.664037	0.216752	1.40027	0.513657	0.306439	1.15672
P49721	PSMB2	0.741826	0.181206	-1.94257	0.539295	0.288871	-1.654	0.19086	0.644377	-0.690325
P49736	MCM2	0.624261	0.237541	-0.0861001	1.02591	0.0942082	-0.14755	2.90063	0.00125711	-0.31805
P49748	ACADVL	0.00641741	0.985332	-0.00374985	0.245468	0.568241	-0.158425	0.855053	0.13962	0.33735
P49750	YLPM1	1.03278	0.0927299	-0.831925	1.08533	0.0821624	-1.17585	0.668688	0.214443	-0.5585
P49755	TMED10	0.357689	0.438845	-0.787475	0.825722	0.149375	-1.37262	0.195645	0.637316	-0.699625
P49756	RBM25	0.478536	0.33225	1.2007	0.327109	0.470859	0.943575	0.250133	0.562169	0.789326
P49770	EIF2B2	1.74101	0.0181546	1.22225	0.48434	0.327839	0.523925	0.285853	0.517782	0.306625
P49773	HINT1	0.137859	0.728015	0.12145	0.126149	0.747914	0.12595	0.0698086	0.851513	-0.0702252
P49790	NUP153	0.816547	0.152564	-0.366275	1.30406	0.0496526	-0.807374	13.0261	9.41577e-14	-21.3934
P49792	RANBP2	0.256245	0.554313	-0.0589752	0.411929	0.387321	-0.0968499	1.42724	0.0373908	-0.307475
P49902	NT5C2	0.591926	0.255902	-0.19635	0.16349	0.686294	-0.0787001	0.0527576	0.88561	0.0206003
P49903	SEPHS1	0.255598	0.555139	-0.0917006	0.522777	0.300071	-0.84585	0.131443	0.738851	0.0477242
P49915	GMPS	0.293769	0.50843	-0.0929251	2.27965	0.00525232	-0.374275	0.797706	0.159329	-0.0757246
P49916	LIG3	0.113556	0.769917	0.177249	0.433313	0.368712	0.513149	0.394846	0.40286	0.509175
P50135	HNMT	0.159817	0.692122	-0.3237	0.151665	0.705237	-0.298775	0.0990586	0.796052	0.199975
P50395	GDI2	0.332679	0.464859	-0.0724249	0.311551	0.488033	-0.0599999	1.41613	0.0383595	-0.17275
P50416	CPT1A	0.629685	0.234593	-0.9552	0.700979	0.199077	-1.32113	0.299262	0.50204	0.114
P50454	SERPINH1	1.12383	0.075191	0.70805	1.72329	0.018911	1.09368	1.47493	0.0335017	0.910225
P50502	ST13	0.163676	0.686001	0.0502005	0.163369	0.686485	-0.0972753	0.343711	0.453199	-0.0534501
P50552	VASP	1.07549	0.0840438	0.341675	0.517215	0.303938	0.172575	0.124879	0.750103	0.0594997
P50570	DNM2	0.158203	0.694699	0.0641003	0.119568	0.759333	0.0517254	0.0563028	0.87841	-0.0265245
P50750	CDK9	0.32585	0.472226	0.860626	0.637937	0.230178	1.32318	7.13417	7.34229e-08	-20.7353
P50990	CCT8	0.376219	0.420514	-0.0490241	0.167322	0.680264	-0.0352745	1.2296	0.0589384	-0.165799
P50991	CCT4	0.666904	0.215326	-0.0897999	0.0854074	0.821472	-0.0221004	0.591107	0.256385	-0.10395
P50995	ANXA11	1.53263	0.0293341	0.286224	0.465429	0.34243	0.118024	1.73397	0.0184516	0.213199
P51116	FXR2	0.534268	0.292235	-0.762775	0.182494	0.65691	0.1537	0.366507	0.430025	-0.468475
P51149	RAB7A	0.18862	0.647709	-0.0632243	0.293285	0.508997	-0.0892744	0.846316	0.142457	-0.283925
P51531	SMARCA2	0.0798717	0.83201	-0.0260248	0.392829	0.404735	-0.0869999	0.170239	0.675711	0.0394497
Q9HBD4	SMARCA4	0.141092	0.722616	0.0268998	0.263292	0.545391	-0.0535998	0.335114	0.46226	-0.0659757
P51570	GALK1	1.13147	0.0738812	-0.216625	0.84615	0.142512	-0.165675	0.0638067	0.863363	0.0196996
P51571	SSR4	3.19423	0.000639403	0.4605	1.92216	0.0119631	0.3547	1.98346	0.0103881	0.3659
P51610	HCFC1	0.224397	0.59649	0.12705	0.506842	0.311285	0.162925	0.155899	0.698395	0.0721502
P51665	PSMD7	0.068782	0.853529	0.0503998	0.0260317	0.941821	0.0208998	0.460695	0.346182	0.24975
P51798	CLCN7	0.351484	0.44516	0.289425	0.731724	0.185471	0.45895	0.60335	0.249258	0.355575
P51854	TKTL1	8.77284	1.68718e-09	21.7269	11.4002	3.97959e-12	22.7267	9.35151	4.45128e-10	21.5222
P51858	HDGF	0.524085	0.299168	-1.2314	0.903928	0.124759	-2.11435	2.00263	0.00993962	-0.348825
P51991	HNRNPA3	0.721012	0.190103	-0.153975	0.1668	0.681083	-0.0318255	3.71272	0.000193768	-0.539425
P52209	PGD	0.0714718	0.848259	-0.0400996	0.29283	0.509531	0.149776	0.0422349	0.90733	-0.0245996
P52272	HNRNPM	0.884692	0.130409	0.17095	1.23602	0.0580741	0.20565	0.672056	0.212786	0.0896249
P52292	KPNA2	0.458133	0.348231	0.528825	0.853367	0.140163	0.962475	1.34141	0.045561	1.2184
P52306	RAP1GDS1	0.281784	0.522656	-0.15835	0.0595752	0.871816	-0.0323253	0.365556	0.430967	-0.17585
P52565	ARHGDIA	0.734627	0.184235	-0.240726	0.656706	0.220442	-0.171076	1.04352	0.090464	-0.324601
P52566	ARHGDIB	0.242771	0.57178	-0.157525	0.782017	0.16519	-0.35115	0.408504	0.390388	-0.1252
P52597	HNRNPF	0.617243	0.241411	0.188426	0.522744	0.300093	0.213926	0.117436	0.763069	0.0476751
P52701	MSH6	1.04016	0.091168	-0.15005	0.499547	0.316558	-0.1126	0.377682	0.4191	-0.384725
P52758	HRSP12	0.0557738	0.87948	-0.108275	8.48572	3.26795e-09	-20.4367	0.270013	0.537016	0.304699
P52888	THOP1	0.998244	0.100405	-0.364925	0.989683	0.102404	-0.250075	1.04141	0.0909063	-0.210675
P52907	CAPZA1	0.549535	0.28214	-0.0438752	0.53314	0.292995	0.0479746	1.47955	0.0331475	-0.13785
P52948	NUP98	0.159369	0.692837	0.0660257	0.0897482	0.813302	-0.0401993	0.248248	0.564615	0.0917001
P53004	BLVRA	0.391049	0.406397	0.9544	1.38385	0.041319	2.12207	0.920461	0.120099	1.8688
P53367	ARFIP1	0.226423	0.593713	-0.217075	1.60431	0.0248706	0.327575	0.66009	0.218731	-0.348876
P53396	ACLY	1.26003	0.0549504	-0.0814495	0.462097	0.345067	-0.0584249	0.749275	0.178125	-0.0599499
P53582	METAP1	1.20869	0.0618451	-0.24055	0.424489	0.37628	-0.189374	2.59732	0.00252743	-0.508024
P53618	COPB1	0.201298	0.629074	-0.0374241	0.324784	0.473387	0.0605507	0.205271	0.623345	0.0484009
P53621	COPA	0.0113352	0.974237	-0.00277519	0.662308	0.217616	0.0846505	0.952448	0.111571	0.100626
P53634	CTSC	0.249109	0.563497	-0.0604005	0.311435	0.488163	-0.0757756	0.320123	0.478495	-0.532626
P53992	SEC24C	0.0130868	0.970316	0.0184994	0.00683919	0.984376	-0.00962543	0.134815	0.733137	0.175425
P53999	SUB1	1.16859	0.0678274	0.197525	1.57289	0.0267369	0.198825	0.34486	0.452001	-0.0865002
P54105	CLNS1A	0.421009	0.379307	-0.241625	0.0934231	0.806449	-0.0563498	2.00745	0.00982998	-3.08058
P54136	RARS	0.856533	0.139145	0.156125	0.650093	0.223824	0.25705	1.46602	0.0341966	-0.230225
P54577	YARS	0.810787	0.154601	-0.208551	1.4265	0.037454	-0.291276	0.598799	0.251884	-0.258801
P54687	BCAT1	3.60086	0.00025069	-0.455	2.5823	0.00261636	-0.435825	3.01546	0.000965024	-0.894
P54709	ATP1B3	0.167098	0.680616	0.0534997	0.575947	0.265493	-0.42915	0.478958	0.331926	0.120525
P54727	RAD23B	0.100574	0.79328	-0.313025	0.145711	0.714972	-0.386175	0.425578	0.375337	-1.04095
P54802	NAGLU	0.436939	0.365646	0.4621	1.0703	0.0850557	0.7772	0.569377	0.26954	0.44065
P54886	ALDH18A1	0.445611	0.358418	0.112874	0.0984982	0.79708	0.0284991	0.241654	0.573252	0.0749497
P54920	NAPA	0.312239	0.48726	0.122875	0.0329795	0.926874	-0.0264497	0.133847	0.734773	0.0636001
P55010	EIF5	0.102522	0.789728	-0.22375	0.453529	0.351942	0.5351	0.689135	0.204581	-0.870625
P55036	PSMD4	0.938021	0.11534	-1.33585	1.43749	0.0365183	-2.18957	0.77781	0.166798	-1.0732
P55060	CSE1L	0.7801	0.16592	0.106	0.445281	0.35869	0.10285	0.11135	0.773838	0.0281501
P55072	VCP	0.239933	0.575529	0.0608001	0.533557	0.292714	0.12385	0.00113552	0.997389	0.000275135
P55081	MFAP1	0.101767	0.791102	-0.144276	0.148242	0.710817	0.0871248	0.628671	0.235141	-0.561525
P55084	HADHB	1.7005	0.0199297	0.4729	0.218915	0.604067	-0.644425	2.00956	0.0097822	0.615425
P55160	NCKAP1L	0.497111	0.318338	0.571125	0.504758	0.312782	0.59	0.504917	0.312668	0.586675
P55263	ADK	0.611749	0.244484	-0.281451	0.27316	0.533139	-0.118326	0.519698	0.302206	-1.15578
P55265	ADAR	0.36538	0.431141	0.0408754	0.181242	0.658807	0.0280757	0.606362	0.247536	-0.111899
P55735	SEC13	0.189148	0.646922	0.1282	0.344717	0.45215	0.233425	0.168174	0.678932	0.11395
P55769	NHP2L1	0.207019	0.620841	-0.0504007	0.768973	0.170227	-1.09907	0.695502	0.201604	-0.22365
P55795	HNRNPH2	0.849377	0.141457	0.728925	0.477199	0.333273	0.486675	0.20427	0.624784	0.259901
P55809	OXCT1	0.371536	0.425073	-0.319174	0.104771	0.785649	-0.0749502	0.118581	0.76106	0.0950003
P55884	EIF3B	0.341662	0.455343	-0.0541749	0.0816959	0.828522	-0.0136747	1.95245	0.0111572	-0.2869
P55957	BID	0.10991	0.776407	-0.0697751	0.650349	0.223692	-0.345375	0.340652	0.456403	-0.23305
P56192	MARS	0.234948	0.582173	0.0327749	0.312931	0.486485	-0.059	2.01112	0.0097472	-0.19435
P56537	EIF6	0.264484	0.543896	-0.0692253	0.551578	0.280816	-0.149276	1.34733	0.0449441	-0.33705
P57737	CORO7	0.512913	0.306964	-0.31875	0.512314	0.307388	-0.1981	0.267544	0.540077	0.10485
P57740	NUP107	0.271567	0.535098	-0.390225	0.641937	0.228067	0.2293	0.748402	0.178484	0.3158
P60174	TPI1	2.25404	0.00557138	0.309725	0.817236	0.152322	0.147425	0.553758	0.27941	-0.0469995
P60228	EIF3E	0.00613776	0.985967	0.00290012	0.287263	0.516104	-0.13385	0.0510431	0.889113	-0.0125999
P60510	PPP4C	2.32877	0.00469064	0.552526	2.89695	0.0012678	0.72875	1.69002	0.0204163	0.539426
P60709	ACTB	0.0169741	0.96167	-0.00197506	0.0503957	0.890439	-0.00742531	0.400774	0.397398	0.0374002
P60842	EIF4A1	0.279471	0.525447	-0.0675998	0.434626	0.367599	-0.0967994	0.505397	0.312322	-0.112749
P60866	RPS20	0.6091	0.24598	-2.92847	0.261873	0.547176	-1.50342	0.567647	0.270616	-3.17185
P60953	CDC42	6.8289	1.48286e-07	-20.901	0.773324	0.168529	-1.22467	6.8289	1.48286e-07	-20.901
P61019	RAB2A	0.184796	0.653438	-0.0609498	0.0423905	0.907005	0.0148754	0.305463	0.494922	-0.0886741
P61081	UBE2M	3.12229	0.000754589	1.08512	0.111698	0.773218	0.156175	11.2628	5.46066e-12	-20.5644
P61088	UBE2N	0.160046	0.691758	0.0587001	0.353077	0.44353	-0.121775	0.439516	0.363483	-0.80085
P61106	RAB14	0.10788	0.780046	-0.0324497	0.0258647	0.942183	0.00577497	0.693496	0.202537	-0.115425
P61158	ACTR3	0.115536	0.766415	0.0229502	0.297135	0.504504	-0.0471749	0.279616	0.525272	-0.038425
P61160	ACTR2	0.386585	0.410596	0.0569	0.577317	0.264657	0.0671997	0.999009	0.100228	0.12375
P61163	ACTR1A	0.0531183	0.884875	-0.183624	0.294189	0.507939	-0.9407	0.526395	0.297581	0.829426
P61221	ABCE1	0.437515	0.365161	0.57505	0.0919484	0.809192	0.1694	0.246545	0.566833	0.272425
P61224	RAP1B	0.356076	0.440478	0.838125	0.344688	0.452181	0.831075	0.287453	0.515878	0.6993
P61289	PSME3	0.0848845	0.822461	0.3471	0.0999107	0.794492	0.420349	0.25894	0.550883	-1.0223
P61326	MAGOH	0.141472	0.721984	0.0162754	1.50492	0.0312664	-0.168999	0.567584	0.270655	-1.42015
P61353	RPL27	0.175136	0.668135	-0.0575495	0.189384	0.64657	0.0655255	2.40561	0.00392994	-0.552249
P61586	RHOA	0.821856	0.150711	0.171925	0.99101	0.102092	0.261675	0.341494	0.455519	0.0926499
P61626	LYZ	6.60414	2.48806e-07	20.6409	0	1	0	5.78168	1.65317e-06	23.7297
P61962	DCAF7	0.683669	0.207172	1.0793	0.110346	0.775629	0.2559	0.563744	0.273059	0.986425
P61970	NUTF2	0.0943294	0.804768	0.0463753	0.211262	0.614805	0.115575	0.539693	0.288607	-1.46382
P61978	HNRNPK	0.389733	0.407631	-0.183825	1.17477	0.06687	-0.252825	1.66509	0.0216227	-0.707351
P61981	YWHAG	0.900017	0.125888	0.976449	0.0945746	0.804314	0.197	0.749223	0.178147	0.8226
P62081	RPS7	0.690291	0.204037	0.71385	0.179219	0.661883	0.208274	0.392257	0.405268	0.463049
P62191	PSMC1	0.0633691	0.864233	-0.0327754	0.843949	0.143236	0.294175	0.170129	0.675882	-0.0822754
P62195	PSMC5	0.0596586	0.871649	-0.0137	0.910063	0.123009	0.1484	0.0661018	0.858812	-0.0320997
P62241	RPS8	0.859317	0.138256	-0.25205	0.0800417	0.831684	0.0330248	0.873665	0.133763	-0.25065
P62244	RPS15A	0.159741	0.692244	0.0306501	0.847519	0.142063	0.1402	0.489544	0.323934	-0.0703502
P62249	RPS16	0.112059	0.772576	-0.0892496	0.0264483	0.940918	0.0282502	0.253981	0.55721	0.26885
P62258	YWHAE	0.417354	0.382513	-0.19065	0.310647	0.48905	-0.133	0.00342239	0.992151	-0.00127506
P62269	RPS18	0.554026	0.279238	1.4744	0.0438257	0.904012	-0.234125	0.62774	0.235646	-2.19387
P62277	RPS13	0.156601	0.697266	-0.0616755	0.651605	0.223046	0.150375	2.10617	0.00783125	-0.426925
P62280	RPS11	0.723783	0.188894	-1.5731	0.602298	0.249863	-1.40115	1.73755	0.0183	-0.3143
P62304	SNRPE	0.508769	0.309907	0.394226	1.27737	0.0527996	0.787851	0.557647	0.276919	-1.07725
P62310	LSM3	0.606332	0.247553	1.74078	0.0836766	0.824752	0.428825	0.0515522	0.888071	-0.258725
P62314	SNRPD1	0.135684	0.731671	-0.0486002	0.520874	0.301388	-0.252425	0.704839	0.197315	-0.18535
P62316	SNRPD2	0.284329	0.519602	-0.601375	0.894472	0.127505	-1.94648	0.583168	0.261115	-1.28023
P62318	SNRPD3	0.589005	0.257629	0.130024	0.363769	0.432744	-0.1086	0.749079	0.178206	-0.559525
P62328	TMSB4X	1.64281	0.0227612	-4.00257	0.80684	0.156013	-2.13662	1.85631	0.0139216	-4.90007
P62424	RPL7A	0.705526	0.197003	-0.287025	0.654707	0.221459	-0.263275	0.613666	0.243407	-2.12528
P62487	POLR2G	0.24235	0.572334	-0.2104	0.365782	0.430743	-0.296025	0.396475	0.401351	0.31215
P62633	CNBP	12.0137	9.68911e-13	-25.5857	12.0137	9.68911e-13	-25.5857	1.61131	0.024473	-3.43427
P62701	RPS4X	0.662417	0.217562	0.325275	0.0376027	0.917059	0.0362248	0.100829	0.792813	0.0787997
P62753	RPS6	0.118499	0.761203	0.0333247	1.85366	0.0140069	0.2264	0.245513	0.568181	-0.05755
P62805	HIST1H4A	0.355182	0.441386	0.1336	0.208343	0.618951	-0.0910997	1.32609	0.0471961	-0.46875
P62857	RPS28	1.10661	0.0782334	-1.89185	1.62359	0.0237907	-4.16328	0.548719	0.282671	-1.31225
P62873	GNB1	1.78105	0.016556	-1.3342	1.17333	0.0670923	-1.77105	1.14105	0.0722688	-1.27037
P62879	GNB2	0.363321	0.43319	-0.910825	0.029897	0.933476	0.0784492	0.0705305	0.850099	0.23975
P62906	RPL10A	0.180142	0.660478	0.0903749	0.783047	0.164799	0.288301	1.287	0.0516412	-0.511224
P62937	PPIA	0.630329	0.234245	-0.122925	0.558958	0.276085	-0.1677	0.3742	0.422474	-0.0579748
Q5W0X3	FKBP1A	1.39203	0.0405483	0.416925	0.502763	0.314222	-0.203799	0.425003	0.375835	-0.822525
P62979	RPS27A	0.166747	0.681166	-0.109	0.535064	0.2917	-0.231475	0.156221	0.697877	0.0615253
P62993	GRB2	0.98752	0.102915	-0.201975	2.31891	0.00479829	-0.350275	1.62186	0.023886	-0.31005
P63010	AP2B1	0.493161	0.321247	0.17025	1.23687	0.0579603	0.375325	0.399813	0.398278	0.165226
P63104	YWHAZ	0.108197	0.779476	0.0490007	0.261868	0.547183	0.0924006	0.26328	0.545406	0.0907006
P63151	PPP2R2A	0.494705	0.320107	-0.133225	0.390461	0.406948	-0.1122	0.0265254	0.940751	-0.00882483
P63208	SKP1	0.324636	0.473548	-0.303275	0.326069	0.471988	-0.325225	0.0157795	0.964318	-0.00980043
Q8WVC2	RPS21	0.591088	0.256397	-1.06493	0.249009	0.563627	-0.069725	0.417867	0.382061	-0.912025
P63241	EIF5A	0.141517	0.721911	-0.123475	0.10191	0.790843	0.0490999	0.00447705	0.989744	-0.00282478
P63244	GNB2L1	0.83287	0.146937	0.2422	0.356652	0.439894	0.152325	0.203347	0.626114	0.0847507
P63261	ACTG1	0.162753	0.687459	0.67805	0.0183226	0.958688	0.0824256	0.428356	0.372944	-1.53492
P67775	PPP2CA	0.841561	0.144025	0.14755	1.72423	0.0188697	0.271275	0.223814	0.597291	0.059
P67809	YBX1	1.14632	0.0713962	-1.03577	1.61184	0.0244435	-1.0937	0.537484	0.290079	-1.8666
P67936	TPM4	0.539398	0.288803	1.60753	0.634169	0.232183	1.79715	0.533383	0.292831	1.5598
P68104	EEF1A1	0.16928	0.677204	0.0391502	0.0684233	0.854234	-0.0223498	0.141025	0.722727	-0.0487747
P68133	ACTA1	0.838597	0.145012	-0.138675	0.213868	0.611128	-0.0990748	0.486531	0.326189	-0.119825
P68363	TUBA1B	1.88109	0.0131494	0.1578	1.61778	0.0241115	0.237551	1.40022	0.0397904	0.209475
P68366	TUBA4A	0.477711	0.332881	-0.96895	0.509797	0.309174	0.4673	0.336718	0.460555	0.34135
P68371	TUBB4B	1.70788	0.0195937	0.17505	1.48748	0.0325473	0.174099	0.480765	0.330549	0.0588007
P68402	PAFAH1B2	1.72759	0.0187246	0.850575	0.668066	0.214751	0.554275	1.72127	0.0189989	0.873325
P68431	HIST1H3A	0.110077	0.77611	0.0991755	0.0452618	0.901028	-0.0930257	0.50353	0.313668	0.360225
P78316	NOP14	0.502905	0.31412	-0.20905	1.02931	0.0934739	-1.41992	0.962527	0.109012	-0.3472
P78324	SIRPA	0.617725	0.241143	0.925	0.129546	0.742085	0.312276	0.181288	0.658736	-0.414449
P78346	RPP30	0.131545	0.738678	0.0776749	0.115806	0.765939	-0.0669003	0.210418	0.616002	0.109575
P78347	GTF2I	2.27794	0.00527304	-0.449925	2.52055	0.00301613	-0.392525	1.87983	0.0131878	-0.56385
P78371	CCT2	0.00620703	0.985809	0.00182486	0.0476429	0.896101	-0.0110254	0.145796	0.714832	-0.0308256
P78417	GSTO1	0.0171585	0.961261	-0.075325	0.414585	0.384959	1.26255	0.0534635	0.884171	0.198125
P78527	PRKDC	2.38839	0.00408897	-0.179574	3.94278	0.000114083	-0.252726	2.4976	0.00317978	-0.160725
P80217	IFI35	0	1	0	8.91028	1.22947e-09	21.4938	0	1	0
P80303	NUCB2	0.905536	0.124298	0.3312	0.463844	0.343681	0.1779	0.526796	0.297306	0.2023
P82663	MRPS25	0.390646	0.406775	-0.42775	1.44143	0.036188	-1.0691	1.17186	0.0673188	-1.56855
P82932	MRPS6	1.24753	0.0565544	-1.9511	1.06013	0.0870699	-1.34123	1.00552	0.0987381	-1.54063
P82933	MRPS9	0.36357	0.432942	-0.93575	0.346238	0.450569	0.59265	0.129615	0.741968	-0.289451
P84077	ARF1	0.408329	0.390545	-0.171725	0.75226	0.176905	-0.208974	1.94686	0.0113015	-0.319025
P84090	ERH	1.66751	0.0215028	0.240575	2.24415	0.00569972	0.24005	0.403344	0.395053	-0.120524
P84095	RHOG	0.0452273	0.901099	-0.0187497	0.155601	0.698874	0.058475	0.181258	0.658782	-0.0648246
P84103	SRSF3	0.254528	0.556509	0.629625	0.870034	0.134886	1.29235	0.923472	0.119269	1.34365
P98171	ARHGAP4	0.295007	0.506982	-0.0604005	1.26763	0.053997	-0.283075	0.646185	0.225847	-0.1013
P98175	RBM10	0.869877	0.134935	1.69103	0.323287	0.475021	0.805851	0.830324	0.147801	1.86383
P98179	RBM3	0.964748	0.108456	-2.11235	0.673273	0.212191	-0.301475	0.768339	0.170475	-1.78272
Q00059	TFAM	0.0838233	0.824473	0.0746746	1.60042	0.0250947	0.564275	0.235539	0.581382	-0.539825
Q00534	CDK6	0.287047	0.516361	-0.106525	0.40344	0.394966	-0.129125	0.11812	0.761869	-0.0461755
Q00688	FKBP3	0.678379	0.209711	1.4312	0.132467	0.73711	0.424549	0.376594	0.420151	0.90555
Q00796	SORD	0.352525	0.444094	-0.17955	1.12551	0.0749006	-0.3223	0.526952	0.2972	-0.2111
Q00839	HNRNPU	0.498746	0.317142	-0.1149	0.649923	0.223912	-0.13995	0.270321	0.536634	-0.0741749
Q01082	SPTBN1	0.701478	0.198848	-0.0797501	1.62843	0.0235272	-0.199025	2.05755	0.00875887	-0.290425
Q01085	TIAL1	0.667355	0.215102	-2.376	0.258135	0.551906	-1.04292	0.0329904	0.92685	-0.148301
Q01167	FOXK2	1.2793	0.0525656	-0.4898	0.339601	0.457509	-0.136475	0.946898	0.113006	-0.478625
Q01196	RUNX1	0.104331	0.786445	0.0441251	0.335697	0.461639	-0.5929	0.622479	0.238518	-0.9598
Q01469	FABP5	0.186853	0.650349	-0.055325	1.04882	0.0893681	-0.1744	1.22739	0.0592394	-0.23385
Q01518	CAP1	0.961676	0.109226	0.2587	0.571281	0.268361	-0.364525	0.0408235	0.910283	-0.0183749
Q01581	HMGCS1	0.271771	0.534846	-0.470175	0.27492	0.530983	-0.346075	0.22622	0.593991	-0.330675
Q01780	EXOSC10	0.303212	0.497494	-0.0992746	0.0101253	0.976955	0.00387478	0.111952	0.772766	-0.0357251
Q01813	PFKP	0.419631	0.380513	0.9145	0.525118	0.298457	1.1045	0.000624533	0.998563	-0.00247478
Q01826	SATB1	2.5754	0.0026583	-0.722125	1.79024	0.016209	-0.6146	3.16704	0.000680711	-0.923975
Q01970	PLCB3	0.32161	0.47686	-0.3053	0.584592	0.26026	-0.740974	0.680241	0.208814	-0.236774
Q02127	DHODH	0.240652	0.574577	-0.645749	0.583943	0.26065	-1.23012	0.140056	0.724343	0.244951
Q02556	IRF8	10.2698	5.37247e-11	-21.3248	10.2698	5.37247e-11	-21.3248	10.2698	5.37247e-11	-21.3248
Q02790	FKBP4	0.172114	0.672801	0.0321507	0.431115	0.370583	0.0704999	1.0282	0.0937128	-0.163775
Q02809	PLOD1	0.119974	0.758623	-0.0225501	1.1564	0.0697593	0.199225	0.475193	0.334817	0.1216
Q02818	NUCB1	9.83885	1.44927e-10	20.0448	10.3389	4.5823e-11	20.5156	10.2534	5.58012e-11	20.7128
Q02878	RPL6	0.193722	0.640145	-0.0490499	0.0938302	0.805693	-0.0329003	2.09269	0.00807806	-0.541575
Q02880	TOP2B	0.548409	0.282873	0.100675	0.332896	0.464626	-0.0524497	0.0163732	0.963001	-0.00542498
Q03252	LMNB2	0.233225	0.584487	-0.0951247	0.0425022	0.906771	-0.0264745	0.946116	0.11321	-0.3313
Q03405	PLAUR	1.45848	0.0347951	-2.18955	1.79935	0.0158728	-1.98533	1.67748	0.0210147	-2.08728
Q04446	GBE1	0.196943	0.635415	-0.0737491	0.0540558	0.882967	-0.0495739	0.0779777	0.835646	-0.0502248
Q04760	GLO1	0.107632	0.780492	0.10275	0.224546	0.596285	-0.277726	0.113688	0.769683	-0.109375
Q04837	SSBP1	0.478583	0.332214	0.533	0.94591	0.113264	0.88375	0.661167	0.218189	0.668825
Q04917	YWHAH	0.185247	0.652759	0.513725	0.019102	0.956969	-0.0605993	0.113223	0.770507	-0.384125
Q05048	CSTF1	0.0370382	0.918252	0.0123496	0.938377	0.115245	0.165799	0.120783	0.757211	-0.0382504
Q05086	UBE3A	0.388009	0.409252	-0.331926	0.06968	0.851765	0.0452495	0.84688	0.142272	-0.42035
Q05519	SRSF11	0.793708	0.160802	-1.22065	0.307743	0.492331	0.138975	0.759448	0.174001	-1.1343
Q05655	PRKCD	0.386736	0.410454	0.336	0.347408	0.449357	0.3757	0.458359	0.34805	0.419775
Q06124	PTPN11	0.231417	0.586926	-0.473375	0.338386	0.45879	-0.659151	0.441827	0.361554	-0.290101
Q06187	BTK	0.147052	0.712767	-0.0833254	0.546778	0.283937	0.237	0.19034	0.645149	0.107275
Q06203	PPAT	0.184635	0.653679	0.0913248	0.325881	0.472192	-0.652625	0.616757	0.241681	-0.961025
Q06210	GFPT1	0.41738	0.38249	-0.616225	0.179082	0.662091	-0.205575	0.432029	0.369804	-0.508276
Q06323	PSME1	0.57324	0.267153	0.287951	0.300501	0.500609	0.162875	0.485849	0.326701	0.23435
Q06546	GABPA	0.907642	0.123697	-1.2453	0.787754	0.163022	-0.4028	1.78145	0.0165407	-0.753375
Q06587	RING1	0.832433	0.147084	0.179376	0.267437	0.54021	0.0547247	0.00142459	0.996725	0.000600815
Q06830	PRDX1	1.59824	0.0252211	0.23105	0.513045	0.30687	0.126825	0.630339	0.23424	0.18685
Q07021	C1QBP	0.647429	0.225201	0.267324	1.1247	0.0750406	0.399574	0.523853	0.299328	0.166549
Q07666	KHDRBS1	0.349149	0.44756	-0.7242	0.893769	0.127712	-1.2459	0.573492	0.266998	-1.18135
Q07812	BAX	0.562923	0.273576	0.51845	0.842842	0.143601	0.7439	0.99787	0.100492	0.847175
Q07960	ARHGAP1	0.326539	0.471478	-0.735025	0.669006	0.214286	-1.47997	0.123863	0.75186	0.114775
Q08211	DHX9	0.0221269	0.950327	-0.00667524	0.0214562	0.951796	-0.00645018	0.20328	0.62621	0.0514002
Q08379	GOLGA2	0.13358	0.735224	0.0684748	0.50632	0.311659	0.22415	1.09425	0.0804921	-0.450825
Q08426	EHHADH	0.703917	0.197735	0.729024	0.3823	0.414667	0.461025	0.0832394	0.825583	0.153475
Q08752	PPID	0.401945	0.396328	0.414526	0.502363	0.314512	-0.629575	0.781006	0.165575	0.679975
Q08945	SSRP1	1.05143	0.0888314	-0.263425	0.204414	0.624577	-0.0796494	0.882781	0.130984	-0.229475
Q08J23	NSUN2	0.0835928	0.824911	-0.0152249	0.498314	0.317458	0.0738254	2.61738	0.00241337	-0.287924
Q09028	RBBP4	0.886593	0.129839	0.15275	0.268756	0.538572	-0.874775	0.375546	0.421167	-0.0712004
Q09161	NCBP1	2.28755	0.00515765	0.298975	0.873328	0.133866	0.178925	0.0308785	0.931368	0.00709963
Q09666	AHNAK	0.962109	0.109117	-0.157125	2.0189	0.00957421	-0.306525	2.01767	0.00960129	-0.2837
Q0VDF9	HSPA14	0.446717	0.357505	0.8881	0.202587	0.627211	0.466025	0.3727	0.423936	0.77425
Q10567	AP1B1	0.795324	0.160205	1.1662	0.233241	0.584466	0.450125	0.311545	0.488039	0.588125
Q10570	CPSF1	0.891889	0.128266	-0.0720749	1.58501	0.0260008	-0.300025	0.556657	0.277551	0.0443745
Q10713	PMPCA	0.213829	0.611183	-0.0848999	0.206011	0.622285	0.1276	0.263361	0.545305	-0.125025
Q11201	ST3GAL1	0.63866	0.229795	0.8957	7.32979	4.67964e-08	-20.5572	7.32979	4.67964e-08	-20.5572
Q12768	KIAA0196	1.8947	0.0127438	0.322875	1.39675	0.0401097	0.2528	2.47419	0.00335589	0.43005
Q12788	TBL3	0.0431751	0.905367	0.0109997	0.291934	0.510583	0.0601997	1.3261	0.0471956	-0.21295
Q12789	GTF3C1	0.590758	0.256591	0.313275	0.858989	0.13836	0.3689	0.0178739	0.959679	-0.0261002
Q12800	TFCP2	0.323854	0.474401	0.347475	0.0265938	0.940603	0.0346751	0.248036	0.56489	0.276124
Q12824	SMARCB1	0.547588	0.283408	-0.128975	0.252728	0.55882	-0.06955	1.09724	0.0799387	-0.258225
Q12874	SF3A3	0.102552	0.789675	0.0401001	0.063795	0.863386	-0.0263495	0.717009	0.191863	-0.19
Q12904	AIMP1	0.229931	0.588937	-0.0632749	0.510082	0.308971	-0.111349	0.976586	0.105539	-0.163724
Q12905	ILF2	1.35872	0.0437806	-0.370175	0.00597919	0.986327	0.00264978	0.3618	0.43471	-0.12325
Q12906	ILF3	1.06232	0.086632	-0.158	1.31879	0.0479967	-0.1993	1.86554	0.0136289	-0.2909
Q12907	LMAN2	1.41972	0.0380437	0.178325	1.08007	0.0831636	0.364525	1.77818	0.0166654	0.343125
Q12931	TRAP1	3.06017	0.000870617	-0.274099	2.3628	0.00433711	-0.271174	3.06832	0.000854443	-0.230675
Q12972	PPP1R8	0.145643	0.715083	-0.0436502	0.589751	0.257187	-0.0873246	2.12797	0.00744781	-0.367825
Q12974	PTP4A2	0.68308	0.207453	1.01802	0.0805041	0.830799	0.197875	8.0695	8.52109e-09	-20.7683
Q13011	ECH1	0.414356	0.385163	0.18065	0.255567	0.555179	-0.118375	0.954276	0.111103	0.398826
Q13043	STK4	0.680676	0.208605	-0.208025	0.747402	0.178895	-1.95385	1.10017	0.0794013	0.20615
Q13045	FLII	1.2301	0.0588704	0.208476	0.0743628	0.842631	-0.0224504	0.0980875	0.797834	-0.0447755
Q13057	COASY	0.951641	0.111779	-1.25648	0.135512	0.731961	-0.191051	0.102285	0.79016	-0.0709505
Q13085	ACACA	1.25674	0.0553677	-0.308675	1.18296	0.0656206	-0.3224	0.610941	0.24494	-0.156675
Q13148	TARDBP	0.311818	0.487733	0.7564	0.136373	0.730511	0.375375	0.294063	0.508086	0.74055
Q13151	HNRNPA0	1.64408	0.0226946	-0.356376	0.984953	0.103525	-0.389426	4.1001	7.94147e-05	-0.745175
Q13155	AIMP2	1.27573	0.0529998	0.292975	1.74367	0.0180438	0.345425	0.319392	0.4793	-0.0859241
Q13162	PRDX4	0.785249	0.163965	0.191475	2.13706	0.00729356	0.48515	1.19053	0.0644862	0.351876
Q13177	PAK2	0.692384	0.203056	-0.21815	0.0813331	0.829214	-0.0437503	1.29941	0.0501874	-0.454875
Q13185	CBX3	0.0537636	0.883561	-0.0204253	0.136671	0.730011	0.0810251	1.42879	0.0372575	-0.427225
Q13200	PSMD2	0.612845	0.243868	0.148026	2.5236	0.00299505	0.27735	0.37223	0.424395	0.0805249
Q13217	DNAJC3	0.816961	0.152419	-0.61485	0.602474	0.249762	-0.469175	0.233123	0.584624	-0.136425
Q13242	SRSF9	6.40601	3.92637e-07	-23.1574	6.40601	3.92637e-07	-23.1574	6.40601	3.92637e-07	-23.1574
Q13243	SRSF5	0.0637533	0.863469	-0.2768	0.0607083	0.869544	-0.2534	0.0282441	0.937035	0.112476
Q13247	SRSF6	0.121259	0.756383	0.0330501	0.0180847	0.959214	0.00417519	1.53317	0.0292971	-0.534875
Q13263	TRIM28	1.61701	0.0241541	0.242675	3.67525	0.000211228	0.333525	0.414212	0.38529	0.0711498
Q13283	G3BP1	0.168476	0.67846	-0.0448999	0.136638	0.730065	-0.0421996	0.958153	0.110115	-0.19
Q13303	KCNAB2	0.0432086	0.905298	-0.0119748	0.392067	0.405446	0.1682	0.0577467	0.875494	-0.0182753
Q13315	ATM	1.46548	0.0342385	0.367575	0.872817	0.134024	0.2521	2.28397	0.0052003	0.67425
Q13347	EIF3I	0.352126	0.444502	-0.115124	0.707343	0.196181	0.2124	0.523013	0.299908	-0.65135
Q13363	CTBP1	0.0160717	0.96367	0.0272007	0.371612	0.424999	-0.723275	0.331258	0.466383	0.326826
Q13370	PDE3B	0.333333	0.464159	0.182776	0.492257	0.321916	0.419901	0.0424502	0.90688	-0.0781746
Q13395	TARBP1	0.0325618	0.927766	-0.0683002	7.4775	3.33043e-08	-19.4323	0.138816	0.726413	0.274175
Q13409	DYNC1I2	0.00499247	0.98857	0.00652504	0.0825304	0.826932	0.105825	0.236457	0.580153	0.252025
Q13422	IKZF1	1.21306	0.0612269	-0.43925	0.688995	0.204647	-0.987999	2.03882	0.00914491	-1.02817
Q13423	NNT	0.753113	0.176558	0.201725	0.0501637	0.890915	0.0271497	1.55766	0.027691	0.352724
Q13426	XRCC4	0.966023	0.108138	1.65795	0.243521	0.570793	0.50885	0.487908	0.325156	0.848101
Q13428	TCOF1	0.814654	0.153231	-0.596125	1.01479	0.0966519	-0.69245	0.989546	0.102436	-0.779724
Q13435	SF3B2	0.582281	0.261649	-0.237426	0.406105	0.39255	-0.172676	1.1724	0.067236	-0.653601
Q13451	FKBP5	1.71025	0.0194874	0.335624	0.282456	0.521848	0.086	0.540827	0.287854	0.1091
Q13464	ROCK1	0.371198	0.425404	-0.366175	0.470763	0.338249	-0.4582	0.695046	0.201815	-0.509925
Q13469	NFATC2	2.12354	0.00752419	-0.341424	1.12196	0.0755156	-0.858274	1.18443	0.065399	-0.670675
Q13492	PICALM	0.379329	0.417514	0.5204	8.6693	2.14139e-09	-20.1107	0.70537	0.197074	0.927725
Q13501	SQSTM1	0.00387631	0.991114	-0.0013752	0.00456105	0.989553	-0.0018754	0.315981	0.48308	-0.459651
Q13505	MTX1	0.0361176	0.9202	0.0984254	1.95445	0.0111058	2.25385	0.476095	0.334122	1.02678
Q13526	PIN1	0.462123	0.345046	-0.0815253	1.92895	0.0117773	0.22165	0.633826	0.232367	-0.0896006
Q13535	ATR	0.148397	0.710564	-0.210576	0.354685	0.441891	0.447725	0.57177	0.268059	0.478275
Q13547	HDAC1	1.02389	0.0946473	1.28595	1.16152	0.0689419	1.47225	1.0049	0.0988778	1.26662
Q13561	DCTN2	0.11428	0.768635	0.288	0.619959	0.239906	-1.44685	0.306498	0.493744	0.53985
Q13573	SNW1	0.548911	0.282546	-1.20762	0.062271	0.866421	-0.199525	0.651127	0.223292	-1.55813
Q13574	DGKZ	0.0308979	0.931327	0.0880003	0.0167264	0.962218	0.0527258	0.0323328	0.928255	-0.111375
Q13576	IQGAP2	0.270232	0.536745	0.2654	0.0285981	0.936272	0.0342503	0.314072	0.485208	0.301375
Q13596	SNX1	0.903205	0.124967	0.95415	0.633425	0.232582	-1.06472	0.28723	0.516143	-0.61255
Q13619	CUL4A	0.456537	0.349513	-0.93655	0.0800519	0.831664	-0.0323997	0.044951	0.901673	-0.0182748
Q13630	TSTA3	0.123837	0.751905	0.0504503	0.499386	0.316675	-0.167775	0.314585	0.484635	0.152175
Q13724	MOGS	1.33012	0.0467606	0.312975	0.703015	0.198146	0.43075	2.61813	0.00240918	0.623375
Q13813	SPTAN1	1.55595	0.0278002	-0.36755	1.10423	0.0786624	-0.434801	1.37593	0.0420794	-0.327801
Q13823	GNL2	0.740868	0.181607	0.31155	0.1349	0.732994	0.0844502	10.3826	4.14345e-11	-20.7179
Q13838	DDX39B	1.27889	0.052615	0.345925	0.356225	0.440327	0.0768247	0.161182	0.68995	-0.0473251
Q13867	BLMH	1.21539	0.060899	1.10225	0.0666779	0.857674	0.1325	1.02944	0.0934457	0.940675
Q13895	BYSL	0.551518	0.280855	0.835875	0.533797	0.292552	0.915425	0.547095	0.28373	0.661775
Q14008	CKAP5	0.927905	0.118058	-0.466774	0.537429	0.290115	-0.336774	0.587262	0.258665	0.239925
Q14019	COTL1	0.275474	0.530305	-0.441725	0.596726	0.253089	-1.13568	0.912616	0.122288	-0.794651
Q14137	BOP1	0.84995	0.14127	-0.172825	0.189876	0.645839	-0.0520492	0.765121	0.171743	-0.164249
Q14145	KEAP1	0.0467738	0.897896	-0.1036	0.909504	0.123167	1.30995	0.819593	0.151498	1.02787
Q14146	URB2	1.24292	0.0571581	1.31998	0.207716	0.619846	0.49565	0.442931	0.360636	0.678651
Q14149	MORC3	0.576412	0.265209	0.530025	1.19759	0.0634471	1.00283	0.080575	0.830663	0.0952253
Q14152	EIF3A	0.102601	0.789585	0.0144749	0.373432	0.423222	0.0467	2.47778	0.00332831	-0.1776
Q14161	GIT2	0.011274	0.974375	0.00510025	0.540238	0.288245	-0.431475	0.0737859	0.843751	-0.0438499
Q14166	TTLL12	0.461501	0.345541	-0.131725	0.235243	0.581778	-0.0674253	0.528111	0.296407	-0.129526
Q14181	POLA2	9.12395	7.51707e-10	20.0122	11.8267	1.49034e-12	20.7949	8.72913	1.86584e-09	20.3642
Q14204	DYNC1H1	1.82094	0.0151029	-0.159425	3.00586	0.000986604	-0.306449	0.415088	0.384514	-0.0481749
Q14240	EIF4A2	0.412452	0.386855	0.743299	0.0226623	0.949156	0.073925	0.467655	0.340679	0.818975
Q14258	TRIM25	0.517695	0.303603	-0.806425	0.546569	0.284074	-0.23465	0.532875	0.293173	0.20885
Q14289	PTK2B	0.117299	0.76331	0.0664005	0.496166	0.319032	-0.575325	0.231869	0.586316	0.136001
Q14344	GNA13	0.150925	0.70644	-0.321875	7.8323	1.47129e-08	-20.3365	7.8323	1.47129e-08	-20.3365
Q14444	CAPRIN1	0.593688	0.254866	-0.314875	0.344733	0.452134	-0.221025	0.149816	0.708246	-0.1054
Q14554	PDIA5	0.631525	0.233601	0.90965	0.466504	0.341583	0.753825	0.356002	0.440553	0.683351
Q14566	MCM6	1.70652	0.0196552	-0.34665	0.842485	0.143719	-0.200325	1.36134	0.0435175	-0.37065
Q14644	RASA3	2.19158	0.00643315	-0.546225	1.13288	0.0736418	-0.445825	2.2082	0.0061916	-0.436125
Q14657	LAGE3	0.326956	0.471025	-0.65235	0.367424	0.429117	0.683375	0.273035	0.533292	-0.483449
Q14669	TRIP12	1.09681	0.0800189	0.44595	1.49511	0.0319808	0.576225	0.811454	0.154364	0.438675
Q14676	MDC1	1.00243	0.0994422	-0.299675	0.701931	0.198641	-0.244525	1.41147	0.0387732	-0.541749
Q14677	CLINT1	8.05236	8.86416e-09	-20.4552	0.619167	0.240344	0.810875	0.0262913	0.941258	0.0496502
Q14684	RRP1B	1.67636	0.0210687	-1.97885	1.57418	0.0266574	-1.83945	3.31539	0.000483739	-2.36337
Q14694	USP10	4.93728	1.15536e-05	-0.42895	4.00703	9.83939e-05	-0.514424	2.33912	0.00458019	-0.540849
Q14697	GANAB	0.649452	0.224155	0.1215	0.612887	0.243845	0.10495	1.08281	0.0826393	0.176775
Q14699	RFTN1	1.63672	0.0230823	-1.84388	1.04479	0.0901999	-1.53863	0.273029	0.533299	-0.51495
Q14764	MVP	1.67385	0.021191	0.527025	2.76259	0.00172748	0.858325	3.00106	0.000997555	1.00917
Q14807	KIF22	0.259016	0.550787	-0.227025	0.189242	0.646783	-0.16175	0.247944	0.56501	-0.213574
Q14974	KPNB1	0.647008	0.22542	0.0842748	0.30384	0.496775	0.0454993	0.375167	0.421535	-0.0495996
Q14997	PSME4	0.541218	0.287596	-0.611749	0.0152864	0.965414	0.0141001	0.14908	0.709448	0.129725
Q14CX7	NAA25	0.0324555	0.927993	-0.0565753	0.243681	0.570583	0.302999	0.102597	0.789592	0.139824
Q15006	EMC2	8.13104	7.39533e-09	-21.5287	0.0309127	0.931295	0.0606246	0.358257	0.438271	-0.5473
Q15007	WTAP	2.35595	0.00440608	-2.3705	14.2925	5.09919e-15	-22.8997	2.56614	0.00271557	-2.25128
Q15008	PSMD6	0.648318	0.224741	-0.133625	0.379152	0.417684	-0.126999	0.0161023	0.963602	-0.00869989
Q15021	NCAPD2	0.133983	0.734542	-0.0649748	0.92872	0.117837	0.17925	1.26681	0.0540985	-0.12595
Q15024	EXOSC7	0.283039	0.521148	-0.974675	0.268099	0.539387	0.579975	0.077513	0.836541	-0.269225
Q15029	EFTUD2	0.442755	0.360782	0.0607505	0.365766	0.430759	0.0617499	0.000918472	0.997887	-0.000199795
Q15042	RAB3GAP1	0.472262	0.337084	0.408775	0.0689311	0.853235	-0.1187	0.256265	0.554287	0.2555
Q15046	KARS	0.293391	0.508873	-0.0752749	0.45295	0.352411	-0.13725	0.718511	0.191201	-0.165475
Q15047	SETDB1	8.3045	4.96025e-09	21.1259	0	1	0	12.8017	1.57859e-13	21.2252
Q15052	ARHGEF6	0.355541	0.441021	-0.73855	0.666459	0.215547	-1.089	0.44035	0.362785	-0.781875
Q15056	EIF4H	2.5165	0.00304437	-1.24945	1.01943	0.0956246	-3.65548	2.72168	0.00189809	-1.47337
Q15061	WDR43	0.170416	0.675436	-0.250875	0.116283	0.765098	0.11465	0.118313	0.761531	0.0921745
Q15067	ACOX1	0.601267	0.250457	1.19132	1.02054	0.0953814	1.50592	1.43028	0.0371294	1.87912
Q15075	EEA1	0.0316165	0.929787	-0.091475	0.274428	0.531584	0.418099	0.991356	0.10201	0.736175
Q15084	PDIA6	0.182751	0.656522	0.0470257	0.22789	0.591711	-0.0605249	0.1204	0.757878	0.0356002
Q15102	PAFAH1B3	1.25212	0.0559604	-0.6224	0.948582	0.112569	-1.98368	0.787479	0.163125	-0.4972
Q15121	PEA15	12.3308	4.66855e-13	21.6962	12.4092	3.89737e-13	21.769	8.76337	1.72439e-09	20.6108
Q15126	PMVK	0.616798	0.241658	-0.502325	2.3251	0.00473042	-1.09405	0.110161	0.775959	-0.10675
Q15149	PLEC	0.174775	0.66869	0.038825	1.70807	0.0195853	0.28415	1.23167	0.058658	0.268025
Q15181	PPA1	0.00455281	0.989572	0.00129938	0.0738447	0.843636	-0.0247006	0.399447	0.398615	-0.0940003
Q15233	NONO	0.581074	0.262377	-0.112276	0.447823	0.356596	-0.13005	1.65713	0.0220225	-0.248701
Q15269	PWP2	0.853193	0.140219	0.95455	0.139806	0.72476	-0.3177	0.146772	0.713228	0.349426
Q15365	PCBP1	0.629797	0.234532	-0.1347	0.412163	0.387112	0.0999498	1.08759	0.0817347	-0.25075
Q15366	PCBP2	0.222071	0.599693	0.161574	0.23487	0.582277	0.179424	0.198877	0.632592	0.162274
Q15386	UBE3C	0.595979	0.253525	-0.610725	0.294495	0.507581	-0.306776	0.00334887	0.992319	0.00350046
Q15393	SF3B3	0.344018	0.452878	0.0684748	0.196773	0.635663	0.0358	0.0391851	0.913724	-0.0132251
Q15397	KIAA0020	0.329202	0.468595	-0.214825	0.423088	0.377496	-1.1098	0.31885	0.479899	-0.230575
Q15424	SAFB	0.253911	0.5573	-0.0851746	0.25833	0.551658	0.1177	2.27186	0.00534742	-0.526
Q15435	PPP1R7	1.02152	0.0951654	-0.2558	0.407376	0.391403	-0.1904	0.604441	0.248633	-0.9347
Q15459	SF3A1	0.532863	0.293182	-0.152575	1.33783	0.045938	0.181425	0.997283	0.100627	-0.3656
Q15477	SKIV2L	0.672922	0.212362	-1.4891	0.682086	0.207929	-1.62147	0.298502	0.502919	0.550076
Q15628	TRADD	11.1216	7.55864e-12	20.554	8.83939	1.44748e-09	20.2588	11.3376	4.59578e-12	20.441
Q15645	TRIP13	0.0688448	0.853405	-0.0942745	0.44083	0.362385	-0.48285	0.222477	0.599133	-0.300025
Q15648	MED1	0.360269	0.436246	0.4122	0.00152277	0.9965	0.00205088	2.31713	0.00481802	1.0777
Q15650	TRIP4	0.221463	0.600533	0.400375	0.205668	0.622777	-0.375875	0.00436786	0.989993	0.00685024
Q15654	TRIP6	1.4061	0.0392557	-0.33965	0.918973	0.120511	-0.195175	1.38784	0.040941	-0.516975
Q15691	MAPRE1	1.39106	0.040639	-3.48475	1.44863	0.035593	-3.36865	0.809344	0.155116	-1.8082
Q15717	ELAVL1	0.232479	0.585491	0.0609002	0.371371	0.425235	-0.4979	0.706111	0.196738	-0.153474
Q15738	NSDHL	0.283316	0.520816	-0.372251	0.222578	0.598994	-0.188576	0.341693	0.45531	0.21175
Q15750	TAB1	0.603269	0.249305	-0.38835	0.74929	0.178119	-0.684075	0.843642	0.143337	-0.68585
Q15758	SLC1A5	0.704004	0.197695	0.3238	0.407462	0.391325	0.24815	0.52316	0.299806	-0.3064
Q15785	TOMM34	0.319495	0.479187	0.63425	0.155036	0.699784	0.3696	0.0693461	0.85242	-0.19035
Q15819	UBE2V2	0.615268	0.242511	-0.21915	0.281364	0.523162	-0.152674	1.45079	0.035417	-0.498425
Q15833	STXBP2	0.319902	0.478739	0.0859008	0.18187	0.657854	0.1259	1.58558	0.0259671	0.328075
Q15910	EZH2	0.133733	0.734966	-0.4584	0.0301474	0.932938	0.115775	0.561119	0.274714	-1.33168
Q15942	ZYX	0.913855	0.12194	-0.217675	2.11346	0.0077008	-0.318125	0.973647	0.106256	-0.16535
Q16204	CCDC6	0.153088	0.70293	0.361724	0.169168	0.67738	-0.41905	0.0188934	0.957429	0.0526748
Q16270	IGFBP7	0.0575182	0.875955	0.1591	0.662584	0.217478	1.15775	0.885844	0.130064	1.81497
Q16401	PSMD5	1.00603	0.0986217	0.1047	0.242132	0.572622	0.0456758	1.24488	0.0569016	0.191451
Q16512	PKN1	0.406176	0.392486	0.1575	0.554133	0.279169	0.21485	0.218102	0.605199	0.102401
Q16531	DDB1	0.644968	0.226481	-0.120076	0.196438	0.636154	0.0568743	0.572164	0.267816	-0.0902004
Q16539	MAPK14	0.377949	0.418843	0.131725	0.288679	0.514423	0.119425	0.798503	0.159037	0.223125
Q16543	CDC37	0.481485	0.330001	0.139851	0.0854918	0.821312	-0.0431747	0.587788	0.258352	-0.448699
Q16576	RBBP7	0.220765	0.601499	0.0957999	0.750583	0.177589	-0.25975	0.973455	0.106303	-1.07438
Q16643	DBN1	1.61494	0.0242697	-0.29005	2.6	0.00251191	-0.575925	4.25058	5.61596e-05	-0.706625
Q16644	MAPKAPK3	0.711118	0.194483	-0.8767	0.20138	0.628955	-0.391874	0.303364	0.49732	-0.530825
Q16658	FSCN1	0.154672	0.700371	-0.107825	0.973096	0.106391	-0.789975	0.130481	0.740489	0.10425
Q16698	DECR1	1.8341	0.014652	0.298275	1.55085	0.0281289	0.402875	1.58875	0.0257783	0.3962
Q16718	NDUFA5	0.0106034	0.97588	-0.0404248	0.115911	0.765754	0.376625	0.0599071	0.87115	-0.24815
Q16762	TST	0.208892	0.61817	0.332725	0.234761	0.582424	-0.499775	0.256116	0.554477	-0.63075
Q16777	HIST2H2AC	0.264307	0.544118	0.0725503	0.37425	0.422425	0.111524	0.119934	0.758693	-0.0421252
Q16795	NDUFA9	0.495133	0.319792	0.168249	0.397064	0.400808	0.1914	0.541015	0.28773	0.20965
Q16822	PCK2	1.31515	0.048401	0.165774	0.403981	0.394474	-0.0879254	0.674096	0.211789	-0.152126
Q16891	IMMT	0.0687568	0.853578	0.0414762	0.0529212	0.885276	-0.0216246	0.0703948	0.850365	0.0371757
Q1KMD3	HNRNPUL2	1.2784	0.052674	0.233176	1.12063	0.0757474	0.243176	1.6236	0.0237905	0.28005
Q27J81	INF2	8.19577	6.37129e-09	-20.1727	0.411732	0.387497	-0.601225	0.00583558	0.986653	0.00760031
Q29RF7	PDS5A	0.112155	0.772406	0.0241995	0.270547	0.536355	0.0590754	0.295749	0.506117	-0.0540004
Q2M2I8	AAK1	0.234004	0.583439	0.0802999	1.03058	0.0932004	0.2423	0.922852	0.11944	0.296074
Q2NL82	TSR1	1.48934	0.0324088	-0.27155	0.115653	0.766209	-0.0434747	1.30309	0.0497634	-1.03895
Q2TAY7	SMU1	1.12293	0.0753472	1.26725	0.946777	0.113038	1.08113	0.813815	0.153527	0.950025
Q32MZ4	LRRFIP1	0.0120646	0.972603	-0.0432	0.0122422	0.972205	0.0339751	0.0971639	0.799532	0.25415
Q32P28	LEPRE1	0.38128	0.415642	-0.5699	0.434024	0.368109	0.394575	0.972339	0.106576	0.776975
Q32Q12	NME1-NME2	0.0110827	0.974804	-0.00682449	0.0871467	0.818188	-0.0319242	0.00553766	0.98733	-0.00214958
Q3YEC7	RABL6	0.252202	0.559497	0.6626	0.217088	0.606614	0.574675	0.0119295	0.972905	-0.0346994
Q3ZCQ8	TIMM50	0.152908	0.703221	0.397649	0.756337	0.175252	1.0581	0.112487	0.771814	0.283724
Q52LJ0	FAM98B	0.270119	0.536885	0.4299	0.0583479	0.874283	0.110475	0.14647	0.713723	0.25725
Q53EL6	PDCD4	1.08858	0.0815496	0.47515	0.203352	0.626106	0.154625	0.497712	0.317898	0.26305
Q53EP0	FNDC3B	0.53375	0.292583	0.567325	0.373971	0.422697	0.367126	1.62813	0.0235437	0.916301
Q53H82	LACTB2	0.00739483	0.983117	0.00259924	0.047269	0.896873	-0.0236254	2.39404	0.00403607	-0.2818
Q5BJH7	YIF1B	0.155195	0.699528	-0.0453749	0.338957	0.458187	-0.5018	0.885701	0.130106	-1.21942
Q5BKZ1	ZNF326	0.580162	0.262929	-0.937449	0.703658	0.197853	-1.53512	0.995498	0.101042	-0.47455
Q5GLZ8	HERC4	3.37022	0.00042636	-0.473575	1.47821	0.03325	-0.384025	1.30642	0.0493833	-0.480751
Q5HYK3	COQ5	0.285592	0.518093	0.439475	1.40394	0.0394509	1.28682	0.453575	0.351905	0.5826
Q5JPT2	SH3KBP1	0.3476	0.449159	-0.506475	1.04735	0.0896707	-1.18377	0.31437	0.484875	0.215675
Q5JRX3	PITRM1	0.763626	0.172335	0.72635	0.382244	0.414721	0.525125	1.05524	0.0880562	0.887625
Q5JTH9	RRP12	0.433407	0.368632	-0.1322	0.101721	0.791187	0.0357246	0.641645	0.228221	-0.1585
Q5JTZ9	AARS2	0.107394	0.78092	-0.0373507	0.196805	0.635616	0.0890245	0.824687	0.149731	-0.255825
Q5JU69	TOR2A	0.876851	0.132785	0.90425	1.17088	0.0674722	0.7513	0.762703	0.172702	0.7068
Q5JVF3	PCID2	0.911847	0.122505	-0.2922	0.979974	0.104719	-1.20943	0.59503	0.25408	-0.19755
Q5JWT2	MED23	10.0271	9.39582e-11	20.4212	13.7959	1.59986e-14	20.5655	10.2424	5.72218e-11	20.2601
Q5JY65	CRNKL1	0.709073	0.195401	-0.452925	0.039441	0.913185	-0.0455747	0.0515357	0.888105	0.0319748
Q5NDL2	EOGT	1.63928	0.0229466	1.02882	0.390158	0.407232	0.4817	3.3917	0.000405792	1.30027
Q5QJE6	DNTTIP2	0.250886	0.561195	0.484475	0.253695	0.557577	0.488325	0.359093	0.437428	-0.793475
Q5RKV6	EXOSC6	0.0279384	0.937695	-0.02595	0.588274	0.258063	-0.35375	0.845964	0.142572	-0.4831
Q5SRE5	NUP188	1.66794	0.0214814	-0.49615	0.519292	0.302488	-0.201325	0.502122	0.314687	-0.1804
Q5T123	SH3BGRL3	0.798283	0.159117	2.77023	0.0125687	0.971474	0.0676003	0.0220131	0.950576	0.119101
Q9Y6H1	CHCHD2	0.594713	0.254265	1.01498	0.1617	0.689128	0.470775	0.206031	0.622256	0.358476
Q5T1M5	FKBP15	0.294518	0.507553	-0.313625	1.08762	0.0817292	-1.05765	0.277396	0.527963	-0.21045
Q5T2E6	C10orf76	9.0373	9.17708e-10	-19.8947	9.0373	9.17708e-10	-19.8947	0.454086	0.351491	0.502375
Q5T447	HECTD3	0.8504	0.141124	-0.756549	1.04829	0.0894758	-0.862249	0.0761136	0.83924	-0.072649
Q5T4S7	UBR4	0.513187	0.30677	0.6182	0.290803	0.511914	0.4106	1.7687	0.0170333	1.2927
Q5TDH0	DDI2	0.0337474	0.925236	-0.0549502	0.287551	0.515761	-0.566575	1.00863	0.0980319	-1.06045
Q9UGV2	NDRG3	7.34031	4.56767e-08	-21.9797	0.873402	0.133844	-1.4703	0.140197	0.724107	-0.29925
Q5THJ4	VPS13D	0.00575955	0.986826	0.0102496	0.492083	0.322045	0.5254	0.324878	0.473284	-0.309151
Q5UIP0	RIF1	0.0370851	0.918153	-0.0202999	0.116031	0.765542	0.0386748	0.77445	0.168093	-0.57215
Q5VST6	ABHD17B	0.0772261	0.837093	0.17405	0.551216	0.281051	0.949125	0.679239	0.209296	0.990125
Q5VUA4	ZNF318	0.0909343	0.811084	-0.0830746	9.30358	4.97076e-10	-20.4694	9.30358	4.97076e-10	-20.4694
Q5VZE5	NAA35	0.254544	0.556488	0.358	0.0542123	0.882648	-0.104825	0.307085	0.493077	-0.480451
Q658Y4	FAM91A1	0.394958	0.402756	0.0760245	0.650133	0.223803	-0.348475	0.351243	0.445407	0.103324
Q66K14	TBC1D9B	0.3385	0.458669	0.311825	0.812434	0.154016	0.725325	0.44044	0.362711	0.5253
Q66K74	MAP1S	0.0721369	0.84696	0.0235252	0.353856	0.442736	0.0532999	1.31122	0.0488409	0.1601
Q68D91	MBLAC2	0.758474	0.174392	0.511274	0.601606	0.250261	0.420975	0.051873	0.887416	0.0643997
Q68E01	INTS3	1.28642	0.0517104	0.450225	0.203087	0.626488	0.138126	1.10027	0.0793842	0.511975
Q68EM7	ARHGAP17	0.865511	0.136298	-0.989326	0.490078	0.323535	-0.459101	2.15849	0.00694242	-1.17298
Q69YN4	KIAA1429	0.228287	0.591171	0.144925	0.308499	0.491475	-0.202075	0.163052	0.686986	-0.116775
Q6DD87	ZNF787	0.166402	0.681707	0.307975	0.832035	0.147219	0.844325	0.36885	0.427711	-0.5728
Q6DD88	ATL3	0.393246	0.404347	0.125225	1.02067	0.0953522	0.333425	0.430095	0.371454	0.1667
Q6GPH4	XAF1	0.479884	0.33122	0.405449	0.325831	0.472247	0.330275	0.271864	0.534732	0.280274
Q6IA69	NADSYN1	0.602914	0.249509	-0.507676	0.36059	0.435923	-0.540375	0.77062	0.169582	0.189875
Q6IA86	ELP2	0.33159	0.466026	-0.0738497	0.252428	0.559206	-0.0653501	0.43651	0.366007	-0.482175
Q6IBS0	TWF2	1.47117	0.0337934	0.23615	0.00208356	0.995214	0.000750065	0.455222	0.350573	0.0971494
Q6KC79	NIPBL	0.473774	0.335913	-0.7849	0.266693	0.541136	-0.115101	0.546802	0.283921	-0.523975
Q6L8Q7	PDE12	0.382993	0.414006	-0.1896	0.145509	0.715305	-0.0678501	0.00930844	0.978795	-0.00477505
Q6NUQ4	TMEM214	2.67429	0.00211693	0.6773	2.89086	0.00128571	0.50475	1.36212	0.0434392	0.41935
Q6NZY4	ZCCHC8	1.15804	0.0694955	-0.969874	0.787942	0.162951	-1.00282	1.32771	0.0470212	-1.13205
Q6P179	ERAP2	0.273399	0.532846	0.2723	0.0724509	0.846348	-0.139899	0.242622	0.571976	-0.38585
Q6P1X5	TAF2	0.0848119	0.822599	-0.122125	0.0681769	0.854719	0.104825	0.600425	0.250943	0.51525
Q6P2E9	EDC4	0.282583	0.521696	0.0809503	0.900421	0.125771	0.32685	0.0517194	0.887729	0.0181746
Q6P2Q9	PRPF8	0.142898	0.719618	0.0211496	0.292954	0.509385	0.0600247	0.968432	0.107539	0.106101
Q6P3X3	TTC27	0.446309	0.357842	-0.493426	1.04656	0.0898347	-1.03118	0.773136	0.168603	-0.875276
Q6P589	TNFAIP8L2	0.597672	0.252539	1.32635	1.29816	0.0503317	1.9592	0.824152	0.149916	1.89065
Q6P996	PDXDC1	0.617508	0.241264	-1.08372	0.334884	0.462505	-0.80625	0.815464	0.152945	-1.59445
Q6P9B9	INTS5	0.240618	0.574622	-0.275475	0.0210329	0.952724	-0.0269494	0.0660264	0.858961	0.0546751
Q6PD62	CTR9	0.726762	0.187602	-0.11755	1.65602	0.0220791	-0.36955	0.558329	0.276485	-0.1999
Q6PJ69	TRIM65	0.165185	0.683621	0.0663004	0.520813	0.301431	-0.613075	0.891704	0.12832	-1.38852
Q6PJG6	BRAT1	0.244045	0.570105	-0.5269	0.343471	0.453449	0.535801	0.317736	0.481131	0.503525
Q6PKG0	LARP1	1.11959	0.0759291	-0.326274	1.22798	0.0591587	-0.395774	1.58973	0.0257199	-0.470374
Q6PL18	ATAD2	1.33554	0.0461804	-0.220325	0.528315	0.296268	-0.25115	1.88628	0.0129932	-0.3731
Q6UN15	FIP1L1	0.812263	0.154077	-0.19405	0.814848	0.153162	-0.2335	2.15979	0.00692173	-0.49525
Q6UWD8	C16orf54	1.07085	0.0849481	1.1029	0.911219	0.122682	0.9704	0.117915	0.762228	0.210999
Q6UWE0	LRSAM1	1.39773	0.0400195	-0.368875	0.905495	0.12431	-1.06227	1.83762	0.0145337	-0.695549
Q6UXN9	WDR82	0.1636	0.68612	-0.3672	0.364288	0.432228	-0.6193	0.867605	0.135642	-1.5533
Q6WKZ4	RAB11FIP1	0.572288	0.267739	0.454151	0.858903	0.138387	0.6013	0.0525867	0.885958	0.1055
Q6XQN6	NAPRT	0.893591	0.127764	-0.211575	0.694645	0.202002	-0.240825	0.0434117	0.904874	-0.0122991
Q6YHU6	THADA	1.47928	0.0331678	-1.25605	9.16612	6.82143e-10	-21.5406	0.108971	0.778089	-0.097126
Q6ZMU5	TRIM72	0.713592	0.193379	1.9942	0.845922	0.142586	2.29083	0.742943	0.180741	2.04985
Q6ZS11	RINL	0	1	0	0	1	0	10.7201	1.90513e-11	20.032
Q6ZS81	WDFY4	0.752309	0.176885	-0.16145	0.58682	0.258929	-0.227875	0.00709692	0.983792	0.00204945
Q6ZT62		1.11429	0.0768619	0.721849	0.806111	0.156275	0.568825	1.48634	0.0326331	0.959699
Q6ZUJ8	PIK3AP1	0.134668	0.733385	0.145175	0.213262	0.611982	0.2011	0.258611	0.551301	0.232825
Q709C8	VPS13C	0.638606	0.229823	0.763225	0.528859	0.295897	0.66875	0.811833	0.154229	0.95075
Q70CQ2	USP34	0.119946	0.758672	0.16385	0.166837	0.681025	-0.1902	0.314735	0.484468	0.406625
Q70J99	UNC13D	2.82302	0.00150306	0.445125	1.76283	0.0172651	0.416575	3.12061	0.000757519	0.5757
Q71DI3	HIST2H3A	1.93458	0.0116258	0.457675	0.477042	0.333394	0.153375	0.691393	0.20352	-0.20945
Q71U36	TUBA1A	1.07781	0.0835977	2.71208	0.0488659	0.893581	0.228725	1.98202	0.0104227	3.53915
Q7KZ85	SUPT6H	0.0959438	0.801782	0.0231504	0.0756809	0.840077	0.0263257	0.498782	0.317116	-0.100475
Q7KZF4	SND1	1.37429	0.042239	-0.219875	1.15488	0.070004	-0.273975	1.86562	0.0136265	-0.287126
Q7L0Y3	TRMT10C	0.0343543	0.923944	-0.0252247	0.176972	0.665316	-0.11255	1.03487	0.0922854	-1.13135
Q7L1Q6	BZW1	0.290512	0.512257	0.35775	0.0661796	0.858658	0.1177	0.388861	0.40845	-0.7238
Q7L1T6	CYB5R4	9.99119	1.02049e-10	21.0505	7.8118	1.54241e-08	20.3299	12.7388	1.82471e-13	21.1591
Q7L1W4	LRRC8D	1.71271	0.0193772	1.334	0.676578	0.210582	0.78205	0.00561635	0.987151	-0.00939989
Q7L2H7	EIF3M	0.153605	0.702094	-0.0605001	0.0975275	0.798863	0.0468249	0.088636	0.815387	0.0432754
Q7L2J0	MEPCE	1.97942	0.0104854	0.503725	0.507527	0.310794	0.308526	0.407925	0.390908	-0.306149
Q7L576	CYFIP1	0.164027	0.685445	0.0720997	0.311549	0.488035	-0.120376	0.579937	0.263065	0.19115
Q7L5N7	LPCAT2	0.320368	0.478224	0.1176	0.532564	0.293383	0.152275	1.23958	0.0575998	0.29075
Q7LBC6	KDM3B	0.809454	0.155076	1.00267	0.26254	0.546336	0.5001	7.88884	1.29168e-08	-20.2412
Q7LDG7	RASGRP2	9.2148	6.09817e-10	-20.6927	9.2148	6.09817e-10	-20.6927	0.835199	0.146151	-0.789025
Q7Z2W4	ZC3HAV1	0.175707	0.667256	-0.0355997	0.505936	0.311935	0.0879259	1.10826	0.0779361	-0.168975
Q7Z2Z2	EFTUD1	12.1428	7.19819e-13	20.7795	8.91406	1.21882e-09	20.2657	8.54484	2.85204e-09	19.9151
Q7Z3B4	NUP54	0.635928	0.231245	-0.889501	8.27621	5.29407e-09	-22.1528	1.22036	0.060206	-1.61995
Q7Z3K3	POGZ	0.170591	0.675163	0.292175	0.230092	0.588718	-0.368775	0.180684	0.659653	0.265549
Q7Z3U7	MON2	0.670586	0.213508	0.172025	0.0476347	0.896118	0.0310745	1.50084	0.0315615	0.34795
Q7Z3Z5	TNRC11	0.11675	0.764276	-0.103225	0.156515	0.697404	0.112125	0.143077	0.719322	-0.1013
Q7Z434	MAVS	0.255102	0.555774	0.451351	0.0177699	0.959909	-0.0495	0.216025	0.6081	0.4671
Q7Z4Q2	HEATR3	0.613226	0.243654	0.880625	0.401528	0.396709	0.658299	0.288226	0.51496	0.425775
Q7Z4R8	C6orf120	0.302197	0.498658	-0.212875	0.142192	0.720789	0.0919499	0.46943	0.339289	0.250625
Q7Z5K2	WAPAL	0.111736	0.77315	-0.0673003	0.0886987	0.81527	0.0549002	1.34114	0.0455895	-0.485275
Q7Z5L9	IRF2BP2	1.75126	0.0177314	-0.4418	2.05209	0.00886978	-0.304075	3.18899	0.00064715	-0.67855
Q7Z5R6	APBB1IP	2.46292	0.0034441	1.49788	0.731666	0.185496	1.0749	2.37534	0.00421364	1.38232
Q7Z6M1	RABEPK	0.0657231	0.859561	-0.0636749	0.608846	0.246124	-0.571924	0.275192	0.53065	0.302326
Q7Z6P3	RAB44	0.368146	0.428404	-0.518525	0.30647	0.493776	-0.43625	0.350349	0.446325	0.2505
Q7Z6Z7	HUWE1	1.45829	0.0348105	-0.349724	1.42125	0.0379098	-0.678449	1.16671	0.0681225	-0.274499
Q7Z7H8	MRPL10	0.118964	0.760389	0.26065	0.419271	0.380828	0.81655	7.46409	3.43488e-08	-20.7759
Q7Z7K6	CENPV	0.204304	0.624736	-1.0978	5.06247	8.6603e-06	-22.5018	0.350559	0.446109	1.66792
Q86TI2	DPP9	0.159919	0.69196	-0.24185	0.82267	0.150429	-1.121	0.154314	0.700948	-0.236475
Q86TU7	SETD3	0.205648	0.622804	0.5921	0.0772357	0.837075	-0.2832	0.119886	0.758777	-0.43755
Q86U38	NOP9	0.468626	0.339918	-0.710125	0.0660969	0.858822	0.0874004	0.154966	0.699897	-0.32165
Q86U42	PABPN1	0.470103	0.338763	1.33145	0.4842	0.327944	1.36663	0.378859	0.417966	1.11462
Q86UE4	MTDH	2.28461	0.00519261	-0.3828	1.71462	0.019292	-0.266825	1.80497	0.0156687	-0.40805
Q86UP2	KTN1	0.310095	0.489671	-0.156675	0.575729	0.265626	-0.194425	0.606023	0.247729	-0.200426
Q86UX7	FERMT3	0.104585	0.785987	0.222199	1.97967	0.0104791	0.916	2.54928	0.00282307	1.26597
Q86V81	ALYREF	0.601399	0.250381	-1.16293	0.281551	0.522936	-0.0909252	1.98976	0.0102385	-2.30613
Q86VP6	CAND1	1.38197	0.0414985	0.310975	0.846393	0.142432	0.2275	0.112268	0.772203	0.0359998
Q86W42	THOC6	1.01595	0.096394	-0.323375	2.19812	0.00633696	-1.27485	1.08604	0.0820283	-0.650925
Q86WA8	LONP2	0.377583	0.419196	-0.2871	0.0565143	0.877982	-0.0617752	0.788698	0.162668	-0.363725
Q86WC6	PPP1R27	0.478496	0.33228	-1.31677	0.228488	0.590897	0.556625	0.197957	0.633932	-0.604374
Q86X10	RALGAPB	0	1	0	12.0883	8.15965e-13	20.3015	8.55665	2.77558e-09	20.0697
Q86X55	CARM1	0.0833294	0.825412	0.300874	0.0424344	0.906913	-0.1712	0.00324831	0.992548	0.0123253
Q86X76	NIT1	1.06124	0.086848	0.3517	0.149065	0.709472	0.1892	0.656087	0.220756	0.420225
Q86XI2	NCAPG2	0.0449375	0.901701	-0.0653253	0.415437	0.384205	0.3951	0.0518629	0.887436	0.0742493
Q86XP3	DDX42	0.208346	0.618948	0.1173	0.166716	0.681215	-0.0797496	0.481476	0.330008	-0.66795
Q86Y56	DNAAF5	2.0345	0.00923633	-0.487724	1.74806	0.0178624	-0.459725	2.16872	0.00678074	-0.509049
Q86YP4	GATAD2A	0.325572	0.472529	-0.3622	0.437339	0.36531	-0.696226	1.03082	0.0931498	-1.14108
Q86YV0	RASAL3	0.516692	0.304304	0.643626	1.86161	0.0137526	1.0338	1.21611	0.0607985	0.763
Q8IU81	IRF2BP1	0.50611	0.31181	-0.800674	0.842688	0.143652	-2.45707	0.897849	0.126518	-1.67807
Q8IUR7	ARMC8	0.428376	0.372927	0.560225	8.33102	4.66634e-09	-20.2106	1.93795	0.0115358	1.49675
Q8IV08	PLD3	0.551513	0.280858	0.523475	0.981265	0.104408	0.857225	0.325916	0.472154	0.440025
Q8IV63	VRK3	9.23031	5.88427e-10	19.987	10.9048	1.24496e-11	20.0587	13.4107	3.88394e-14	19.9693
Q8IVS2	MCAT	0.0655204	0.859963	0.156126	0.116094	0.76543	0.192475	0.0496194	0.892032	-0.0965252
Q8IWV8	UBR2	0.26001	0.549528	-0.0756497	0.140793	0.723114	0.0473995	0.00249353	0.994275	-0.000999928
Q8IWX8	CHERP	0.216623	0.607263	0.0815749	1.17692	0.0665392	0.311174	0.442718	0.360813	-0.19145
Q8IWZ3	ANKHD1	0.414878	0.384699	-0.2026	0.0132762	0.969893	-0.00835037	0.125122	0.749684	-0.0834498
Q8IX12	CCAR1	0.536811	0.290528	-0.464475	0.702445	0.198406	-0.344275	0.0503209	0.890593	0.0313249
Q8IXI1	RHOT2	0.632816	0.232908	-0.287075	0.50295	0.314087	-0.222825	0.618071	0.240951	-0.862925
Q8IXT5	RBM12B	0.154537	0.700588	0.36805	1.36307	0.0433438	1.455	0.534321	0.292199	0.6545
Q8IY81	FTSJ3	0.141547	0.72186	0.41085	0.072801	0.845666	0.261725	0.00010739	0.999753	0.00039959
Q8IYB8	SUPV3L1	0.282776	0.521464	0.493	0.203491	0.625906	0.364325	7.58077	2.62562e-08	-21.4374
Q8IYJ3	SYTL1	0.129533	0.742108	0.11895	0.321493	0.476988	-0.3434	0.727279	0.187379	-0.981075
Q8IYS1	PM20D2	1.06206	0.0866848	-0.193799	0.520926	0.301352	-2.0746	0.577929	0.264284	-1.90718
Q8IYS2	KIAA2013	0.238067	0.578007	-0.27765	0.208844	0.618238	0.378075	0.20182	0.628319	0.243374
Q8IZ73	RPUSD2	0.617393	0.241328	-1.19728	0.841541	0.144032	-1.1251	0.624812	0.23724	-0.148875
Q8IZ83	ALDH16A1	0.85438	0.139836	-0.328575	0.959409	0.109797	-0.684475	0.0148122	0.966469	-0.00979948
Q8N122	RPTOR	1.45572	0.0350173	-0.584399	3.37255	0.000424078	-0.854549	1.21819	0.0605077	-0.552024
Q8N163	CCAR2	1.83626	0.0145793	0.36495	1.19482	0.0638528	0.31255	0.367294	0.429246	-0.313175
Q8N1F7	NUP93	1.49488	0.0319976	-0.359775	1.12937	0.0742388	-0.406325	1.15847	0.0694271	-0.290074
Q8N1G4	LRRC47	1.34428	0.0452605	-0.2417	0.894223	0.127578	-0.69835	2.44565	0.00358384	-0.49195
Q8N201	INTS1	0.0560066	0.879009	-0.0616002	1.1015	0.0791586	-0.602	0.128345	0.74414	0.1312
Q8N2K0	ABHD12	0.00669856	0.984694	0.0129747	0.0930037	0.807228	0.19585	0.888979	0.129128	0.567675
Q8N3C0	ASCC3	0.470159	0.33872	-0.171025	0.646873	0.22549	0.165775	0.109931	0.77637	0.0344243
Q8N3U4	STAG2	0.48525	0.327153	0.244125	0.312609	0.486845	0.166574	0.234206	0.583168	-0.159975
Q8N531	FBXL6	0.249624	0.562829	0.195201	1.69159	0.0203429	0.41725	0.911133	0.122706	0.2486
Q8N543	OGFOD1	0.820905	0.151041	-0.227449	0.407745	0.39107	-0.1543	0.767068	0.170975	-0.2576
Q8N5M4	TTC9C	0.20143	0.628883	0.36775	0.41131	0.387874	-0.71465	7.67796	2.09913e-08	-20.9565
Q8N5N7	MRPL50	0.272394	0.53408	1.06075	0.19867	0.632893	0.808926	0.599334	0.251574	1.61608
Q8N684	CPSF7	0.871319	0.134487	-1.72013	0.979242	0.104896	-1.94785	1.01543	0.0965091	-1.9422
Q8N6H7	ARFGAP2	0.0332111	0.926379	0.0227246	0.0813543	0.829174	0.0552249	0.371273	0.425331	-0.22435
Q8N6R0	METTL13	0.190216	0.645333	0.230451	0.708868	0.195493	0.6817	0.442897	0.360664	0.458426
Q8N766	EMC1	0.057411	0.876171	-0.0273752	0.021857	0.950918	0.00919962	0.078674	0.834307	-0.0357246
Q8N7H5	PAF1	0.0205333	0.953821	-0.024375	9.66851	2.14533e-10	-20.2177	9.66851	2.14533e-10	-20.2177
Q8N8A6	DDX51	0.454489	0.351165	-0.633449	7.87016	1.34846e-08	-21.2516	0.653787	0.221929	-0.885725
Q8NAV1	PRPF38A	6.74742	1.78886e-07	-21.1182	6.74742	1.78886e-07	-21.1182	0.866893	0.135865	1.57205
Q8NB16	MLKL	0.0997284	0.794825	0.189849	0.219791	0.60285	0.468075	0.215403	0.608971	0.465075
Q8NB90	SPATA5	0.610455	0.245214	-0.404575	0.671454	0.213082	-0.738675	0.715891	0.192357	-0.7853
Q8NBJ5	COLGALT1	0.0585859	0.873804	0.0240498	0.0948925	0.803725	0.0418997	0.018667	0.957928	-0.0118499
Q8NBS9	TXNDC5	0.35629	0.44026	-1.11465	0.000784144	0.998196	0.00342512	0.328664	0.469176	0.8347
Q8NBT2	SPC24	0.0808186	0.830198	0.0621252	1.21297	0.0612398	0.349075	1.14995	0.0708023	0.318175
Q8NC44	FAM134A	0.086395	0.819606	-0.20405	1.07647	0.0838543	1.06433	0.287912	0.515333	0.479926
Q8NC51	SERBP1	0.527048	0.297134	-0.116825	2.1598	0.00692157	-0.4566	2.44814	0.00356338	-0.461451
Q8NC56	LEMD2	0.249108	0.563498	-0.136826	0.0534346	0.88423	0.0405998	0.023917	0.946418	-0.0173755
Q8NCW5	APOA1BP	0.347689	0.449067	0.538025	0.0385504	0.91506	-0.11	0.134669	0.733383	0.313075
Q8NDX5	PHC3	0.367678	0.428866	-0.467375	1.4198	0.0380361	-0.814775	1.37177	0.0424843	-0.8269
Q8NE71	ABCF1	0.0832869	0.825492	0.0298748	1.81515	0.0153056	0.38675	0.950738	0.112011	-0.17995
Q8NEJ9	NGDN	0.302781	0.497988	0.34575	0.24925	0.563314	-0.3798	0.182506	0.656892	0.327525
Q8NEZ5	FBXO22	0.0678506	0.855361	0.147275	0.413838	0.385622	0.443675	0.173819	0.670165	0.2009
Q8NF50	DOCK8	0.541717	0.287265	-0.1137	0.893553	0.127775	-0.210475	1.57811	0.0264174	-0.299725
Q8NFC6	BOD1L1	0.109808	0.776591	0.16555	1.47365	0.0336011	1.16152	0.880606	0.131642	0.7474
Q8NFF5	FLAD1	0.641299	0.228403	0.540749	10.3243	4.73872e-11	-20.143	1.05618	0.0878656	0.411175
Q8NFH3	NUP43	0.68313	0.207429	-0.111	0.748275	0.178536	0.0850248	0.506241	0.311716	-0.131675
Q8NFW8	CMAS	0.0400288	0.91195	0.0597997	0.363216	0.433295	0.35815	0.150043	0.707875	0.164175
Q8NHH9	ATL2	9.79529	1.60219e-10	-21.0755	0.641117	0.228498	-0.759399	0.0267694	0.940222	0.0213509
Q8NI60	ADCK3	0.361006	0.435506	-0.356025	0.00461596	0.989428	0.00449944	0.115596	0.766309	-0.0592756
Q8TAT5	NEIL3	7.78943	1.62396e-08	-20.5642	7.78943	1.62396e-08	-20.5642	7.78943	1.62396e-08	-20.5642
Q8TAT6	NPLOC4	0.495676	0.319392	-0.3859	0.0764308	0.838628	0.0822001	0.598166	0.252251	-0.45075
Q8TB52	FBXO30	1.0156	0.0964723	0.29565	1.09392	0.0805521	0.296825	0.0297119	0.933874	-0.0183005
Q8TB72	PUM2	0.150631	0.706918	0.0832	1.50945	0.0309418	-0.210151	1.9536	0.0111276	-0.408725
Q8TBB5	KLHDC4	0.258287	0.551712	-0.342201	0.0535912	0.883912	-0.088151	0.1265	0.747309	-0.184075
Q8TBC4	UBA3	0.504319	0.313098	0.11385	0.268286	0.539156	-0.0678749	0.00193671	0.99555	-0.000575066
Q8TCD5	NT5C	0.0305388	0.932097	-0.0880499	0.762076	0.172951	-1.4214	0.771129	0.169384	-1.48128
Q8TCF1	ZFAND1	1.15921	0.0693083	-2.00785	1.76748	0.0170811	-3.34432	0.97709	0.105417	-2.05512
Q8TCJ2	STT3B	0.409189	0.389773	-0.171	1.11074	0.0774918	-1.12698	0.0211482	0.952471	0.0119996
Q8TCS8	PNPT1	0.0828225	0.826376	0.0695748	0.456043	0.349911	-0.63775	0.0780699	0.835469	-0.052525
Q8TCU6	PREX1	0.12129	0.756327	-0.25195	0.179289	0.661775	-0.323225	0.15994	0.691927	0.28095
Q8TD19	NEK9	0.419074	0.381001	-0.500851	0.126966	0.746507	0.0793753	0.219881	0.602725	-0.3506
Q8TD30	GPT2	1.24935	0.0563187	-1.15953	1.04767	0.0896054	-1.26948	1.82331	0.0150208	-1.19878
Q8TDD1	DDX54	0.637828	0.230236	-0.838225	0.0362341	0.919953	-0.0344748	0.0724432	0.846363	-0.1209
Q8TDN6	BRIX1	0.355041	0.441529	0.720575	0.434787	0.367462	0.853876	0.272122	0.534414	0.576675
Q8TDX7	NEK7	11.3987	3.9928e-12	-20.8075	0.7722	0.168966	-0.43625	11.3987	3.9928e-12	-20.8075
Q8TDZ2	MICAL1	0.0392301	0.913629	0.0127001	0.0858082	0.820714	-0.03125	0.610601	0.245132	-0.178299
Q8TEM1	NUP210	1.99256	0.0101727	-0.122275	0.393263	0.404331	0.042675	1.23492	0.0582211	0.150375
Q8TEQ6	GEMIN5	1.61612	0.0242038	-0.6413	0.606927	0.247214	-0.258874	0.423834	0.376848	-0.193749
Q8TEX9	IPO4	1.39138	0.0406091	-0.267351	0.411606	0.387609	-0.1003	0.431826	0.369977	-0.0774503
Q8TF46	DIS3L	0.326351	0.471681	-0.2894	0.364941	0.431578	-0.472475	0.874057	0.133642	-0.522575
Q8WTT2	NOC3L	0.946084	0.113218	0.6719	0.0276171	0.938389	0.0446997	0.211086	0.615055	0.218525
Q8WU90	ZC3H15	1.40353	0.0394882	-0.308425	1.59722	0.0252803	-0.325925	2.18327	0.0065574	-0.561699
Q8WUM0	NUP133	0.400475	0.397672	0.0881996	0.205201	0.623446	-0.0615754	0.343339	0.453588	-0.0926499
Q8WUM4	PDCD6IP	0.286178	0.517395	-0.11105	0.0186091	0.958056	0.00550032	1.09754	0.0798835	-0.208175
Q8WUX9	CHMP7	1.574	0.0266686	0.3345	0.161227	0.689879	0.119375	0.208537	0.618675	0.182775
Q8WUY1	THEM6	7.78417	1.64372e-08	20.5447	8.34046	4.566e-09	21.8456	8.04097	9.09983e-09	20.3362
Q8WVC0	LEO1	0.0398091	0.912412	-0.102149	0.080348	0.831098	-0.20945	0.033957	0.92479	-0.0755997
Q8WVM8	SCFD1	1.10039	0.0793624	-0.285074	1.01413	0.0967984	-0.679	0.807804	0.155667	-0.456475
Q8WVY7	UBLCP1	0.989751	0.102388	-0.241324	1.47183	0.0337419	-0.39015	0.296393	0.505367	-0.169125
Q8WWI5	SLC44A1	0.235789	0.581046	0.1734	0.242626	0.571972	-0.3763	1.07182	0.084758	0.4402
Q8WWM7	ATXN2L	0.573772	0.266826	-0.473625	0.379685	0.417172	-0.130725	1.45449	0.0351161	-1.27302
Q8WWQ0	PHIP	0.0563219	0.878371	0.064775	0.304099	0.49648	-0.25815	0.187196	0.649837	0.136275
Q8WWY3	PRPF31	0.322233	0.476176	0.7154	0.298617	0.502786	0.738174	0.0331048	0.926606	-0.0767255
Q8WXF1	PSPC1	0.243252	0.571147	-0.0614748	0.336138	0.461171	-0.0602741	1.31712	0.048181	-0.211225
Q8WXI9	GATAD2B	0.129267	0.742562	0.0327239	0.372348	0.424279	-0.169025	1.74655	0.0179245	-0.400951
Q8WXX5	DNAJC9	1.7159	0.0192355	2.03592	0.101574	0.791455	-0.29235	0.107652	0.780456	-0.27605
Q8WYP5	AHCTF1	0.415284	0.38434	0.137275	0.529637	0.295367	0.249475	1.0093	0.097882	-0.228975
Q8WZ82	OVCA2	0.024477	0.945198	0.01825	0.235678	0.581196	-0.204575	0.117309	0.763292	-0.084125
Q8WZA9	IRGQ	0.0631231	0.864723	0.136175	7.44319	3.60422e-08	-21.1214	0.612567	0.244024	0.8082
Q92466	DDB2	0.516047	0.304756	0.7065	0.341865	0.45513	0.6399	0.351483	0.445161	0.6044
Q92499	DDX1	0.650651	0.223537	-0.126801	0.17587	0.667006	-0.0495005	2.30688	0.00493305	-0.3745
Q92552	MRPS27	0.476567	0.333759	-0.601075	0.677132	0.210314	-1.01408	1.5559	0.0278033	-1.40483
Q92556	ELMO1	0.0850985	0.822056	-0.213074	0.545945	0.284482	1.07705	0.0432485	0.905214	0.124825
Q92597	NDRG1	1.17739	0.0664681	0.3587	0.16068	0.690748	0.104175	1.40059	0.0397563	0.395
Q92598	HSPH1	0.709075	0.1954	-0.1373	0.260602	0.54878	-0.0474749	1.70008	0.0199488	-0.1744
Q92600	RQCD1	0.587929	0.258268	-0.136375	0.435644	0.366738	-0.632275	0.250293	0.561962	-0.0634756
Q92608	DOCK2	1.23387	0.0583622	-0.373149	1.17501	0.0668325	-0.334249	1.07797	0.0835656	-0.199925
Q92609	TBC1D5	0.70723	0.196232	-0.583375	1.02042	0.0954074	-0.6534	0.606269	0.247589	-0.606525
Q92610	ZNF592	0.135691	0.731659	-0.059175	0.407063	0.391685	-0.225125	0.366053	0.430474	-0.20455
Q92616	GCN1L1	1.36187	0.043464	-0.14875	0.929452	0.117638	-0.1414	0.823576	0.150115	-0.124175
Q92619	HMHA1	0.379102	0.417732	-0.1068	0.720678	0.190249	0.159225	1.15049	0.0707145	-0.20325
Q92620	DHX38	0.037901	0.916429	-0.1269	0.0281498	0.937239	-0.0743246	0.331555	0.466064	-0.914925
Q92621	NUP205	0.00776021	0.98229	-0.0025506	0.504436	0.313014	-0.166826	0.120734	0.757297	0.0498247
Q92636	NSMAF	0.00589043	0.986528	-0.0120997	1.5073	0.031096	1.21373	0.718558	0.19118	0.73805
Q92688	ANP32B	0.351517	0.445126	-1.33333	0.0119621	0.972832	-0.0554504	0.299686	0.50155	-1.20268
Q92696	RABGGTA	0.163798	0.685807	-0.292925	0.331284	0.466354	-0.514525	0.566572	0.271287	-1.05415
Q92734	TFG	0.0777974	0.835993	-0.0265999	0.362699	0.433811	-0.299925	1.78318	0.0164747	-1.03452
Q92769	HDAC2	0.491696	0.322332	0.715624	0.399203	0.398838	0.609375	0.541693	0.287281	0.776399
Q92797	SYMPK	0.881671	0.131319	-0.179749	0.899608	0.126006	-0.3947	0.719466	0.190781	-0.647925
Q92820	GGH	0.617123	0.241478	-1.38695	0.345143	0.451708	-0.54505	0.243388	0.570969	-0.5172
Q92835	INPP5D	0.0352968	0.921941	0.114225	0.861235	0.137647	1.0653	0.716537	0.192072	0.910225
Q92896	GLG1	0.776206	0.167415	0.879225	0.831962	0.147244	1.056	0.321196	0.477314	0.57845
Q92900	UPF1	0.608348	0.246406	-0.1711	1.27112	0.0535648	-0.303775	1.00895	0.0979595	-0.2868
Q92905	COPS5	0.170309	0.675601	-0.0489998	0.20336	0.626095	-0.105425	0.624433	0.237447	-0.9924
Q92917	GPKOW	0.242791	0.571754	-0.0646496	0.331331	0.466303	-0.510875	1.09747	0.0798966	-0.787225
Q92922	SMARCC1	0.251338	0.560611	-0.0465746	0.724492	0.188585	-0.11505	1.21673	0.0607119	-0.216525
Q92945	KHSRP	1.28739	0.0515949	-0.215699	1.30513	0.0495306	-0.276575	2.71605	0.00192287	-0.511425
Q92947	GCDH	0.439253	0.363703	0.549825	0.512802	0.307042	0.626451	0.5424	0.286814	0.663625
Q92973	TNPO1	0.0718066	0.847605	0.0200253	0.686964	0.205606	-0.132524	2.51492	0.00305551	-0.34735
Q93008	USP9X	0.366304	0.430225	0.352901	0.0890186	0.814669	0.124551	0.879773	0.131894	0.712775
Q969V3	NCLN	0.148054	0.711125	-0.0955253	0.468512	0.340007	-0.390825	1.38635	0.0410818	0.355649
Q969X6	CIRH1A	0.105293	0.784705	-0.245275	0.263254	0.545439	-0.6446	0.0211442	0.95248	0.0552998
Q96A33	CCDC47	0.421335	0.379023	-0.827351	0.0195002	0.956092	-0.00657511	0.427181	0.373955	-1.08285
Q96A35	MRPL24	7.77027	1.69717e-08	-21.885	0.487013	0.325827	-0.859875	0.180843	0.659412	-0.38945
Q96A65	EXOC4	0.19227	0.642289	-0.0536747	0.279515	0.525394	-0.092	1.11259	0.077163	0.267176
Q96AB3	ISOC2	0.60435	0.248685	0.373175	0.157883	0.695212	-0.231925	0.501519	0.315123	-0.849576
Q96AE4	FUBP1	0.149661	0.708498	0.0355253	0.0614011	0.868158	0.0117497	3.41234	0.000386955	-0.409175
Q96AG4	LRRC59	0.715312	0.192614	0.213974	0.211721	0.614157	0.0876498	0.204007	0.625162	0.0767746
Q96BW5	PTER	1.38569	0.0411443	-1.35205	9.17394	6.69972e-10	-22.0695	2.43669	0.00365859	-1.89622
Q96BX8	MOB3A	0.509078	0.309686	-0.812475	0.686773	0.205697	-1.07275	0.398642	0.399354	0.388675
Q96BY6	DOCK10	0.487173	0.325707	0.282	0.394505	0.403176	-0.5195	0.22908	0.590093	-0.290226
Q96C19	EFHD2	0.0482202	0.894911	-0.0229249	0.856087	0.139288	-2.14855	0.470248	0.338651	-0.207424
Q96C23	GALM	0.109207	0.777666	0.353676	0.00315575	0.99276	0.0109253	0.153215	0.702724	-0.532925
Q96C86	DCPS	0.0682969	0.854482	-0.0973001	0.85362	0.140081	0.792975	0.816796	0.152477	0.7702
Q96C90	PPP1R14B	0.189144	0.646928	-0.0700502	0.0655305	0.859943	0.0271754	0.937748	0.115412	-0.326525
Q96CS3	FAF2	0.0476723	0.896041	-0.021225	0.0653737	0.860253	0.0160003	0.219059	0.603867	-0.047224
Q96CT7	CCDC124	0.464397	0.343244	1.37315	0.0797149	0.83231	-0.264325	0.174964	0.668399	-0.508925
Q96CW5	TUBGCP3	1.27238	0.0534101	-0.254301	0.529251	0.29563	-0.106201	1.45291	0.0352443	-0.212825
Q96D46	NMD3	0.0399189	0.912181	-0.1029	0.990646	0.102177	1.51025	0.287967	0.515268	0.609775
Q96D96	HVCN1	0.0765314	0.838434	0.141075	0.353995	0.442593	0.476574	0.174705	0.668798	-0.324676
Q96DC0	DCI	0.0352203	0.922104	0.107501	0.169032	0.677592	0.462451	0.366296	0.430233	-0.933499
Q96DI7	SNRNP40	0.0345442	0.92354	0.0174255	0.980937	0.104487	0.21235	0.336964	0.460295	-0.1017
Q96DV4	MRPL38	0.879506	0.131976	-0.949425	0.628244	0.235372	-0.34465	2.5394	0.00288801	-0.751375
Q96EL3	MRPL53	0.380957	0.415952	0.573625	1.02144	0.0951841	0.98315	0.193098	0.641065	0.299525
Q96EP0	RNF31	0.75434	0.17606	0.249425	0.479275	0.331684	0.176226	0.568548	0.270055	0.206251
Q96ER9	CCDC51	0.0540801	0.882917	-0.0307498	0.495722	0.319358	-0.453075	0.205279	0.623334	-0.0834746
Q96EY1	DNAJA3	0.265483	0.542646	0.217675	0.317088	0.481851	0.263374	0.475922	0.334255	0.354275
Q96EY7	PTCD3	0.377391	0.419381	-0.116024	0.418344	0.381642	-0.311175	0.573014	0.267292	-0.156025
Q96F86	EDC3	0.00778916	0.982225	-0.0164995	0.0724403	0.846369	-0.134325	0.374512	0.422171	0.495325
Q96FJ2	DYNLL2	0.778994	0.166344	0.806075	0.546956	0.283821	0.6202	0.173246	0.671049	-0.684724
Q96FN4	CPNE2	0.614745	0.242804	0.88355	0.70635	0.19663	0.909225	0.0347804	0.923038	0.0727496
Q96FS4	SIPA1	0.624668	0.237319	0.290525	0.166177	0.682061	-0.136925	0.850963	0.140941	0.491175
Q96G03	PGM2	0.190049	0.645581	-0.440101	0.356984	0.439558	0.24715	0.283972	0.520029	0.195425
Q96G23	CERS2	1.11094	0.0774573	1.08867	8.34517	4.51683e-09	-20.4312	8.34517	4.51683e-09	-20.4312
Q96G46	DUS3L	0.180321	0.660205	0.0736499	0.587713	0.258397	-0.61375	0.663093	0.217224	-0.157599
Q96GD0	PDXP	0.106401	0.782706	-0.201876	0.337025	0.46023	0.403025	0.120962	0.756898	0.17065
Q96GM8	TOE1	0.222953	0.598477	0.79	0.194699	0.638706	0.737776	0.150695	0.706814	-0.600575
Q96HA7	TONSL	0.318037	0.480799	-0.542951	0.327646	0.470277	-0.6524	0.281336	0.523196	0.14545
Q96HE7	ERO1L	0.0452698	0.901011	-0.0156503	0.0442758	0.903076	-0.0122004	0.368236	0.428315	-0.105576
Q96HS1	PGAM5	1.35566	0.0440903	-2.4653	0.598566	0.25202	-1.14182	0.420474	0.379775	-0.748674
Q96HW7	INTS4	0.0655979	0.859809	-0.171474	0.116295	0.765076	-0.258724	0.62619	0.236488	0.931376
Q96HY6	DDRGK1	0.547828	0.283251	0.47905	0.91653	0.121191	-1.6648	0.315869	0.483204	-0.6421
Q96I24	FUBP3	0.976608	0.105534	-0.128874	0.43353	0.368528	-0.154374	2.12856	0.00743779	-0.483599
Q96I99	SUCLG2	0.131622	0.738546	-0.1592	0.282513	0.52178	-0.3368	0.225267	0.595296	0.186525
Q96II8	LRCH3	0.376371	0.420368	-0.1398	0.553687	0.279455	0.172925	0.434676	0.367557	0.158525
Q96IR7	HPDL	2.72729	0.00187374	-0.640775	0.705957	0.196808	-1.26123	2.331	0.00466661	-0.78915
Q96IU4	ABHD14B	0.83048	0.147748	0.1652	0.715341	0.192601	0.19525	0.307678	0.492404	0.0781746
Q96J01	THOC3	0.16778	0.679548	0.38795	0.921869	0.11971	1.1518	0.11843	0.761324	0.231976
Q96JB5	CDK5RAP3	1.01494	0.0966191	0.809675	1.26377	0.0544792	0.9736	0.659152	0.219204	0.721075
Q96JH7	VCPIP1	0.173984	0.669909	0.310675	0.639091	0.229567	0.90365	0.158782	0.693775	0.330425
Q96K76	USP47	0.30803	0.492005	0.15825	0.0354724	0.921568	-0.0467248	0.155747	0.698639	-0.131949
Q96KP1	EXOC2	0.490654	0.323107	0.199001	0.229101	0.590064	-0.273725	0.0579152	0.875155	0.0412502
Q96KP4	CNDP2	0.0193261	0.956476	-0.0196753	0.133236	0.735807	0.086	0.271921	0.534661	0.155375
Q96KR1	ZFR	0.729049	0.186617	0.1375	0.701887	0.198661	-1.0083	1.34262	0.0454339	-0.22145
Q96L92	SNX27	0.411092	0.388068	0.8626	0.094072	0.805245	-0.309825	0.434113	0.368033	0.900425
Q96M27	PRRC1	0.059973	0.871018	0.150575	0.701602	0.198792	1.00425	0.453961	0.351592	0.821125
Q96N66	MBOAT7	0.868208	0.135454	0.960075	0.0667542	0.857523	0.1052	0.893527	0.127783	1.3423
Q96P11	NSUN5	0.657374	0.220103	-0.10875	0.965402	0.108292	-0.131025	1.80498	0.0156684	-0.3667
Q96P48	ARAP1	0.585175	0.259911	0.633599	0.677702	0.210038	0.712	0.702535	0.198365	0.7356
Q96P70	IPO9	0.381939	0.415012	0.5706	0.227815	0.591814	0.379275	0.327729	0.470187	0.51415
Q96PK6	RBM14	0.678534	0.209636	-0.409475	0.477708	0.332884	-0.119025	1.50336	0.031379	-0.33005
Q96PU4	UHRF2	0.257831	0.552293	-0.1293	0.345562	0.451271	-0.148849	1.56922	0.0269637	-0.521699
Q96PU8	QKI	0.0608822	0.869196	0.1923	0.0078557	0.982074	0.024425	0.0425651	0.90664	0.127825
Q96PZ0	PUS7	0.362347	0.434163	-0.406049	0.0413046	0.909275	0.0232754	0.298262	0.503198	-0.109349
Q96QK1	VPS35	1.63531	0.0231574	-0.3994	0.587127	0.258746	-0.158724	0.332877	0.464647	-0.0971999
Q96QU8	XPO6	0.479969	0.331155	-0.5253	0.297946	0.503563	0.1203	0.927755	0.118099	0.298224
Q96RP9	GFM1	0.122663	0.75394	-0.0167003	0.132871	0.736425	0.0306497	0.0140827	0.968094	-0.00302505
Q96RS0	TGS1	1.01842	0.0958467	0.7418	0.080783	0.830266	0.0978746	0.418745	0.38129	-0.3454
Q96RS6	NUDCD1	1.45324	0.0352172	0.238675	0.480405	0.330823	0.136075	0.105348	0.784607	-0.0357251
Q96S52	PIGS	0.270566	0.536333	-0.448999	9.38882	4.08489e-10	-21.3958	0.187501	0.64938	0.2762
Q96S59	RANBP9	0.102942	0.788965	-0.1547	0.364177	0.432337	-0.692725	0.434159	0.367995	-0.77565
Q96ST3	SIN3A	0.438059	0.364704	0.39935	0.0351687	0.922213	-0.0565257	0.101409	0.791755	0.119175
Q96T76	MMS19	0.27071	0.536154	-0.100525	0.383781	0.413255	-0.114875	0.517029	0.304068	-0.2874
Q99436	PSMB7	6.29581	5.06049e-07	-22.8502	6.29581	5.06049e-07	-22.8502	0.260603	0.548778	-0.954899
Q99459	CDC5L	2.65382	0.00221913	-0.4946	2.18349	0.00655409	-0.36525	3.54123	0.000287586	-0.8123
X6RFN3	RNF2	0.188455	0.647956	-0.269425	0.791621	0.161577	0.58645	0.445147	0.3588	0.36245
Q99497	PARK7	1.66669	0.021543	0.215324	0.259226	0.550521	-0.10055	0.732565	0.185112	-0.12955
Q99536	VAT1	1.31394	0.0485359	0.8078	0.420177	0.380034	0.391601	0.150751	0.706722	0.256975
Q99543	DNAJC2	0.1338	0.734853	-0.0756001	0.903313	0.124936	-1.36123	0.686859	0.205656	-0.2987
Q99567	NUP88	0.708209	0.19579	0.441875	0.410096	0.388959	0.264649	0.662967	0.217287	0.38345
Q99570	PIK3R4	0.332566	0.46498	-0.365551	1.42303	0.0377549	0.786724	0.136762	0.729857	0.139599
Q99575	POP1	1.00493	0.0988704	-1.24168	1.76504	0.0171776	-0.700075	0.680069	0.208896	-1.45345
Q99611	SEPHS2	0.0541363	0.882803	0.0498505	0.456548	0.349504	0.46235	1.07681	0.0837904	-1.02647
Q99613	EIF3C	0.932533	0.116806	-0.0974998	1.19504	0.0638206	0.0831246	1.26268	0.0546166	-0.175525
Q99714	HSD17B10	0.0827304	0.826551	-0.0221992	1.46771	0.0340635	-0.227025	0.958283	0.110082	-0.268825
Q99832	CCT7	0.493918	0.320688	-0.108049	0.23286	0.584979	0.0503001	0.678706	0.209553	-0.139074
Q9BPX3	NCAPG	0.155691	0.69873	0.0422001	1.5758	0.0265581	0.177125	0.433943	0.368178	-0.11695
Q9BPZ3	PAIP2	0.17831	0.663269	0.216925	0.234956	0.582162	0.263625	0.336938	0.460322	-0.5063
Q9BQ39	DDX50	1.21453	0.0610191	-1.0836	0.844486	0.143059	-0.3362	0.651697	0.222999	-0.299775
Q9BQ52	ELAC2	0.122378	0.754435	-0.0977492	0.519785	0.302145	0.3106	0.45324	0.352176	-0.368999
Q9BQ67	GRWD1	0.144596	0.716811	0.0530996	0.0949798	0.803564	0.0405002	0.526963	0.297192	-0.16835
Q9BQ95	ECSIT	0.164216	0.685147	0.129475	0.392073	0.405441	0.273175	0.447419	0.356929	0.320174
Q9BQA1	WDR77	0.0550797	0.880887	0.065825	0.111746	0.773133	-0.202476	0.152126	0.704489	-0.19305
Q9BQC6	MRPL57	0.45127	0.353778	0.8742	0.230893	0.587634	0.51695	0.0966814	0.800421	-0.20925
Q9BQE3	TUBA1C	0.196925	0.635441	-0.118225	0.025697	0.942547	-0.0291996	0.497956	0.317719	-0.500475
Q9BQG0	MYBBP1A	0.716056	0.192285	-0.124176	0.592416	0.255614	-0.107825	1.55551	0.0278286	-0.166126
Q9BR76	CORO1B	0.016463	0.962802	0.0309248	1.38277	0.0414223	1.08402	0.274866	0.531048	0.3894
Q9BRF8	CPPED1	0.456059	0.349898	0.74225	0.747542	0.178837	0.90835	0.953804	0.111223	1.06405
Q9BRJ7	NUDT16L1	0.305829	0.494505	0.110575	0.789445	0.162388	0.218275	0.317581	0.481304	-0.592999
Q9BRP8	WIBG	0.0477804	0.895818	0.0722747	1.0643	0.0862373	-1.1513	0.179018	0.66219	-0.176925
Q9BRR6	ADPGK	1.67412	0.021178	0.79555	1.54163	0.0287323	0.723175	0.956009	0.11066	0.475625
Q9BRT9	GINS4	0.50151	0.31513	-1.2044	0.444885	0.359017	-1.14517	0.126763	0.746857	-0.300375
Q9BRX2	PELO	0.430701	0.370936	0.0976	0.902699	0.125113	-1.01745	0.605303	0.24814	0.2253
Q9BRZ2	TRIM56	0.676668	0.210539	-0.141225	0.542227	0.286928	-0.0795751	0.304776	0.495705	0.0782499
Q9BS26	ERP44	0.630497	0.234155	0.176551	1.98298	0.0103996	0.25735	0.600318	0.251005	0.0926752
Q9BSH5	HDHD3	10.6892	2.04561e-11	20.6434	8.82195	1.50678e-09	20.8547	7.88216	1.31171e-08	20.4574
Q9BSJ2	TUBGCP2	0.257133	0.553181	-0.0256	0.127001	0.746447	0.0339999	0.270694	0.536174	-0.0681
Q9BSJ8	ESYT1	0.0497865	0.891689	-0.0123	1.06647	0.0858091	-0.13125	1.05164	0.0887888	-0.1337
Q9BT09	CNPY3	0.604446	0.24863	0.5717	0.142198	0.720778	-0.257225	0.320325	0.478272	-0.544175
Q9BT78	COPS4	0.743195	0.180636	-0.3225	0.487091	0.325768	-0.2586	0.235462	0.581484	-0.118375
Q9BTC0	DIDO1	1.48534	0.0327086	-0.984575	1.85067	0.0141035	-1.36635	1.0462	0.0899089	-0.573825
Q9BTE3	MCMBP	0.119882	0.758783	-0.0351748	0.643837	0.227072	-0.142	0.522323	0.300384	-0.137975
Q9BTT0	ANP32E	0.331726	0.46588	0.932225	1.0643	0.0862377	1.90345	0.607258	0.247026	1.191
Q9BTV4	TMEM43	0.616269	0.241953	0.2819	0.763	0.172584	0.399951	0.78798	0.162937	0.443875
Q9BTX1	NDC1	0.28082	0.523818	-0.1071	0.157386	0.696007	-0.0538001	0.263773	0.544788	-0.0850501
Q9BTY7	HGH1	0.650225	0.223756	-0.108875	0.604124	0.248815	-0.25845	1.50584	0.0312001	-0.281975
Q9BU61	NDUFAF3	0.142575	0.720153	0.4097	0.539286	0.288877	0.997351	0.405359	0.393225	-0.905124
Q9BU89	DOHH	0.328066	0.469823	-0.121475	0.770878	0.169482	0.243	0.676399	0.210669	-0.214875
Q9BUF5	TUBB6	0.327302	0.47065	-0.126625	0.538807	0.289196	-0.149275	0.258737	0.551141	-0.0515251
Q9BUL8	PDCD10	1.36466	0.0431861	-2.2105	0.278382	0.526766	-0.434425	1.17376	0.0670252	-1.91107
Q9BUQ8	DDX23	0.264839	0.543452	-0.108325	0.185217	0.652804	0.0750751	1.03344	0.0925885	-0.341875
Q9BUT9	FAM195A	0.263953	0.544562	-0.289225	0.617514	0.241261	-0.784925	0.592616	0.255496	-0.63815
Q9BV20	MRI1	0.385952	0.411196	-0.188625	0.53872	0.289254	-1.29317	0.992742	0.101685	-1.87725
Q9BV57	ADI1	0.130379	0.740664	0.5177	0.051946	0.887266	-0.243925	0.470024	0.338825	-1.54172
Q9BV86	NTMT1	0.00249519	0.994271	-0.00577497	0.542046	0.287048	0.7869	0.272604	0.533821	-0.49785
Q9BVA0	KATNB1	10.4761	3.34081e-11	-20.4158	0.62322	0.238111	-0.3515	0.458608	0.34785	0.1906
Q9BVG4	PBDC1	0.354697	0.441878	-0.365275	0.565757	0.271796	-0.721225	0.202838	0.626848	0.12825
Q9BVI4	NOC4L	0.327708	0.47021	-0.9291	0.0981888	0.797648	-0.2888	0.394671	0.403022	0.578
Q9BVJ6	UTP14A	0.913102	0.122151	1.231	0.973285	0.106345	1.28087	0.24496	0.568905	-0.50085
Q9BVJ7	DUSP23	0.664422	0.21656	-1.02092	0.0476474	0.896092	0.0342755	0.407571	0.391227	-0.511675
Q9BVK6	TMED9	0.0434305	0.904835	-0.0892	0.030755	0.931633	0.0649247	0.76818	0.170538	0.521475
Q9BVP2	GNL3	0.354402	0.442179	0.5044	0.151299	0.705831	0.2562	0.293034	0.509291	-0.464525
Q9BVQ7	SPATA5L1	0.481534	0.329963	-0.529175	0.89599	0.12706	-0.938575	0.432251	0.369614	-0.356225
Q9BVS4	RIOK2	0.00172948	0.996026	-0.00180054	0.152532	0.703831	0.200724	0.646449	0.22571	-0.523026
Q9BW27	NUP85	0.0264992	0.940807	-0.00922489	0.00837037	0.980911	-0.00459957	1.92152	0.0119807	0.32095
Q9BWD1	ACAT2	6.33301	4.64509e-07	22.6193	6.09054	8.11822e-07	20.8723	5.89559	1.27178e-06	22.3347
Q9BWF3	RBM4	0.992171	0.101819	-0.120325	0.0757951	0.839856	0.0211997	0.11903	0.760274	-0.0333004
Q9BWH6	RPAP1	0.321883	0.476559	-0.1916	1.00544	0.0987543	-0.470775	0.694298	0.202163	-0.31705
Q9BXJ9	NAA15	0.786675	0.163427	-0.134075	0.436472	0.36604	-0.116426	2.31646	0.00482552	-0.31065
Q9BXP5	SRRT	0.69454	0.202051	0.169575	0.0747175	0.841943	-0.0212755	0.5693	0.269588	0.142849
Q9BXV9	C14orf142	7.56173	2.74331e-08	-21.2031	7.56173	2.74331e-08	-21.2031	0.00836355	0.980926	-0.0194755
Q9BXW7	CECR5	0.631166	0.233794	0.319175	0.546731	0.283968	0.27855	0.115832	0.765893	-0.0744996
Q9BY32	ITPA	0.337948	0.459253	-0.5879	0.382029	0.414926	-0.628376	0.954331	0.111088	-1.4836
Q9BY43	CHMP4A	0.0873739	0.81776	-0.238775	0.329036	0.468774	-0.80815	0.0501449	0.890954	0.1206
Q9BYD1	MRPL13	10.39	4.07427e-11	-21.9977	1.61011	0.0245409	-1.31907	2.21089	0.00615329	-1.1404
Q9BYD6	MRPL1	0.19229	0.642258	-0.2766	11.5632	2.73413e-12	-20.4955	0.92554	0.118702	0.471225
Q9BYG3	NIFK	0.276536	0.52901	-0.124375	0.760709	0.173497	-0.51485	0.474913	0.335033	-0.300525
Q9BYT8	NLN	1.10628	0.0782926	-0.175575	1.6865	0.0205825	-0.326001	0.354425	0.442156	-0.0768757
Q9BZ95	WHSC1L1	0.0385479	0.915065	-0.0656247	0.535737	0.291248	-0.9404	0.421156	0.379179	0.54555
Q9BZE1	MRPL37	1.44806	0.0356402	-0.4572	0.808964	0.155252	-0.765299	1.03748	0.0917328	-0.491225
Q9BZE4	GTPBP4	0.136255	0.73071	-0.0600247	0.478776	0.332066	-0.950624	0.152998	0.703075	0.104801
Q9BZE9	ASPSCR1	1.30767	0.0492413	-1.51022	1.39474	0.0402962	-1.58962	0.632521	0.233066	-1.07392
Q9BZF1	OSBPL8	0.883851	0.130662	1.4954	0.0285809	0.936309	0.0986004	0.101947	0.790775	0.3104
Q9BZK7	TBL1XR1	1.18328	0.0655727	0.347374	0.909573	0.123148	0.35065	0.461287	0.345711	0.17545
Q9BZL6	PRKD2	1.16763	0.0679789	-0.305975	1.36088	0.0435634	-0.210299	2.70275	0.00198267	-0.434825
Q9BZV1	UBXN6	0.0411646	0.909569	0.0569997	0.268546	0.538832	0.320626	0.135553	0.731891	0.18475
Q9C0B0	UNK	0.0165114	0.962695	-0.0102506	0.103193	0.788509	-0.0780001	11.9678	1.07695e-12	-20.2412
Q9C0C2	TNKS1BP1	2.27132	0.00535405	-0.890875	1.43705	0.0365556	-1.0958	11.7856	1.6382e-12	-21.6875
Q9C0D3	ZYG11B	0.824254	0.149881	-0.2082	1.24278	0.0571769	-0.3206	1.65154	0.0223081	-0.43325
Q9C0E2	XPO4	0.129257	0.742579	-0.0723004	0.634004	0.232272	-0.2283	0.422961	0.377606	-0.148826
Q9C0J8	WDR33	0.150144	0.707711	-0.250824	0.0214599	0.951788	-0.0305243	0.760091	0.173744	-0.517825
Q9GZL7	WDR12	0.418461	0.381539	-0.247275	0.595022	0.254084	0.231175	0.154574	0.700529	-0.0738001
Q9GZP4	PITHD1	9.60266	2.49655e-10	-22.4363	3.2572	0.000553102	-2.74885	0.815716	0.152857	-1.5875
Q9GZY6	LAT2	0.429014	0.37238	0.0861249	1.28122	0.0523333	-0.25075	1.33781	0.0459395	-1.04073
Q9H0A0	NAT10	0.689978	0.204184	-0.245225	0.465927	0.342037	-0.1894	0.772512	0.168845	-0.287549
Q9H0C8	ILKAP	0.0813011	0.829276	-0.187425	0.191716	0.643108	-0.412324	0.181844	0.657894	-0.43775
Q9H0D6	XRN2	0.954214	0.111118	0.506901	1.36902	0.042754	0.6926	1.33237	0.0465187	0.669976
Q9H0L4	CSTF2T	0.286014	0.51759	-0.337825	0.27855	0.526562	-0.365425	0.484584	0.327654	-0.6834
Q9H0S4	DDX47	0.319969	0.478665	0.0783749	0.405172	0.393394	0.159675	0.163986	0.68551	-0.0741
Q9H0U4	RAB1B	0.53194	0.293806	0.564526	0.167039	0.680708	-0.372275	0.067885	0.855293	-0.141525
Q9H0V9	LMAN2L	0.247459	0.565641	0.294325	0.164816	0.684201	0.23205	0.246384	0.567042	0.3432
Q9H1A4	ANAPC1	0.243607	0.57068	-0.23715	1.26993	0.0537123	-0.8566	0.250002	0.562339	-0.51975
Q9H1E5	TMX4	0.773685	0.16839	1.384	0.345006	0.45185	0.794849	1.599	0.0251769	2.03158
Q9H1I8	ASCC2	0.741779	0.181226	-0.584675	1.11268	0.0771477	-1.24745	0.94483	0.113546	-0.451725
Q9H1Y0	ATG5	0.911214	0.122683	0.861325	0.641781	0.228149	0.795325	0.126409	0.747466	0.21775
Q9H223	EHD4	0.540575	0.288021	-0.224474	0.201287	0.62909	0.0717249	0.10357	0.787825	-0.0362501
Q9H2D1	SLC25A32	0.883015	0.130914	-1.00518	10.652	2.22849e-11	-21.8008	0.0728165	0.845636	-0.0446248
Q9H2J4	PDCL3	0	1	0	11.4138	3.85652e-12	21.8058	8.40105	3.97145e-09	20.5987
Q9H2K8	TAOK3	0.924257	0.119054	-1.19282	0.152809	0.703382	-0.25865	0.544664	0.285322	-0.449425
Q9H2P0	ADNP	1.77459	0.0168039	2.03363	0.00528574	0.987903	-0.0142498	0.588245	0.258081	1.06345
Q9H2U2	PPA2	0.0485004	0.894334	-0.0494246	0.225199	0.595389	-0.187424	0.11438	0.768458	0.0996008
Q9H307	PNN	7.16061	6.90852e-08	-21.6688	0.442588	0.360921	-0.84675	0.614635	0.242865	-1.21992
Q9H488	POFUT1	0.109509	0.777126	0.070425	0.261896	0.547148	-0.185026	0.265365	0.542794	0.1741
Q9H4A4	RNPEP	1.76802	0.0170598	0.408776	0.740611	0.181714	0.2844	1.40749	0.0391304	0.34535
Q9H4A6	GOLPH3	0.211668	0.614232	-0.08285	1.18177	0.0658003	-1.34685	0.358226	0.438302	0.204025
Q9H4E7	DEF6	0.174605	0.668953	0.345026	0.0548913	0.881269	-0.15355	0.0460462	0.899402	0.111875
Q9H4Z3	PCIF1	0.238154	0.577891	0.419401	8.69495	2.01859e-09	-20.1303	0.848349	0.141792	0.744475
Q9H501	ESF1	0.185986	0.651649	0.2688	0.327947	0.469951	0.4341	0.403578	0.394841	-0.558975
Q9H583	HEATR1	0.101956	0.790759	-0.115799	0.561083	0.274737	-0.504875	0.0444564	0.9027	-0.0530243
Q9H5K3	POMK	0.0961903	0.801327	-0.265574	0.0592252	0.872519	-0.149574	0.38472	0.412363	0.738125
Q9H6R4	NOL6	0.777699	0.16684	0.23655	0.442646	0.360873	0.149426	1.06465	0.0861696	0.289225
Q9H6S0	YTHDC2	0.0444582	0.902696	0.0488501	0.681483	0.208217	0.427526	0.0252441	0.94353	-0.0390754
Q9H6W3	NO66	1.07846	0.0834715	0.5779	0.699888	0.199578	0.368551	0.171796	0.673292	0.191125
Q9H6Y2	WDR55	0.483105	0.328772	-0.582675	0.124232	0.751222	-0.0437999	0.31476	0.48444	0.1568
Q9H773	DCTPP1	0.593071	0.255228	-1.31665	0.554824	0.278725	-1.38235	0.532947	0.293125	-1.41818
Q9H7B2	RPF2	0.529893	0.295194	-1.35652	0.215331	0.609073	-0.569274	0.240617	0.574623	-0.71845
Q9H7Z7	PTGES2	0.551885	0.280618	-0.448949	0.466887	0.341282	-0.618649	0.365187	0.431333	-0.269374
Q9H845	ACAD9	1.20365	0.0625672	1.472	0.264515	0.543857	-0.53745	7.71345	1.93443e-08	-20.879
Q9H871	RMND5A	0.108753	0.778479	-0.1654	0.135017	0.732796	-0.202549	0.872606	0.134089	-1.18887
Q9H8H0	NOL11	0.0618926	0.867176	0.0643511	0.237372	0.578932	0.198725	0.150098	0.707786	-0.105074
Q9H974	QTRTD1	0.118429	0.761326	0.32055	0.340754	0.456295	0.637025	0.0881048	0.816385	-0.207425
Q9H9A6	LRRC40	1.40079	0.039738	0.4762	0.0809912	0.829868	-0.14255	0.264645	0.543695	-0.328025
Q9H9B4	SFXN1	2.29427	0.00507849	0.421451	1.0226	0.09493	0.226326	1.27341	0.0532829	0.3846
Q9HA77	CARS2	0.28325	0.520895	-0.0797992	1.06201	0.0866947	0.229025	0.136072	0.731019	0.052125
Q9HAU5	UPF2	0.298935	0.502418	-0.0613251	0.176677	0.665769	-0.0383744	0.910379	0.12292	-0.171999
Q9HAV4	XPO5	0.210219	0.616283	0.148675	0.184985	0.653153	-0.1412	1.06434	0.0862299	0.581475
Q9HAV7	GRPEL1	1.15955	0.0692555	1.85775	0.279103	0.525892	0.72145	0.948039	0.11271	1.5584
Q9HB07	C12orf10	0.145584	0.715181	0.0489998	0.134725	0.733288	-0.0585756	1.30777	0.0492302	-0.314175
Q9HB71	CACYBP	0.709078	0.195399	0.147575	0.609014	0.246029	-0.132975	1.16367	0.0686003	-0.2199
Q9HBI0	PARVG	0.126559	0.747206	-0.204674	0.344347	0.452535	-0.613775	0.439835	0.363216	-0.552925
Q9HC07	TMEM165	0.684437	0.206806	-0.64945	1.10378	0.0787449	0.5069	0.0826269	0.826748	0.0942254
Q9HC16	APOBEC3G	1.26606	0.0541924	3.4493	1.39773	0.0400197	3.78167	0.377259	0.419508	1.66228
Q9HCC0	MCCC2	1.30618	0.0494105	1.14997	0.247729	0.56529	0.438001	0.433314	0.368711	0.8137
Q9HCD5	NCOA5	0.242219	0.572508	-0.429049	0.240025	0.575407	0.33185	0.00937758	0.978639	-0.0174499
Q9HCK8	CHD8	0.0571624	0.876673	0.0205002	0.58847	0.257947	-0.16275	0.562882	0.273601	-0.101325
Q9HCN8	SDF2L1	0.494523	0.320241	-0.802526	1.51482	0.0305619	0.44705	3.07999	0.000831782	0.447925
Q9HCS7	XAB2	0.355761	0.440797	-0.148625	0.175457	0.667641	-0.344275	0.371587	0.425023	-0.45115
[truncated: 390 more rows]
