# Supplementary material for: Comprehensive comparison between azacytidine and decitabine treatment in an acute myeloid leukemia cell line
Source: Clin Epigenetics. 2022 Sep 11;14:113. doi: 10.1186/s13148-022-01329-0 (PMC9465881; doi:10.1186/s13148-022-01329-0)
Supplement: Supplementary file 6 — Additional file 6. Proteomics data MOLM-13 IPA. [file 13148_2022_1329_MOESM6_ESM.xlsx]

## Sheet: 0.5µM-AzadC_UpstreamReg
© 2000-2022 QIAGEN. All rights reserved.
Upstream Regulator	Expr Log Ratio	Molecule Type	Predicted Activation State	Activation z-score	Flags	p-value of overlap	Target Molecules in Dataset	Mechanistic Network
SATB1	-0.924	transcription regulator	Inhibited	-2.964		0.000194	CTSD,GPT2,HSP90AA1,HSPA8,IKZF1,ILF3,IRF8,NUP153,SUN2
MYC		transcription regulator	Inhibited	-2.66		1.49e-06	BCAT1,C8orf33,DNMT1,EIF4G1,EZR,FASN,HNRNPA1,HSP90AA1,HSPB1,HSPH1,IDH2,LGALS1,MCM2,NCL,PCNA,PLAUR,POLDIP3,PYCR1,RANBP2,RCC1,ST3GAL1,TMSB10/TMSB4X,UBA2
KDM1A	-0.102	enzyme	Inhibited	-2.411		0.122	ATAD2,DNMT1,FASN,FIP1L1,MCM2,MCM6
CCND1		transcription regulator	Inhibited	-2.345		0.0227	AHNAK,ARHGEF2,C11orf58,DNMT1,EEF1B2,HSPB1,JPT1,SATB1,TUBA1B,TYMP
TP63		transcription regulator	Inhibited	-2.126		0.0458	ADA2,ATG3,CDC42,DNMT1,FASN,FDXR,FUBP1,KHSRP,MDC1,PCNA,RCC1
PAX3-FOXO1		fusion gene/product	Inhibited	-2.121		0.00189	CNBP,DNAJC7,HDGF,HSP90AA1,NONO,RPL35,RPL6,TCP1
IRF4		transcription regulator	Inhibited	-2		0.0506	CANX,DOCK8,IRF2BP2,PTP4A2,TMSB10/TMSB4X
CD3E		transmembrane receptor	Inhibited	-2	bias	0.0108	MCM2,MCM5,MCM6,PCNA
DNMT3B		enzyme	Inhibited	-2		0.0962	DNAJB1,PRRC2C,RCC1,SAFB
TNFRSF9		transmembrane receptor	Inhibited	-2	bias	0.0128	MCM2,MCM5,MCM6,PCNA
E2F1		transcription regulator		-1.994		7.91e-06	ARID1A,JPT1,MCM5,MCM6,NCL,NSUN2,PCNA,POLA2,PPP1R8,PRKDC,PSAT1,RB1,RRP1B,SAFB,SMARCA5,TOP2A,UHRF2
MUC1		other		-1.988		0.0004	ARID1A,DNMT1,FASN,PNP,PYCR1,TXNRD1,TYMP
NUP107	0.316	other		-1.98	bias	3.51e-06	NUP153,NUP214,RANBP2,TPR
CDK4/6		group		-1.89		0.000779	AHNAK,ARHGEF2,C11orf58,EEF1B2,HSPB1,JPT1,TUBA1B
HSF1		transcription regulator		-1.627		5.46e-11	ATAD2,CBX3,DNMT1,FASN,HNRNPA3,HSP90AA1,HSP90AB1,HSPA4,HSPA8,HSPB1,HSPH1,MCM2,MCM6,NASP,POLA2,PRKDC,SERPINH1,SMC3,SPTAN1,TCP1
MASTL		kinase		-1.342	bias	0.0038	ADSS2,ARHGEF2,HYOU1,IPO5,TMPO
HSP90B1	0.213	other		-1.342	bias	0.000482	ARF1,CDC42,RPL12,RPS14,SSR4
ATF3		transcription regulator		-1.342		0.0167	ARF1,NUDT5,PAICS,PFAS,PRIM1
COPS5	-0.992	transcription regulator		-1.279		5.17e-09	AK1,CTSD,FDXR,LMNB1,MCM2,MCM5,MCM6,MKI67,NCL,NUP153,PAICS,PCNA,PNP,RAD21,RB1,RCC1,RPL18,RPL36,SMC3,SYNCRIP,TMPO,TOP2A
ERBB2		kinase		-1.213		0.00257	ANXA2,CDC40,CDC42,FASN,GART,MCM2,MCM5,MCM6,MKI67,PAICS,PCNA,PLAUR,POLA2,POLR3E,PRIM1,ST3GAL1,TOP2A,TUBA1A
RBM5		other		-1.103		0.0163	ANXA1,HSP90AA1,SERPINH1,UBA1
CREB1		transcription regulator		-1	bias	0.0177	GABPA,MCM5,MCM6,MKI67,PCNA
STUB1		enzyme		-1		0.00532	ATG3,HSP90AA1,PCNA,RB1
EGFR		kinase		-0.958	bias	0.0127	CHI3L1,FASN,HNRNPA1,HNRNPA2B1,PLAUR,PSMB6,SDF2L1
WT1		transcription regulator		-0.956		0.0127	ANXA11,CBS/LOC102724560,IRF8,NDRG1,PLAUR,RPL19,TRAP1
CD24		other		-0.816	bias	0.00201	APOBEC3B,LAT2,LRPPRC,RANBP2,SFPQ,TOP2A,TPR,USO1
ASPSCR1-TFE3		fusion gene/product		-0.64	bias	0.0233	ATP6V1D,CTSD,EPS15L1,EZR,TACC1,THEM6
RABL6	-0.035	other		-0.447		0.0157	MCM2,MCM5,PRIM1,SERPINH1,TOP2A
IgG		complex		-0.378		0.0438	CALR,EZR,HDGF,HSPB1,LGALS1,PEA15,PLAUR
ERK1/2		group		-0.14		0.0362	CALR,CAT,EZR,KIF2A,PCNA,PSMB10,PSMB6
IRF2		transcription regulator		0	bias	0.0272	CES1,PSMB10,PTGR1,SUPT16H,TXNRD1
LONP1	-0.282	peptidase		0.378		1.97e-07	ALDH1L2,ANXA2,ATP5F1D,DLD,EARS2,GPT2,HNRNPA2B1,HSPB1,MARS1,MTHFD2,PDIA3,TRAP1
NUPR1		transcription regulator		0.894		0.00796	APOBEC3B,BRCC3,H1-5,H4C1,HNRNPA2B1,IRF2BP2,LMNB1,MKI67,NCKIPSD,NDRG1,NEIL3,PARP1,PEA15,POLA2,RBM14,SAFB,SAMHD1,TMPO,WASHC5,ZPR1
FBXW7		enzyme		1.342		0.00417	ECHS1,HSPA8,HSPB1,HSPH1,MTHFD2	22 (2)
TRAP1	-0.231	enzyme		1.633	bias	0.00013	ALDH1L2,ATP5F1D,EARS2,GPT2,MARS1,MTHFD2
CDKN2B		transcription regulator		1.633		6.5e-06	BCAT1,DNMT1,GOT2,GPT2,PSAT1,PYCR1
CST5		other		1.732		1.37e-10	ACAT2,AHNAK,ANXA2,ANXA6,ARHGEF2,CHD2,CNBP,DECR1,DNAJB11,EEF1B2,EZR,HNRNPA2B1,HNRNPA3,MAP1S,MSN,MVP,NCL,NHP2,PDCL3,PRKRA,PUS1,SRSF9,SUPV3L1,TBL3,TOMM22,ZCCHC8,ZFC3H1
PLA2R1		transmembrane receptor		1.982	bias	0.00284	ATP5F1B,CTSD,CYB5R3,SQOR
CDKN2A		transcription regulator	Activated	2.414		0.00939	BCAT1,GOT2,GPT2,PSAT1,PYCR1,RB1
TP53		transcription regulator	Activated	3.207		0.00175	AK1,ANXA1,ARHGEF2,CAT,CTSD,DNMT1,FASN,FDXR,FUBP1,GART,GNA13,HSPA8,MCM2,MCM6,MTDH,MTHFD2,NDRG1,NUP153,PCNA,PLAUR,PPP4C,PPP4R2,PPP5C,PRIM1,SFPQ,SMC3,SON,TMSB10/TMSB4X,TOP2A
LARP1	-0.47	translation regulator	Activated	4.121	bias	3.19e-13	EEF1B2,EIF3A,HNRNPA1,PABPC1,RPL12,RPL13A,RPL18,RPL19,RPL27,RPL32,RPL35,RPL36,RPL4,RPL6,RPL8,RPS11,RPS13,RPS14
NF-Y		complex				0.0108	CAT,CBS/LOC102724560,CDC42
ESRRG		ligand-dependent nuclear receptor				0.0108	ACO2,ATP5F1B,DLD,IDH2
E2f		group				0.0259	HNRNPA1,MCM2,MCM5,NASP,POLA2
AMPK		complex				0.0429	ACO2,CAT
LINC00997		other				0.0223	CUL2
thyroid hormone receptor		group				0.044	POR
UBA6-DT		other				0.0223	PARP1
DOT1L		phosphatase				0.0282	PABPC1,RPL19
RAB7B		peptidase				0.044	CTSD
FICD		enzyme				4.31e-05	DNAJB1,HSP90AA1,HSPB1
CERS5		transcription regulator				0.044	CERS2
USP15	0.28	peptidase				0.0223	TOP2A
MCOLN1		ion channel				0.0223	CTSD
CERS3		transcription regulator				0.0223	CERS2
UNC45A		other				0.0223	NEK7
CERS4		transcription regulator				0.044	CERS2
POLR3G		enzyme				0.0238	EZR,LMNA
Lamin b		group				0.0223	LMNA
ADGRG3		G-protein coupled receptor				0.044	CDC42
SLC25A33		transporter				0.044	GABPA
ABCB6		transporter				0.044	CAT
ZBTB49		transcription regulator				0.044	RB1
GFPT2		enzyme				0.0223	SQOR
YARS2	0.43	enzyme				0.0429	LONP1,UQCRC1
NELFCD	0.148	other				0.00964	BSG,TOP2A
FTX		other				0.044	MTDH
PCM1	-0.286	other				0.000359	MKI67,PCNA,RB1
ASCL2		transcription regulator				0.044	CTSD
Atf		group				0.0223	RB1
ATXN2		other				0.0223	PABPC1
PC		enzyme				0.0223	FASN
SERTAD1		transcription regulator				0.0223	SET
NUP133	-0.093	other				0.00288	NUP153,TPR
CAVIN3		other				0.00288	BRCC3,MDC1
USF1		transcription regulator				0.0488	CBS/LOC102724560,CHI3L1,FASN
RBL1		transcription regulator				0.0238	PCNA,PPP1R8,RB1
SELENOP		other				0.044	PCNA
H2AZ1		other				0.0455	MCM2,MKI67,TOP2A
CD82		other				0.044	U2AF2
HINFP		transcription regulator				0.00473	ATM,PRKDC
PTBP1	-0.332	enzyme				0.0161	CDC42,GPT2
MTOR	0.045	kinase				0.0486	AATF,FASN,HSPH1,NSUN2,RPL32
CLIP1		other				0.044	PCNA
ELAVL1	-0.153	other				0.00421	ANXA11,EIF4G1,KHSRP,NCL,RPS14,SNRPG,TOP2A
UBA1	0.147	enzyme				0.00698	ANXA2,HSPA8,HSPB1
NFYB		transcription regulator				0.0377	CBS/LOC102724560,TOP2A
SP1		transcription regulator				0.0272	ATM,BSG,CAT,CBS/LOC102724560,CHI3L1,EZR,GNAI2,HADHB,PARP1,PLAUR,RB1,TXNRD1
NGFR		transmembrane receptor				0.0127	PCNA,RB1
DNM3OS		other				0.0161	ATM,PRKDC
PNN	-1.22	other				0.0429	BSG,DFFA
mir-302		microRNA				0.0223	KPNA2
mir-132		microRNA				0.044	PEA15
mir-1270		microRNA				0.0223	ATM
mir-634		microRNA				0.044	GRB2
mir-574		microRNA				0.044	CUL2
mir-342		microRNA				0.0223	MTDH
MAPK15		kinase				0.0223	PCNA
MXI1		transcription regulator				0.0377	MKI67,MTHFD2
XBP1		transcription regulator				0.025	CAT,CRK,DNAJB11,SMC3
RB1-DT		other				0.0223	RB1
SSTR5		G-protein coupled receptor				0.0223	MKI67
MAP2K2	-0.619	kinase				0.0127	DNMT1,PCNA
FANCD2		other				0.0198	CAT,TXNRD1
ACOT8	-0.024	enzyme				0.0223	CAT
RALY	0.88	transcription regulator				0.0223	PRMT1
NFYA		transcription regulator				0.00212	CALR,CBS/LOC102724560,FASN,LMAN1
PRKAB1		kinase				0.044	GABPA
CTSB	1.185	peptidase				0.0127	PLAUR,PRKDC
CTLA4		transmembrane receptor				0.0195	KPNA2,MKI67,TOP2A
LMNA	0.278	other				0.0175	LMNA,LMNB1,TMPO
RBL2		other				0.0285	PCNA,PPP1R8,RB1
NELFA		other				0.0161	BSG,TOP2A
STK11		kinase				0.0311	CDC42,CTSD,RB1
E2F4		transcription regulator				1.78e-05	MCM5,MCM6,MKI67,NCL,PCNA,POLA2,PPP1R8,PRKDC,PSAT1,RB1,SFPQ,SRRM2,TMPO,TOP2A
CA9		enzyme				0.0261	ATP5F1B,ATP5F1D,UQCRC1
CD177		other				0.0223	PRTN3
PTGS2		enzyme				0.0423	ANXA1,ANXA2,EZR,ST3GAL1
ELP2	-0.482	other				0.044	HSPA4
CTDSPL		other				0.044	RB1
TDG		enzyme				0.044	BSG
ECT2		other				0.044	CDC42
THOC1	-0.399	transcription regulator				0.0223	CALR
ATR	0.478	kinase				0.00266	ATM,PCNA,RBM39
RHOU		enzyme				0.0223	CDC42
FGF7		growth factor				0.0483	ADSS2,FASN
SFPQ	-0.221	other				0.00815	PRPF3,U2AF2,U2SURP
GPBP1		transcription regulator				0.0223	TOP2A
BACH1		transcription regulator				0.0266	ATP5F1B,ATP5F1D,DNAJC7,UQCRC1
RECQL5		enzyme				0.044	PARP1
ILK		kinase				0.0483	HNRNPA1,HSPA8
CGGBP1		transcription regulator				0.0223	FMR1
UHRF1	-0.071	transcription regulator				0.044	DNMT1
CDKN1C		other				0.00288	PARP1,RB1
EDA		cytokine				0.044	MKI67
FUS	1.128	transcription regulator				0.0139	JPT1,LONP1,NCL
NELFE		other				0.0127	BSG,TOP2A
ELDR		other				0.044	PCNA
LILRB2		transmembrane receptor				0.044	FASN
SREBF2		transcription regulator				0.0429	FASN,GTF2I
CCNK	0.586	kinase				0.0285	BRCC3,MDC1,POLA2
PTGES		enzyme				0.0261	ANXA1,ANXA2,EZR
NME1		kinase				0.0311	CTSD,HNRNPA2B1,PABPC1
CBFA2T3-GLIS2		fusion gene/product				0.044	DNMT1
PML-RARA		fusion gene/product				0.00943	MPO,MYO1F,PSMB10

## Sheet: 0.5µM-AzadC_DiseaseFunc
© 2000-2022 QIAGEN. All rights reserved.
Categories	Diseases or Functions Annotation	p-value	Predicted Activation State	Activation z-score	Molecules	# Molecules
Cell Death and Survival,Organismal Injury and Abnormalities	Necrosis	8.73e-12	Increased	3.343	AARS1,AATF,ACO2,AHNAK,ANXA1,ANXA2,APMAP,APOBEC3B,ARF1,ARID1A,ARID2,ATAD2,ATG3,ATM,ATP5F1B,BSG,CALR,CAT,CBX3,CD74,CDC42,CDK9,CERS2,CES1,CLTC,CTSD,CUL2,CUL9,DFFA,DLD,DNAJB1,DNMT1,EEF1B2,EFL1,EHMT1,EIF2B4,EIF4G1,EZR,FASN,FDXR,FUBP1,GART,GNA13,GPT2,HNRNPA1,HNRNPK,HSP90AA1,HSP90AB1,HSPA4,HSPA8,HSPB1,HSPH1,HYOU1,IKZF1,IRF2BP2,IRF8,KPNA2,LGALS1,LMNA,LMNB1,LONP1,MAN2C1,MAP1S,MCM2,MCTS1,MDC1,MPO,MRPL13,MS…	127
Cell Death and Survival	Cell viability	1e-11		-0.248	AARS1,AHNAK,AK1,ANXA2,ARID1A,ARID2,ATG3,ATM,ATP5F1B,BRD7,CALR,CAT,CD74,CDC40,CES1,CHI3L1,CRK,CTSD,CUL9,DHX37,EEF1B2,EFL1,EIF2B3,EIF3A,EIF4G1,EPS15L1,FASN,FDXR,FUBP1,GMFG,GNA13,GPT2,HNRNPK,HNRNPUL2,HSP90AB1,HSPA4,HSPA8,HSPH1,HYOU1,IDH2,IKZF1,IRF8,LMNB1,LYZ,MCM2,MDC1,MED1,MTDH,MVP,NCLN,NDRG1,NEK7,NFS1,PAICS,PARP1,PCNA,PDP1,POR,PPP1R8,PPP4C,PRKD2,PRKDC,PRMT1,PRTN3,PSMB6,PTGR1,PTP4A2,RAD21,RANBP2,RB1…	90
Cell Death and Survival	Cell survival	1.99e-11		-0.096	AARS1,AHNAK,AK1,ANXA2,ARID1A,ARID2,ATG3,ATM,ATP5F1B,BRD7,CALR,CAT,CD74,CDC40,CES1,CHI3L1,CRK,CTSD,CUL9,DHX37,EEF1B2,EFL1,EIF2B3,EIF3A,EIF4G1,EPS15L1,FASN,FDXR,FUBP1,GMFG,GNA13,GPT2,HNRNPK,HNRNPUL2,HSP90AB1,HSPA4,HSPA8,HSPH1,HYOU1,IDH2,IKZF1,IRF8,LMNB1,LYZ,MCM2,MDC1,MED1,MTDH,MVP,NCLN,NDRG1,NEK7,NFS1,PAICS,PARP1,PCNA,PDP1,POR,PPP1R8,PPP4C,PRKD2,PRKDC,PRMT1,PRTN3,PSMA7,PSMB6,PTGR1,PTP4A2,RAD21,RANB…	91
Cell Death and Survival	Apoptosis	1.08e-10	Increased	3.185	AATF,ACO2,AHNAK,ANXA1,ANXA2,APOBEC3B,ARF1,ARID2,ATAD2,ATM,BSG,CALR,CANX,CAT,CBX3,CD74,CDC42,CDK9,CERS2,CES1,CIAPIN1,CLTC,CTNNBL1,CTSD,CUL2,CUL9,DFFA,DLD,DNAJB1,DNMT1,EEF1B2,EHMT1,EIF4G1,EZR,FASN,FDXR,FUBP1,GNA13,HNRNPA1,HNRNPK,HSP90AA1,HSP90AB1,HSPA4,HSPA8,HSPB1,HYOU1,IKZF1,IRF2BP2,IRF8,KPNA2,LGALS1,LMNB1,MAN2C1,MAP1S,MCM2,MCTS1,MDC1,MED1,MPO,MSN,MTDH,MYBBP1A,NAA15,NASP,NCL,NDRG1,NEK7,PARP1,PCNA,…	114
Cell Death and Survival,Organismal Injury and Abnormalities	Cell death of tumor cell lines	1.1e-10	Increased	3.378	AATF,ACO2,AHNAK,ANXA2,APMAP,ARF1,ARID1A,ARID2,ATAD2,ATG3,ATM,BSG,CALR,CAT,CBX3,CD74,CDC42,CDK9,CERS2,CES1,CLTC,CTSD,CUL2,CUL9,DFFA,DLD,DNAJB1,DNMT1,EEF1B2,EHMT1,EIF2B4,EZR,FASN,FDXR,FUBP1,GNA13,GPT2,HNRNPA1,HNRNPK,HSP90AA1,HSP90AB1,HSPA4,HSPA8,HSPB1,HSPH1,IKZF1,IRF2BP2,IRF8,KPNA2,LGALS1,LMNA,LMNB1,LONP1,MAN2C1,MDC1,MSN,MTDH,MYBBP1A,NASP,NCL,NDRG1,NEK7,PAF1,PARP1,PCNA,PDCD6,PDLIM7,PEA15,PLAUR,POR,…	106
Cell Death and Survival,Organismal Injury and Abnormalities	Apoptosis of tumor cell lines	2.5e-10	Increased	3.21	AATF,ACO2,AHNAK,ANXA2,ARF1,ARID2,ATAD2,ATM,BSG,CALR,CAT,CBX3,CD74,CDC42,CDK9,CERS2,CES1,CLTC,CTSD,CUL2,CUL9,DFFA,DLD,DNAJB1,DNMT1,EEF1B2,EHMT1,EZR,FASN,FDXR,FUBP1,GNA13,HNRNPA1,HNRNPK,HSP90AB1,HSPA4,HSPA8,HSPB1,IKZF1,IRF2BP2,IRF8,KPNA2,LGALS1,LMNB1,MAN2C1,MDC1,MSN,MTDH,MYBBP1A,NASP,NCL,NDRG1,NEK7,PARP1,PCNA,PDCD6,PDLIM7,PEA15,PLAUR,PPP5C,PRKD2,PRKDC,PRKRA,PRMT1,PRTN3,PUM2,RAD21,RB1,RCC2,RRP1B,SAT…	90
Cell Death and Survival	Cell viability of tumor cell lines	1.48e-08		-0.755	AARS1,AHNAK,AK1,ANXA2,ARID1A,ARID2,ATG3,ATM,BRD7,CALR,CAT,CDC40,CES1,CRK,CTSD,CUL9,DHX37,EEF1B2,EIF2B3,EIF3A,EIF4G1,EPS15L1,FASN,FDXR,FUBP1,GMFG,GNA13,GPT2,HNRNPUL2,HSP90AB1,HSPA4,HSPA8,HSPH1,IDH2,IKZF1,IRF8,LMNB1,LYZ,MCM2,MED1,MTDH,NEK7,PAICS,PARP1,PCNA,PDP1,PPP1R8,PPP4C,PRKD2,PRKDC,PRMT1,PSMB6,PTP4A2,RAD21,RANBP2,RB1,RBM39,RPL27,RPS11,SHPRH,SNRPG,SRSF6,SUPT5H,TCP1,TOP2A,TRADD,TUBA1B,TYMP,U2AF2,…	71
Cell Death and Survival,Organismal Injury and Abnormalities	Cell death of cervical cancer cell lines	8.24e-07	Increased	2.08	ANXA2,CALR,CAT,CDK9,CERS2,CLTC,EEF1B2,GPT2,HNRNPK,LMNA,MAN2C1,NASP,NEK7,PARP1,PDCD6,PDLIM7,POR,PRKDC,PRKRA,RB1,TCP1,TMEM214,TOP2A,TRADD,TRAP1,TUBA1A,TXNRD1,UBA1,UBA7,UBQLN1,UHRF2,WAPL	32
Cell Death and Survival,Organismal Injury and Abnormalities	Cell death of lymphoma cell lines	9.25e-06		-0.583	ANXA2,ATG3,CAT,EZR,FUBP1,GNA13,HNRNPA1,HSPB1,IRF8,LGALS1,LMNB1,LONP1,NCL,PRKRA,SATB1,UBA1,UBA2	17
© 2000-2022 QIAGEN. All rights reserved.
Categories	Diseases or Functions Annotation	p-value	Predicted Activation State	Activation z-score	Molecules	# Molecules
Cellular Development,Cellular Growth and Proliferation	Cell proliferation of tumor cell lines	8.92e-06	Decreased	-2.982	AATF,ACO2,AHNAK,ANXA1,ANXA2,ANXA6,ARF1,ARHGEF2,ARID1A,ARID2,ATAD2,ATM,BSG,CALR,CAT,CD74,CDC42,CLTC,CNOT3,CRK,CTSD,DNMT1,ECHS1,EEF1B2,EIF3A,EIF4H,EIF6,EZR,FASN,GRB2,HDGF,HNRNPA1,HNRNPA2B1,HNRNPK,HSP90AA1,HSPB1,IDH2,IKZF1,ILF3,IRF8,KDM3B,KPNA2,LARP1,LGALS1,LMNA,MCM2,MED1,MKI67,MSN,MTDH,MTHFD2,MYBBP1A,NACA,NASP,NCL,NDRG1,NFS1,NOL7,NONO,OGFR,PAF1,PAICS,PARP1,PCNA,PDIA3,PDP1,PLAUR,POR,PPIL1,PPP5C,PRKD…	104
© 2000-2022 QIAGEN. All rights reserved.
Categories	Diseases or Functions Annotation	p-value	Predicted Activation State	Activation z-score	Molecules	# Molecules
DNA Replication, Recombination, and Repair	DNA damage	2.33e-07		0.824	ACO2,ARID2,ATM,CAT,CDK9,CUL9,DNMT1,EIF4G1,IDH2,LONP1,MCM2,MKI67,MPO,PARP1,PCNA,PRKDC,RCC2,SF3B1,TOP2A,WAPL	20
DNA Replication, Recombination, and Repair	Metabolism of DNA	1.27e-06		-0.218	APOBEC3B,BSG,DFFA,HSPB1,KPNA2,LONP1,MCM2,MCM5,PARP1,PCNA,POLA2,PRIM1,PRTN3,RB1,SET,SF3B1,SMARCA5,SMC3,SUPT16H,TMPO,UBQLN1,WAPL,XRN2	23
DNA Replication, Recombination, and Repair	Repair of DNA	2.4e-06		-1.943	ARID1A,ATM,BRCC3,CDK9,DDX1,EIF3A,EIF4G1,FASN,IRF8,KPNA2,MDC1,NEIL3,PARP1,PCNA,PPP4C,PPP4R2,PPP5C,PRKDC,RAD21,RB1,RCC1,TNKS1BP1,TOP2A,UBE2V2,USP10	25
DNA Replication, Recombination, and Repair	Double-stranded DNA break repair	3.65e-06	Decreased	-2.061	ARID1A,ATM,BRCC3,DDX1,FASN,KPNA2,MDC1,PARP1,PCNA,PPP4C,PPP4R2,PPP5C,PRKDC,RAD21,RB1,TNKS1BP1,UBE2V2	17
DNA Replication, Recombination, and Repair	Recombination	4.71e-05		-1.253	ALYREF,ATM,IPO5,KPNA2,PABPC1,PARP1,PRKDC,RAD21,RBMX,SF3B1,SUPT5H,SUPV3L1,WAPL	13
DNA Replication, Recombination, and Repair	DNA replication	0.00027		-1.849	LONP1,MCM2,MCM5,PCNA,POLA2,PRIM1,RB1,SET,SF3B1,SMARCA5,SMC3,SUPT16H,TMPO,WAPL	14

## Sheet: 2.5µM-AzaC_UpstreamReg
© 2000-2022 QIAGEN. All rights reserved.
Upstream Regulator	Expr Log Ratio	Molecule Type	Predicted Activation State	Activation z-score	p-value of overlap	Target Molecules in Dataset	Mechanistic Network
CCND1		transcription regulator	Inhibited	-2.646	0.0123	AHNAK,DNMT1,FLNA,JPT1,PTBP3,RPS6,SATB1,TUBA1B,TUBB
TNF		cytokine	Inhibited	-2.529	0.412	APOBEC3B,CFD,CHI3L1,HLA-B,ITGAL,MVP,PLAUR,PSME2,WTAP,ZNF318
CDK4/6		group	Inhibited	-2.449	0.0011	AHNAK,FLNA,JPT1,RPS6,TUBA1B,TUBB
DNMT3B		enzyme	Inhibited	-2.236	0.011	CDK1,DNAJB1,MFN2,PRRC2C,RCC1
EGF		growth factor	Inhibited	-2.169	0.0116	FASN,PSMB1,PSMB6,PSMB7,ST3GAL1
AR		ligand-dependent nuclear receptor	Inhibited	-2	1	DNM1L,NAP1L1,SLC43A1,TFAM
TP63		transcription regulator		-1.969	0.0495	ADA2,ATG3,CDK1,DNMT1,FASN,ITGB1,KHSRP,RCC1,VIM
CDKN1A		kinase		-1.949	0.0281	CDK1,RRM1,TOP2A,VIM
WT1		transcription regulator		-1.455	0.0128	BAK1,IRF8,PLAUR,SLC2A1,TRAP1,YBX1
ETV6-RUNX1		fusion gene/product		-1.414	0.0256	CLIC1,IFI35,ITGB2,LGALS1,MPO,RASAL3,RASGRP2,RPS6
MYC		transcription regulator		-1.253	0.00472	BCAT1,CCT3,DNMT1,FASN,IDH2,IFI35,LGALS1,MOCS3,NAP1L1,PLAUR,RCC1,SLC2A1,ST3GAL1
HSF1		transcription regulator		-1.153	0.0114	CCT3,DNMT1,FASN,POLA2,PRKDC,SERPINH1,STIP1
NFE2L2		transcription regulator		-1.091	0.0281	COX4I1,PSMD4,TFAM,TKT
SATB1	-0.615	transcription regulator		-1.016	0.00481	ILF3,IRF8,NUP153,PSMD2,RASGRP2,SUN2
ATF3		transcription regulator		-1	0.0281	CDK1,PFAS,PRIM1,RRM1
USP8		peptidase		-1	0.00236	ERAP1,HLA-A,HLA-B,HLA-C
ISG15		other		-1	0.00571	CES1,HLA-A,HLA-B,HLA-C
PKM	0.029	kinase		-0.739	0.0267	FASN,ITGB1,SLC2A1,TFAM
NUPR1		transcription regulator		-0.535	0.0476	APOBEC3B,BRCC3,DIDO1,IRF2BP2,LMNB1,MKI67,NEIL3,PEA15,POLA2,SLC25A12,SLC2A1,TMPO,WASHC5,ZPR1
CST5		other		-0.5	6.3e-06	ACAT2,AHNAK,CHD2,CNBP,DECR1,DNAJB11,EEF1G,LYAR,MSN,MVP,PDCL3,PYGB,RSL1D1,SLC4A1AP,SRSF9,VARS1,VIM
E2F1		transcription regulator		-0.481	0.00443	ARID1A,CDK1,JPT1,POLA2,PRKDC,RRM1,RRP1B,RSL1D1,TOP2A,VIM
EGFR		kinase		-0.385	0.000703	CHI3L1,FASN,PLAUR,PSMB1,PSMB6,PSMB7,SDF2L1,VIM
PLAUR	-1.985	transmembrane receptor		-0.318	7.56e-06	ITGB1,PLAUR,PRKDC,VIM,XRCC6
KDM1A	0.07	enzyme		-0.314	0.0156	ASF1B,DNMT1,FASN,LCP1,PPP1R12A,RUVBL1,VIM
PAX3-FOXO1		fusion gene/product		-0.239	0.00179	CCT5,CLIC1,CNBP,DYNC1H1,RPL35,RPS6,XRCC6
MAPK1	0.386	kinase		-0.194	0.00032	ERAP1,HLA-B,HLA-C,IFI35,MKI67,MVP,PSME2,SUN2,TRIM38,VIM,ZNF318
IFNL1		cytokine		0	0.0338	HLA-B,HLA-C,IFI35,SAMD9
STING1	0.891	other		0	0.0401	HLA-A,IFI35,IRF8,PLAUR
CCL5		cytokine		0	0.00524	PLAUR,PLEC,PNP,TUBB4B
ACLY	-0.058	enzyme		0.169	0.000216	ATP5F1B,ATP5F1D,COX4I1,TFAM
SYVN1		transporter		0.333	0.000492	ASF1B,BCAT1,FASN,HLA-A,HLA-C,ITGB1,SLC2A1,SNAP23,UNC13D
ERBB2		kinase		0.333	0.0342	CDK1,ERAP1,FASN,ITGB1,MKI67,NCAPG,PLAUR,POLA2,PRIM1,RRM1,ST3GAL1,TOP2A
IFNG		cytokine		0.512	0.0102	ADA2,BAK1,FASN,GNA13,H6PD,HLA-A,HLA-B,HLA-C,IFI35,IRF8,SAMD9,SF3A1,VIM
LARP1	-0.396	translation regulator		0.614	1.75e-06	EEF1G,RPL13A,RPL14,RPL32,RPL35,RPS2,RPS28,RPS3A,RPS6,VIM
COPS5	-0.105	transcription regulator		0.632	0.00502	AK1,BAK1,LMNB1,MKI67,NAP1L1,NUP153,PNP,RCC1,TMPO,TOP2A
TGFB1		growth factor		0.723	0.00715	CDK1,CHI3L1,FASN,GUSB,ITGB1,ITGB2,MKI67,NCAPG,PFDN1,PLAUR,PRIM1,SERPINH1,SLC2A1,TOP2A,VIM,ZYX	33 (2)
TAL1		transcription regulator		0.816	0.00222	AATF,HLA-A,HLA-B,HLA-C,MTX1,NCAPG,RPS3A,TUBB4B,XRCC6,YARS1
RABL6	0.575	other		1	0.0267	NCAPG,PRIM1,SERPINH1,TOP2A
SMARCA4	-0.054	transcription regulator		1	0.000926	ACTN4,AHNAK,APOBEC3G,BAK1,GCAT,GMFG,GNAI3,HLA-B,HLA-C,ITGB1,LGALS1,LMNA,PDP1,SERPINH1,ST3GAL1,TUBB,UNC13D,VIM
TP53		transcription regulator		1.088	0.00168	AK1,ANXA1,BAK1,CDK1,DNMT1,FASN,FYN,GNA13,GSK3A,MTDH,NCAPG,NUP153,PIK3R4,PLAUR,PPP2CA,PPP4C,PPP4R2,PPP5C,PPT1,PRIM1,SLC2A1,TFAM,TOP2A,TUBB
IL27		cytokine		1.091	0.0255	HLA-A,HLA-B,HLA-C,SPTBN1
ESR1		ligand-dependent nuclear receptor		1.414	0.0444	AHNAK,CDK1,DECR1,EIF4G2,HLA-B,HLA-C,LGALS1,MKI67,NCAPG,PPP6R2,SAMD9,VIM
TCR		complex		1.463	0.00641	ATP5F1B,ATP5PB,FLNA,HSD17B10,IDH2,LMNB1,RPS2,RPS3A,RPSA,UNC13D
CKAP2L		other		1.633	0.000285	CDK1,LMNB1,NCAPG,TMPO,TUBA1B,TUBB4B
PTPRR		phosphatase		1.664	0.00507	CENPB,DNMT1,FLNA,LONP1,MLST8,NUCB1
CEBPA		transcription regulator	Activated	2	0.00666	ANXA1,CA2,CHI3L1,HLA-B,ITGAL,LGALS1,MPO
ESRRG		ligand-dependent nuclear receptor			0.00437	ATP5F1B,DLD,DLST,IDH2
HCFC1	0.163	transcription regulator			0.00172	FASN,ZW10
MAP2K1/2		group			0.0129	CDK1,CHI3L1,RRM1,VIM
F Actin		complex			0.0172	FLNA
Histone h3		group			0.0355	FASN,FMR1,IGF2R,PNO1,RBM39,RPL13A,RPS6,TFAM,TOP2A
ZFAS1		other			0.0202	FASN,VIM
PDGF-AA		complex			0.034	VIM
Nuclear factor 1		group			0.00768	CHI3L1,SLC25A5
Nfat (family)		group			0.0202	BAK1,USP15
HDL		complex			0.00977	ITGB1,ITGB2
SLC48A1		transporter			0.034	ITGB1
RAB7B		peptidase			0.034	IGF2R
CYRIA		other			0.034	ITGB1
CERS5		transcription regulator			0.034	CERS2
USP15	0.574	peptidase			0.0172	TOP2A
CERS3		transcription regulator			0.0172	CERS2
MGAT1		enzyme			0.0146	ITGB1,VIM
MIEF2		other			0.0146	FASN,VIM
CERS4		transcription regulator			0.034	CERS2
Lamin b		group			0.0172	LMNA
Histone h4		group			0.023	CDK1,FASN,FMR1,RPS6
NBR2		other			0.0172	SLC2A1
BORCS5		other			0.0172	IGF2R
CHMP3		other			0.0172	IGF2R
TRAP1	-0.271	enzyme			0.0236	ATP5F1D,EARS2,HSD17B10
MASTL		kinase			0.0467	DLST,IPO5,TMPO
PADI2		enzyme			0.0146	MKI67,VIM
FH	1.436	enzyme			0.0146	AATF,TKT
STIL		other			0.0172	FLNA
HSD17B12	21.546	enzyme			0.034	ERP44
LIN9		other			0.0301	CDK1,TMPO
RHBDF1		other			0.0172	VIM
NSUN6		enzyme			0.0253	FLNA,ITGB2,TOP2A
PCGEM1		other			0.0352	FASN,IDH2,SLC2A1
LCMT1		enzyme			0.0172	PPP2CA
DPP3	-0.067	peptidase			0.034	CDK1
RNF181		enzyme			0.0158	CDK1,MTDH,ZNF318
PACS2		other			0.0172	HLA-C
ROR1		kinase			0.012	ITGB2,TOP2A,VIM
MTX2		transporter			0.0172	MTX1
FTX		other			0.034	MTDH
WDR5		transcription regulator			0.0146	IGF2R,VIM
ICAM1		transmembrane receptor			0.0375	ITGAL,VIM
RBM5		other			0.0396	ANXA1,SERPINH1,UBA1
SKP2		other			0.0375	SLC2A1,VIM
PC		enzyme			0.0172	FASN
VHL		transcription regulator			0.0144	LMNA,SLC2A1,VIM
LCK		kinase			0.00159	ANXA1,ITGAL,ITGB2
USF1		transcription regulator			0.0253	CHI3L1,FASN,IGF2R
ALB		transporter			0.00768	DNM1L,MFN2
HPR		peptidase			0.0172	RPTOR
FAF1	-1.056	other			0.0172	VIM
MAP3K12		kinase			0.00688	RPS2,TUBB,TUBB4B
TRPM2		ion channel			0.0202	ATG3,SLC2A1
CLDN1		other			0.0172	VIM
SPZ1		transcription regulator			0.0455	MKI67,VIM
STXBP4		other			0.034	ITGB1
RORA		ligand-dependent nuclear receptor			0.0202	HSD17B10,VIM
ITGB1	-21.69	transmembrane receptor			0.0172	FLNA,PLAUR,VIM
IRF2		transcription regulator			0.0099	CES1,CLIC1,ERAP1,PSME2,PTGR1
MTOR	0.101	kinase			0.0186	AATF,ADPGK,FASN,RPL32,SLC2A1
LIMS1		other			0.00172	DNM1L,SLC2A1
AFAP1		other			0.0172	ITGB1
ELAVL1	-0.498	other			0.000974	FLNA,KHSRP,NCAPG,QARS1,RPS6,SNRPG,TOP2A
NFYB		transcription regulator			0.0233	CDK1,TOP2A
CDH17		transporter			0.0172	ITGB1
mir-196		microRNA			0.034	BAK1
mir-132		microRNA			0.034	PEA15
let-7		microRNA			0.0455	CPSF1,VIM
mir-634		microRNA			0.034	GRB2
mir-944		microRNA			0.034	VIM
mir-342		microRNA			0.0172	MTDH
MMP12		peptidase			0.00135	ACTN4,CCT5,DNM1L,MAPRE1,PSMB7
RILP		other			0.034	IGF2R
HIF3A		transcription regulator			0.00284	PLAUR,SLC2A1
MIR5590		microRNA			0.034	VIM
FBXW7		enzyme			0.0492	DLST,DNAJA1,STIP1
SNX17		transporter			0.034	ITGAL
PTH1R		G-protein coupled receptor			0.034	CDK1
NUP107	0.229	other			0.00421	NUP153,NUP214
EEF1G	-0.256	translation regulator			0.0172	VIM
RHOH		enzyme			0.034	ITGB2
VPS39		transporter			0.0172	IGF2R
PLA2R1		transmembrane receptor			0.0108	ATP5F1B,CYB5R3,TFAM
TP53RK		kinase			0.00421	PSMB7,RRM1
CDKN2B		transcription regulator			0.00606	BCAT1,DNMT1,GOT2
SCO2		enzyme			0.0172	COX4I1
PPARGC1A		transcription regulator			0.0165	COX4I1,FASN,MFN2,TFAM
SSTR5		G-protein coupled receptor			0.0172	MKI67
AIMP2	0.345	other			0.0121	MKI67,SLC2A1
LONP1	-0.233	peptidase			0.0122	ATP5F1D,DLD,EARS2,TFAM,TRAP1
ODC1		enzyme			0.0172	ITGAL
SIPA1	-0.137	other			0.034	ITGB1
TCF3		transcription regulator			0.0467	AATF,RPS3A,XRCC6
AKT2		kinase			0.0121	ITGB1,VIM
CTSB	-0.196	peptidase			0.000263	PLAUR,PRKDC,XRCC6
LMNA	0.627	other			0.00872	LMNA,LMNB1,TMPO
ALDH1A3		enzyme			0.0172	RRM1
N4BP1		enzyme			0.0121	HLA-A,HLA-B
NME3		kinase			0.034	VIM
OGT	-0.054	enzyme			0.0172	FASN,PSMB7,VIM
E2F4		transcription regulator			0.00726	ASF1B,CDK1,MKI67,POLA2,PRKDC,RRM1,TMPO,TOP2A
FKBP5	0.086	enzyme			0.0498	SLC2A1,STIP1
PTGS2		enzyme			0.0185	ANXA1,ITGAL,RPS3A,ST3GAL1
RAD9A		enzyme			0.034	ITGB1
CDKN3		phosphatase			0.0172	CDK1
MECOM		transcription regulator			0.0173	RPS6,RPTOR
FASN	-0.208	enzyme			0.0233	FASN,VIM
ARL5B		enzyme			0.0172	IGF2R
NLRC5		transcription regulator			0.000983	HLA-A,HLA-B,HLA-C
TNIP1		other			0.00284	HLA-A,HLA-B
ITGAL	-0.465	transmembrane receptor			0.00768	ITGAL,ITGB2
TCF12		transcription regulator			0.0219	AATF,RPS3A,XRCC6
RAMP3		G-protein coupled receptor			0.034	VIM
VPS41		transporter			0.0172	IGF2R
ARID1A	-0.371	transcription regulator			0.00588	ANXA1,ARMH3,ATP5F1D,HERC4,SRP72,SUN2,TBCE,THOC6,VIM
AIM2		other			0.034	MFN2
GPBP1		transcription regulator			0.0172	TOP2A
RPS9	0.11	translation regulator			0.0172	CDK1
GRN	-0.249	growth factor			0.0135	GUSB,HLA-B,IRF8,ITGB2,PICALM
GFAP		other			0.00977	ITGB1,PLEC
NOX4		enzyme			0.0132	COX4I1,SLC2A1,TFAM
MID1		other			0.0172	PPP2CA
CGGBP1		transcription regulator			0.0172	FMR1
FZD4		G-protein coupled receptor			0.0173	ILF3,VIM
UHRF1	0.392	transcription regulator			0.034	DNMT1
NR6A1		ligand-dependent nuclear receptor			0.0173	LMNA,VIM
RAMAC		other			0.034	RUVBL1
CUX1		transcription regulator			0.00731	FLNA,HLA-B,ITGB2,VIM
EDA		cytokine			0.034	MKI67
MUC1		other			0.0207	ARID1A,DNMT1,FASN,PNP
PODXL		kinase			0.034	VIM
FUS	1.306	transcription regulator			0.000584	EIF4G2,FLNA,JPT1,LONP1
RPS4Y1		other			0.034	VIM
LILRB2		transmembrane receptor			0.034	FASN
SREBF2		transcription regulator			0.0266	FASN,GTF2I
EBI3		cytokine			0.00606	HLA-A,HLA-B,HLA-C
RFXANK		transcription regulator			0.00172	HLA-A,HLA-B
BRAF		kinase			0.0219	CDK1,DNMT1,ITGB1
PTGES		enzyme			0.00144	ANXA1,ITGAL,RPS3A,VIM
DPYSL2	0.072	enzyme			0.034	VIM
MASCRNA		other			0.0172	QARS1
HULC		other			0.0202	ITGB1,VIM
Pi3k class I		complex			0.00583	FASN,SLC2A1
CBFA2T3-GLIS2		fusion gene/product			0.034	DNMT1
cytokine		group			0.034	RPSA

## Sheet: 2.5µM-AzaC_DiseaseFunc
© 2000-2022 QIAGEN. All rights reserved.
Categories	Diseases or Functions Annotation	p-value	Predicted Activation State	Activation z-score	Molecules	# Molecules
Cell Death and Survival	Cell viability	2.05e-10		-0.009	ACTN4,ADPGK,AHNAK,AK1,ARFGEF2,ARID1A,ARPC2,ATG3,ATP5F1B,BAK1,CA2,CDK1,CES1,CHI3L1,CRK,CSNK2A1,CUL9,DNAJA1,DNM1L,EFL1,EPS15L1,FASN,FLNA,GMFG,GNA13,GSK3A,H6PD,HNRNPUL1,HUWE1,IDH2,IGF2R,IRF8,ITGB1,ITGB2,LMNB1,MTDH,MVP,PDP1,PFDN1,PIN1,PMVK,PPP2CA,PPP4C,PRKD2,PRKDC,PSMB6,PSMB7,PTGR1,RBM39,RPSA,RPTOR,RRM1,RUVBL1,SF3A1,SLC2A1,SNAP23,SNRPG,STIP1,TBK1,TEX10,TFAM,TOP2A,TRADD,TRIM28,TUBA1B,TUBB,UBA1,USP10,U…	72
Cell Death and Survival,Organismal Injury and Abnormalities	Necrosis	8.51e-09		1.712	AATF,AHNAK,AIMP2,ANXA1,APOBEC3B,ARID1A,ARPC2,ATG3,ATP5F1B,BAK1,CDK1,CENPB,CERS2,CES1,CLTC,CSNK2A1,CTSZ,CUL9,DFFA,DIDO1,DLD,DLST,DNAJB1,DNM1L,DNMT1,DYNC1H1,EFL1,EHMT1,EIF4G2,FASN,FLNA,FYN,GNA13,HSD17B10,HUWE1,IGF2R,IRF2BP2,IRF8,ITGAL,ITGB1,ITGB2,LGALS1,LMNA,LMNB1,LONP1,MAN2C1,MCTS1,MFN2,MPO,MRPL13,MSN,MTDH,MVP,NSMAF,PAF1,PEA15,PICALM,PIN1,PLAUR,PMVK,PPP2CA,PPP5C,PPT1,PRKD2,PRKDC,PSMD2,PSMD4,PUM2,R…	96
Cell Death and Survival	Cell viability of tumor cell lines	3.85e-08		-0.17	ACTN4,ADPGK,AHNAK,AK1,ARFGEF2,ARID1A,ATG3,CA2,CES1,CRK,CSNK2A1,CUL9,DNAJA1,DNM1L,EPS15L1,FASN,FLNA,GMFG,GNA13,GSK3A,H6PD,HNRNPUL1,HUWE1,IDH2,IGF2R,IRF8,ITGB1,LMNB1,MTDH,PDP1,PFDN1,PIN1,PPP2CA,PPP4C,PRKD2,PRKDC,PSMB6,PSMB7,RBM39,RPSA,RPTOR,RRM1,RUVBL1,SF3A1,SLC2A1,SNRPG,STIP1,TBK1,TEX10,TFAM,TOP2A,TRADD,TRIM28,TUBA1B,USP10,USP15,XRCC6,YBX1	58
Cell Death and Survival	Apoptosis	9.54e-07		1.874	AATF,AHNAK,AIMP2,ANXA1,APOBEC3B,BAK1,BLVRA,CDK1,CENPB,CERS2,CES1,CLTC,CSNK2A1,CUL9,DFFA,DIDO1,DLD,DNAJA1,DNAJB1,DNM1L,DNMT1,DYNC1H1,EHMT1,EIF4G2,ERCC3,FASN,FLNA,FYN,GNA13,HSD17B10,HUWE1,IGF2R,IRF2BP2,IRF8,ITGB1,ITGB2,LGALS1,LMNB1,MAN2C1,MCTS1,MFN2,MPO,MSN,MTDH,NSMAF,PEA15,PIN1,PLAUR,PPP2CA,PPP5C,PPT1,PRKD2,PRKDC,PSMD4,PUM2,QARS1,RPS3A,RPS6,RPTOR,RRM1,RRP1B,RSL1D1,SATB1,SLC25A5,SLC2A1,SNRPG,ST3GAL…	82
Cell Death and Survival,Organismal Injury and Abnormalities	Cell death of tumor cell lines	2.56e-05		1.338	AATF,AHNAK,AIMP2,ARID1A,ATG3,BAK1,CDK1,CENPB,CERS2,CES1,CLTC,CSNK2A1,CUL9,DFFA,DIDO1,DLD,DNAJB1,DNM1L,DNMT1,DYNC1H1,EHMT1,EIF4G2,FASN,GNA13,HUWE1,IGF2R,IRF2BP2,IRF8,ITGB1,LGALS1,LMNA,LMNB1,LONP1,MAN2C1,MFN2,MSN,MTDH,PAF1,PEA15,PIN1,PLAUR,PPP2CA,PPP5C,PPT1,PRKD2,PRKDC,PSMD2,PSMD4,PUM2,RPTOR,RRM1,RRP1B,SATB1,SF3A1,SLC25A5,SLC2A1,SNRPG,ST3GAL1,STIP1,TBK1,TEX10,TMEM214,TOP2A,TRADD,TRAP1,TRIM28,UBA1,U…	71
Cell Death and Survival,Organismal Injury and Abnormalities	Apoptosis of tumor cell lines	2.86e-05		1.369	AATF,AHNAK,AIMP2,BAK1,CDK1,CENPB,CERS2,CES1,CLTC,CSNK2A1,CUL9,DFFA,DIDO1,DLD,DNAJB1,DNM1L,DNMT1,DYNC1H1,EHMT1,EIF4G2,FASN,GNA13,HUWE1,IGF2R,IRF2BP2,IRF8,ITGB1,LGALS1,LMNB1,MAN2C1,MFN2,MSN,MTDH,PEA15,PIN1,PLAUR,PPP2CA,PPP5C,PRKD2,PRKDC,PSMD4,PUM2,RPTOR,RRM1,RRP1B,SATB1,SLC25A5,SLC2A1,SNRPG,ST3GAL1,TBK1,TEX10,TMEM214,TOP2A,TRADD,TRAP1,TRIM28,USP10,XRCC6,YBX1	60
Cell Death and Survival	Survival of stem cell lines	0.000192		0.707	ARPC2,ATP5F1B,CSNK2A1,EFL1,PMVK,SNAP23,TUBB,UBA1	8
Cell Death and Survival,Nervous System Development and Function,Organismal Injury and Abnormalities	Cell viability of nervous tissue cell lines	0.000207		0.707	ARPC2,ATP5F1B,CSNK2A1,EFL1,PMVK,SNAP23,TUBB,UBA1	8
Cell Death and Survival,Organismal Injury and Abnormalities	Neuronal cell death	0.000301		0.466	ARPC2,ATP5F1B,CSNK2A1,CTSZ,DNM1L,EFL1,HSD17B10,MFN2,PICALM,PMVK,PPT1,SNAP23,TUBB,UBA1	14
Cell Death and Survival	Cell survival of tumor cell lines	0.000422		0.611	ARID1A,CSNK2A1,RPTOR,RRM1,RUVBL1,TOP2A,TUBA1B,USP10,USP15,XRCC6	10
Cell Death and Survival	Cell viability of carcinoma cell lines	0.00105		-0.638	ADPGK,FASN,IDH2,MTDH,PIN1,PPP2CA,PRKDC,PSMB6,RPSA,RRM1,SNRPG,TBK1,TFAM,USP10,YBX1	15
Cell Death and Survival,Organismal Injury and Abnormalities	Cell death of cervical cancer cell lines	0.00137		0.818	BAK1,CDK1,CENPB,CERS2,CLTC,CSNK2A1,DNM1L,DYNC1H1,EIF4G2,LMNA,MAN2C1,MFN2,PRKDC,TBK1,TMEM214,TOP2A,TRADD,TRAP1,UBA1,XRCC6	20
Cell Death and Survival	Cell viability of stomach cancer cell lines	0.00221		-0.216	CRK,DNM1L,EPS15L1,ITGB1,PPP4C,PSMB7,RRM1,RUVBL1	8
© 2000-2022 QIAGEN. All rights reserved.
Categories	Diseases or Functions Annotation	p-value	Predicted Activation State	Activation z-score	Molecules	# Molecules
DNA Replication, Recombination, and Repair	Repair of DNA	4.12e-06		-1.327	ADPRS,ARID1A,BRCC3,CDK1,ERCC3,FASN,HUWE1,IRF8,NEIL3,PPP4C,PPP4R2,PPP5C,PRKDC,RCC1,RRM1,TNKS1BP1,TOP2A,TRIM28,USP10,USP15,XRCC6	21
DNA Replication, Recombination, and Repair	Metabolism of DNA	1.49e-05		0.308	APOBEC3B,BAK1,CDK1,DFFA,FYN,HUWE1,LONP1,NAP1L1,PIN1,POLA2,PPT1,PRIM1,RRM1,RUVBL1,SUB1,TMPO,XRCC6,XRN2	18
Cell Cycle,Cellular Assembly and Organization,DNA Replication, Recombination, and Repair	Segregation of chromosomes	0.000137			CDK1,LMNA,MKI67,NCAPG,PPP1R12A,PUM2,RCC1,TOP2A,ZW10	9
DNA Replication, Recombination, and Repair	Double-stranded DNA break repair	0.000229		-1.612	ARID1A,BRCC3,CDK1,FASN,PPP4C,PPP4R2,PPP5C,PRKDC,TNKS1BP1,TRIM28,USP15,XRCC6	12
Cell Cycle,DNA Replication, Recombination, and Repair	Integration of DNA	0.000251			APOBEC3G,PIN1,PRKDC	3
Cellular Assembly and Organization,DNA Replication, Recombination, and Repair	Formation of nuclear envelope	0.000712			CDK1,PPP2CA,TMPO	3
DNA Replication, Recombination, and Repair,Nucleic Acid Metabolism,Small Molecule Biochemistry	Hydrolysis of nucleotide	0.00114	Increased	2	CCT5,CDK1,IPO5,RALGAPB,TOP2A	5
Cancer,DNA Replication, Recombination, and Repair,Hematological Disease,Immunological Disease,Organismal Injury and Abnormalities	Monosomy 7 acute myeloid leukemia	0.00167			DNMT1,SAMD9	2
Cell Morphology,Cellular Assembly and Organization,DNA Replication, Recombination, and Repair	Morphology of nucleoli	0.00167			NOL7,RSL1D1	2
Cell Cycle,Cell Morphology,Cellular Assembly and Organization,DNA Replication, Recombination, and Repair	Morphology of chromosomes	0.00222			CLTC,MAPRE1,NCAPG,RCC1	4
