# Supplementary material for: Comprehensive comparison between azacytidine and decitabine treatment in an acute myeloid leukemia cell line
Source: Clin Epigenetics. 2022 Sep 11;14:113. doi: 10.1186/s13148-022-01329-0 (PMC9465881; doi:10.1186/s13148-022-01329-0)
Supplement: Supplementary file 7 — Additional file 7. Proteomics data HL-60 5.0 μM AzaC. [file 13148_2022_1329_MOESM7_ESM.xlsx]

## Sheet: 5000nM_AzaC_Ctrl
Significant	-log(p-value)	log2FC(5µM-AzaC_vs_Ctrl)	Protein IDs	Majority protein IDs	Protein names	Gene names	id	Symbol color	Symbol type	Symbol size	Show label	Only identified by site	Reverse	Potential contaminant	Peptides	Razor + unique peptides	Unique peptides	Sequence coverage [%]	Unique + razor sequence coverage [%]	Unique sequence coverage [%]	Mol. weight [kDa]	Q-value	Score	Intensity	MS/MS count	HL60_Rep1_5uM-AzaC	HL60_Rep1_Ctrl2	HL60_Rep2_5uM-AzaC	HL60_Rep2_Ctrl2	HL60_Rep3_5uM-AzaC	HL60_Rep3_Ctrl2	HL60_Rep4_5uM-AzaC	HL60_Rep4_Ctrl2
	0.709521	0.214653	A0A024QZP7;P06493;A0A087WZZ9;E5RIU6	A0A024QZP7;P06493;A0A087WZZ9;E5RIU6	Cyclin-dependent kinase 1	CDC2;CDK1	0	Color2 [A=255, R=169, G=169, B=169]	1	4					11	11	10	40.1	40.1	37.4	34.081	0	323.31	5120000000	162	26.2662	26.534	26.5921	26.3726	26.5213	26.3107	26.6649	25.9686
	0.143604	0.0834117	A0A024R0Y4;O75478;A0A0J9YXZ4;A0A087WU71;A0A087WTV5;A0A087WWR4	A0A024R0Y4;O75478;A0A0J9YXZ4;A0A087WU71;A0A087WTV5;A0A087WWR4	Transcriptional adapter 2-alpha	TADA2L;TADA2A	1	Color2 [A=255, R=169, G=169, B=169]	1	4					2	2	2	10.4	10.4	10.4	51.495	0	5.336	40439000	42	22.5086	22.8438	22.8648	22.3949	22.5858	22.9121	23.3359	22.8105
	0.118109	0.0438581	A0A024R571;Q9H4M9;C9J2Z4;C9JC03;C9JDQ8;Q9NZN3;C9JIJ3;C9IZH1;Q9NZN4	A0A024R571;Q9H4M9;C9J2Z4;C9JC03	EH domain-containing protein 1	EHD1	2	Color2 [A=255, R=169, G=169, B=169]	1	4					9	9	9	21.5	21.5	21.5	61.927	0	110.64	1024400000	116	24.3077	24.1585	24.5456	24.1076	24.3727	24.3985	23.986	24.372
	0.101617	0.0705361	P25787;A0A024RA52;C9JCK5	P25787;A0A024RA52;C9JCK5	Proteasome subunit alpha type-2;Proteasome subunit alpha type	PSMA2	4	Color2 [A=255, R=169, G=169, B=169]	1	4					5	5	5	29.9	29.9	29.9	25.898	0	323.31	5433300000	151	27.0668	26.7282	26.525	26.8608	26.1048	26.1777	26.7501	26.398
	1.03642	0.912817	A0A024RBG1;Q9NZJ9	A0A024RBG1;Q9NZJ9	Diphosphoinositol polyphosphate phosphohydrolase 2	NUDT4	5	Color2 [A=255, R=169, G=169, B=169]	1	4					1	1	1	13.3	13.3	13.3	20.434	0	29.727	137880000	63	22.7233	22.9426	23.8862	22.2892	22.4089	21.7314	23.0674	21.4714
	0.296762	0.156858	P46379;A0A0G2JK23;A0A024RCR6;A0A0G2JL47;H0Y710;H0Y4L1;F6S6P2;X6REW1;A0A0G2JJM1;F6XTU0;A0A0G2JJR8;A0A1B0GX79;F6WML8;F6TC96;F6X9W3;F6U341;F6U1F2;F6UR09;F6VEM6	P46379;A0A0G2JK23;A0A024RCR6;A0A0G2JL47	Large proline-rich protein BAG6	BAG6;BAT3	7	Color2 [A=255, R=169, G=169, B=169]	1	4					16	16	16	24	24	24	119.41	0	323.31	6684200000	260	26.4362	26.3227	26.7859	26.3094	27.0842	26.7832	26.7637	27.0273
	0.257569	-0.0901442	A0A075B7B5;B7ZM87;O75044;A0A286YEY3;P0DMP2;P0DJJ0;Q5VZB4;A0A075B7C8;A0A075B743	A0A075B7B5;B7ZM87;O75044;A0A286YEY3;P0DMP2;P0DJJ0	SLIT-ROBO Rho GTPase-activating protein 2;SLIT-ROBO Rho GTPase-activating protein 2B;SLIT-ROBO Rho GTPase-activating protein 2C	SRGAP2;SRGAP2B;SRGAP2C	14	Color2 [A=255, R=169, G=169, B=169]	1	4					5	5	4	8.9	8.9	7.4	90.908	0	79.355	210020000	78	22.4762	22.747	22.9851	22.7092	22.6129	22.8388	22.9129	23.0528
	0.703914	-0.997752	A0A087WT20;Q9NV06;B3KME9;E5RHM4;A0A087X1F8	A0A087WT20;Q9NV06;B3KME9;E5RHM4	DDB1- and CUL4-associated factor 13	DCAF13	19	Color2 [A=255, R=169, G=169, B=169]	1	4					5	5	5	12.1	12.1	12.1	67.55	0	11.522	701440000	41	22.8009	24.8303	22.4633	24.9059	23.556	22.8468	24.593	24.8212
	1.4873	-0.44556	A0A087WT44;P30519;I3L159;I3L1F5;I3L1Y2;I3L276;I3L4P8;A0A1B0GXH0;I3L463	A0A087WT44;P30519;I3L159;I3L1F5	Heme oxygenase 2	HMOX2	23	Color2 [A=255, R=169, G=169, B=169]	1	4					7	7	7	31.1	31.1	31.1	41.669	0	12.252	2397200000	71	25.4449	25.9567	25.7533	26.2033	25.9458	26.3554	25.9982	26.409
	0.208814	-0.410602	A0A087WT99;Q9H0W9;E9PJU8;E9PQS1;E9PR95;E9PSC3;E9PLC5;E9PLB3;E9PIP1;E9PPB5	A0A087WT99;Q9H0W9;E9PJU8;E9PQS1	Ester hydrolase C11orf54	C11orf54	27	Color2 [A=255, R=169, G=169, B=169]	1	4					4	4	2	26.6	26.6	15.2	28.683	0	44.463	659160000	31	20.7301	22.1183	22.8578	22.1881	23.5369	23.8373	21.368	21.9916
	0.75517	-1.48447	A0A087WTV6;A0A087WZR9;J3KR12;Q96C36	A0A087WTV6;A0A087WZR9;J3KR12;Q96C36	Pyrroline-5-carboxylate reductase;Pyrroline-5-carboxylate reductase 2	PYCR2	37	Color2 [A=255, R=169, G=169, B=169]	1	4					4	3	3	26	20.7	20.7	25.868	0	204.4	976850000	104	25.6572	26.7376	25.7255	26.5529	22.2084	26.435	26.5475	26.3511
	1.12254	-0.610838	A0A087WU64;A6NMQ1;P09884	A0A087WU64;A6NMQ1;P09884	DNA polymerase;DNA polymerase alpha catalytic subunit	POLA1	44	Color2 [A=255, R=169, G=169, B=169]	1	4					5	5	5	6.8	6.8	6.8	165.77	0	323.31	204710000	72	23.2086	24.0834	23.4182	23.5254	22.3424	23.4979	23.0289	23.3347
	0.441023	-0.51012	Q8WYA6;A0A087WUB9;A2A2P1	Q8WYA6;A0A087WUB9	Beta-catenin-like protein 1	CTNNBL1	46	Color2 [A=255, R=169, G=169, B=169]	1	4					11	11	11	27.5	27.5	27.5	65.173	0	136.81	1363100000	102	24.2696	24.2706	24.3577	24.2267	24.3607	24.3783	22.2696	24.4225
	0.248979	0.24495	E9PL01;A0A087WUC6;E9PI68;Q15005;E9PRB9	E9PL01;A0A087WUC6;E9PI68;Q15005;E9PRB9	Signal peptidase complex subunit 2	SPCS2	47	Color2 [A=255, R=169, G=169, B=169]	1	4					7	7	7	50.3	50.3	50.3	17.027	0	190.4	2419100000	104	26.5402	26.51	26.5372	26.0643	25.3295	25.4575	25.9208	25.3162
	1.35197	-0.592782	A0A087WUK2;O14979	A0A087WUK2;O14979	Heterogeneous nuclear ribonucleoprotein D-like	HNRNPDL	51	Color2 [A=255, R=169, G=169, B=169]	1	4					10	9	9	31.7	29.5	29.5	40.04	0	247.72	2326300000	176	25.354	25.9065	25.3528	25.6624	24.5029	25.3858	25.2071	25.8332
	0.848616	-0.419441	A0A087WXK2;A0A087WUL4;A0A087WX23;Q86TG7;A0A087WZG9;B4DSP0;A0A087WYS2	A0A087WXK2;A0A087WUL4;A0A087WX23;Q86TG7;A0A087WZG9;B4DSP0	Retrotransposon-derived protein PEG10	PEG10	53	Color2 [A=255, R=169, G=169, B=169]	1	4					10	10	10	26	26	26	80.101	0	161.13	2689500000	153	25.8014	26.3684	26.1262	25.7964	26.1368	26.4996	25.8365	26.9142
	0.0228753	0.0125322	A0A087WUL9;Q9UNM6;J3KNQ3;E9PL38;H0YD73;E9PPD2;E9PQG3;F8W8J6	A0A087WUL9;Q9UNM6;J3KNQ3;E9PL38	26S proteasome non-ATPase regulatory subunit 13	PSMD13	54	Color2 [A=255, R=169, G=169, B=169]	1	4					13	13	13	45.1	45.1	45.1	42.739	0	323.31	5762700000	169	26.1562	26.2758	26.3375	26.0578	25.7043	25.7203	26.162	26.256
	0.417932	-0.277872	A0A087WUN7;H0YJ40;G3V4X6;G3V2S9;Q9GZT3;H0YJW7;H0YJI1;H0YJ07;H0YJU7	A0A087WUN7;H0YJ40;G3V4X6;G3V2S9;Q9GZT3;H0YJW7	SRA stem-loop-interacting RNA-binding protein, mitochondrial	SLIRP	55	Color2 [A=255, R=169, G=169, B=169]	1	4					4	4	4	53.3	53.3	53.3	10.353	0	39.626	4417700000	85	27.6897	28.082	27.6598	28.0151	27.3163	27.521	26.9233	27.0826
	0.423317	0.164479	P07203;A0A087WUQ6;A0A2R8Y6B6	P07203;A0A087WUQ6;A0A2R8Y6B6	Glutathione peroxidase 1;Glutathione peroxidase	GPX1	56	Color2 [A=255, R=169, G=169, B=169]	1	4					7	7	7	53.2	53.2	53.2	22.088	0	156.27	1663200000	103	25.3739	24.8547	24.8029	24.5827	24.8698	24.7529	24.6168	24.8152
	0.137466	-0.0728064	A0A087WUT6;O60841	A0A087WUT6;O60841	Eukaryotic translation initiation factor 5B	EIF5B	57	Color2 [A=255, R=169, G=169, B=169]	1	4					18	18	18	23	23	23	138.68	0	323.31	4123700000	315	27.4781	27.5228	27.4281	27.4686	26.7505	27.0813	27.2735	27.1486
	0.0765262	0.0260396	A0A087X0G7;A0A087WUW6;A0A087X1B1;Q9Y6K9;C9JN51;A0A087WV30;C9J2V2;C9JH59;C9JCG6;A0A087X1K7	A0A087X0G7;A0A087WUW6;A0A087X1B1;Q9Y6K9;C9JN51;A0A087WV30;C9J2V2	NF-kappa-B essential modulator	IKBKG	58	Color2 [A=255, R=169, G=169, B=169]	1	4					8	8	8	27.5	27.5	27.5	47.256	0	123.15	813050000	65	24.7778	24.6168	25.1147	25.0325	24.8835	24.9323	24.9542	25.0444
	0.65145	-0.204063	Q9H0A0;A0A087WV29;E9PMU0	Q9H0A0;A0A087WV29	N-acetyltransferase 10	NAT10	62	Color2 [A=255, R=169, G=169, B=169]	1	4					20	20	20	27.2	27.2	27.2	115.73	0	323.31	9096000000	426	28.1517	28.6982	28.4472	28.7991	28.6988	28.5221	28.7268	28.8213
	1.38408	-0.511332	A0A087WVM4;B7ZM99;Q6UB35;H0Y327;Q4VXM0;Q4VXV2;Q5JYA8;Q5JYA3	A0A087WVM4;B7ZM99;Q6UB35	Monofunctional C1-tetrahydrofolate synthase, mitochondrial	MTHFD1L	72	Color2 [A=255, R=169, G=169, B=169]	1	4					11	11	11	15.8	15.8	15.8	99.31	0	47.513	634140000	109	25.1047	25.4109	25.3756	25.3384	24.5466	25.6879	25.0741	25.7092
	0.0479542	-0.00736666	A0A087WVQ6;Q00610;J3KS13;A0A087WX41;P53675;K7EJJ5;J3KRF5;J3QL20;J3KSQ2	A0A087WVQ6;Q00610	Clathrin heavy chain;Clathrin heavy chain 1	CLTC	74	Color2 [A=255, R=169, G=169, B=169]	1	4					54	54	54	40.6	40.6	40.6	192.06	0	323.31	49075000000	1069	28.3107	28.3833	28.3867	28.4302	28.4765	28.5158	28.4839	28.358
	2.9599	0.823863	F8W7S5;A0A087WVV2;Q9P2E9;A0A087WU26	F8W7S5;A0A087WVV2;Q9P2E9;A0A087WU26	Ribosome-binding protein 1	RRBP1	76	Color2 [A=255, R=169, G=169, B=169]	1	4					14	14	13	25.4	25.4	24.2	84.325	0	120.94	1518500000	154	24.5562	23.6955	24.7782	24.1102	24.7643	23.6715	24.8158	24.1418
	0.203337	-0.0916409	A0A087WVY3;P35250;H7C5P4;H7C596	A0A087WVY3;P35250;H7C5P4	Replication factor C subunit 2	RFC2	78	Color2 [A=255, R=169, G=169, B=169]	1	4					5	5	5	31.9	31.9	31.9	28.377	0	228.43	1239100000	99	24.4063	24.5293	24.2283	24.7586	24.3179	23.973	24.1773	24.2355
	0.0326997	-0.0131288	A0A087WW40;Q9Y371	A0A087WW40;Q9Y371	Endophilin-B1	SH3GLB1	82	Color2 [A=255, R=169, G=169, B=169]	1	4					4	4	4	13.7	13.7	13.7	44.26	0	250.45	644160000	91	23.5841	23.7575	23.7744	24.0633	24.0449	23.9388	24.0859	23.7823
	0.468722	0.186637	A0A087WW66;Q99460;H7C378;H7BZR6;C9J9M4	A0A087WW66;Q99460	26S proteasome non-ATPase regulatory subunit 1	PSMD1	85	Color2 [A=255, R=169, G=169, B=169]	1	4					15	15	15	19.1	19.1	19.1	105.85	0	189.07	5758900000	218	26.9709	26.6895	27.2228	26.737	27.4038	27.2068	27.0505	27.2682
	0.262563	0.261139	A0A087WW77;Q15334	A0A087WW77;Q15334	Lethal(2) giant larvae protein homolog 1	LLGL1	86	Color2 [A=255, R=169, G=169, B=169]	1	4					3	3	3	5.2	5.2	5.2	114.43	0	21.315	70507000	20	22.2559	22.0561	22.9919	22.3279	22.9366	21.6163	22.0538	23.1933
	0.337916	-0.167569	A0A087WWF6;P49005;F8W8R3;C9IZD2;C9J8Z7;C9JLE1;C9JHC7;H7C1B3	A0A087WWF6;P49005;F8W8R3	DNA polymerase delta subunit 2	POLD2	90	Color2 [A=255, R=169, G=169, B=169]	1	4					7	7	7	23	23	23	54.695	0	323.31	2220000000	179	26.3077	26.3773	26.2536	26.4089	26.898	26.6882	25.9509	26.6061
	0.114032	0.0897226	A0A494C001;A0A499FJY3;A0A087WWP4;Q96T37	A0A494C001;A0A499FJY3;A0A087WWP4;Q96T37	Putative RNA-binding protein 15	RBM15	93	Color2 [A=255, R=169, G=169, B=169]	1	4					10	10	10	15.1	15.1	15.1	98.013	0	110.51	1304600000	117	23.9896	23.898	24.4981	24.4173	24.5235	24.3303	24.9467	24.9534
	0.0856575	0.149973	A0A087WWP8;Q5VWQ0;A0A0C4DGT8;A0A0C4DH79	A0A087WWP8;Q5VWQ0;A0A0C4DGT8	Round spermatid basic protein 1	RSBN1	94	Color2 [A=255, R=169, G=169, B=169]	1	4					6	6	6	12.7	12.7	12.7	84.975	0	51.237	410390000	47	24.1615	22.2829	24.082	24.1689	24.4637	24.0741	22.5084	24.0897
	0.536892	-0.803695	A0A087WWS1;Q96FV9;R4GMN4;A0A087WY84	A0A087WWS1;Q96FV9	THO complex subunit 1	THOC1	97	Color2 [A=255, R=169, G=169, B=169]	1	4					5	5	4	14.8	14.8	13.7	75.651	0	51.387	461540000	59	23.7708	23.7808	23.6247	23.6573	21.7739	24.3257	21.7606	22.381
	1.90668	0.319486	A0A087WWU8;D6R904;A0A494C0G0;H0YL80;H0YKX5;H0YKP3;F5H7S3;H7BYY1;H0YKJ4;H0YK48;A0A494BZZ2;B7Z596;A0A0S2Z4G6;Q6ZN40;P09493;Q5VU61	A0A087WWU8;D6R904		TPM3	98	Color2 [A=255, R=169, G=169, B=169]	1	4					23	23	7	60.4	60.4	14.5	26.42	0	323.31	35066000000	469	28.9021	28.4518	28.7497	28.4814	28.5193	28.3288	28.6775	28.3086
	0.0419625	0.0399642	A0A087WWW8;Q9Y6J0;B5MEB3;C9JT60;C9J068	A0A087WWW8;Q9Y6J0;B5MEB3	Calcineurin-binding protein cabin-1	CABIN1	100	Color2 [A=255, R=169, G=169, B=169]	1	4					5	5	5	4.9	4.9	4.9	240.76	0	228.21	467450000	105	23.7731	23.268	23.5995	22.8693	23.7657	24.0513	23.4364	24.2263
	1.16745	0.330847	A0A087WXM6;J3QQT2;J3KRX5;A0A0A6YYL6;P18621;J3QLC8;A0A0A0MRF8;J3KRB3;A0A087WWH0;J3QS96;A0A087WY81;J3KSJ0	A0A087WXM6;J3QQT2;J3KRX5;A0A0A6YYL6;P18621;J3QLC8;A0A0A0MRF8	60S ribosomal protein L17	RPL17;RPL17-C18orf32	106	Color2 [A=255, R=169, G=169, B=169]	1	4					7	7	7	41.4	41.4	41.4	19.586	0	323.31	14677000000	306	30.2786	29.6962	30.0289	29.5033	29.6214	29.5965	29.9798	29.7894
	0.162343	0.0694466	Q96CB8;A0A087WXN4;E9PGI3	Q96CB8;A0A087WXN4;E9PGI3	Integrator complex subunit 12	INTS12	107	Color2 [A=255, R=169, G=169, B=169]	1	4					2	2	2	8.4	8.4	8.4	48.807	0	59.375	233660000	37	22.9788	22.612	22.4868	22.3425	22.6188	22.4897	22.2533	22.6158
	3.62725	0.611678	A0A087WXU0;Q9NWS8;A0A2R8Y4J4;A0A2R8Y4P5	A0A087WXU0;Q9NWS8;A0A2R8Y4J4	Required for meiotic nuclear division protein 1 homolog	RMND1	109	Color2 [A=255, R=169, G=169, B=169]	1	4					5	5	5	20.8	20.8	20.8	32.26	0	22.392	150520000	57	23.3578	22.6882	23.3574	22.7095	23.5422	22.7557	23.2182	22.8754
	0.1769	-0.0982594	A0A499FIX8;H7BXI1;A0A087WXU3;A0FGR8	A0A499FIX8;H7BXI1;A0A087WXU3;A0FGR8	Extended synaptotagmin-2	ESYT2	110	Color2 [A=255, R=169, G=169, B=169]	1	4					8	8	8	13.7	13.7	13.7	93.977	0	76.897	1199300000	96	25.1437	25.1214	25.4058	25.5665	25.2285	25.3744	24.7199	24.8287
	1.31376	0.356248	A0A087WY03;E5RFV3	A0A087WY03;E5RFV3		SREK1	113	Color2 [A=255, R=169, G=169, B=169]	1	4					3	3	3	34	34	34	10.713	0	268.68	1069800000	97	26.2241	25.8181	26.3768	26.1986	26.7307	26.1968	26.5181	26.2112
	0.165196	-0.547285	Q9NP79;A0A087WY55;Q5TGM0	Q9NP79;A0A087WY55	Vacuolar protein sorting-associated protein VTA1 homolog	VTA1	114	Color2 [A=255, R=169, G=169, B=169]	1	4					5	5	5	14.3	14.3	14.3	33.879	0	19.817	1508700000	54	22.0215	25.2986	25.365	21.8299	25.6675	25.3989	22.7411	25.4568
	0.59977	-0.493387	A0A087WY71;E9PFW3;Q96CW1;C9JJ47;C9JJD3;H7C4C3;C9JPV8;C9JTK4;C9JGT8	A0A087WY71;E9PFW3;Q96CW1;C9JJ47	AP-2 complex subunit mu	AP2M1	116	Color2 [A=255, R=169, G=169, B=169]	1	4					5	5	5	15	15	15	49.526	0	121.89	532250000	94	25.4099	25.6195	25.2906	25.8078	23.9973	24.8667	24.7448	25.1221
	0.480436	-1.3267	D6RFM0;D6RAH7;H9KV45;A0A0A0MQU3;A0A087WY85;P62837;P61077;D6RAW0;D6RA11;A0A087WW00;C9J9H9;Q9Y2X8;P51668	D6RFM0;D6RAH7;H9KV45;A0A0A0MQU3;A0A087WY85;P62837;P61077;D6RAW0	Ubiquitin-conjugating enzyme E2 D2;Ubiquitin-conjugating enzyme E2 D3	UBE2D2;UBE2D3	118	Color2 [A=255, R=169, G=169, B=169]	1	4					3	3	3	54.1	54.1	54.1	11.065	0	133.93	6259800000	79	27.6215	27.4524	27.3837	27.5569	26.4329	27.108	22.2739	26.9015
	0.331801	0.427266	A0A140T9S0;A0A0G2JLV0;A0A087WYD6;X5CMH5;E7ENX8;Q03519	A0A140T9S0;A0A0G2JLV0;A0A087WYD6;X5CMH5;E7ENX8;Q03519	Antigen peptide transporter 2	TAP2	120	Color2 [A=255, R=169, G=169, B=169]	1	4					2	2	2	3.4	3.4	3.4	72.046	0	7.3135	188140000	36	21.2264	22.7466	23.2464	21.9132	23.3723	22.4998	23.2829	22.2592
	1.46286	1.23189	A0A087WYF9;Q8TEE9	A0A087WYF9		SAP25	122	Color2 [A=255, R=169, G=169, B=169]	1	4					3	3	3	17.8	17.8	17.8	31.395	0	19.182	388460000	30	23.4161	22.3376	23.9431	22.1342	22.4782	22.6147	23.2551	21.0785
	0.68829	-0.156002	A0A087WYJ2;M0R2B7;P28340;M0QZR8;A0A2R8Y705;M0QXE6;M0QXQ2;M0R3H8	A0A087WYJ2;M0R2B7;P28340;M0QZR8	DNA polymerase;DNA polymerase delta catalytic subunit	POLD1	124	Color2 [A=255, R=169, G=169, B=169]	1	4					30	30	12	41.6	41.6	16.2	121.18	0	323.31	9616600000	445	26.9807	27.2521	27.1762	27.4124	27.3294	27.5262	27.2458	27.1653
	0.664586	0.162692	O43399;A0A087WYR3;A0A087WZ51	O43399;A0A087WYR3;A0A087WZ51	Tumor protein D54	TPD52L2	126	Color2 [A=255, R=169, G=169, B=169]	1	4					7	7	7	36.9	36.9	36.9	22.237	0	323.31	2882400000	139	25.2136	25.129	25.1886	25.0861	25.1901	25.1669	25.6552	25.2146
	0.043947	-0.0952206	A0A087WYS1;E7EUC7;Q16851;C9JWG0;C9JVG3;C9JQU9;C9JNZ1;C9J6Q0;C9JTZ5;C9JUW1	A0A087WYS1;E7EUC7;Q16851	UTP--glucose-1-phosphate uridylyltransferase	UGP2	127	Color2 [A=255, R=169, G=169, B=169]	1	4					6	6	6	19.7	19.7	19.7	56.967	0	191.97	1230700000	56	25.3496	25.2846	24.5312	25.3439	22.9801	22.9243	24.4312	24.12
	0.894685	-0.46742	H3BS73;H3BRT2;H3BQ55;H3BNT3;H3BNB2;H3BMF3;A0A087WYU2;Q96S19	H3BS73;H3BRT2;H3BQ55;H3BNT3;H3BNB2;H3BMF3;A0A087WYU2;Q96S19	UPF0585 protein C16orf13	C16orf13	129	Color2 [A=255, R=169, G=169, B=169]	1	4					2	2	2	31.1	31.1	31.1	11.138	0	9.3034	149860000	26	22.4495	22.5827	22.5297	23.3393	22.5217	23.2118	22.0937	22.3304
	2.37427	-0.499588	A0A087WZ13;E9PAU2;Q8IY67;K7EKR9;K7EQG2	A0A087WZ13;E9PAU2;Q8IY67	Ribonucleoprotein PTB-binding 1	RAVER1	131	Color2 [A=255, R=169, G=169, B=169]	1	4					14	14	14	32.9	32.9	32.9	77.843	0	323.31	4283100000	327	24.8485	25.2992	24.999	25.3496	25.1316	25.5383	24.9188	25.7091
	1.45403	-1.09816	A0A590UK10;A0A3B3IPE9;A0A087WZG4;Q6ZSZ5;M0QZS0	A0A590UK10;A0A3B3IPE9;A0A087WZG4;Q6ZSZ5	Rho guanine nucleotide exchange factor 18	ARHGEF18	137	Color2 [A=255, R=169, G=169, B=169]	1	4					3	3	3	5.4	5.4	5.4	121.99	0	36.146	412600000	42	22.7868	23.4671	22.0332	23.4672	23.4726	23.7692	21.6893	23.6709
	0.2503	0.0766907	Q5TBB1;A0A2R8YCP1;A0A2R8Y6Y1;A0A2R8YGP2;A0A2R8YCJ4;A0A087WZJ6;A0A2R8Y761;A0A2R8YCX2;A0A2R8Y883;A0A2R8Y7R8;A0A2R8Y687;A0A2R8YE60;A0A2R8Y4S2;A0A2R8Y6M7;A0A2R8Y7Q3;A0A2R8YEC1;A0A087WXR7;A0A2R8Y6Q6;A0A2R8YEH2;A0A2R8Y459;A0A2R8YEU9;A0A2R8YEQ4;A0A2R8YEB4;A0A2R8YEK5;A0A2R8Y7A3	Q5TBB1;A0A2R8YCP1;A0A2R8Y6Y1;A0A2R8YGP2;A0A2R8YCJ4;A0A087WZJ6;A0A2R8Y761;A0A2R8YCX2;A0A2R8Y883;A0A2R8Y7R8;A0A2R8Y687;A0A2R8YE60;A0A2R8Y4S2;A0A2R8Y6M7;A0A2R8Y7Q3;A0A2R8YEC1;A0A087WXR7;A0A2R8Y6Q6;A0A2R8YEH2;A0A2R8Y459;A0A2R8YEU9	Ribonuclease H2 subunit B	RNASEH2B	138	Color2 [A=255, R=169, G=169, B=169]	1	4					4	4	4	21.2	21.2	21.2	35.138	0	73.142	3027300000	102	26.1901	25.787	26.0484	25.9406	25.8429	25.8961	25.6453	25.7963
	0.446316	0.942161	A0A087WZK0;P49366;Q5J8M5;M0R253;M0QX43;A0A3B3IU31;B4E3M2;M0R0V2;M0R264;M0R0J4;M0QYZ7;M0R1T2	A0A087WZK0;P49366;Q5J8M5	Deoxyhypusine synthase	DHPS	139	Color2 [A=255, R=169, G=169, B=169]	1	4					5	5	5	20	20	20	41.114	0	98.978	529500000	78	26.1014	25.3768	25.5966	25.6206	25.3189	26.0595	25.8109	22.0023
	0.24619	-0.791508	A0A087WZK9;B3KS98;O15372;E5RJT0;E5RGU4	A0A087WZK9;B3KS98;O15372;E5RJT0	Eukaryotic translation initiation factor 3 subunit H	EIF3H	140	Color2 [A=255, R=169, G=169, B=169]	1	4					7	7	7	28.7	28.7	28.7	39.589	0	24.035	1780700000	82	25.2761	25.6817	25.2867	26.0982	21.6636	22.4384	22.2538	23.4279
	0.0207535	-0.0225658	A0A087X2E5;A0A087WZN1;O43837;A0A0D9SG66	A0A087X2E5;A0A087WZN1;O43837	Isocitrate dehydrogenase [NAD] subunit, mitochondrial;Isocitrate dehydrogenase [NAD] subunit beta, mitochondrial	IDH3B	141	Color2 [A=255, R=169, G=169, B=169]	1	4					4	4	4	19.9	19.9	19.9	41.219	0	84.916	1612600000	83	25.0885	24.7221	25.0715	24.8707	25.556	25.4061	25.4554	26.2627
	0.470089	-0.51141	A0A087WZR3;H9KVA9;A0A0D9SF50;P46736	A0A087WZR3;H9KVA9;A0A0D9SF50;P46736	Lys-63-specific deubiquitinase BRCC36	BRCC3	143	Color2 [A=255, R=169, G=169, B=169]	1	4					2	2	1	9.2	9.2	4.1	33.404	0	6.7958	117150000	37	22.077	23.4968	22.0749	21.6008	22.6386	22.2248	21.92	23.4338
	0.332539	0.694624	A0A087WZT3;Q9H3K6;H3BV85;H3BTW0;A0A0B4J295;H3BVE0	A0A087WZT3;Q9H3K6;H3BV85;H3BTW0;A0A0B4J295;H3BVE0	BolA-like protein 2	BOLA2;BOLA2B	144	Color2 [A=255, R=169, G=169, B=169]	1	4					2	2	2	23	23	23	16.932	0	89.531	3091800000	40	25.7237	25.0635	25.6572	25.2289	24.619	22.2271	25.4834	26.1853
	0.362914	0.101622	A0A087X054;A0A494C039;Q9Y4L1;E9PJ21;A0A087WWI4;K7EQK2;Q9BST8;J3QQH7;J3QLE9;J3QL06;J3KTF1;A0A087X214;A0A087WW13	A0A087X054;A0A494C039;Q9Y4L1;E9PJ21;A0A087WWI4;K7EQK2	Hypoxia up-regulated protein 1	HYOU1	148	Color2 [A=255, R=169, G=169, B=169]	1	4					18	18	18	28.3	28.3	28.3	104.78	0	323.31	10991000000	479	27.0766	27.1278	27.2744	27.2365	27.1891	26.9608	26.9662	26.7748
	0.0709081	0.0664954	A0A087X0P0;Q02224	A0A087X0P0;Q02224	Kinesin-like protein;Centromere-associated protein E	CENPE	155	Color2 [A=255, R=169, G=169, B=169]	1	4					7	7	7	3.6	3.6	3.6	312.1	0	7.0594	86482000	52	21.6936	22.1229	22.5945	21.45	22.0731	21.9328	22.2077	22.7971
	0.47318	-0.586094	A0A087X0Q9;Q9BVL4	A0A087X0Q9;Q9BVL4	Selenoprotein O	SELO	156	Color2 [A=255, R=169, G=169, B=169]	1	4					5	5	5	14.8	14.8	14.8	73.338	0	36.8	231160000	54	22.7132	24.0407	24.1437	23.763	24.4224	23.6057	22.2826	24.4969
	0.257848	-0.588939	Q8N6M0;A0A087X0W9;A0A0C4DH76	Q8N6M0;A0A087X0W9	OTU domain-containing protein 6B	OTUD6B	159	Color2 [A=255, R=169, G=169, B=169]	1	4					3	3	3	14	14	14	33.812	0	15.043	308360000	39	23.1653	24.8269	24.9952	25.0988	22.3592	22.6563	22.2394	22.533
	0.121755	0.0454302	A0A0G2JN29;A0A087X117;Q15155;A0A0G2JP90;A0A087WW46;H3BUC9	A0A0G2JN29;A0A087X117;Q15155;A0A0G2JP90;A0A087WW46	Nodal modulator 1	NOMO1	160	Color2 [A=255, R=169, G=169, B=169]	1	4					17	17	2	21.5	21.5	3.2	139.54	0	290.62	2354100000	181	26.9144	26.8919	26.9569	26.9725	26.7773	26.8478	26.6688	26.4236
	0.12852	-0.20738	P54252;F5H211;A0A2R8Y3X7;G3V3R7;A0A087X1A8;A0A0A0MS38;D3VVH9;G3V4U9;G3V2G1;G3V3T6;C9JQV6;G3V2G2;A0A087WXY4;G3V328;E9PJN5;G3V526;S4R399;A0A2R8Y888;D3VVP3;G3V5H3;G3V4F4;G3V4F5;G3V3S5;G3V4B1;G3V390;D6R9I5;G3V3A6	P54252;F5H211;A0A2R8Y3X7;G3V3R7;A0A087X1A8;A0A0A0MS38;D3VVH9;G3V4U9;G3V2G1;G3V3T6;C9JQV6;G3V2G2;A0A087WXY4;G3V328;E9PJN5;G3V526	Ataxin-3	ATXN3	163	Color2 [A=255, R=169, G=169, B=169]	1	4					5	5	5	21.3	21.3	21.3	41.25	0	193.58	419000000	53	23.3377	22.7095	23.3725	23.1125	22.4698	23.7555	21.4286	21.8607
	1.06805	-1.05638	A0A087X1N4;Q8IYJ3	A0A087X1N4;Q8IYJ3	Synaptotagmin-like protein 1	SYTL1	169	Color2 [A=255, R=169, G=169, B=169]	1	4					6	6	6	18.7	18.7	18.7	54.506	0	57.722	199720000	47	21.4922	24.0502	22.3823	23.8081	23.704	22.9372	22.5114	23.5199
	0.9721	-0.249456	A0A087X1Z3;Q9UL46;H0YM70;H0YKU2	A0A087X1Z3;Q9UL46;H0YM70	Proteasome activator complex subunit 2	PSME2	172	Color2 [A=255, R=169, G=169, B=169]	1	4					9	9	9	48.4	48.4	48.4	29.126	0	323.31	8126600000	129	27.6919	27.8239	27.4621	28.116	27.8957	27.712	27.4958	27.8914
	0.163092	0.212784	A0A087X211;Q8TCG1	A0A087X211;Q8TCG1	Protein CIP2A	KIAA1524	174	Color2 [A=255, R=169, G=169, B=169]	1	4					6	6	6	10.2	10.2	10.2	102.28	0	97.763	229980000	68	22.7699	22.7724	22.6151	22.5927	21.796	22.8018	22.7926	20.9554
	0.850274	-0.535642	Q2M389;A0A087X256;F8VYH7	Q2M389;A0A087X256	WASH complex subunit 7	KIAA1033	175	Color2 [A=255, R=169, G=169, B=169]	1	4					4	4	4	5.8	5.8	5.8	136.4	0	19.364	132610000	39	22.1942	22.8005	21.8501	22.389	21.5554	22.64	21.6232	21.5361
	0.652669	0.287356	A0A087X295;Q9NNW5;E9PDU5;E9PBK6;Q6PKC6;C9K020;V9GZ65;E5RFX3;F8WE36;C9JFP6;V9GYU1	A0A087X295;Q9NNW5;E9PDU5;E9PBK6	WD repeat-containing protein 6	WDR6	176	Color2 [A=255, R=169, G=169, B=169]	1	4					7	7	7	10.6	10.6	10.6	125	0	144.05	501420000	79	23.4646	23.6675	23.4394	23.0667	24.1651	23.3813	23.5487	23.353
	0.504691	-0.202584	A0A087X2D0;P84103	A0A087X2D0;P84103	Serine/arginine-rich splicing factor 3	SRSF3	179	Color2 [A=255, R=169, G=169, B=169]	1	4					4	3	3	49.5	49.5	49.5	10.32	0	126.58	49422000000	117	30.3562	30.2003	30.1757	30.6081	29.9956	30.2817	29.7405	29.9882
	0.257197	-0.128777	A0A087X2D5;Q9BRJ2;A0A0G2JMS5;A0A087WU62	A0A087X2D5;Q9BRJ2	39S ribosomal protein L45, mitochondrial	MRPL45	180	Color2 [A=255, R=169, G=169, B=169]	1	4					4	4	4	20.9	20.9	20.9	35.29	0	209.14	2203200000	95	25.3464	25.3486	25.1235	25.1439	25.4421	25.5511	25.5995	25.9831
	1.75456	0.684308	A0A087X2H1;Q9ULT8;H0YJD4;G3V4V5;H0YJP0;A0A087WVU6	A0A087X2H1;Q9ULT8;H0YJD4	E3 ubiquitin-protein ligase HECTD1	HECTD1	182	Color2 [A=255, R=169, G=169, B=169]	1	4					11	11	11	7.8	7.8	7.8	289.63	0	26.542	422400000	101	22.9842	22.4676	23.0901	22.0891	23.5754	22.8386	23.2169	22.7342
	0.223644	0.0355625	A0A087X2I1;P62333;H0YJC0;H0YJX2;H0YJS8;H0YJE9;H0YJT1	A0A087X2I1;P62333	26S protease regulatory subunit 10B	PSMC6	183	Color2 [A=255, R=169, G=169, B=169]	1	4					13	13	13	37.5	37.5	37.5	45.796	0	285.36	9171500000	572	28.0918	28.1628	28.0751	28.097	28.3439	28.1576	28.2009	28.152
	0.173589	0.133801	C9JFE4;A0A096LP07;A0A096LPJ3;A8K070;Q13098;J3QLT0;J3KSA5;J3KRJ4;J3QQX0;J3QS84;J3QS88;J3KTB0;J3QLE8;J3QL53;J3KRE8	C9JFE4;A0A096LP07;A0A096LPJ3;A8K070;Q13098;J3QLT0;J3KSA5;J3KRJ4	COP9 signalosome complex subunit 1	GPS1	185	Color2 [A=255, R=169, G=169, B=169]	1	4					8	8	8	20.4	20.4	20.4	53.371	0	169	1366000000	128	26.0614	25.9684	26.2417	25.7735	26.6295	26.771	25.8177	25.7021
	0.369447	-0.45008	E7ESD2;A0A0A0MR88;A0A096LPC5;Q9Y4E1;Q641Q2;A0A087WYF6;F8W7U3;J3KP36;Q5T1D7;A0A0A0MT65	E7ESD2;A0A0A0MR88;A0A096LPC5;Q9Y4E1;Q641Q2;A0A087WYF6;F8W7U3;J3KP36	WASH complex subunit FAM21C;WASH complex subunit FAM21A	FAM21A;FAM21C	188	Color2 [A=255, R=169, G=169, B=169]	1	4					3	3	3	3.8	3.8	3.8	140.17	0	10.505	262800000	31	22.688	23.8255	21.5775	22.0692	23.3397	23.2143	22.9629	23.2593
	0.0208466	-0.0185227	P0DPI2;A0A0B4J2D5;A0A096LPI6;A0A096LNJ1;A0A096LP73;A0A2R8Y6K9;A0A096LNH5;A0A2R8YDR7;F2Z2Q0;A0A096LP12;H7C1F6;H7C2G3	P0DPI2;A0A0B4J2D5;A0A096LPI6;A0A096LNJ1;A0A096LP73;A0A2R8Y6K9;A0A096LNH5;A0A2R8YDR7;F2Z2Q0;A0A096LP12		C21orf33	189	Color2 [A=255, R=169, G=169, B=169]	1	4					3	3	3	26.9	26.9	26.9	28.17	0	119.61	3702600000	153	28.0242	28.4261	28.1149	28.3356	27.6544	27.5039	27.729	27.3311
	2.1846	3.63605	U3KQC1;A0A0A0MQU0;Q9BV38;K7EIR0;K7EML4	U3KQC1;A0A0A0MQU0;Q9BV38;K7EIR0	WD repeat-containing protein 18	WDR18	194	Color2 [A=255, R=169, G=169, B=169]	1	4					4	4	4	10.9	10.9	10.9	43.237	0	229.96	1179200000	37	26.6634	22.8055	26.4324	21.8809	23.1406	21.581	26.5439	21.9688
	0.13616	0.227535	H7C3V9;H7C277;A0A0A0MQU4;Q96I15;H7C1N7;C9JNL5;H7C4A1	H7C3V9;H7C277;A0A0A0MQU4;Q96I15;H7C1N7	Selenocysteine lyase	SCLY	195	Color2 [A=255, R=169, G=169, B=169]	1	4					5	5	5	30.3	30.3	30.3	26.198	0	12.281	294530000	59	24.1107	24.3421	24.2322	24.8924	24.4087	24.8102	24.425	22.2217
	0.466325	1.71929	A0A0A0MR02;P45880;Q5JSD2;Q5JSD1	A0A0A0MR02;P45880	Voltage-dependent anion-selective channel protein 2	VDAC2	197	Color2 [A=255, R=169, G=169, B=169]	1	4					5	5	5	26.6	26.6	26.6	30.348	0	168.62	8120000000	388	29.1131	29.0744	29.1806	28.8355	29.6773	22.488	28.6433	29.3392
	0.0641728	0.0716195	H3BM50;H3BPU5;H3BPT1;H3BN58;A0A0A0MR05;Q9BVC4;H3BR25;H3BSZ4;H3BR38;H3BQ74;I3L2E7	H3BM50;H3BPU5;H3BPT1;H3BN58;A0A0A0MR05;Q9BVC4;H3BR25;H3BSZ4;H3BR38	Target of rapamycin complex subunit LST8	MLST8	199	Color2 [A=255, R=169, G=169, B=169]	1	4					4	4	4	45.7	45.7	45.7	12.812	0	61.798	249570000	50	22.9119	22.9642	23.2366	22.1695	23.0083	23.6737	23.6394	23.7024
	0.151981	0.118331	A0A0A0MRA5;B7Z4B8;Q9BUJ2;M0R3F1;M0QYZ0;M0R203;M0QZV6;M0R0K8;M0QYI8	A0A0A0MRA5;B7Z4B8;Q9BUJ2;M0R3F1	Heterogeneous nuclear ribonucleoprotein U-like protein 1	HNRNPUL1	202	Color2 [A=255, R=169, G=169, B=169]	1	4					16	16	16	25.1	25.1	25.1	85.939	0	323.31	3085600000	191	26.3968	26.3776	26.1845	26.4595	26.1914	26.1711	25.9407	25.2318
	0.10811	-0.155221	A0A0A0MRB5;Q8WXG6;C9JLZ9;C9K0L0;A0A0U1RR25;F8W8U2	A0A0A0MRB5;Q8WXG6	MAP kinase-activating death domain protein	MADD	204	Color2 [A=255, R=169, G=169, B=169]	1	4					5	5	5	4.7	4.7	4.7	176.55	0	85.508	194050000	44	23.0571	23.3647	23.7903	23.0428	21.6408	23.6453	23.5413	22.5977
	0.416091	0.349222	A0A0A0MRF6;Q99996;A0A0A0MRE9;H7BYL6;A0A2R8Y590;H0Y6Q0;A0A6I8PUD8;A0A087WX84;A0A6I8PUA5;REV__A0A2R8Y7M3;REV__P26038;REV__P35241;REV__A0A2R8Y5S7;REV__A0A1X7SBS1;REV__A0A1W2PPS1;REV__Q00839	A0A0A0MRF6;Q99996;A0A0A0MRE9	A-kinase anchor protein 9	AKAP9	208	Color2 [A=255, R=169, G=169, B=169]	1	4					8	8	7	3	3	2.9	453.49	0	94.328	213620000	61	23.0613	22.8718	22.205	21.7532	23.1781	22.4125	22.0758	22.0858
	0.183368	-0.306837	A0A0A0MRJ6;P22061;F6S8N6;A0A3F2YNX8;C9J0F2;F8WDT3;F8WAV5;F8WAX2	A0A0A0MRJ6;P22061;F6S8N6;A0A3F2YNX8	Protein-L-isoaspartate O-methyltransferase;Protein-L-isoaspartate(D-aspartate) O-methyltransferase	PCMT1	212	Color2 [A=255, R=169, G=169, B=169]	1	4					9	9	9	57.5	57.5	57.5	30.315	0	220.03	2766500000	97	25.8021	25.4109	25.6229	25.4319	23.0949	24.9622	25.5463	25.4886
	0.468591	1.13987	A0A0A0MRM9;Q14978;S4R402;S4R341;S4R349;S4R3C2	A0A0A0MRM9;Q14978	Nucleolar and coiled-body phosphoprotein 1	NOLC1	214	Color2 [A=255, R=169, G=169, B=169]	1	4					8	8	8	16.9	16.9	16.9	74.543	0	323.31	4916600000	74	27.1735	26.8931	26.984	27.1677	26.7685	26.3015	26.4844	22.4887
	2.25394	-1.11229	A0A0U1RQK7;A0A0A0MSA7;O43432	A0A0U1RQK7;A0A0A0MSA7;O43432	Eukaryotic translation initiation factor 4 gamma 3	EIF4G3	231	Color2 [A=255, R=169, G=169, B=169]	1	4					7	5	5	6.3	4.9	4.9	195.27	0	34.391	172600000	58	22.514	23.861	23.2636	23.5048	22.2906	23.9781	23.0054	24.1788
	0.084195	0.0810289	A0A0A0MSI8;O00471;F8W9B8;G3V4Z7	A0A0A0MSI8;O00471;F8W9B8	Exocyst complex component 5	EXOC5	233	Color2 [A=255, R=169, G=169, B=169]	1	4					5	5	5	8.9	8.9	8.9	82.118	0	19.361	142870000	77	22.741	22.8818	22.3443	22.7995	22.0871	21.7167	23.1088	22.5591
	0.299046	0.717358	A0A0A0MSN9;P18615;A0A0G2JI50;E9PD43;A0A0A0MT02	A0A0A0MSN9;P18615;A0A0G2JI50;E9PD43;A0A0A0MT02	Negative elongation factor E	NELFE	237	Color2 [A=255, R=169, G=169, B=169]	1	4					3	3	3	12	12	12	38.08	0	105.82	296760000	52	24.9519	21.9016	21.9054	22.3042	25.0771	24.5926	22.5844	22.851
	0.109793	0.10382	A0A0A0MTR6;A0A0C4DFN8;A0A0A0MSZ4;A0A0A0MT64;P22570;A0A0A0MTN9;J3QQX3;A0A0C4DGN7;J3KS64;J3QKZ8;J3QQW7	A0A0A0MTR6;A0A0C4DFN8;A0A0A0MSZ4;A0A0A0MT64;P22570;A0A0A0MTN9;J3QQX3;A0A0C4DGN7	NADPH:adrenodoxin oxidoreductase, mitochondrial	FDXR	243	Color2 [A=255, R=169, G=169, B=169]	1	4					5	5	5	15.5	15.5	15.5	52.89	0	21.173	230720000	36	22.3555	22.4902	22.4425	23.0628	23.525	22.1383	22.2837	22.5002
	0.656991	-1.0683	A0A0A0MT33;Q9UPN6	A0A0A0MT33;Q9UPN6	Protein SCAF8	SCAF8	245	Color2 [A=255, R=169, G=169, B=169]	1	4					6	6	6	6.3	6.3	6.3	148.86	0	18.574	337090000	44	20.7753	24.1569	24.0428	23.8741	24.0781	24.2788	23.0417	23.9012
	0.513088	0.20565	A0A0A0MTB8;Q8NI36	A0A0A0MTB8;Q8NI36	WD repeat-containing protein 36	WDR36	248	Color2 [A=255, R=169, G=169, B=169]	1	4					13	13	13	20	20	20	99.365	0	323.31	1267500000	152	25.6891	25.2954	25.7737	25.2761	25.3742	25.0157	25.1494	25.5765
	1.39323	-0.377566	A0A0A0MTC1;A0A0A0MTR7;Q63HN8	A0A0A0MTC1;A0A0A0MTR7;Q63HN8	E3 ubiquitin-protein ligase RNF213	RNF213	249	Color2 [A=255, R=169, G=169, B=169]	1	4					6	6	6	1.7	1.7	1.7	596.48	0	133.44	129520000	54	22.6751	23.1421	22.7191	23.3665	22.8373	22.9193	22.4858	22.7996
	0.589851	0.655281	Q13418;A0A0A0MTH3;A0A087WWY6	Q13418;A0A0A0MTH3	Integrin-linked protein kinase	ILK	251	Color2 [A=255, R=169, G=169, B=169]	1	4					5	5	5	15.5	15.5	15.5	51.419	0	5.2227	640490000	55	23.4846	23.2883	23.565	21.9061	22.578	22.0862	23.9416	23.6674
	0.392448	0.274204	A0A0A0MTH9;O14981	A0A0A0MTH9;O14981	TATA-binding protein-associated factor 172	BTAF1	252	Color2 [A=255, R=169, G=169, B=169]	1	4					11	11	11	8.3	8.3	8.3	206.93	0	257.97	690780000	96	24.5601	24.756	24.8874	25.2553	25.7937	24.9073	25.4996	24.7253
	0.0598327	0.205387	A0A0A0MTL5;Q13309;D6RAG5;D6R9R7	A0A0A0MTL5;Q13309	S-phase kinase-associated protein 2	SKP2	254	Color2 [A=255, R=169, G=169, B=169]	1	4					6	6	6	24.4	24.4	24.4	48.885	0	13.24	524900000	58	22.9998	25.6326	25.8459	23.2138	23.2451	22.212	21.6817	21.8925
	0.224109	-0.318513	Q13617;A0A0A0MTN0;Q5T2B5	Q13617;A0A0A0MTN0;Q5T2B5	Cullin-2	CUL2	255	Color2 [A=255, R=169, G=169, B=169]	1	4					4	4	4	9.7	9.7	9.7	86.982	0	11.009	494590000	59	21.6769	23.0419	22.8444	23.9334	23.4016	22.0904	22.115	22.2464
	0.461134	0.381158	Q96JP5;A0A0A6YYC7;H3BTR0	Q96JP5;A0A0A6YYC7;H3BTR0	E3 ubiquitin-protein ligase ZFP91	ZFP91;ZFP91-CNTF	258	Color2 [A=255, R=169, G=169, B=169]	1	4					4	4	4	11.8	11.8	11.8	63.444	0	33.357	311640000	70	22.9762	22.0079	22.6989	21.8457	22.7451	22.5482	22.9723	23.4661
	0.970444	0.29301	A0A0B4J1Z1;C9JAB2;Q16629	A0A0B4J1Z1;C9JAB2;Q16629	Serine/arginine-rich splicing factor 7	SRSF7	263	Color2 [A=255, R=169, G=169, B=169]	1	4					6	6	5	42.3	42.3	42.3	15.763	0	48.99	30469000000	108	29.7369	29.2719	29.5639	29.2681	29.8487	29.1876	29.5277	29.7776
	0.0160009	-0.0129476	A0A0B4J2A0;Q9UHJ6	A0A0B4J2A0;Q9UHJ6	Sedoheptulokinase	TRPV1;SHPK	267	Color2 [A=255, R=169, G=169, B=169]	1	4					4	4	4	13	13	13	51.504	0	64.505	397090000	56	24.6369	24.3615	24.4207	24.4298	24.6875	24.3994	24.8307	25.4368
	0.809704	-3.47693	Q5W0H4;A0A0B4J2C3;P13693;J3KPG2;E9PJF7;Q56UQ5	Q5W0H4;A0A0B4J2C3;P13693;J3KPG2;E9PJF7	Translationally-controlled tumor protein	TPT1	268	Color2 [A=255, R=169, G=169, B=169]	1	4					3	3	3	22.3	22.3	22.3	21.525	0	172.12	9847600000	142	30.0797	30.2535	30.0946	29.8533	22.2436	29.8117	23.212	29.619
	0.191927	0.0869875	A0A0B4J2E5;Q15269;C9J544	A0A0B4J2E5;Q15269	Periodic tryptophan protein 2 homolog	PWP2	269	Color2 [A=255, R=169, G=169, B=169]	1	4					10	10	10	14.9	14.9	14.9	102.45	0	94.878	1904100000	152	24.7537	24.6102	25.0381	24.9709	24.9604	24.5193	24.9419	25.2458
	0.127207	0.0699549	A0A0C4DFL7;Q16850;H7C0D0;C9IYR8;A0A3B3ITR4	A0A0C4DFL7;Q16850	Lanosterol 14-alpha demethylase	CYP51A1	271	Color2 [A=255, R=169, G=169, B=169]	1	4					5	5	5	17.7	17.7	17.7	57.278	0	118.18	286840000	80	22.6262	21.8882	22.6604	22.5342	22.0867	22.488	22.3165	22.4996
	0.863719	0.807975	A0A0C4DFL8;F5GX28;O94953;K7EQ54	A0A0C4DFL8;F5GX28;O94953	Lysine-specific demethylase 4B	KDM4B	272	Color2 [A=255, R=169, G=169, B=169]	1	4					3	3	3	4.5	4.5	4.5	121.9	0	60.494	152770000	30	22.3137	22.3871	23.3601	22.1546	21.7554	21.6651	23.5319	21.5225
	0.193624	-0.184766	X6RJB2;X6RGT4;X6RHD7;A0A0C4DFV0;Q9H469;X6RCZ8	X6RJB2;X6RGT4;X6RHD7;A0A0C4DFV0;Q9H469;X6RCZ8	F-box/LRR-repeat protein 15	FBXL15	276	Color2 [A=255, R=169, G=169, B=169]	1	4					2	2	2	16.8	16.8	16.8	21.048	0	41.278	137350000	52	21.5157	23.1925	22.5652	22.4032	22.3755	22.3999	22.7575	21.9574
	0.656616	0.390734	A0A0C4DFW4;Q5JUR7	A0A0C4DFW4;Q5JUR7	Testis-expressed sequence 30 protein	TEX30	277	Color2 [A=255, R=169, G=169, B=169]	1	4					3	3	3	24.7	24.7	24.7	21.22	0	103.89	1558600000	84	26.5147	26.3457	26.4164	25.9629	27.3397	26.3376	26.8497	26.9115
	0.142748	-0.290629	A0A0C4DFX9;Q9H3P2;H0Y3X6;H7C3C2;F8W954;F8WF98;H7C2M8;H7C0W2;C9JHL4	A0A0C4DFX9;Q9H3P2;H0Y3X6	Negative elongation factor A	NELFA	279	Color2 [A=255, R=169, G=169, B=169]	1	4					3	3	3	7.8	7.8	7.8	58.499	0	17.031	248210000	38	22.8561	24.6134	24.1432	24.4548	22.9298	24.5687	24.4931	21.9478
	0.0662093	0.0859179	A0A0C4DG07;O60934	A0A0C4DG07;O60934	Nibrin	NBN	282	Color2 [A=255, R=169, G=169, B=169]	1	4					2	2	2	4.6	4.6	4.6	75.968	0	5.6385	34352000	30	22.1441	23.1171	22.1165	21.223	23.1044	22.3873	22.1337	22.4278
	1.1331	0.149103	C9J9K3;A0A0C4DG17;P08865;F8WD59	C9J9K3;A0A0C4DG17;P08865	40S ribosomal protein SA	RPSA	283	Color2 [A=255, R=169, G=169, B=169]	1	4					13	13	13	57.8	57.8	57.8	29.404	0	323.31	65510000000	593	29.783	29.4773	29.6556	29.5576	29.4691	29.4467	29.638	29.4678
	0.498351	-0.182705	Q7L014;A0A0C4DG89;D6RJA6	Q7L014;A0A0C4DG89	Probable ATP-dependent RNA helicase DDX46	DDX46	291	Color2 [A=255, R=169, G=169, B=169]	1	4					20	20	20	24.8	24.8	24.8	117.36	0	165.02	2921400000	218	24.7029	24.8755	24.6188	24.8597	25.0477	24.9925	24.2989	24.6714
	0.470536	-0.101529	Q8NI27;A0A0C4DG98;H0Y815	Q8NI27;A0A0C4DG98	THO complex subunit 2	THOC2	293	Color2 [A=255, R=169, G=169, B=169]	1	4					7	7	7	8.4	8.4	8.4	182.77	0	290.88	3276800000	167	25.796	25.7994	25.7446	25.9437	25.9981	26.0861	25.9944	26.11
	0.100818	-0.154177	Q14527;A0A0C4DGA6;H7C5K0	Q14527;A0A0C4DGA6;H7C5K0	Helicase-like transcription factor	HLTF	295	Color2 [A=255, R=169, G=169, B=169]	1	4					4	4	4	7.8	7.8	7.8	113.93	0	4.7658	93547000	43	22.4933	23.4041	22.3642	23.5324	22.6489	23.2595	23.4717	21.3987
	0.627827	-0.993762	A0A0C4DGF8;A0A1B0GV09;Q9H9B1;A0A1B0GWF6;A0A1B0GU48;A0A1B0GTP4	A0A0C4DGF8;A0A1B0GV09;Q9H9B1;A0A1B0GWF6;A0A1B0GU48	Histone-lysine N-methyltransferase EHMT1	EHMT1	299	Color2 [A=255, R=169, G=169, B=169]	1	4					3	3	3	9	9	9	88.239	0	30.868	240390000	42	21.0093	24.396	21.7476	23.5223	23.6991	22.4905	22.2162	22.2385
	1.46186	0.182337	Q14839;A0A0C4DGG9;A0A2R8Y521;A0A2R8Y212;F5GWX5;A0A2U3TZM0;A0A2R8YFK9;A0A2R8Y5J0;A0A2R8Y425;A0A2R8YDJ9;A0A2R8YFD8;A0A2R8YD40;A0A2R8YDW2;A0A2R8Y4X2;A0A2R8YER1;A0A2R8Y8C1;A0A2R8Y445;A0A2R8Y5Z7;A0A2R8Y685;A0A2R8Y8B3;A0A2R8Y7I0;A0A2R8Y7M9;A0A2R8Y5M9;A0A2R8YE38;F6T542;A0A2R8Y6G9;F5H6N4;K7EMC0	Q14839;A0A0C4DGG9;A0A2R8Y521;A0A2R8Y212;F5GWX5;A0A2U3TZM0;A0A2R8YFK9;A0A2R8Y5J0;A0A2R8Y425;A0A2R8YDJ9;A0A2R8YFD8;A0A2R8YD40;A0A2R8YDW2;A0A2R8Y4X2;A0A2R8YER1;A0A2R8Y8C1;A0A2R8Y445;A0A2R8Y5Z7;A0A2R8Y685	Chromodomain-helicase-DNA-binding protein 4	CHD4	301	Color2 [A=255, R=169, G=169, B=169]	1	4					50	50	38	35.7	35.7	29.4	218	0	323.31	25952000000	998	28.9438	28.7839	28.9015	28.725	29.151	28.7887	28.8829	28.8521
	0.196416	0.116942	J3QRU8;A0A0C4DGN6;Q9Y2X7;J3QQI0;K7EN79;J3QLH1;J3QL89	J3QRU8;A0A0C4DGN6;Q9Y2X7	ARF GTPase-activating protein GIT1	GIT1	307	Color2 [A=255, R=169, G=169, B=169]	1	4					10	10	7	26.5	26.5	21.9	76.805	0	149.55	1480000000	157	25.6365	25.5071	25.6752	25.3586	26.3116	26.0238	25.7663	26.0324
	0.288102	-0.141136	K7ELJ7;A0A0C4DGQ5;P04632;K7EMQ1;K7EIV0;K7EKD8;K7EM73;A0A075B7C0;U3KQE2;Q96L46	K7ELJ7;A0A0C4DGQ5;P04632;K7EMQ1;K7EIV0;K7EKD8	Calpain small subunit 1	CAPNS1	308	Color2 [A=255, R=169, G=169, B=169]	1	4					5	5	5	23.4	23.4	23.4	29.44	0	323.31	3147600000	248	25.3596	25.5497	25.5335	25.9423	25.7951	26.0292	25.5078	25.2394
	0.279765	0.623801	P39656;A0A0C4DGS1;U3KQ84	P39656;A0A0C4DGS1;U3KQ84	Dolichyl-diphosphooligosaccharide--protein glycosyltransferase 48 kDa subunit	DDOST	310	Color2 [A=255, R=169, G=169, B=169]	1	4					8	8	8	25.4	25.4	25.4	50.8	0	40.009	4336100000	135	26.1886	26.2497	25.9699	26.112	25.6866	26.2127	25.7472	22.5226
	0.215487	0.280959	A0A0C4DGV3;B7Z8V7;Q4G0N4;D6RHI4	A0A0C4DGV3;B7Z8V7;Q4G0N4	NAD kinase 2, mitochondrial	NADK2	313	Color2 [A=255, R=169, G=169, B=169]	1	4					5	5	5	23.9	23.9	23.9	28.255	0	7.8657	228910000	50	23.1588	22.3734	22.9102	22.3681	22.7302	22.6715	21.1798	21.4421
	0.801927	-0.874237	A0A0C4DH01;Q9NVU0;H3BM46;H3BRY1;H3BMR4	A0A0C4DH01;Q9NVU0	DNA-directed RNA polymerase III subunit RPC5	POLR3E	317	Color2 [A=255, R=169, G=169, B=169]	1	4					5	5	5	10.3	10.3	10.3	75.773	0	135.02	241480000	75	24.1697	24.2497	23.6828	24.4565	23.8011	23.9369	21.8027	24.3102
	0.6508	-0.755227	Q5QPR4;A0A0D9SEI3;Q5QPR3;A0A0D9SER5;A0A0D9SEN2;Q9UQ88;P21127;J3KS35;E7ESP2	Q5QPR4;A0A0D9SEI3;Q5QPR3;A0A0D9SER5;A0A0D9SEN2;Q9UQ88;P21127	Cyclin-dependent kinase 11A;Cyclin-dependent kinase 11B	CDK11A;CDK11B	320	Color2 [A=255, R=169, G=169, B=169]	1	4					5	5	5	8.2	8.2	8.2	86.823	0	27.395	168920000	42	21.9859	24.068	23.6457	23.5748	24.3409	23.6702	22.4783	24.1586
	0.402465	0.329865	C9J840;E7EX83;A0A0D9SG62;H7C0P6;E7ENQ1;G3XAA2;H7C360;G5E948;E7EN19;A0A0D9SEY1;O95819;H7C3Z6	C9J840;E7EX83;A0A0D9SG62;H7C0P6;E7ENQ1;G3XAA2;H7C360;G5E948;E7EN19;A0A0D9SEY1;O95819	Mitogen-activated protein kinase kinase kinase kinase 4	MAP4K4	324	Color2 [A=255, R=169, G=169, B=169]	1	4					4	4	4	6.6	6.6	6.6	113.56	0	34.976	89473000	26	23.1327	22.0711	22.1183	22.5748	22.9212	21.8073	21.7683	22.1679
	0.184817	0.347516	Q92614;A0A0D9SFK2;H0YEV9	Q92614;A0A0D9SFK2	Unconventional myosin-XVIIIa	MYO18A	327	Color2 [A=255, R=169, G=169, B=169]	1	4					10	10	10	7.1	7.1	7.1	233.11	0	12.954	225970000	55	24.2586	24.2902	22.3759	24.4139	24.211	22.4809	23.9162	22.1867
	0.523353	0.483672	A0A0D9SFL2;Q96T60;M0QYH2;M0R3C8;M0QX49;M0R097;A0A0D9SFU1;A0A1B0GU66;A0A0D9SEV0;M0R000;M0QYI1;A0A0D9SFD6	A0A0D9SFL2;Q96T60;M0QYH2;M0R3C8	Bifunctional polynucleotide phosphatase/kinase;Polynucleotide 3-phosphatase;Polynucleotide 5-hydroxyl-kinase	PNKP	328	Color2 [A=255, R=169, G=169, B=169]	1	4					5	5	5	18.4	18.4	18.4	53.119	0	205	716560000	98	23.4348	23.4114	23.3881	23.5129	23.056	21.9529	23.0538	22.1207
	0.530419	-0.615972	A0A0D9SFM0;Q149N8;H7C2W2;K4DI94	A0A0D9SFM0;Q149N8	E3 ubiquitin-protein ligase SHPRH	SHPRH	329	Color2 [A=255, R=169, G=169, B=169]	1	4					5	5	5	4.7	4.7	4.7	193.46	0	25.348	192840000	54	23.5683	23.601	23.7821	23.8379	24.0845	24.1726	21.768	24.0552
	0.24794	0.616711	A0A0D9SFP2;A0A1W2PNM1;Q16836;A0A0A0MSE2;A0A1W2PQV5;A0A1W2PQC2;A0A1W2PQ78;A0A1W2PRT2;A0A1W2PQ55;A0A1W2PP40	A0A0D9SFP2;A0A1W2PNM1;Q16836;A0A0A0MSE2;A0A1W2PQV5;A0A1W2PQC2;A0A1W2PQ78;A0A1W2PRT2	Hydroxyacyl-coenzyme A dehydrogenase, mitochondrial	HADH	330	Color2 [A=255, R=169, G=169, B=169]	1	4					8	8	1	46.5	46.5	5.3	35.236	0	20.915	2011700000	58	25.4336	25.8764	25.6794	25.6497	25.513	26.157	25.3953	21.8712
	0.524703	-0.900803	A0A0D9SFS3;E9PDF2;E9PCR7;Q02218;E9PFG7;C9J4G7;Q9ULD0	A0A0D9SFS3;E9PDF2;E9PCR7;Q02218;E9PFG7	2-oxoglutarate dehydrogenase, mitochondrial	OGDH	331	Color2 [A=255, R=169, G=169, B=169]	1	4					10	10	10	19.3	19.3	19.3	113.31	0	202.2	826220000	99	24.5823	24.8036	21.7523	25.1079	25.0301	25.1524	25.0151	24.9193
	0.354309	-0.962195	Q5JRC6;A0A0D9SGE8;Q8IWS0	Q5JRC6;A0A0D9SGE8;Q8IWS0	PHD finger protein 6	PHF6	333	Color2 [A=255, R=169, G=169, B=169]	1	4					4	4	4	19.8	19.8	19.8	36.43	0	221.83	667120000	62	26.3789	26.0617	25.7312	26.1037	22.2188	23.5074	23.2351	25.74
	0.213698	0.218005	Q13094;A0A0D9SGG1;E7ESF6	Q13094;A0A0D9SGG1;E7ESF6	Lymphocyte cytosolic protein 2	LCP2	334	Color2 [A=255, R=169, G=169, B=169]	1	4					5	5	5	13.3	13.3	13.3	60.187	0	22.513	662000000	58	23.7588	23.8054	24.1652	24.5632	23.4807	22.7904	23.8805	23.2542
	1.89476	-0.369065	A0A140T8Z0;A0A0G2JH68;O60610;A0A2R8Y5N1;H9KV28;B4E2I7;A0A2R8YEF8;H7C2W8	A0A140T8Z0;A0A0G2JH68;O60610;A0A2R8Y5N1;H9KV28	Protein diaphanous homolog 1	DIAPH1	337	Color2 [A=255, R=169, G=169, B=169]	1	4					26	26	26	29.1	29.1	29.1	140.3	0	323.31	4570500000	413	25.0897	25.412	25.1547	25.4902	24.7464	25.2968	24.9787	25.2467
	1.58076	1.54351	A0A0G2JHC2;Q6NYC8	A0A0G2JHC2;Q6NYC8	Phostensin	PPP1R18	338	Color2 [A=255, R=169, G=169, B=169]	1	4					6	6	6	16	16	16	68.041	0	38.689	985920000	64	24.1991	23.7772	24.1518	21.8872	25.0231	22.192	24.2863	23.6299
	1.10326	-0.345587	A0A0G2JRR0;A0A0G2JRN8;A0A0G2JIS2;A2ABF8;A0A0G2JIR1;A2ABF9;A0A0G2JK64;Q96KQ7;H0Y4K5	A0A0G2JRR0;A0A0G2JRN8;A0A0G2JIS2;A2ABF8;A0A0G2JIR1;A2ABF9;A0A0G2JK64;Q96KQ7	Histone-lysine N-methyltransferase EHMT2	EHMT2	342	Color2 [A=255, R=169, G=169, B=169]	1	4					7	7	7	13.4	13.4	13.4	99.541	0	116.91	835910000	128	24.3679	24.802	24.4402	24.5402	24.6112	24.8673	23.954	24.546
	0.24408	0.964756	A0A0G2JIW1;P0DMV9;P0DMV8;V9GZ37	A0A0G2JIW1;P0DMV9;P0DMV8;V9GZ37	Heat shock 70 kDa protein 1B;Heat shock 70 kDa protein 1A	HSPA1B;HSPA1A	343	Color2 [A=255, R=169, G=169, B=169]	1	4					10	8	5	21.3	18.2	11.4	70.108	0	48.003	1147300000	81	25.5382	25.2013	21.0327	22.0939	26.1727	25.7678	25.7894	21.6109
	0.829756	0.95296	A2ACR1;A0A0G2JJA7;P28065;A2ACR0;A0A0G2JJQ0;A0A0G2JJ13;A0A0G2JHI2	A2ACR1;A0A0G2JJA7;P28065;A2ACR0;A0A0G2JJQ0	Proteasome subunit beta type;Proteasome subunit beta type-9	PSMB9	344	Color2 [A=255, R=169, G=169, B=169]	1	4					3	3	3	23.5	23.5	23.5	20.96	0	63.944	325120000	53	22.6441	23.5714	23.45	23.116	24.0537	22.2652	24.0998	21.4832
	1.16134	1.13151	A0A0G2JJD3;O95870;F2Z3H2;A0A0G2JI89	A0A0G2JJD3;O95870	Abhydrolase domain-containing protein 16A	ABHD16A	345	Color2 [A=255, R=169, G=169, B=169]	1	4					4	4	4	10.3	10.3	10.3	67.518	0	79.251	286210000	99	24.0625	23.9304	24.0879	23.0793	24.4508	21.6137	24.032	23.4837
	0.389315	-0.300861	H0Y6K2;A0A140T9E9;A0A0G2JK44;P25440;A0A0G2JHN8;A0A140T9I1;U3KQA6;A0A0G2JHL0;A0A140T9F7;A0A140T9V2	H0Y6K2;A0A140T9E9;A0A0G2JK44;P25440;A0A0G2JHN8;A0A140T9I1;U3KQA6;A0A0G2JHL0;A0A140T9F7;A0A140T9V2	Bromodomain-containing protein 2	BRD2	347	Color2 [A=255, R=169, G=169, B=169]	1	4					4	4	4	5.8	5.8	5.8	88.288	0	7.0102	249120000	26	23.1553	22.8919	21.9744	22.7003	23.2347	23.2952	22.7884	23.4689
	0.0014847	-0.00336313	A0A0G2JKR7;P28702;A0A0G2JHI1;A0A087WZ88;P48443	A0A0G2JKR7;P28702;A0A0G2JHI1	Retinoic acid receptor RXR-beta	RXRB	348	Color2 [A=255, R=169, G=169, B=169]	1	4					3	3	1	13	13	4.9	38.516	0	75.792	614100000	52	22.1138	24.0121	24.441	24.2831	24.8227	22.7097	24.36	24.7462
	1.31354	-0.440414	A0A0G2JNZ2;A0A0G2JPP5;A0A669KB89;Q14160;A0A0G2JMS7;A0A669KAX5;H0YCG0;H0YDF9	A0A0G2JNZ2;A0A0G2JPP5;A0A669KB89;Q14160;A0A0G2JMS7	Protein scribble homolog	SCRIB	353	Color2 [A=255, R=169, G=169, B=169]	1	4					12	12	11	13.8	13.8	13	174.91	0	120.24	1196200000	106	25.3313	25.7705	25.7392	25.8985	25.7568	26.2361	25.7189	26.4026
	1.03544	-0.544466	Q8NF37;A0A0G2JQ62;A0A0G2JRI7	Q8NF37;A0A0G2JQ62	Lysophosphatidylcholine acyltransferase 1	LPCAT1	354	Color2 [A=255, R=169, G=169, B=169]	1	4					4	4	4	11.2	11.2	11.2	59.151	0	15.353	242480000	72	22.8269	22.9732	22.9074	22.9348	22.8945	23.6213	21.9978	23.2754
	0.63807	-0.235692	A0A0G2JS82;O94973;A0A0G2JQM1;E9PQP4;E9PPY8;A0A0G2JS17;A0A0G2JQT9;H0YDE9;H0YEG0;A0A0G2JRF9;A0A0G2JQA4;E9PR62	A0A0G2JS82;O94973;A0A0G2JQM1	AP-2 complex subunit alpha-2	AP2A2	357	Color2 [A=255, R=169, G=169, B=169]	1	4					8	7	7	15.2	13.8	13.8	101.54	0	67.675	337850000	61	22.9285	23.1739	22.9761	23.4821	22.6819	22.6865	22.9116	23.0983
	0.358121	0.126551	A0A0J9YYL3;A0A0J9YVP6;A0A0J9YXJ8;A0A0J9YXX5;Q9UHX1;A0A0J9YVR6;E9PQ56;E9PN18;A0A0J9YWM1;H0YEM1;E9PMU7;E9PL19;H0YCP8	A0A0J9YYL3;A0A0J9YVP6;A0A0J9YXJ8;A0A0J9YXX5;Q9UHX1;A0A0J9YVR6;E9PQ56;E9PN18;A0A0J9YWM1;H0YEM1;E9PMU7	Poly(U)-binding-splicing factor PUF60	PUF60	358	Color2 [A=255, R=169, G=169, B=169]	1	4					11	11	11	32.7	32.7	32.7	54.626	0	283.41	3512400000	153	26.9328	26.8489	26.8845	26.8418	26.5087	26.4105	26.7389	26.4575
	0.0926927	0.242055	E9PP14;A0A0J9YX13;E9PKL9;Q13630;E9PLH9;E9PP60	E9PP14;A0A0J9YX13;E9PKL9;Q13630;E9PLH9	GDP-L-fucose synthase	TSTA3	362	Color2 [A=255, R=169, G=169, B=169]	1	4					4	4	4	37.4	37.4	37.4	21.843	0	73.641	245230000	42	23.5201	23.7946	21.1464	23.4981	22.3736	20.6814	23.9136	22.0114
	0.15496	-0.14909	A0A0J9YXM6;Q562E7	A0A0J9YXM6;Q562E7	WD repeat-containing protein 81	WDR81	364	Color2 [A=255, R=169, G=169, B=169]	1	4					2	2	2	2.1	2.1	2.1	211.57	0	8.0428	89079000	40	23.0217	21.8525	22.672	22.8005	22.4869	23.0271	21.8272	22.924
	0.261181	0.454744	A0A0J9YXQ4;A0A0J9YXH5;A0A0J9YX94	A0A0J9YXQ4;A0A0J9YXH5			365	Color2 [A=255, R=169, G=169, B=169]	1	4					8	8	8	19.8	19.8	19.8	65.154	0	16.581	620430000	44	22.355	21.7961	24.5298	21.8241	22.0238	23.1444	21.7062	22.0312
	0.442601	0.0632491	D6REM6;A0A0R4J2E8;A8MXP9;P43243;D6R991;H0Y8T4;B3KM87;D6RBI2;D6RE02;D6RIA2;D6RAM9;D6RAY2;D6RBK5	D6REM6;A0A0R4J2E8;A8MXP9;P43243;D6R991	Matrin-3	MATR3	367	Color2 [A=255, R=169, G=169, B=169]	1	4					17	17	17	24.8	24.8	24.8	88.358	0	323.31	15427000000	421	27.5331	27.5295	27.5963	27.5547	27.5043	27.2931	27.495	27.4984
	2.46684	2.16158	A0A0R4J2F3;P0DPB6	A0A0R4J2F3;P0DPB6			369	Color2 [A=255, R=169, G=169, B=169]	1	4					4	4	4	50	50	50	13.262	0	52.364	519500000	47	24.3717	21.9961	24.4851	20.8753	23.7731	22.6337	24.3089	22.7874
	1.6617	-0.505603	A0A0U1RQF0;P49327;A0A0U1RRG3;J3KTF0	A0A0U1RQF0;P49327	Fatty acid synthase;[Acyl-carrier-protein] S-acetyltransferase;[Acyl-carrier-protein] S-malonyltransferase;3-oxoacyl-[acyl-carrier-protein] synthase;3-oxoacyl-[acyl-carrier-protein] reductase;3-hydroxyacyl-[acyl-carrier-protein] dehydratase;Enoyl-[acyl-carrier-protein] reductase;Oleoyl-[acyl-carrier-protein] hydrolase	FASN	372	Color2 [A=255, R=169, G=169, B=169]	1	4					80	80	80	46.9	46.9	46.9	273.2	0	323.31	64785000000	2162	29.5987	30.1812	29.8355	30.2361	30.2135	30.6312	29.8461	30.4677
	0.683088	0.437696	A0A1B0GW38;A0A0U1RQX8;P22681;A0A0U1RR39	A0A1B0GW38;A0A0U1RQX8;P22681;A0A0U1RR39	E3 ubiquitin-protein ligase CBL	CBL	375	Color2 [A=255, R=169, G=169, B=169]	1	4					8	8	8	15.4	15.4	15.4	95.95	0	49.213	416160000	69	23.1591	22.9533	23.4253	23.1262	22.9269	22.8849	23.046	21.8422
	0.600892	0.803921	A0A0U1RRL5;P32519	A0A0U1RRL5;P32519	ETS-related transcription factor Elf-1	ELF1	380	Color2 [A=255, R=169, G=169, B=169]	1	4					5	5	5	13.5	13.5	13.5	67.052	0	25.124	306840000	53	23.8791	23.932	23.7291	21.475	24.0493	22.8154	24.029	24.2485
	0.804837	-0.2846	A6NLN1;A0A0U1RRM4;P26599;K7EKJ7;A0A0D9SF20;K7ES59;K7EK45;A0A087WU68;K7ELW5;A0A087WUW5	A6NLN1;A0A0U1RRM4;P26599	Polypyrimidine tract-binding protein 1	PTBP1	382	Color2 [A=255, R=169, G=169, B=169]	1	4					16	16	15	55.4	55.4	53.9	56.51	0	323.31	15005000000	265	27.7989	28.1639	27.9371	28.0384	27.3539	27.6267	27.7317	28.131
	1.06203	0.871422	A0A140T9B3;A0A140T9J9;A0A1W2PR11;A0A140T962;Q5QT33;P10321;A0A140T9E1;A2AEA2;A0A140T942;A0A140T921;A0A140T9U8;A0A140T9H5;O19617;A0A140T9L3;A0A140TA05;A0A140T9Z7;F8W9Z8;P01893;A0A140TA12	A0A140T9B3;A0A140T9J9;A0A1W2PR11;A0A140T962;Q5QT33;P10321;A0A140T9E1;A2AEA2;A0A140T942;A0A140T921;A0A140T9U8;A0A140T9H5;O19617;A0A140T9L3;A0A140TA05;A0A140T9Z7;F8W9Z8;P01893	HLA class I histocompatibility antigen, Cw-7 alpha chain;Putative HLA class I histocompatibility antigen, alpha chain H	HLA-C;HLA-H	386	Color2 [A=255, R=169, G=169, B=169]	1	4					6	6	0	18.6	18.6	0	44.588	0	11.193	85168000	28	23.0236	21.4843	23.343	21.2757	22.4092	22.0596	22.3919	22.8624
	0.173903	-0.047514	A0A182DWI3;E9PIR7;F8W809;A0A087WSW9;A0A087WSY9;Q16881;E2QRB9;E9PKD3;E9PQI3;E9PLT3;E9PKI4;E9PJU2;A0A0B4J225;E9PIZ5	A0A182DWI3;E9PIR7;F8W809;A0A087WSW9;A0A087WSY9;Q16881;E2QRB9	Thioredoxin reductase 1, cytoplasmic	TXNRD1	388	Color2 [A=255, R=169, G=169, B=169]	1	4					12	12	12	34.2	34.2	34.2	62.035	0	323.31	9208000000	268	28.5183	28.6376	28.574	28.4698	28.1753	28.4424	28.4497	28.3575
	1.96093	-0.408727	A0A1B0GWJ0;A0A1B0GTJ7;P30566;A0A1B0GWF8;A0A0A6YY92;A0A1B0GTG9;A0A096LNY5;A0A096LNY6;A0A096LNY4;B4DEP1;A0A096LP72;A0A096LP92;A0A096LPA2;A0A1W2PRX2;A0A096LNT0;A0A096LP76	A0A1B0GWJ0;A0A1B0GTJ7;P30566;A0A1B0GWF8;A0A0A6YY92;A0A1B0GTG9;A0A096LNY5;A0A096LNY6	Adenylosuccinate lyase	ADSL	390	Color2 [A=255, R=169, G=169, B=169]	1	4					15	15	15	52.5	52.5	52.5	54.465	0	323.31	29180000000	594	29.2942	29.8335	29.2004	29.6946	29.1641	29.3281	29.1369	29.5743
	0.0520434	-0.0561857	F5GZ78;A0A1B0GTU4;P49023;F5H836;A0A1B0GU60	F5GZ78;A0A1B0GTU4;P49023;F5H836;A0A1B0GU60	Paxillin	PXN	393	Color2 [A=255, R=169, G=169, B=169]	1	4					2	2	2	6.8	6.8	6.8	64.232	0	8.6888	178350000	27	21.9615	21.5575	22.8955	22.6951	22.4866	22.2962	21.8433	22.8629
	0.270052	-0.365982	A0A1B0GUA3;Q96EK5;A0A1B0GV79;A0A1B0GW21;A0A1B0GTE6;A0A0D9SFK7;A0A1B0GUH6;A0A1B0GTX3	A0A1B0GUA3;Q96EK5;A0A1B0GV79;A0A1B0GW21;A0A1B0GTE6;A0A0D9SFK7;A0A1B0GUH6	KIF1-binding protein	KIAA1279;KIF1BP	397	Color2 [A=255, R=169, G=169, B=169]	1	4					4	4	4	11.3	11.3	11.3	74.783	0	93.892	984460000	58	25.0965	24.7152	25.1629	24.6196	22.9049	24.7404	23.7361	24.2891
	0.568568	0.398156	A0A1B0GW44;A0A1B0GV23;A0A1B0GVD5;A0A1B0GWE8;P07339;A0A1B0GVP3;A0A1B0GU92;A0A1B0GU03;C9JH19;H7C469;F8WD96;H7C1V0;F8W787;A0A1B0GV01	A0A1B0GW44;A0A1B0GV23;A0A1B0GVD5;A0A1B0GWE8;P07339;A0A1B0GVP3;A0A1B0GU92;A0A1B0GU03;C9JH19;H7C469;F8WD96	Cathepsin D;Cathepsin D light chain;Cathepsin D heavy chain	CTSD	399	Color2 [A=255, R=169, G=169, B=169]	1	4					7	7	7	26.4	26.4	26.4	43.688	0	62.511	1321300000	75	24.9942	24.6594	24.9958	24.4628	24.0378	23.8326	24.3133	23.7937
	0.31223	-0.369725	A0A1B0GV47;Q7Z4S6;H0YIM7;H0YI78;H0YHT2;H0YHG9;H0YIM6	A0A1B0GV47;Q7Z4S6	Kinesin-like protein KIF21A	KIF21A	400	Color2 [A=255, R=169, G=169, B=169]	1	4					5	5	4	5	5	4.2	184.71	0	39.995	133410000	73	22.1832	23.0978	22.5605	22.7024	21.2836	23.0695	23.0101	21.6467
	0.776264	-0.771313	A0A1B0GV75;A0A1B0GVF3;P23786;A0A1B0GTB8;A0A1B0GWC0;A0A1B0GUD9;A0A1B0GTM0;A0A1B0GTL9;A0A1B0GUB8	A0A1B0GV75;A0A1B0GVF3;P23786;A0A1B0GTB8;A0A1B0GWC0	Carnitine O-palmitoyltransferase 2, mitochondrial	CPT2	402	Color2 [A=255, R=169, G=169, B=169]	1	4					7	7	7	17.9	17.9	17.9	67.171	0	97.422	193810000	38	23.3127	23.3863	21.8921	23.5372	21.9451	22.136	21.6622	22.8379
	0.3763	0.771716	Q16555;A0A1C7CYX9;E5RFU4	Q16555;A0A1C7CYX9	Dihydropyrimidinase-related protein 2	DPYSL2	407	Color2 [A=255, R=169, G=169, B=169]	1	4					7	7	7	21	21	21	62.293	0	187.02	2163100000	90	26.1407	25.7551	25.4343	25.8843	25.6535	25.936	25.775	22.3412
	0.0887098	-0.0126991	A0A1W2PNV4;E9PF58;F8WFD3	A0A1W2PNV4			412	Color2 [A=255, R=169, G=169, B=169]	1	4					13	13	0	29.7	29.7	0	75.872	0	206.06	4540300000	152	26.4973	26.5732	26.6982	26.6094	26.5945	26.5319	26.5422	26.6684
	0.420999	-0.494687	A0A494C0T4;A0A1W2PNW1;H0YJH6;P42226;Q5FBW6;G3V2L2;G3V2M3;G3V2H4;G3V5I8;G3V568;G3V370;G3V5K5	A0A494C0T4;A0A1W2PNW1;H0YJH6;P42226	Signal transducer and activator of transcription 6	STAT6	413	Color2 [A=255, R=169, G=169, B=169]	1	4					6	6	6	13.1	13.1	13.1	80.305	0	12.612	157900000	35	22.1784	23.1172	24.1247	23.8602	23.4131	23.563	22.0908	23.2454
	1.04555	1.21172	A0A1W2PNX8;Q9H3U1	A0A1W2PNX8;Q9H3U1	Protein unc-45 homolog A	UNC45A	414	Color2 [A=255, R=169, G=169, B=169]	1	4					8	8	8	10.8	10.8	10.8	118.39	0	15.204	276790000	33	22.5323	22.1488	24.3521	21.8653	22.5662	21.9576	24.4369	23.0689
	0.0266506	0.0351157	A0A1W2PNY5;A0A1W2PQZ6;A0A1W2PRF0;A0A1W2PRJ0;A0A1W2PPP6;A0A1X7SBS0;A0A1W2PS93;A0A1W2PR08;A0A1W2PRF5;G5E9D4;Q96EB1;A0A1W2PQA7;A0A1W2PP47;E9PPJ9;A0A1W2PNW2	A0A1W2PNY5;A0A1W2PQZ6;A0A1W2PRF0;A0A1W2PRJ0;A0A1W2PPP6;A0A1X7SBS0;A0A1W2PS93;A0A1W2PR08;A0A1W2PRF5;G5E9D4;Q96EB1;A0A1W2PQA7;A0A1W2PP47	Elongator complex protein 4	ELP4	415	Color2 [A=255, R=169, G=169, B=169]	1	4					3	3	3	14.5	14.5	14.5	42.555	0	29.748	211980000	40	22.7227	22.8206	22.9304	23.0756	23.1238	21.7107	21.6091	22.6386
	1.65164	0.193359	A0A1W2PPH1;A0A1W2PQH3;P23368;A0A1W2PR68;A0A1W2PQT3;A0A1W2PQY8;A0A1W2PQ37;A0A1W2PQF8;A0A1W2PRH1;A0A1W2PRS2;A0A1W2PRY9;A0A1W2PQH4	A0A1W2PPH1;A0A1W2PQH3;P23368;A0A1W2PR68;A0A1W2PQT3;A0A1W2PQY8;A0A1W2PQ37;A0A1W2PQF8	NAD-dependent malic enzyme, mitochondrial	ME2	419	Color2 [A=255, R=169, G=169, B=169]	1	4					11	11	11	34.6	34.6	34.6	61.221	0	323.31	4474200000	136	26.1817	25.9473	26.2534	25.8631	26.1131	25.9955	26.1626	26.1315
	0.188068	0.120967	A0A1W2PPZ5;P23193;A0A1W2PRL9;E5RIS7;E5RJ93;B7Z4S1;E5RK46;A0A1W2PS15;E5RFI1;A0A1W2PPV7	A0A1W2PPZ5;P23193;A0A1W2PRL9;E5RIS7	Transcription elongation factor A protein 1	TCEA1	424	Color2 [A=255, R=169, G=169, B=169]	1	4					11	11	11	49.5	49.5	49.5	33.935	0	85.916	1826100000	91	26.0379	26.1374	25.9987	25.9141	26.8327	25.9193	26.187	26.6016
	0.110932	-0.236757	E9PNM1;A0A1W2PQ47;P37268;E9PJG4;E9PS69	E9PNM1;A0A1W2PQ47;P37268	Squalene synthase	FDFT1	425	Color2 [A=255, R=169, G=169, B=169]	1	4					6	6	6	18.8	18.8	18.8	47.285	0	14.14	487330000	51	22.1991	21.0661	22.0676	23.9717	23.8292	23.3348	23.1292	23.7997
	0.313474	-0.44848	B4DP61;A0A1W2PRV5;E7EQZ4;Q16637	B4DP61;A0A1W2PRV5;E7EQZ4;Q16637	Survival motor neuron protein	SMN2;SMN1	430	Color2 [A=255, R=169, G=169, B=169]	1	4					2	2	2	17.6	17.6	17.6	24.38	0	41.264	265560000	37	23.0471	21.8727	21.0012	22.3765	22.1744	22.8698	22.8202	23.7179
	0.428414	-0.0956678	A0A1X7SBZ2;A0A5H1ZRQ2;Q92841;A0A0U1RQJ0	A0A1X7SBZ2;A0A5H1ZRQ2;Q92841	Probable ATP-dependent RNA helicase DDX17	DDX17	433	Color2 [A=255, R=169, G=169, B=169]	1	4					23	23	18	40.7	40.7	33.2	80.253	0	323.31	25947000000	485	27.963	28.0443	27.9455	27.8837	27.6899	27.8772	27.6309	27.8066
	0.299227	-0.180089	A0A286YF22;O43175;A0A2C9F2M7;A0A286YFA2;A0A286YFL2;A0A286YFM8;A0A286YER3;A0A286YFC8;A0A286YFB2;A0A286YF34;A0A286YFF3;A0A286YFK5;A0A286YF78;A0A286YFE1	A0A286YF22;O43175;A0A2C9F2M7;A0A286YFA2;A0A286YFL2;A0A286YFM8;A0A286YER3;A0A286YFC8;A0A286YFB2	D-3-phosphoglycerate dehydrogenase	PHGDH	438	Color2 [A=255, R=169, G=169, B=169]	1	4					17	17	17	31.9	31.9	31.9	55.938	0	106.78	15189000000	352	27.9844	27.9726	27.9048	28.2106	27.1203	27.5785	27.5896	27.5577
	0.703728	-2.24595	Q5T0S4;A0A286YFE3;A0A2C9F2P4;A0A286YFL8;A0A286YFF7;P50897;A0A286YFL6	Q5T0S4;A0A286YFE3;A0A2C9F2P4;A0A286YFL8;A0A286YFF7;P50897	Palmitoyl-protein thioesterase 1	PPT1	439	Color2 [A=255, R=169, G=169, B=169]	1	4					3	3	3	19.1	19.1	19.1	31.36	0	33.353	3141600000	50	22.4399	26.6454	26.6003	26.5249	22.5451	22.3483	21.4737	26.5241
	1.00611	-2.79759	H7C3F5;A0A2H2FJL5;B7Z6J7;O75175;A0A2R8Y6N5;A0A2R8Y691;H0Y5X7;A0A0G2JNJ7;H7C148;A0A2R8Y4W0;A0A2R8Y7Z8	H7C3F5;A0A2H2FJL5;B7Z6J7;O75175;A0A2R8Y6N5;A0A2R8Y691;H0Y5X7;A0A0G2JNJ7;H7C148	CCR4-NOT transcription complex subunit 3	CNOT3	440	Color2 [A=255, R=169, G=169, B=169]	1	4					4	4	4	11.2	11.2	11.2	58.866	0	37.532	1444300000	74	22.7747	22.3199	22.6459	23.1431	21.7233	27.4647	22.3044	27.711
	0.362558	0.527131	A0A2R8Y2F6;P42336	A0A2R8Y2F6;P42336	Phosphatidylinositol 4,5-bisphosphate 3-kinase catalytic subunit alpha isoform	PIK3CA	443	Color2 [A=255, R=169, G=169, B=169]	1	4					4	4	4	6.8	6.8	6.8	116.1	0	38.97	119800000	58	23.9481	22.31	23.8568	23.562	21.9278	23.5601	24.1453	22.3374
	0.295698	-0.257532	A0A2R8Y4F5;H0YFD6;P40939;A0A2R8YG21;A0A2R8Y688	A0A2R8Y4F5;H0YFD6;P40939;A0A2R8YG21	Trifunctional enzyme subunit alpha, mitochondrial;Long-chain enoyl-CoA hydratase;Long chain 3-hydroxyacyl-CoA dehydrogenase	HADHA	449	Color2 [A=255, R=169, G=169, B=169]	1	4					13	13	13	23.4	23.4	23.4	79.466	0	323.31	2666200000	165	25.2578	25.787	25.6469	25.7252	24.9977	25.5516	24.6475	24.5163
	0.414686	0.698048	A0A2R8YFW8;A0A2R8YGN6;A0A2R8YCL5;A0A2R8Y4I8;A0A2U3TZR0;Q9UBP0;A0A2R8Y7W6;A0A2R8YFC9;A0A2R8Y7K2;A0A2R8Y5N9;A0A2R8Y481	A0A2R8YFW8;A0A2R8YGN6;A0A2R8YCL5;A0A2R8Y4I8;A0A2U3TZR0;Q9UBP0;A0A2R8Y7W6;A0A2R8YFC9;A0A2R8Y7K2;A0A2R8Y5N9;A0A2R8Y481	Spastin	SPAST	451	Color2 [A=255, R=169, G=169, B=169]	1	4					2	2	2	9	9	9	52.266	0	82.896	579380000	58	25.3843	23.0786	25.42	25.39	26.5975	25.7737	25.7724	26.1397
	0.115742	0.0514946	Q9NSI8;A0A2R8Y4K8;S6FRS6	Q9NSI8;A0A2R8Y4K8;S6FRS6	SAM domain-containing protein SAMSN-1	SAMSN1	452	Color2 [A=255, R=169, G=169, B=169]	1	4					5	5	4	25.2	25.2	20.9	41.708	0	130.78	532770000	98	24.8711	24.5322	25.0346	24.7261	25.0388	24.9709	24.6565	25.1658
	0.255607	0.125316	A0A2R8Y765;A0A2R8Y7U4;A0A2U3TZQ7;A0A2R8Y7I9;A0A2R8Y4T4;A0A2R8Y855;B4DGM3;Q969G3;J3QKS7;A0A2R8YES3;J3QR61;J3KT85;A0A2R8YD78;J3QKX6	A0A2R8Y765;A0A2R8Y7U4;A0A2U3TZQ7;A0A2R8Y7I9;A0A2R8Y4T4;A0A2R8Y855;B4DGM3;Q969G3;J3QKS7;A0A2R8YES3;J3QR61	SWI/SNF-related matrix-associated actin-dependent regulator of chromatin subfamily E member 1	SMARCE1	456	Color2 [A=255, R=169, G=169, B=169]	1	4					8	8	8	46.9	46.9	46.9	32.319	0	59.98	1170800000	128	25.0106	25.2785	25.0425	24.9517	25.2062	24.3941	25.0171	25.1508
	0.224561	-0.199939	A0A2R8Y566;Q9P260	A0A2R8Y566;Q9P260	LisH domain and HEAT repeat-containing protein KIAA1468	KIAA1468	461	Color2 [A=255, R=169, G=169, B=169]	1	4					6	6	2	8.6	8.6	3.5	134.59	0	93.087	122150000	68	21.9411	22.437	21.8783	22.4294	21.7508	21.5793	22.8481	22.7724
	0.0388884	0.0530386	A0A2R8Y595;A0A2R8YFL0;P49711	A0A2R8Y595;A0A2R8YFL0;P49711	Transcriptional repressor CTCF	CTCF	463	Color2 [A=255, R=169, G=169, B=169]	1	4					5	5	5	11.6	11.6	11.6	72.999	0	38.82	1164800000	63	25.5215	25.0086	25.6975	25.783	26.554	26.5697	26.4917	26.6911
	0.528102	0.701184	Q99700;F8WB06;A0A5F9ZHW5;A0A2R8Y5A6;A0A2R8Y7E6;A0A5F9ZI57;V9GY86;F8VQP2;A0A2R8YDM9;A0A2R8Y7P6;H0YH87;A0A5F9ZHH4;A0A5F9ZHX3;F8W0B5;F8VRK6;A0A5F9ZH85;F8WB05	Q99700;F8WB06;A0A5F9ZHW5;A0A2R8Y5A6;A0A2R8Y7E6;A0A5F9ZI57;V9GY86;F8VQP2;A0A2R8YDM9;A0A2R8Y7P6;H0YH87;A0A5F9ZHH4;A0A5F9ZHX3;F8W0B5;F8VRK6	Ataxin-2	ATXN2	464	Color2 [A=255, R=169, G=169, B=169]	1	4					7	7	7	8.3	8.3	8.3	140.28	0	24.979	575720000	88	23.7282	23.2033	23.455	23.5518	23.7986	21.2439	23.8209	23.9989
	0.222249	-0.266194	A0A2R8YF51;A0A2R8Y5D2;A0A2R8YD90;A0A2R8YCS7;Q9Y3Z3;A0A2R8Y6J9;A0A2R8YG48;A0A2R8Y7R5;A0A2R8Y755;A0A2R8Y586	A0A2R8YF51;A0A2R8Y5D2;A0A2R8YD90;A0A2R8YCS7;Q9Y3Z3;A0A2R8Y6J9	Deoxynucleoside triphosphate triphosphohydrolase SAMHD1	SAMHD1	465	Color2 [A=255, R=169, G=169, B=169]	1	4					4	4	4	27.7	27.7	27.7	32.238	0	13.363	189780000	30	22.0678	22.7542	21.6147	21.96	22.0219	22.7757	23.5799	22.8592
	0.244536	-0.0839453	E7EQB9;A0A2R8YEZ4;A0A2R8Y5D3;O15160;H0Y723;A0A2R8Y8D6;D6RDJ3;A0A2R8YEY5	E7EQB9;A0A2R8YEZ4;A0A2R8Y5D3;O15160;H0Y723;A0A2R8Y8D6;D6RDJ3;A0A2R8YEY5	DNA-directed RNA polymerases I and III subunit RPAC1	POLR1C	466	Color2 [A=255, R=169, G=169, B=169]	1	4					6	6	6	36.5	36.5	36.5	33.839	0	86.017	1662200000	87	25.0788	24.8873	24.729	24.7145	24.6542	25.1467	24.69	24.7394
	0.483528	0.186323	A0A2R8Y5F1;A0A2R8YGU4;X5D2U8;H3BMQ0;A0A2R8YDZ2;A0A2R8Y7X5;A0A2R8YDR3;A0A2R8Y7C8;A0A2R8YGD6;P49815;A0A2R8YEJ8;A0A2R8Y6C9;H3BQY7	A0A2R8Y5F1;A0A2R8YGU4;X5D2U8;H3BMQ0;A0A2R8YDZ2;A0A2R8Y7X5;A0A2R8YDR3;A0A2R8Y7C8;A0A2R8YGD6;P49815;A0A2R8YEJ8	Tuberin	TSC2	467	Color2 [A=255, R=169, G=169, B=169]	1	4					5	5	5	5.3	5.3	5.3	193.03	0	110.83	291690000	73	22.9782	22.7796	23.1265	22.6205	22.9719	22.8707	22.4287	22.4892
	2.00194	0.232914	O00571;A0A2R8Y645;A0A2R8YFS5;A0A2U3TZJ9;A0A2R8YFR4;A0A2R8YCW1;A0A2R8Y5G6;A0A0D9SFB3;A0A2R8Y4A4;A0A0D9SG12;A0A2R8YF78;F6S8Q4;A0A2R8Y7T2;A0A2R8YDT5;A0A0D9SF53;O15523;A0A2R8YDH3;A0A0J9YVQ7;A0A087WVZ1;A0A2R8YCU0;A0A2R8Y650;A0A2R8YF89	O00571;A0A2R8Y645;A0A2R8YFS5;A0A2U3TZJ9;A0A2R8YFR4;A0A2R8YCW1;A0A2R8Y5G6;A0A0D9SFB3;A0A2R8Y4A4;A0A0D9SG12;A0A2R8YF78;F6S8Q4;A0A2R8Y7T2;A0A2R8YDT5;A0A0D9SF53;O15523;A0A2R8YDH3	ATP-dependent RNA helicase DDX3X;ATP-dependent RNA helicase DDX3Y	DDX3X;DDX3Y	468	Color2 [A=255, R=169, G=169, B=169]	1	4					21	20	19	39.9	38.2	36.9	73.243	0	285.85	7899500000	375	25.982	25.8176	25.98	25.7666	26.1863	25.9174	26.1452	25.8602
	0.640473	-0.184755	Q15813;A0A2R8Y5Q8;A0A2R8YHI9;A0A2R8Y7E7;A0A2R8Y6Q1;A0A2R8YFL4;A0A2U3TZJ6;A0A2R8Y4V6;A0A2R8Y809;A0A2R8YER9;A0A2R8Y784;A0A2R8Y6L2;A0A2R8Y897;A0A2R8YFM3;A0A2R8Y4E7;A0A2R8Y4P2;A0A2R8Y6G3;A0A2R8Y787;A0A2R8Y5H6;A0A2R8Y7H8;A0A2R8YF12	Q15813;A0A2R8Y5Q8;A0A2R8YHI9;A0A2R8Y7E7;A0A2R8Y6Q1;A0A2R8YFL4;A0A2U3TZJ6;A0A2R8Y4V6;A0A2R8Y809;A0A2R8YER9	Tubulin-specific chaperone E	TBCE	472	Color2 [A=255, R=169, G=169, B=169]	1	4					9	8	8	27.1	25.8	25.8	59.345	0	86.909	1344500000	71	24.152	24.4109	24.4114	24.6007	23.9072	24.2954	24.3277	24.2302
	0.302411	-0.25851	A0A2R8Y623;P62081;B5MCP9	A0A2R8Y623;P62081;B5MCP9	40S ribosomal protein S7	RPS7	475	Color2 [A=255, R=169, G=169, B=169]	1	4					6	6	6	46.7	46.7	46.7	19.405	0	126.51	4838400000	147	26.8845	27.3674	26.9988	27.2956	25.9426	26.2253	26.8145	26.7862
	0.0606188	0.183299	A0A2R8Y653;Q9BZX2	A0A2R8Y653;Q9BZX2	Uridine-cytidine kinase 2	UCK2	476	Color2 [A=255, R=169, G=169, B=169]	1	4					3	3	3	22.1	22.1	22.1	27.408	0	42.03	300110000	27	24.9835	22.5925	21.9078	23.9695	21.8559	21.4123	24.4078	24.4475
	0.00549426	0.00561762	A0A2R8Y6G6;P06733;K7EM90;A0A2R8Y879;A0A2R8YEM5;A0A2R8Y798;K7ERS8;A0A2R8YEG5;E5RGZ4;E5RI09;E5RG95;K7EPM1;K7EKN2	A0A2R8Y6G6;P06733	Alpha-enolase	ENO1	478	Color2 [A=255, R=169, G=169, B=169]	1	4					28	28	26	55.8	55.8	55.8	47.327	0	323.31	108310000000	1904	30.5908	30.5649	30.8103	30.7701	29.6679	29.817	30.0974	29.9919
	0.171997	0.0305023	A0A2R8Y6J3;P46777;Q5T7N0;A0A2R8Y4A2	A0A2R8Y6J3;P46777	60S ribosomal protein L5	RPL5	479	Color2 [A=255, R=169, G=169, B=169]	1	4					9	9	9	41.2	41.2	41.2	27.045	0	122.19	8712100000	148	26.8033	26.8588	27.0422	26.7799	26.8391	26.868	26.9336	26.9895
	0.395379	-0.0894761	A0A2R8YFH0;E9PHA6;A0A2R8Y6P0;A0A2R8YG02;P43246;A0A2R8Y7S8;A0A2R8Y713	A0A2R8YFH0;E9PHA6;A0A2R8Y6P0;A0A2R8YG02;P43246;A0A2R8Y7S8	DNA mismatch repair protein Msh2	MSH2	481	Color2 [A=255, R=169, G=169, B=169]	1	4					14	14	14	21.6	21.6	21.6	102.86	0	190.92	2655800000	176	25.5914	25.3704	25.5124	25.5581	25.1931	25.5247	25.3319	25.5334
	0.059416	0.12184	H7C4A0;H7C209;A0A2R8Y7Y4;Q8N8A2	H7C4A0;H7C209;A0A2R8Y7Y4;Q8N8A2	Serine/threonine-protein phosphatase 6 regulatory ankyrin repeat subunit B	ANKRD44	491	Color2 [A=255, R=169, G=169, B=169]	1	4					3	3	3	10.4	10.4	10.4	34.417	0	18.513	149710000	35	21.6303	21.6879	23.0805	21.1072	21.4826	23.4623	23.3906	22.8394
	0.230162	0.118439	E5RH77;A0A2R8Y811;P62263	E5RH77;A0A2R8Y811;P62263	40S ribosomal protein S14	RPS14	492	Color2 [A=255, R=169, G=169, B=169]	1	4					4	4	4	26.9	26.9	26.9	14.295	0	14.608	1852300000	92	24.6847	24.8579	24.7367	24.1137	24.7022	24.4843	24.8389	25.0328
	0.378042	0.449818	A0A2R8Y833;P31785;Q5FC10;D6RDW9;A0A2R8Y437;A0A2R8Y4F3;A0A2R8YE73	A0A2R8Y833;P31785;Q5FC10;D6RDW9;A0A2R8Y437;A0A2R8Y4F3;A0A2R8YE73	Cytokine receptor common subunit gamma	IL2RG	493	Color2 [A=255, R=169, G=169, B=169]	1	4					2	2	2	10.8	10.8	10.8	38.638	0	59.874	119760000	52	23.2529	23.7043	22.7675	21.3476	22.4821	22.4976	23.2548	22.4084
	0.311072	-1.1425	E7ETK0;A0A2R8Y849;A0A2R8YD14;P62847;A0A2R8Y8A0	E7ETK0;A0A2R8Y849;A0A2R8YD14;P62847	40S ribosomal protein S24	RPS24	494	Color2 [A=255, R=169, G=169, B=169]	1	4					5	5	5	27.5	27.5	27.5	15.197	0	10.904	1591400000	41	25.7438	26.5856	21.732	21.7018	21.9054	22.3891	22.7036	25.9781
	0.0394439	-0.0306849	A0A2R8YD50;P51659;A0A2R8YDT8;A0A2R8YF45;E7EPL9;E7ER27;A0A2R8Y7L2;E7ET17	A0A2R8YD50;P51659;A0A2R8YDT8;A0A2R8YF45;E7EPL9;E7ER27;A0A2R8Y7L2;E7ET17	Peroxisomal multifunctional enzyme type 2;(3R)-hydroxyacyl-CoA dehydrogenase;Enoyl-CoA hydratase 2	HSD17B4	499	Color2 [A=255, R=169, G=169, B=169]	1	4					8	8	8	15.5	15.5	15.5	76.837	0	23.29	2443100000	98	24.2659	24.4399	24.8806	24.8032	25.2741	24.8933	24.87	25.2769
	0.905721	0.129874	E7EU96;P68400;A0A2R8YD58;A0A2R8YF43;A0A2R8Y5A0;Q8NEV1;A0A2R8YFU2;A0A2R8YDP2;A0A2R8Y4H0;A0A2R8Y4D6;A0A2R8YEW1;V9GYA2;A0A2R8YDY7;V9GY80;A0A2R8YCK2;A0A087WY74;V9GYW6;A0A2R8Y3W6;A0A2R8Y7T1;A0A2R8YF47;A0A2R8YEL7;A0A2R8Y797;P12532;P17540	E7EU96;P68400;A0A2R8YD58;A0A2R8YF43;A0A2R8Y5A0;Q8NEV1;A0A2R8YFU2;A0A2R8YDP2;A0A2R8Y4H0;A0A2R8Y4D6	Casein kinase II subunit alpha;Casein kinase II subunit alpha 3	CSNK2A1;CSNK2A3	500	Color2 [A=255, R=169, G=169, B=169]	1	4					10	10	9	36.9	36.9	35.3	45.31	0	323.31	13422000000	469	29.4111	29.3831	29.4146	29.2302	29.3193	29.059	29.3433	29.2963
	0.634364	-0.391163	A0A2R8YD63;Q92547	A0A2R8YD63;Q92547	DNA topoisomerase 2-binding protein 1	TOPBP1	501	Color2 [A=255, R=169, G=169, B=169]	1	4					7	7	7	7.5	7.5	7.5	170.13	0	54.107	351400000	70	23.746	24.1625	23.8656	24.2034	24.1267	25.1873	24.2376	23.9874
	0.213368	0.120512	A0A2R8YDE6;Q9UBN7	A0A2R8YDE6;Q9UBN7	Histone deacetylase 6	HDAC6	503	Color2 [A=255, R=169, G=169, B=169]	1	4					5	5	5	9.1	9.1	9.1	125.37	0	88.855	529940000	77	25.5724	25.2481	25.1069	25.5317	26.0436	25.706	25.4695	25.2246
	0.0216863	0.0196528	F5H008;A0A2R8YDQ0;Q9H267;G3V3F9	F5H008;A0A2R8YDQ0;Q9H267	Vacuolar protein sorting-associated protein 33B	VPS33B	505	Color2 [A=255, R=169, G=169, B=169]	1	4					5	5	5	13.2	13.2	13.2	67.605	0	51.707	130250000	46	23.178	22.8831	22.9733	23.2451	23.4598	22.4719	22.8516	23.7841
	1.20475	-2.22613	A0A2R8YDT1;P15104	A0A2R8YDT1;P15104	Glutamine synthetase	GLUL	507	Color2 [A=255, R=169, G=169, B=169]	1	4					3	3	3	7.5	7.5	7.5	57.174	0	213.47	902340000	69	22.8403	25.2037	22.2712	27.0103	25.7051	26.1128	25.458	26.8522
	0.264686	0.134813	A0A2R8YEM3;E7EQV9;P61313;E7EX53;A0A2R8Y738;E7ENU7	A0A2R8YEM3;E7EQV9;P61313;E7EX53;A0A2R8Y738;E7ENU7	Ribosomal protein L15;60S ribosomal protein L15	RPL15	513	Color2 [A=255, R=169, G=169, B=169]	1	4					5	5	5	35.5	35.5	35.5	19.968	0	18.278	13207000000	105	27.9757	28.1385	28.0556	28.0158	28.6368	28.033	28.5829	28.5244
	0.726481	-0.931213	P30043;A0A2R8YEP4;M0R192	P30043;A0A2R8YEP4;M0R192	Flavin reductase (NADPH)	BLVRB	514	Color2 [A=255, R=169, G=169, B=169]	1	4					2	2	2	14.1	14.1	14.1	22.119	0	6.2558	113940000	48	22.9763	23.6544	22.5765	24.4278	21.3163	22.8672	22.3785	22.023
	0.256487	0.113825	H3BMM5;A0A2R8YF87;Q96AX1;F5H6Y0;A0A2R8Y5U3;F5H7N5	H3BMM5;A0A2R8YF87;Q96AX1;F5H6Y0	Vacuolar protein sorting-associated protein 33A	VPS33A	515	Color2 [A=255, R=169, G=169, B=169]	1	4					6	6	6	15.8	15.8	15.8	61.238	0	154.75	367020000	62	24.0403	24.2948	24.5427	24.2154	24.061	24.3303	24.4216	23.7698
	1.10122	0.216184	A0A2R8YFH5;Q15437;Q5QPE2;Q5QPE1;A0A2R8Y633;A0A2R8Y7S7	A0A2R8YFH5;Q15437;Q5QPE2	Protein transport protein Sec23B	SEC23B	516	Color2 [A=255, R=169, G=169, B=169]	1	4					14	14	13	25.8	25.8	23.9	84.472	0	323.31	4404300000	289	26.7739	26.4866	26.7915	26.6737	27.034	26.7045	26.9931	26.863
	0.594918	-0.612614	A0A2R8YFV2;A0A669KAV7;O95785;B9EGQ5;A0A669KBG4;M0QXA7;A0A669KBH9;A0A3B3IS05;M0QXF8	A0A2R8YFV2;A0A669KAV7;O95785;B9EGQ5;A0A669KBG4;M0QXA7;A0A669KBH9	Protein Wiz	WIZ	517	Color2 [A=255, R=169, G=169, B=169]	1	4					5	5	5	5.4	5.4	5.4	183.74	0	8.9961	224430000	49	21.5306	23.3291	22.1233	22.3738	22.2992	23.2568	23.5929	23.0368
	0.341548	0.931919	A0A2R8YGH5;H7C1E4;P61966	A0A2R8YGH5;H7C1E4;P61966	AP-1 complex subunit sigma-1A	AP1S1	519	Color2 [A=255, R=169, G=169, B=169]	1	4					2	2	2	15.9	15.9	15.9	18.602	0	87.984	605360000	47	25.9276	21.3725	25.6606	25.6541	25.9431	26.2833	25.5727	26.0665
	0.621604	0.503861	A0A2R8YHB3;A0A3B3IRP5;Q6P1J9;A0A1B0GUB2;A0A2R8Y640;A0A3B3ISN2	A0A2R8YHB3;A0A3B3IRP5;Q6P1J9;A0A1B0GUB2	Parafibromin	CDC73	521	Color2 [A=255, R=169, G=169, B=169]	1	4					9	9	9	28.6	28.6	28.6	43.862	0	23.041	979230000	58	24.9284	24.6953	24.755	24.6259	25.0569	23.3505	25.0477	25.1009
	0.11984	-0.257881	Q9H165;A0A2U3TZJ5;A0A2R8YDW6	Q9H165;A0A2U3TZJ5;A0A2R8YDW6	B-cell lymphoma/leukemia 11A	BCL11A	522	Color2 [A=255, R=169, G=169, B=169]	1	4					3	3	3	8.5	8.5	8.5	91.196	0	39.88	433450000	34	22.5865	24.0109	23.5132	24.3702	24.0757	24.3411	22.8569	21.3416
	0.91668	-0.46691	P06744;A0A2U3TZU2;K7EQ48;A0A2R8Y6C7;A0A0J9YYH3;A0A0J9YX90;A0A0J9YXP8;CON__Q3ZBD7;K7ERC6;K7EPY4;K7EP41;K7ENA0;K7EIL4;A0A0J9YXM3;K7ELR7;A0A2R8YF08;K7ERK8;A0A0J9YXH9;A0A0J9YYI8	P06744;A0A2U3TZU2;K7EQ48;A0A2R8Y6C7;A0A0J9YYH3;A0A0J9YX90;A0A0J9YXP8	Glucose-6-phosphate isomerase	GPI	525	Color2 [A=255, R=169, G=169, B=169]	1	4					15	15	14	35.7	35.7	32.4	63.146	0	323.31	10301000000	233	26.5183	27.091	26.5677	27.167	25.8569	26.6508	26.4085	26.3102
	0.0834872	0.0222831	A0A2U3TZY2;H0YGM0;Q9H078;F5H392;A0A2R8Y6R5	A0A2U3TZY2;H0YGM0;Q9H078	Caseinolytic peptidase B protein homolog	CLPB	526	Color2 [A=255, R=169, G=169, B=169]	1	4					10	10	4	20.4	20.4	7.4	76.852	0	21.957	959110000	117	23.8587	24.0478	23.8465	23.9012	24.1762	23.8789	24.0984	24.0627
	0.180866	-0.150527	A0A384DVU0;Q8IY17;M0R2C2;M0QYT1	A0A384DVU0;Q8IY17	Neuropathy target esterase	PNPLA6	529	Color2 [A=255, R=169, G=169, B=169]	1	4					5	5	5	6.7	6.7	6.7	149.92	0	76.285	173050000	43	23.2135	23.1186	21.9469	23.2447	22.8487	22.6446	23.1372	22.7404
	0.35191	-0.244136	A0A3B3IRP0;A0A3B3IU13;A0A3B3IU05;A0A3B3ITQ1;A0A3B3ITU8;A0A3B3IU04;A0A3F2YNW8;Q14643;A0A3B3IRZ9;A0A3B3IS59	A0A3B3IRP0;A0A3B3IU13;A0A3B3IU05;A0A3B3ITQ1;A0A3B3ITU8;A0A3B3IU04;A0A3F2YNW8;Q14643;A0A3B3IRZ9;A0A3B3IS59	Inositol 1,4,5-trisphosphate receptor type 1	ITPR1	531	Color2 [A=255, R=169, G=169, B=169]	1	4					2	2	2	2.1	2.1	2.1	176.11	0	47.06	55185000	41	22.8526	22.8618	21.7474	22.9536	22.4175	22.7098	22.745	22.2139
	0.694245	-0.956786	A0A3B3IRR3;Q9HCM7	A0A3B3IRR3;Q9HCM7	Fibrosin-1-like protein	FBRSL1	534	Color2 [A=255, R=169, G=169, B=169]	1	4					4	4	4	7.1	7.1	7.1	110.38	0	40.598	205960000	86	23.1258	23.2186	21.1624	23.2946	23.5065	24.4185	23.6867	24.3768
	0.618415	-0.284292	A0A3B3IS46;A0A3B3IRX3;Q71F56;H0YHC1;A0A3B3IRS4;F8VRB8	A0A3B3IS46;A0A3B3IRX3;Q71F56;H0YHC1	Mediator of RNA polymerase II transcription subunit 13-like	MED13L	539	Color2 [A=255, R=169, G=169, B=169]	1	4					4	4	4	4.8	4.8	4.8	175.59	0	5.5284	29674000	31	21.8357	22.0851	21.7219	22.0979	22.3471	22.4625	22.3021	22.6984
	0.0356492	-0.0543141	B3KV94;A0A3B3ISE6;A0A3B3ITA8;A0A3B3ITJ7;A0A3B3ITE7;A0A3B3IT25;A0A3B3IS40;Q9UGL1;A0A3B3ITJ3;A0A3B3IS31;A0A3B3IT85;A0A3B3ITA9	B3KV94;A0A3B3ISE6;A0A3B3ITA8;A0A3B3ITJ7;A0A3B3ITE7;A0A3B3IT25;A0A3B3IS40;Q9UGL1	Lysine-specific demethylase 5B	KDM5B	542	Color2 [A=255, R=169, G=169, B=169]	1	4					9	9	8	9.9	9.9	8.5	145.08	0	29.319	131190000	45	21.585	22.948	23.3681	21.8443	23.1041	23.1695	21.9834	22.2961
	1.02996	-0.335493	P06400;A0A3B3IS71;A0A2R8YFL6	P06400;A0A3B3IS71	Retinoblastoma-associated protein	RB1	544	Color2 [A=255, R=169, G=169, B=169]	1	4					4	4	4	9.1	9.1	9.1	106.16	0	130.51	632460000	55	23.4109	23.5979	23.8651	24.1426	23.4109	23.8134	23.6306	24.1057
	0.331085	0.0528212	A0A3B3IS84;P53621;A0A3B3IT15;A0A3B3ISC6;A0A3B3ITV3;A0A3B3ISK1;A0A3B3IU89;A0A3B3ITI7;A0A3B3ITX2;A0A3B3IU78;A0A3B3IS23;A0A3B3IU84	A0A3B3IS84;P53621;A0A3B3IT15;A0A3B3ISC6;A0A3B3ITV3;A0A3B3ISK1;A0A3B3IU89	Coatomer subunit alpha;Xenin;Proxenin	COPA	545	Color2 [A=255, R=169, G=169, B=169]	1	4					25	25	25	31	31	31	136.11	0	323.31	12700000000	394	27.7971	27.8689	27.8921	27.7169	27.871	27.6363	27.7596	27.8866
	0.0940404	-0.117376	Q5T8C6;A0A3B3ISD2;Q13042	Q5T8C6;A0A3B3ISD2;Q13042	Cell division cycle protein 16 homolog	CDC16	547	Color2 [A=255, R=169, G=169, B=169]	1	4					6	6	6	18.5	18.5	18.5	54.704	0	22.056	97845000	46	22.4597	22.5566	22.2374	22.0804	22.7232	21.8701	20.7901	22.1727
	0.0367551	0.0361085	B4DKB2;A0A3B3ISF9;P42892;E9PJG1	B4DKB2;A0A3B3ISF9;P42892	Endothelin-converting enzyme 1	ECE1	550	Color2 [A=255, R=169, G=169, B=169]	1	4					4	4	4	10.8	10.8	10.8	83.573	0	17.682	84539000	24	22.7072	22.3571	22.756	21.6014	22.265	22.8139	22.0969	22.9082
	0.834713	-0.427048	P14735;A0A3B3ISG5;Q5T5N3	P14735;A0A3B3ISG5	Insulin-degrading enzyme	IDE	551	Color2 [A=255, R=169, G=169, B=169]	1	4					16	16	16	26.7	26.7	26.7	117.97	0	127.1	1588400000	142	24.335	25.4411	24.9642	25.2172	24.3773	25.1118	24.9322	24.5469
	0.0900297	-0.117157	A0A3B3ISK7;Q6PI48;A0A3B3IS01;A0A3B3IT01;A0A3B3ITK9;A0A3B3ITS3;A0A3B3IS54;A0A3B3IT89	A0A3B3ISK7;Q6PI48;A0A3B3IS01;A0A3B3IT01;A0A3B3ITK9;A0A3B3ITS3	Aspartate--tRNA ligase, mitochondrial	DARS2	552	Color2 [A=255, R=169, G=169, B=169]	1	4					7	7	7	19.1	19.1	19.1	70.986	0	62.157	313600000	48	24.6567	24.1998	24.3786	24.0963	24.3239	23.9826	22.5912	24.1404
	0.0592313	-0.139082	A0A3B3ISW7;Q86VN1	A0A3B3ISW7;Q86VN1	Vacuolar protein-sorting-associated protein 36	VPS36	557	Color2 [A=255, R=169, G=169, B=169]	1	4					4	4	4	16.4	16.4	16.4	36.751	0	7.058	303770000	38	21.5154	21.9626	24.671	22.652	22.0586	22.1998	21.721	23.708
	0.0969427	0.5419	A0A3B3IT57;E9PH64;E7EWZ0;E9PF49;Q9Y6M9	A0A3B3IT57;E9PH64;E7EWZ0;E9PF49;Q9Y6M9	NADH dehydrogenase [ubiquinone] 1 beta subcomplex subunit 9	NDUFB9	560	Color2 [A=255, R=169, G=169, B=169]	1	4					4	4	4	37	37	37	17.16	0	144.25	1676900000	49	27.7112	27.1477	27.8912	27.3058	22.3168	22.7512	23.2919	21.8387
	0.2717	-0.315941	H0YNU5;A0A3B3IT82;P54132	H0YNU5;A0A3B3IT82;P54132	Bloom syndrome protein	BLM	561	Color2 [A=255, R=169, G=169, B=169]	1	4					4	4	4	5.2	5.2	5.2	144.47	0	136.23	130970000	38	21.6807	22.4224	21.5954	22.8903	22.0441	22.729	22.4127	20.955
	0.884412	0.521594	A0A3B3ITH3;Q9P2X3;J3KT25;J3QRS6	A0A3B3ITH3;Q9P2X3;J3KT25	Protein IMPACT	IMPACT	564	Color2 [A=255, R=169, G=169, B=169]	1	4					6	6	6	24.4	24.4	24.4	37.452	0	106.13	522140000	59	24.3653	23.6961	24.0852	24.0358	24.4129	24.3859	24.3745	23.0336
	0.0437988	-0.18083	A0A3B3ITJ4	A0A3B3ITJ4			565	Color2 [A=255, R=169, G=169, B=169]	1	4					14	2	2	41.5	3.4	3.4	59.218	0	32.83	957020000	37	26.2423	25.879	26.0447	26.0522	26.3648	22.6222	21.7203	26.542
	1.46326	1.88982	A0A3B3ITK7;P36871	A0A3B3ITK7;P36871	Phosphoglucomutase-1	PGM1	566	Color2 [A=255, R=169, G=169, B=169]	1	4					10	10	10	27.1	27.1	27.1	63.957	0	51.026	926340000	84	25.5368	24.8137	25.7566	25.2746	25.8711	22.649	25.8406	22.7084
	0.270792	0.231201	A0A3B3ITS5;Q14181;H0YDR7;E9PIQ6	A0A3B3ITS5;Q14181;H0YDR7	DNA polymerase alpha subunit B	POLA2	569	Color2 [A=255, R=169, G=169, B=169]	1	4					5	5	5	15.3	15.3	15.3	64.516	0	131.94	928870000	93	23.7492	23.6366	23.7227	23.0417	24.329	24.1602	24.3765	24.4141
	0.913963	-1.5379	A0A3B3ITW3;P28288	A0A3B3ITW3;P28288	ATP-binding cassette sub-family D member 3	ABCD3	571	Color2 [A=255, R=169, G=169, B=169]	1	4					5	5	5	11.1	11.1	11.1	75.421	0	37.14	463470000	42	24.4072	24.7196	24.7411	24.4003	21.2083	24.596	22.4372	25.2295
	1.65018	0.411854	A0A3B3ITZ9;Q9Y2W1	A0A3B3ITZ9;Q9Y2W1	Thyroid hormone receptor-associated protein 3	THRAP3	572	Color2 [A=255, R=169, G=169, B=169]	1	4					11	11	11	16.3	16.3	16.3	103.52	0	305.47	8605900000	253	27.4919	26.9492	27.7035	27.1969	27.316	26.818	27.3474	27.2474
	0.340033	-0.407891	A0A3B3IU33;Q9Y303;H3BTE3;H3BTZ6;H3BSV9	A0A3B3IU33;Q9Y303;H3BTE3;H3BTZ6;H3BSV9	Putative N-acetylglucosamine-6-phosphate deacetylase	AMDHD2	573	Color2 [A=255, R=169, G=169, B=169]	1	4					3	3	3	13.7	13.7	13.7	41.333	0	21.897	145310000	57	22.8602	23.524	22.6948	24.1011	23.3084	21.8675	22.7117	23.7141
	0.0452884	0.0148425	A0A3B3IU45;P33991;A0A3B3IT92;A0A3B3ITP6;E5RG31;A0A3B3IS57;A0A3B3IRR8	A0A3B3IU45;P33991;A0A3B3IT92;A0A3B3ITP6;E5RG31;A0A3B3IS57	DNA replication licensing factor MCM4	MCM4	574	Color2 [A=255, R=169, G=169, B=169]	1	4					27	27	27	42.3	42.3	42.3	91.19	0	323.31	20316000000	502	28.9444	28.708	28.9155	28.7864	28.6456	28.7942	28.9487	29.1062
	0.109271	0.0778923	Q13144;A0A3B3IUB1;A0A3B3ISX3;A0A3B3ISM8;A0A3B3IUF2;A0A3B3IRP4;A0A3B3ITG6;A0A3B3ITQ2;A0A3B3IS56;A0A3B3ISV1;A0A3B3ISS1;A0A3B3ISI2;A0A3B3IST9;C9JRD9;A0A3B3ITK8;A0A3B3IT53;H7C2X0	Q13144;A0A3B3IUB1;A0A3B3ISX3;A0A3B3ISM8;A0A3B3IUF2;A0A3B3IRP4;A0A3B3ITG6;A0A3B3ITQ2;A0A3B3IS56	Translation initiation factor eIF-2B subunit epsilon	EIF2B5	577	Color2 [A=255, R=169, G=169, B=169]	1	4					9	9	9	18.3	18.3	18.3	80.379	0	28.792	1345300000	132	24.6226	24.068	24.7196	24.2969	24.8713	25.159	24.4	24.7781
	1.35566	-0.462786	A0A3B3IUB9	A0A3B3IUB9			579	Color2 [A=255, R=169, G=169, B=169]	1	4					10	10	1	4.5	4.5	0.5	419.02	0	28.861	428460000	90	24.3473	24.7577	24.8152	24.9091	24.1909	25.2787	24.4836	24.7427
	0.360028	0.128286	A0A3B3IUD2;Q9BUK6	A0A3B3IUD2;Q9BUK6	Protein misato homolog 1	MSTO1	581	Color2 [A=255, R=169, G=169, B=169]	1	4					6	6	6	17.8	17.8	17.8	60.645	0	18.016	409500000	52	22.7466	22.6216	22.9812	22.5795	22.5591	22.5293	22.9854	23.0288
	0.06986	-0.0436878	A0A3B3IUD7;Q14690	A0A3B3IUD7;Q14690	Protein RRP5 homolog	PDCD11	582	Color2 [A=255, R=169, G=169, B=169]	1	4					23	23	23	17.9	17.9	17.9	208.83	0	86.583	3049200000	236	26.3176	26.3109	26.332	26.3701	26.9927	26.8365	26.6245	26.924
	0.788311	0.611872	A0A494BZT8;Q9Y6A5;A0A494C117;H0Y8F2;E7EMT0;C9JA91	A0A494BZT8;Q9Y6A5;A0A494C117	Transforming acidic coiled-coil-containing protein 3	TACC3	585	Color2 [A=255, R=169, G=169, B=169]	1	4					8	8	8	17.4	17.4	17.4	89.871	0	48.585	400520000	66	23.2881	23.8007	23.6087	22.9616	23.1758	22.1859	23.6829	22.3599
	0.0605343	-0.184903	A0A494C198;H0Y993;A0A494C028;P35659;B4DFG0;D6R9L5;H0Y8X0;D6RDA2	A0A494C198;H0Y993;A0A494C028;P35659;B4DFG0	Protein DEK	DEK	588	Color2 [A=255, R=169, G=169, B=169]	1	4					5	5	5	15.5	15.5	15.5	34.461	0	12.176	1398500000	55	25.397	25.7869	25.8373	25.7351	23.0119	22.1699	23.9905	25.2844
	0.0887347	0.167345	A0A494C1G8;A0A494C0Z6;H0Y6K5;A0A494C070;H0Y7L6;Q02447	A0A494C1G8;A0A494C0Z6;H0Y6K5;A0A494C070;H0Y7L6;Q02447	Transcription factor Sp3	SP3	592	Color2 [A=255, R=169, G=169, B=169]	1	4					3	3	3	32.8	32.8	32.8	15.65	0	181.98	554460000	47	24.37	24.0917	24.5006	23.4576	23.6911	22.8484	21.752	23.2467
	1.34403	1.08862	A0A494C0J8;H0Y4G9;Q99836;A0A3B3ITY3;A0A3F2YP85;A0A0A0MSI9	A0A494C0J8;H0Y4G9;Q99836;A0A3B3ITY3;A0A3F2YP85;A0A0A0MSI9	Myeloid differentiation primary response protein MyD88	MYD88	595	Color2 [A=255, R=169, G=169, B=169]	1	4					3	3	3	18.8	18.8	18.8	27.113	0	26.797	289950000	22	21.9874	22.1118	23.2616	21.4737	23.5296	22.371	23.6867	22.1543
	0.0638835	-0.0400357	A0A494C0K9;H7C0C1;P48047;H7C086;H7C068	A0A494C0K9;H7C0C1;P48047	ATP synthase subunit O, mitochondrial	ATP5O	596	Color2 [A=255, R=169, G=169, B=169]	1	4					5	5	5	40.6	40.6	40.6	16.89	0	323.31	11105000000	60	27.3143	27.2557	27.0011	27.2259	27.934	27.5104	27.1625	27.5801
	0.27107	-0.151718	K7EIG1;A0A494C0R8;O75153;I3L2B0;I3L318;I3L4B5	K7EIG1;A0A494C0R8;O75153;I3L2B0	Clustered mitochondria protein homolog	CLUH	599	Color2 [A=255, R=169, G=169, B=169]	1	4					23	23	22	28.9	28.9	28.3	140.49	0	91.279	2070400000	157	25.6299	25.4396	25.2104	25.6912	26.0262	26.1377	25.3939	25.5989
	0.0400605	-0.0609889	A0A494C0W5;Q86WV6;A0A494C0T1;J3QTB1	A0A494C0W5;Q86WV6;A0A494C0T1;J3QTB1	Stimulator of interferon genes protein	TMEM173	603	Color2 [A=255, R=169, G=169, B=169]	1	4					5	5	5	33.5	33.5	33.5	28.999	0	15.964	239750000	24	22.1333	20.8572	21.6601	22.1712	22.4904	23.2759	22.1765	22.4
	0.254844	0.67953	D3DSM0;A0A494C0X7;P05107;J3KNI6;E5RHE6;E5RK54;E5RIG7;E5RK25;E7EVZ9	D3DSM0;A0A494C0X7;P05107;J3KNI6	Integrin beta;Integrin beta-2	ITGB2	604	Color2 [A=255, R=169, G=169, B=169]	1	4					11	11	11	23.9	23.9	23.9	78.354	0	301.17	1294400000	169	25.6532	25.7131	25.3007	21.3706	25.1088	25.9657	24.4017	24.697
	0.168706	-0.151578	A0A494C143;Q14689	A0A494C143;Q14689	Disco-interacting protein 2 homolog A	DIP2A	606	Color2 [A=255, R=169, G=169, B=169]	1	4					4	4	4	4.7	4.7	4.7	171.47	0	7.9629	85015000	39	23.2129	23.4716	21.9512	22.6671	22.7626	22.4229	22.6854	22.6568
	0.606459	-0.57057	A0A494C146;P50336;A0A494C0M9;D3DVG2;A0A1W2PRF9;H0YFP3;A0A494C0D4;A0A494C134	A0A494C146;P50336;A0A494C0M9;D3DVG2;A0A1W2PRF9;H0YFP3;A0A494C0D4	Protoporphyrinogen oxidase	PPOX	607	Color2 [A=255, R=169, G=169, B=169]	1	4					4	4	4	16.1	16.1	16.1	46.457	0	13.344	409920000	83	23.4936	23.3067	21.8758	24.2009	23.4483	23.5128	23.5035	23.5831
	0.516674	0.840394	A0A494C165;P12955;K7ES25;A0A494C194	A0A494C165;P12955;K7ES25	Xaa-Pro dipeptidase	PEPD	609	Color2 [A=255, R=169, G=169, B=169]	1	4					9	9	9	26.2	26.2	26.2	57.603	0	134.02	734160000	107	24.926	24.4425	25.0666	24.4553	24.8193	24.7287	23.9223	21.7461
	0.776929	0.690757	C9JL30;A8MXB9;H7C3B2;A0A494C1B1;J3KQJ1;C9J660;Q8NBJ7;F8WA42;E9PBT8;J3QT17;F8WES7;F8WEX5;E9PG02	C9JL30;A8MXB9;H7C3B2;A0A494C1B1;J3KQJ1;C9J660;Q8NBJ7;F8WA42	Sulfatase-modifying factor 2	SUMF2	610	Color2 [A=255, R=169, G=169, B=169]	1	4					5	5	5	23.4	23.4	23.4	31.215	0	25.416	561430000	83	24.5136	22.6989	24.893	23.9964	24.663	24.5778	24.3809	24.4144
	0.034194	0.0258999	Q86WJ1;A0A494C1F7;A0A494C1P7;A0A494C0J6;A0A087WTM4;A0A494C0Q0;A0A494C0B8;A0A494C1I3;A0A494C0M4;A0A494C1H0;A0A494C111;A0A0A0MSH9;A0A0A0MRH8;A0A087WWW4;A0A494C1S1;A0A494C179;A0A494C0F0;A0A1W2PP16	Q86WJ1;A0A494C1F7;A0A494C1P7;A0A494C0J6;A0A087WTM4;A0A494C0Q0;A0A494C0B8;A0A494C1I3;A0A494C0M4;A0A494C1H0;A0A494C111;A0A0A0MSH9	Chromodomain-helicase-DNA-binding protein 1-like	CHD1L	611	Color2 [A=255, R=169, G=169, B=169]	1	4					7	7	7	11.6	11.6	11.6	101	0	23.854	638090000	70	23.3385	23.1014	23.3568	23.4047	23.8413	23.8499	22.9493	23.0264
	0.628364	0.248195	A0A494C1L1;Q14739;C9JXK0;C9JES9	A0A494C1L1;Q14739;C9JXK0	Lamin-B receptor	LBR	613	Color2 [A=255, R=169, G=169, B=169]	1	4					10	10	10	28	28	28	46.925	0	84.517	8953000000	194	29.2008	29.0566	29.5121	29.1813	29.857	29.5931	29.7129	29.459
	0.951176	-1.39785	E9PEM5;A0A494C1L5;P50851;A0A494BZW2;A0A494C0R9;H0YAC6;H0Y9N9;A0A3B3ISK3;A0A3B3IS13	E9PEM5;A0A494C1L5;P50851;A0A494BZW2;A0A494C0R9	Lipopolysaccharide-responsive and beige-like anchor protein	LRBA	614	Color2 [A=255, R=169, G=169, B=169]	1	4					14	14	14	7.7	7.7	7.7	286.97	0	109.29	884040000	99	25.0053	25.6512	22.0375	25.559	25.3703	25.3602	24.2657	25.6998
	1.23521	0.347095	Q9Y5Q9;A0A494C1S7;H7C0C0	Q9Y5Q9;A0A494C1S7;H7C0C0	General transcription factor 3C polypeptide 3	GTF3C3	616	Color2 [A=255, R=169, G=169, B=169]	1	4					4	4	4	7.8	7.8	7.8	101.27	0	48.709	623310000	61	24.255	24.137	24.144	23.539	24.1817	23.661	24.2037	24.0591
	2.20824	-1.07256	A0A494C1V1;Q6ZNJ1;H0Y764;H7C3Y7;H7C408	A0A494C1V1;Q6ZNJ1;H0Y764;H7C3Y7	Neurobeachin-like protein 2	NBEAL2	617	Color2 [A=255, R=169, G=169, B=169]	1	4					8	8	8	5.8	5.8	5.8	298.4	0	122.73	235270000	78	21.9124	22.9107	21.6738	23.318	22.5986	23.4823	21.9915	22.7555
	0.83337	0.20501	A0A499FI31;Q15020;A0A494C0L2;F8W667;F8VVK9;F8VZM2;H0YHU8	A0A499FI31;Q15020	Squamous cell carcinoma antigen recognized by T-cells 3	SART3	618	Color2 [A=255, R=169, G=169, B=169]	1	4					18	18	18	28	28	28	111.96	0	323.31	2806500000	283	25.8989	25.6252	25.7385	25.8671	25.7579	25.7231	26.0045	25.3644
	1.09459	1.71417	A0A499FIZ0;Q9H7D7;H0Y9R3;C9JCS7;H0Y917	A0A499FIZ0;Q9H7D7;H0Y9R3	WD repeat-containing protein 26	WDR26	619	Color2 [A=255, R=169, G=169, B=169]	1	4					7	7	7	17.1	17.1	17.1	81.327	0	65.823	987470000	103	25.3701	25.0068	25.6069	21.6183	25.8343	23.4414	25.0655	24.9536
	0.0739041	0.053091	A0A499FJI4;O75592;H7C3U4;A0A0C4DGY7	A0A499FJI4;O75592	E3 ubiquitin-protein ligase MYCBP2	MYCBP2	620	Color2 [A=255, R=169, G=169, B=169]	1	4					16	16	16	5.2	5.2	5.2	510.08	0	34.209	355400000	67	22.5074	22.8951	22.5419	23.2364	23.101	22.3825	22.9437	22.3676
	0.128407	0.08676	A0A499FJK2;P01137	A0A499FJK2;P01137	Transforming growth factor beta-1;Latency-associated peptide	TGFB1	621	Color2 [A=255, R=169, G=169, B=169]	1	4					5	5	5	15.4	15.4	15.4	44.325	0	46.758	112610000	47	22.7787	23.1786	23.184	23.1061	22.8517	22.3838	22.5791	22.378
	0.226496	-0.0826354	A0A499FJL1;P48147	A0A499FJL1;P48147	Prolyl endopeptidase	PREP	622	Color2 [A=255, R=169, G=169, B=169]	1	4					11	11	11	22.7	22.7	22.7	72.926	0	90.565	1145700000	147	25.287	25.4348	25.6166	25.4667	24.9397	25.2554	25.336	25.353
	0.214448	-0.169142	A0A4V7I447;Q0VD83	A0A4V7I447;Q0VD83	Apolipoprotein B receptor	APOBR	625	Color2 [A=255, R=169, G=169, B=169]	1	4					3	3	3	5.6	5.6	5.6	114.87	0	189.81	119760000	35	22.1908	22.7538	21.8599	22.1342	21.6687	22.4723	22.6646	21.7002
	0.807613	-0.558314	A0A4W8VX11;Q15154;A0A5H1ZRS1;H0YBA1;E7EV93;E5RGQ4;E9PGW9	A0A4W8VX11;Q15154;A0A5H1ZRS1	Pericentriolar material 1 protein	PCM1	626	Color2 [A=255, R=169, G=169, B=169]	1	4					10	10	10	9.5	9.5	9.5	210.13	0	280.74	607250000	129	22.8552	23.082	23.1933	22.984	22.9515	23.3723	21.7604	23.5553
	1.09437	0.717498	A0A4W8VYG7;A0A4W8W4R1;Q99674	A0A4W8VYG7;A0A4W8W4R1;Q99674	Cell growth regulator with EF hand domain protein 1	CGREF1	627	Color2 [A=255, R=169, G=169, B=169]	1	4					3	3	3	20.3	20.3	20.3	31.905	0	115.13	76515000	42	22.4878	21.6101	22.4437	21.9174	23.0765	21.4649	22.6981	22.8438
	0.18009	-0.285929	Q96AP0;A0A590TQL1;R4GNJ5	Q96AP0;A0A590TQL1;R4GNJ5	Adrenocortical dysplasia protein homolog	ACD	628	Color2 [A=255, R=169, G=169, B=169]	1	4					2	2	2	7.6	7.6	7.6	48.967	0	14.881	110610000	19	21.8626	23.8045	21.8513	21.0396	22.8952	22.6704	22.3459	22.5842
	0.776736	0.462632	A0A590UJ21;A0A590UJ50;Q13616;A0A590UJ56;A0A590UK34;A0A0C4DGX4;A0A590UJC4;A0A590UJR3;A0A590UJA0;A0A590UJ97;A0A590UJM8;A0A590UJ59	A0A590UJ21;A0A590UJ50;Q13616;A0A590UJ56;A0A590UK34;A0A0C4DGX4;A0A590UJC4;A0A590UJR3;A0A590UJA0	Cullin-1	CUL1	630	Color2 [A=255, R=169, G=169, B=169]	1	4					10	10	10	19.5	19.5	19.5	84.333	0	234.37	753050000	137	24.0538	23.6595	24.2025	23.5153	24.6785	23.8063	24.5518	24.655
	0.140722	-0.0946908	Q5JWF2;P63092;A0A590UJ58;B0AZR9;A0A590UJF0;A0A590UJQ9;A0A590UJI6;A0A590UJR6;A0A590UJQ2;A0A590UJY2;A0A590UKB4;A0A590UJ22;S4R3E3;A0A590UJG5;A0A590UJY8;A0A0A0MR13;A0A590UJB7;Q5JWE9;S4R3V9;P38405;A0A590UJX3;H0Y7F4;Q5JWD1;K7EQ80;A0A590UKA4;H0Y7E8;A0A590UJC9;K7EPE2	Q5JWF2;P63092;A0A590UJ58;B0AZR9;A0A590UJF0;A0A590UJQ9;A0A590UJI6;A0A590UJR6;A0A590UJQ2;A0A590UJY2;A0A590UKB4;A0A590UJ22;S4R3E3;A0A590UJG5	Guanine nucleotide-binding protein G(s) subunit alpha isoforms XLas;Guanine nucleotide-binding protein G(s) subunit alpha isoforms short	GNAS	632	Color2 [A=255, R=169, G=169, B=169]	1	4					6	6	2	9.3	9.3	3.6	111.02	0	164.38	715560000	115	24.3063	24.3515	24.8691	24.2285	24.6226	24.7359	24.3337	25.1946
	0.126668	-0.0835109	A0A590UJB6;Q13303;A0A5F9UN28;Q5TG81;A0A590UJ35;A0A087X1P8;F8W6W4;B7Z8E5;Q14722	A0A590UJB6;Q13303;A0A5F9UN28	Voltage-gated potassium channel subunit beta-2	KCNAB2	635	Color2 [A=255, R=169, G=169, B=169]	1	4					8	8	2	39.9	39.9	12.3	44.108	0	165.8	2998600000	139	26.8616	26.8324	26.5078	26.7986	26.992	27.006	26.1807	26.239
	0.726796	0.396435	A0A590UK95;A0A590UK44;A0A590UJW8;A0A590UJQ1;Q96J02	A0A590UK95;A0A590UK44;A0A590UJW8;A0A590UJQ1;Q96J02	E3 ubiquitin-protein ligase Itchy homolog	ITCH	641	Color2 [A=255, R=169, G=169, B=169]	1	4					4	4	4	10.5	10.5	10.5	62.007	0	8.7983	219830000	51	22.7774	22.3549	22.7673	22.3222	23.3888	23.1486	23.3558	22.8779
	0.137826	0.136603	A0A590UK80;A0A590UJK4;A0A590UK01;A0A590UJP7;Q13247;A0A0D9SEM4;Q08170;A0A3B3ISP5;A0A3B3IS65;A0A0A0MRR4;A0A3B3ISS0;A0A3F2YNZ1;Q9Y468	A0A590UK80;A0A590UJK4;A0A590UK01;A0A590UJP7;Q13247	Serine/arginine-rich splicing factor 6	SRSF6	644	Color2 [A=255, R=169, G=169, B=169]	1	4					7	7	6	6.2	6.2	5.4	120.93	0	115.51	16601000000	87	28.1521	27.5137	28.3724	28.0171	28.8711	28.6798	28.4178	29.0564
	0.179933	0.495491	H0Y3T6;A0A5F9UJX7;A0A5F9UP49;Q9BRK5;G3V1E2	H0Y3T6;A0A5F9UJX7;A0A5F9UP49;Q9BRK5;G3V1E2	45 kDa calcium-binding protein	SDF4	645	Color2 [A=255, R=169, G=169, B=169]	1	4					2	2	2	18.1	18.1	18.1	28.001	0	93.212	1250200000	46	22.0771	22.8745	24.9514	21.6713	24.6203	25.008	24.8767	24.9896
	0.0398514	0.0885034	I3L1M4;A0A5F9ZHZ9;J3QRD1;A0A5F9ZI12;A0A5F9ZHI5;A0A5F9ZGX4;A0A5F9ZHN9;P51648	I3L1M4;A0A5F9ZHZ9;J3QRD1;A0A5F9ZI12;A0A5F9ZHI5;A0A5F9ZGX4;A0A5F9ZHN9;P51648	Fatty aldehyde dehydrogenase	ALDH3A2	649	Color2 [A=255, R=169, G=169, B=169]	1	4					2	2	2	18.5	18.5	18.5	18.483	0	27.058	108380000	50	21.6674	21.6167	22.5445	21.7309	23.4659	24.0073	21.404	21.373
	0.279761	-0.270603	A0A5F9ZHX4;A0A5F9ZHW9;A0A5F9ZH11;P55201	A0A5F9ZHX4;A0A5F9ZHW9;A0A5F9ZH11;P55201	Peregrin	BRPF1	650	Color2 [A=255, R=169, G=169, B=169]	1	4					3	3	3	6.5	6.5	6.5	78.09	0.0010867	2.8523	67273000	49	21.6505	23.2502	23.0077	23.019	22.9238	22.306	23.0709	23.1601
	1.40969	0.810429	A0A5F9ZHB6;P49642;F8VNY2;F8VSB2;A0A3B3ITS8	A0A5F9ZHB6;P49642;F8VNY2	DNA primase small subunit;DNA primase	PRIM1	653	Color2 [A=255, R=169, G=169, B=169]	1	4					5	5	5	17.6	17.6	17.6	54.082	0	230.85	357980000	58	23.0643	22.0792	23.2365	22.0711	22.2923	21.8362	23.3656	22.7304
	0.149585	-0.144958	A0A5F9ZHM4;P07195;A0A3B3IS95;A8MW50;F5H793;C9J7H8;F5H5G7;A0A087WUM2;F5H245;Q6ZMR3	A0A5F9ZHM4;P07195;A0A3B3IS95;A8MW50;F5H793;C9J7H8	L-lactate dehydrogenase B chain;L-lactate dehydrogenase	LDHB	655	Color2 [A=255, R=169, G=169, B=169]	1	4					15	14	14	52.5	49	49	37.294	0	323.31	20852000000	535	29.6727	29.6913	29.4274	29.6032	28.3304	28.8927	29.0245	28.8476
	0.135201	0.286056	A0A5F9ZHM8;P04424;A0A5F9ZHC6;F8W943;A0A5F9ZI35;H7C0S8	A0A5F9ZHM8;P04424;A0A5F9ZHC6;F8W943	Argininosuccinate lyase	ASL	656	Color2 [A=255, R=169, G=169, B=169]	1	4					4	4	4	13.3	13.3	13.3	38.707	0	46.299	115650000	45	23.3061	21.3365	23.6177	23.5954	21.0992	23.3392	23.3333	21.9411
	0.182002	0.0882421	A0A5F9ZHN7;Q9NTJ5;E9PGZ4;F8WDN7;C9JV50;F8WCQ2;C9J3E3	A0A5F9ZHN7;Q9NTJ5;E9PGZ4	Phosphatidylinositide phosphatase SAC1	SACM1L	657	Color2 [A=255, R=169, G=169, B=169]	1	4					11	11	11	25.8	25.8	25.8	69.359	0	289.39	2377700000	159	24.8168	24.6762	24.8882	24.9317	25.3154	25.3258	25.3072	25.0409
	0.183847	-0.0290012	V9GYM8;A0A5F9ZI21;Q92974;V9GYF0;Q5VY93;V9GZ14;V9GYF5;V9GYG5;V9GZ58	V9GYM8;A0A5F9ZI21;Q92974	Rho guanine nucleotide exchange factor 2	ARHGEF2	662	Color2 [A=255, R=169, G=169, B=169]	1	4					26	26	26	33	33	33	116.07	0	277.12	10980000000	441	28.0037	28.1046	28.1875	28.0742	28.2008	28.218	28.1358	28.247
	0.968687	1.58562	A0A5H1ZRP4;Q8WX92	A0A5H1ZRP4;Q8WX92	Negative elongation factor B	NELFB	664	Color2 [A=255, R=169, G=169, B=169]	1	4					6	6	6	10.8	10.8	10.8	70.038	0	27.827	479740000	39	25.321	22.145	25.5472	22.5433	25.2973	25.495	25.2541	24.8938
	0.799488	-0.563024	A0A669KB03;A0A669KAW3;P40692;A0A669KBB4;A0A669KBK2;H0Y818;H0Y5L7;A0A087WX20;F2Z298;E9PF25;H0Y806;E7EUC9	A0A669KB03;A0A669KAW3;P40692;A0A669KBB4;A0A669KBK2;H0Y818	DNA mismatch repair protein Mlh1	MLH1	667	Color2 [A=255, R=169, G=169, B=169]	1	4					7	7	7	19.1	19.1	19.1	57.532	0	312.62	265270000	67	22.3886	24.1978	23.6709	24.1108	23.5847	23.6763	23.6113	23.5228
	0.735879	-0.794222	A0A669KBG8;A0A669KB10;Q92538	A0A669KBG8;A0A669KB10;Q92538	Golgi-specific brefeldin A-resistance guanine nucleotide exchange factor 1	GBF1	670	Color2 [A=255, R=169, G=169, B=169]	1	4					18	18	18	14.5	14.5	14.5	210.17	0	118.57	849000000	165	24.8424	24.7037	24.5728	24.8413	22.5596	24.8835	24.4226	25.1458
	0.0543575	0.0246239	A0A669KB68;A0A669KB56;A0A669KBA4;A0A669KB53;P42224;A0A669KB75;A0A669KB52;A0A669KBI6;E7EPD2;J3KPM9;E7ENM1;D2KFR9;A0A669KB17;E9PH66;Q67C41;A0A669KBK4	A0A669KB68;A0A669KB56;A0A669KBA4;A0A669KB53;P42224;A0A669KB75;A0A669KB52;A0A669KBI6;E7EPD2;J3KPM9;E7ENM1;D2KFR9;A0A669KB17	Signal transducer and activator of transcription 1-alpha/beta;Signal transducer and activator of transcription	STAT1	673	Color2 [A=255, R=169, G=169, B=169]	1	4					11	11	11	21.4	21.4	21.4	87.03	0	199.45	2570700000	125	25.3671	25.0316	25.0726	25.4483	25.3903	25.3847	25.6476	25.5145
	0.37815	0.488367	Q9UMN6;A0A669KBI7;A0A669KBD5	Q9UMN6;A0A669KBI7	Histone-lysine N-methyltransferase 2B	KMT2B	678	Color2 [A=255, R=169, G=169, B=169]	1	4					8	8	8	5.3	5.3	5.3	293.51	0	281.31	149290000	75	23.2568	21.072	22.7375	22.8095	23.4658	23.4876	23.0521	23.1896
	0.784898	1.65783	A0A669KBJ7;Q9H2P0;A0A2R8Y6X0;A0A2R8YCL6	A0A669KBJ7;Q9H2P0;A0A2R8Y6X0	Activity-dependent neuroprotector homeobox protein	ADNP	679	Color2 [A=255, R=169, G=169, B=169]	1	4					9	9	9	12.9	12.9	12.9	131.49	0	67.919	1117900000	103	26.7065	26.5233	26.5031	26.9836	26.438	23.2899	26.8142	23.0336
	0.347483	-0.130308	A0A669KBL1;Q93009;H3BND8;F5H2X1;I3L2D8	A0A669KBL1;Q93009;H3BND8	Ubiquitin carboxyl-terminal hydrolase 7;Ubiquitin carboxyl-terminal hydrolase	USP7	680	Color2 [A=255, R=169, G=169, B=169]	1	4					19	19	19	27.6	27.6	27.6	132.33	0	277.39	3074100000	309	25.0059	25.2233	25.2502	25.5055	24.7746	24.9607	25.223	25.0855
	0.300751	-0.154125	A0A6E1WJ75;Q86U70;H0YA09;E9PFI4;G5E9Y7;O43679	A0A6E1WJ75;Q86U70;H0YA09;E9PFI4;G5E9Y7;O43679	LIM domain-binding protein 1;LIM domain-binding protein 2	LDB1;LDB2	683	Color2 [A=255, R=169, G=169, B=169]	1	4					2	2	2	7.8	7.8	7.8	46.336	0	74.027	260380000	43	24.4219	24.8802	24.9457	24.3971	24.7114	25.2822	24.5792	24.7152
	0.30451	-0.0507092	A0A6I8PRS0;A0A6I8PL42;A0A6I8PIT3;A0A6I8PIV1;Q9P2J5;A0A6I8PLB3;A0A6I8PS05;B4DER1;A0A6I8PLB8;A0A6I8PIP7;A0A6I8PTV8;A0A6I8PRU9;A0A6I8PRP1	A0A6I8PRS0;A0A6I8PL42;A0A6I8PIT3;A0A6I8PIV1;Q9P2J5;A0A6I8PLB3;A0A6I8PS05;B4DER1;A0A6I8PLB8;A0A6I8PIP7;A0A6I8PTV8	Leucine--tRNA ligase, cytoplasmic	LARS	684	Color2 [A=255, R=169, G=169, B=169]	1	4					24	24	24	29.9	29.9	29.9	127.91	0	323.31	11245000000	346	29.4471	29.3047	29.4319	29.5016	29.4901	29.6058	29.345	29.5049
	1.11459	0.702247	A0A6I8PTT9;Q06210;A0A6I8PRN4;A0A6I8PRT6;O94808	A0A6I8PTT9;Q06210;A0A6I8PRN4	Glutamine--fructose-6-phosphate aminotransferase [isomerizing] 1	GFPT1	688	Color2 [A=255, R=169, G=169, B=169]	1	4					12	12	12	29.9	29.9	29.9	70.431	0	27.832	419650000	146	24.5337	23.355	24.7502	24.4158	24.6746	24.7017	24.9776	23.6546
	0.198716	0.117838	Q99615;A0A6I8PU73;A0A6I8PUD4;A0A6I8PS32;A0A6I8PIK4;A0A6I8PR89;A0A6I8PU89;A0A6I8PRZ0;A0A6I8PLE7;K7ER44;A0A6I8PUC2;K7EK03;K7EIH8;K7EPP7;K7ESP1;K7ELJ8;K7EJV7;K7EN19;K7EJL5;K7EJE9;A0A6I8PR93	Q99615;A0A6I8PU73;A0A6I8PUD4;A0A6I8PS32;A0A6I8PIK4;A0A6I8PR89;A0A6I8PU89;A0A6I8PRZ0;A0A6I8PLE7;K7ER44;A0A6I8PUC2;K7EK03;K7EIH8;K7EPP7;K7ESP1	DnaJ homolog subfamily C member 7	DNAJC7	690	Color2 [A=255, R=169, G=169, B=169]	1	4					14	14	14	39.3	39.3	39.3	56.44	0	114.9	3219200000	92	25.4672	24.8675	25.288	24.8644	25.4125	25.1551	24.8628	25.6721
	0.0991605	0.229815	A0AVT1;H0Y8S8;H0Y9U5	A0AVT1	Ubiquitin-like modifier-activating enzyme 6	UBA6	693	Color2 [A=255, R=169, G=169, B=169]	1	4					11	11	11	17	17	17	117.97	0	78.046	564270000	93	24.3124	24.3174	23.771	24.1538	23.8739	21.5818	21.8081	22.7931
	0.176563	-0.102893	M0R026;A1L0T0;M0QZX5;M0R1B5;E9PJS0	M0R026;A1L0T0	Acetolactate synthase-like protein	ILVBL	697	Color2 [A=255, R=169, G=169, B=169]	1	4					8	8	8	20.2	20.2	20.2	56.732	0	56.016	995680000	145	24.6482	24.7377	24.7308	25.0109	24.2895	24.3329	24.2038	24.2024
	1.06076	-0.247568	A2A274;Q99798	A2A274;Q99798	Aconitate hydratase, mitochondrial	ACO2	698	Color2 [A=255, R=169, G=169, B=169]	1	4					23	23	23	40.5	40.5	40.5	87.819	0	273.96	5883000000	220	27.8333	28.1447	27.6329	28.2102	27.6867	27.7579	27.8137	27.844
	0.367977	1.25299	A2A2D0;P16949	A2A2D0;P16949	Stathmin	STMN1	700	Color2 [A=255, R=169, G=169, B=169]	1	4					5	5	3	52.9	52.9	41.2	9.7931	0	98.49	4210400000	92	26.2528	26.2948	26.118	26.2397	22.9403	22.5354	26.4203	21.6496
	0.21394	-0.137092	A2A2Q9;Q9Y312	A2A2Q9;Q9Y312	Protein AAR2 homolog	AAR2	702	Color2 [A=255, R=169, G=169, B=169]	1	4					5	5	5	21.6	21.6	21.6	45.034	0	10.203	430120000	44	22.8913	23.629	23.2736	23.143	23.5774	23.2102	22.6237	22.9321
	0.0550805	0.0718098	P42696;A2A2V2;Q5TCT4	P42696;A2A2V2	RNA-binding protein 34	RBM34	704	Color2 [A=255, R=169, G=169, B=169]	1	4					4	4	4	14.9	14.9	14.9	48.564	0	52.892	261960000	62	24.0406	24.3224	24.0364	24.356	23.8471	24.6552	24.3849	22.6882
	0.227403	0.258348	A2RRP1;H0Y5G7;C9JCM7	A2RRP1;H0Y5G7	Neuroblastoma-amplified sequence	NBAS	706	Color2 [A=255, R=169, G=169, B=169]	1	4					3	3	3	2.7	2.7	2.7	268.57	0	73.781	219010000	34	22.0315	21.521	22.2521	23.0059	22.9385	22.2012	23.3699	22.8305
	0.209824	0.556945	A3KFJ0;O14965;Q5QPD4;Q5QPD2;A3KFJ1;A3KFJ2;Q5QPD1	A3KFJ0;O14965;Q5QPD4	Aurora kinase A	AURKA	709	Color2 [A=255, R=169, G=169, B=169]	1	4					6	6	6	27.4	27.4	27.4	39.513	0	40.887	742920000	37	21.6531	21.1113	24.151	22.2496	25.0882	24.2942	22.9853	23.9947
	0.0707905	0.113627	A3KFL5;A3KFL2;Q13868;A3KFL1	A3KFL5;A3KFL2;Q13868;A3KFL1	Exosome complex component RRP4	EXOSC2	710	Color2 [A=255, R=169, G=169, B=169]	1	4					6	6	6	29.5	29.5	29.5	26.327	0	65.58	930020000	59	24.0635	23.7959	23.8677	23.6136	24.4731	22.7445	22.179	23.9748
	0.00128325	-0.00142479	A3KMH1	A3KMH1	von Willebrand factor A domain-containing protein 8	VWA8	711	Color2 [A=255, R=169, G=169, B=169]	1	4					9	9	9	7.2	7.2	7.2	214.82	0	108.28	107110000	76	23.2166	22.6629	22.7898	22.4217	22.8304	22.7965	21.5563	22.5177
	0.233683	-0.038897	A5YKK6;H3BMZ2;H3BNB1;H3BVC9	A5YKK6	CCR4-NOT transcription complex subunit 1	CNOT1	715	Color2 [A=255, R=169, G=169, B=169]	1	4					21	21	21	12.1	12.1	12.1	266.94	0	323.31	2212100000	170	24.7318	24.6663	24.6892	24.7943	24.8975	24.8317	24.7074	24.8892
	0.134913	-0.0828171	A6NDG6;H3BV17	A6NDG6	Phosphoglycolate phosphatase	PGP	718	Color2 [A=255, R=169, G=169, B=169]	1	4					8	8	8	39.9	39.9	39.9	34.006	0	25.851	1278700000	86	24.2972	24.275	24.2389	24.1683	24.643	24.4074	23.5627	24.2223
	0.446273	-0.40313	A6NFI3	A6NFI3	Zinc finger protein 316	ZNF316	722	Color2 [A=255, R=169, G=169, B=169]	1	4					2	2	2	3.8	3.8	3.8	108.44	0	6.7863	71729000	32	22.7025	23.327	22.5953	23.2132	22.6518	21.9065	21.6736	22.7891
	1.09955	-0.604549	A6NHB5;Q14202;A6NHN7;A6NL54	A6NHB5;Q14202;A6NHN7	Zinc finger MYM-type protein 3	ZMYM3	725	Color2 [A=255, R=169, G=169, B=169]	1	4					4	4	4	5.5	5.5	5.5	152.6	0	10.213	113520000	81	23.3199	23.5517	22.6447	23.8597	22.279	23.1052	23.0553	23.2004
	0.0471981	-0.0455251	A6NHR9;J3KTL8;A0A2R8YCU7;J3QSH1;A0A2R8YE92	A6NHR9;J3KTL8	Structural maintenance of chromosomes flexible hinge domain-containing protein 1	SMCHD1	728	Color2 [A=255, R=169, G=169, B=169]	1	4					25	25	25	18.4	18.4	18.4	226.37	0	76.332	1035200000	146	24.9767	25.2376	24.5838	24.1133	23.8833	24.3387	24.4007	24.3371
	0.0809632	-0.154159	A6NIH7	A6NIH7	Protein unc-119 homolog B	UNC119B	729	Color2 [A=255, R=169, G=169, B=169]	1	4					5	5	4	39.4	39.4	35.9	28.136	0	22.22	655290000	52	24.5753	25.0171	24.7599	24.4664	24.6337	23.0271	22.5288	24.6037
	0.643429	0.138455	A6NJA2;P54578;J3QQT6;J3KS55	A6NJA2;P54578	Ubiquitin carboxyl-terminal hydrolase;Ubiquitin carboxyl-terminal hydrolase 14	USP14	731	Color2 [A=255, R=169, G=169, B=169]	1	4					12	12	12	49.3	49.3	49.3	51.086	0	251.59	5847900000	157	26.1789	26.3516	26.2856	26.062	26.2623	26.1179	26.2227	25.8643
	0.168485	0.642045	H7C2P7;A6NJD9;A8MVT4;A8MYK1;Q16540	H7C2P7;A6NJD9;A8MVT4;A8MYK1;Q16540	39S ribosomal protein L23, mitochondrial	MRPL23	732	Color2 [A=255, R=169, G=169, B=169]	1	4					2	2	2	31.4	31.4	31.4	13.669	0	21.147	2188900000	40	22.1159	21.7039	22.806	22.1867	26.1955	26.2769	22.8761	21.2578
	0.0829249	0.039731	A6NKB8;Q9H4A4;A0A087WU27;A0A087WUS4;C9JMZ3;H7C2T3	A6NKB8;Q9H4A4	Aminopeptidase B	RNPEP	734	Color2 [A=255, R=169, G=169, B=169]	1	4					16	16	16	44.5	44.5	44.5	68.168	0	323.31	6305700000	326	25.753	25.4487	25.8257	25.9296	26.1756	26.1052	25.7294	25.8413
	2.40468	-1.12488	A6NML8;K4DI95;C9J6U3;O60879	A6NML8;K4DI95;C9J6U3;O60879	Protein diaphanous homolog 2	DIAPH2	742	Color2 [A=255, R=169, G=169, B=169]	1	4					5	5	5	6.4	6.4	6.4	124.85	0	25.497	142990000	25	22.2185	24.0015	22.946	23.3968	22.071	23.3947	22.6779	23.6201
	0.00522818	0.00460911	A6NNK5;Q12888;C9JXV0;H7C3N7;M0R142;H7C495	A6NNK5;Q12888	Tumor suppressor p53-binding protein 1	TP53BP1	743	Color2 [A=255, R=169, G=169, B=169]	1	4					12	12	12	12	12	12	209.02	0	100.71	673320000	93	22.9736	23.2684	23.4246	23.0937	22.4127	22.8002	23.6482	23.2782
	0.558777	0.31865	R9WNI0;A8MQB8;G3V0J0;Q06787;Q8IXW7;A0A087WXI3;A0A087WWR6;A0A087WY29	R9WNI0;A8MQB8;G3V0J0;Q06787;Q8IXW7;A0A087WXI3;A0A087WWR6;A0A087WY29	Fragile X mental retardation protein 1	FMR1	750	Color2 [A=255, R=169, G=169, B=169]	1	4					4	3	2	9.4	7.9	4.4	61.515	0	127.6	539680000	61	22.8297	22.5351	23.1946	22.6234	23.6117	23.2516	23.3873	23.3386
	1.48102	0.81658	P49840;A8MT37;M0QYV0	P49840;A8MT37	Glycogen synthase kinase-3 alpha	GSK3A	751	Color2 [A=255, R=169, G=169, B=169]	1	4					3	3	3	10.1	10.1	10.1	50.98	0	42.581	744920000	56	22.6054	22.32	22.1832	21.9854	23.0281	21.88	23.4616	21.8266
	0.647868	-1.02782	A8MUH2;P18859	A8MUH2;P18859	ATP synthase-coupling factor 6, mitochondrial	ATP5J	753	Color2 [A=255, R=169, G=169, B=169]	1	4					3	3	3	20.2	20.2	20.2	13.954	0	234.41	1262500000	38	24.8018	24.2393	24.6474	24.3955	22.2071	24.6192	22.0198	24.5334
	0.861121	0.549689	A8MUM1;Q53HC9;C9JVR6;F8WDS8;C9J0U9;D3YTH5	A8MUM1;Q53HC9;C9JVR6	Protein TSSC1	TSSC1	754	Color2 [A=255, R=169, G=169, B=169]	1	4					5	5	5	22.2	22.2	22.2	46.319	0	148.16	744250000	50	24.4383	23.8116	24.5846	23.5511	25.0709	24.5178	24.7724	24.7871
	0.326441	-0.626978	H7BY10;K7EJV9;K7ERT8;A8MUS3;P62750;K7EMA7	H7BY10;K7EJV9;K7ERT8;A8MUS3;P62750;K7EMA7	60S ribosomal protein L23a	RPL23A	755	Color2 [A=255, R=169, G=169, B=169]	1	4					7	7	7	36.1	36.1	36.1	17.692	0	9.4703	2059100000	63	25.3801	25.1319	25.1097	25.1903	22.0005	24.8669	25.2482	25.0574
	0.772632	0.511041	A8MXV4	A8MXV4	Nucleoside diphosphate-linked moiety X motif 19, mitochondrial	NUDT19	759	Color2 [A=255, R=169, G=169, B=169]	1	4					9	9	9	42.7	42.7	42.7	42.233	0	25.347	1539700000	117	26.5093	25.6074	26.5841	25.6783	26.7833	26.7411	26.9092	26.7149
	0.379117	-0.189681	B0I1T2;A0A3B3IU30;F8WEW9;J3KRL0;K7EIG7;J3QRN6;O94832	B0I1T2;A0A3B3IU30	Unconventional myosin-Ig;Minor histocompatibility antigen HA-2	MYO1G	764	Color2 [A=255, R=169, G=169, B=169]	1	4					22	22	22	33.7	33.7	33.7	116.44	0	192.83	4119500000	265	24.7011	24.6891	24.0444	24.6215	24.9863	25.0413	24.5959	24.7345
	1.55322	0.294726	B0QY89;Q9Y262;B0QY90;C9JHP4;C9K0Q7;H7C3A0;H0Y7E6	B0QY89;Q9Y262;B0QY90	Eukaryotic translation initiation factor 3 subunit L	EIF3L	765	Color2 [A=255, R=169, G=169, B=169]	1	4					14	14	14	29	29	29	70.901	0	323.31	3791300000	221	26.5242	26.1561	26.5882	26.0912	26.1838	26.2599	26.4119	26.0221
	6.75138	0.974402	B0QYD3;Q9UH17;P31941	B0QYD3;Q9UH17	DNA dC->dU-editing enzyme APOBEC-3B	APOBEC3B	768	Color2 [A=255, R=169, G=169, B=169]	1	4					10	10	8	30.2	30.2	26.3	57.208	0	229.03	4165700000	361	27.714	26.8522	27.837	26.7523	27.791	26.8563	27.8072	26.7909
	2.62633	0.667105	B0QYK0;Q01844;A0A0D9SFL3;C9JGE3	B0QYK0;Q01844;A0A0D9SFL3;C9JGE3	RNA-binding protein EWS	EWSR1	770	Color2 [A=255, R=169, G=169, B=169]	1	4					6	6	2	12.3	12.3	7	64.929	0	323.31	11520000000	343	30.0038	29.1118	29.7448	28.9855	29.9879	29.5257	29.8262	29.2714
	0.499767	0.267589	B0YIW6;P48444;Q6P1Q5;E9PK34	B0YIW6;P48444;Q6P1Q5	Coatomer subunit delta	ARCN1	775	Color2 [A=255, R=169, G=169, B=169]	1	4					8	8	8	16.7	16.7	16.7	61.626	0	91.26	1487400000	175	25.5874	25.7028	25.7144	25.3873	26.024	24.9097	25.7059	25.9616
	0.845176	-1.29833	B1AH77;B1AH80;P15153;B1AH78	B1AH77;B1AH80;P15153;B1AH78	Ras-related C3 botulinum toxin substrate 2	RAC2	776	Color2 [A=255, R=169, G=169, B=169]	1	4					6	6	3	58.1	58.1	34.5	16.775	0	46.831	2929300000	95	25.7238	26.3879	25.8927	26.519	25.9586	26.3264	22.7893	26.3245
	0.577336	-0.201582	B1AK87;P47756;B1AK85;A0A6I8PRV6;A0A6I8PIN8	B1AK87;P47756;B1AK85	F-actin-capping protein subunit beta	CAPZB	781	Color2 [A=255, R=169, G=169, B=169]	1	4					10	10	1	46.7	46.7	5.3	27.44	0	214.08	9835400000	273	28.9731	28.9167	28.8188	28.8034	28.5629	28.6884	28.4897	29.2423
	1.0508	-1.4904	Q9NRA8;B1AKL4;B1AKL5	Q9NRA8;B1AKL4	Eukaryotic translation initiation factor 4E transporter	EIF4ENIF1	785	Color2 [A=255, R=169, G=169, B=169]	1	4					6	6	6	14.2	14.2	14.2	108.2	0	97.636	379100000	43	22.6852	23.6516	20.7125	21.6257	21.6075	24.1488	22.4342	23.9747
	1.17022	-0.293189	B1ALA9;P60891;A0A2R8Y7H4;B7ZB02;Q15244;B1ALA7	B1ALA9;P60891;A0A2R8Y7H4;B7ZB02	Ribose-phosphate pyrophosphokinase 1	PRPS1	792	Color2 [A=255, R=169, G=169, B=169]	1	4					8	8	3	36.5	36.5	10.5	31.392	0	230.85	4982100000	168	26.9426	27.1914	26.7201	27.2174	26.5627	26.9315	26.7193	26.7772
	0.343049	-0.431962	B1AMS2;Q14141	B1AMS2;Q14141	Septin-6	2022-09-06	795	Color2 [A=255, R=169, G=169, B=169]	1	4					4	4	4	15.5	15.5	15.5	49.303	0	146.73	1007500000	70	24.8679	25.1053	24.9365	24.732	22.9376	24.543	23.8043	23.8938
	0.87613	-0.885111	B1ANH0;B1ANG9;B1ANH2;Q16774;B1ANH6;B1ANH5;B1ANH3	B1ANH0;B1ANG9;B1ANH2;Q16774;B1ANH6;B1ANH5;B1ANH3	Guanylate kinase	GUK1	797	Color2 [A=255, R=169, G=169, B=169]	1	4					4	4	4	31.3	31.3	31.3	23.711	0	4.6222	277140000	27	20.8359	23.2708	22.8873	22.4325	22.5061	23.4011	21.9081	22.5735
	0.754415	-0.563652	P42566;B1AUU8;S4R3U1	P42566;B1AUU8	Epidermal growth factor receptor substrate 15	EPS15	801	Color2 [A=255, R=169, G=169, B=169]	1	4					10	10	10	16.1	16.1	16.1	98.655	0	20.199	406800000	109	24.1408	24.3769	24.0046	24.4517	23.9235	23.8674	22.6604	24.2879
	0.207655	-0.0930934	B4DG22;B1AXG1;B7ZB17;P51812;A0A2R8Y603;A0A2R8Y7S9;Q9UK32	B4DG22;B1AXG1;B7ZB17;P51812;A0A2R8Y603	Ribosomal protein S6 kinase alpha-3	RPS6KA3	802	Color2 [A=255, R=169, G=169, B=169]	1	4					9	9	9	15.5	15.5	15.5	80.583	0	124.78	1161200000	117	25.5542	25.6121	25.3399	25.8315	26.037	25.9607	25.6128	25.512
	0.864277	-0.196762	B2R5W2;B4DY08;G3V4W0;G3V4C1;P07910;G3V2Q1;G3V576;G3V2D6;G3V555;G3V5V7;G3V575;G3V251;G3V3K6;G3V5X6;B7ZW38;O60812;P0DMR1;A0A0G2JNQ3;A0A0G2JPF8;B2RXH8;B4DSU6;G3V4M8;G3V2H6	B2R5W2;B4DY08;G3V4W0;G3V4C1;P07910;G3V2Q1;G3V576;G3V2D6;G3V555;G3V5V7;G3V575;G3V251	Heterogeneous nuclear ribonucleoproteins C1/C2	HNRNPC	803	Color2 [A=255, R=169, G=169, B=169]	1	4					14	14	14	47.9	47.9	47.9	31.948	0	282.88	24262000000	499	29.3743	29.6006	29.3281	29.5506	29.0565	29.1952	29.228	29.4276
	0.166032	-0.241818	E9PM17;B3KNX7;Q13153;H0YCG5;H0YCM0	E9PM17;B3KNX7;Q13153;H0YCG5	Non-specific serine/threonine protein kinase;Serine/threonine-protein kinase PAK 1	PAK1	804	Color2 [A=255, R=169, G=169, B=169]	1	4					7	3	3	23.5	11.9	11.9	50.876	0	134.3	150980000	52	22.4339	23.6967	23.7433	24.0498	22.1483	22.6421	23.9048	22.8091
	0.34332	0.0968933	B3KSI3;M0QZ10;M0QXF9;O15382;M0QZP4;M0R2K7	B3KSI3;M0QZ10;M0QXF9;O15382;M0QZP4	Branched-chain-amino-acid aminotransferase;Branched-chain-amino-acid aminotransferase, mitochondrial	BCAT2	807	Color2 [A=255, R=169, G=169, B=169]	1	4					7	7	7	39.8	39.8	39.8	39.915	0	323.31	1992000000	155	27.1122	27.3102	27.1428	27.253	27.4525	27.2449	27.495	27.0067
	0.270975	-0.403775	B3KT28;Q9UNN5;B1ANM7	B3KT28;Q9UNN5;B1ANM7	FAS-associated factor 1	FAF1	808	Color2 [A=255, R=169, G=169, B=169]	1	4					5	5	5	23.1	23.1	23.1	53.653	0	50.879	1755900000	69	24.6201	24.9754	25.0001	24.7044	25.1432	24.651	22.5264	24.5741
	0.146957	0.441029	B3KTM8;H0YMJ0;H0YLJ3;Q9UBU8;H0YLV1;H0YMT8;H0YM21;H0YNE0	B3KTM8;H0YMJ0;H0YLJ3;Q9UBU8	Mortality factor 4-like protein 1	MORF4L1	809	Color2 [A=255, R=169, G=169, B=169]	1	4					4	4	4	17.5	17.5	17.5	40.028	0	62.22	532170000	72	24.9875	24.9817	25.4702	21.9011	22.9691	22.3007	21.7716	24.2508
	0.38778	-0.0631194	B3KWE1;P12081;B4DDD8;E7ETE2;B4E1C5;D6RJE6;A0A2R8Y6I1;A0A2R8Y5P7;B4DQ67;A0A2R8Y4X6	B3KWE1;P12081;B4DDD8;E7ETE2;B4E1C5;D6RJE6;A0A2R8Y6I1;A0A2R8Y5P7	Histidine--tRNA ligase, cytoplasmic	HARS;HARS2	812	Color2 [A=255, R=169, G=169, B=169]	1	4					10	10	5	26.4	26.4	15.7	49.623	0	42.373	4133800000	95	26.4667	26.3843	26.4615	26.5528	26.2399	26.3528	26.3167	26.4473
	0.456662	-2.00441	B4DDF4;B4DUT8;Q99439;H3BVI6;K7ES69;A0A087X271;A0A087X1X5;H3BQH0;A0A087WV51;U3KPS3	B4DDF4;B4DUT8;Q99439;H3BVI6;K7ES69;A0A087X271;A0A087X1X5	Calponin;Calponin-2	CNN2	814	Color2 [A=255, R=169, G=169, B=169]	1	4					5	5	5	25.5	25.5	25.5	32.616	0	125.91	1769300000	68	22.1454	28.3386	27.0705	28.1772	27.1067	27.5927	22.2919	22.5236
	0.862555	-0.48866	B4DIH5;P61201;H0YMC2;H0YM03;H0YKU5	B4DIH5;P61201	COP9 signalosome complex subunit 2	COPS2	818	Color2 [A=255, R=169, G=169, B=169]	1	4					11	11	11	41.4	41.4	41.4	44.228	0	169.44	1221800000	113	24.2334	24.0464	24.3272	24.2664	23.2404	24.6502	23.7544	24.547
	0.310447	-0.191025	B4DJV2;O75390;H0YH82;H0YIC4;F8VTT8;F8W1S4;F8W4S1;F8VRI6;F8VU34;F8VR34	B4DJV2;O75390	Citrate synthase;Citrate synthase, mitochondrial	CS	821	Color2 [A=255, R=169, G=169, B=169]	1	4					7	7	1	30	30	3.5	50.431	0	109.87	11704000000	133	28.0513	28.7004	27.7616	28.5467	28.6347	28.3753	28.2702	27.8596
	1.00334	0.617115	Q13610;B4DJV5;F8VZ56	Q13610;B4DJV5	Periodic tryptophan protein 1 homolog	PWP1	822	Color2 [A=255, R=169, G=169, B=169]	1	4					6	6	6	21	21	21	55.827	0	133.17	1330400000	118	24.9983	23.767	25.258	24.8265	25.1073	24.1982	25.0535	25.157
	0.154363	-0.0847154	Q9H9T3;B4DKA4;H0YAP7	Q9H9T3;B4DKA4	Elongator complex protein 3	ELP3	824	Color2 [A=255, R=169, G=169, B=169]	1	4					5	5	5	16.1	16.1	16.1	62.258	0	50.402	842390000	111	24.5855	24.6995	24.6016	24.0293	24.4182	24.7999	24.5532	24.9688
	0.191711	-0.247922	B4DR61;P61619;H7C1Q9;C9JXC6;H7C069;A6NK38;F2Z2C7;A6NIF9;C9JJV4;F8W776;Q8TC24;Q9H9S3	B4DR61;P61619	Protein transport protein Sec61 subunit alpha isoform 1	SEC61A1	831	Color2 [A=255, R=169, G=169, B=169]	1	4					4	4	4	11.4	11.4	11.4	52.949	0	75.699	713970000	36	22.1	22.1904	21.9671	23.9279	22.2508	21.9496	22.5824	21.8243
	1.00984	0.275441	B4DUC8;Q13126;J3QSB7;F2Z2F3;A0A2R8Y4K0;F8WES2;J3KRN1	B4DUC8;Q13126;J3QSB7;F2Z2F3	S-methyl-5-thioadenosine phosphorylase;Purine nucleoside phosphorylase	MTAP	834	Color2 [A=255, R=169, G=169, B=169]	1	4					8	8	8	47.7	47.7	47.7	33.186	0	155.42	1907700000	115	24.7848	24.0992	24.8007	24.521	24.4336	24.3881	24.3967	24.3056
	0.137505	-0.137018	H0Y988;R4GNC0;B4DVL2;Q02083	H0Y988;R4GNC0;B4DVL2;Q02083	N-acylethanolamine-hydrolyzing acid amidase;N-acylethanolamine-hydrolyzing acid amidase subunit alpha;N-acylethanolamine-hydrolyzing acid amidase subunit beta	NAAA	835	Color2 [A=255, R=169, G=169, B=169]	1	4					3	3	3	26.8	26.8	26.8	15.603	0	14.898	60852000	52	22.196	22.5652	22.295	23.1175	22.1406	21.4183	22.6022	22.681
	0.62195	0.18926	B4DXZ6;P51114;E7EU85;E9PFF5;H7C4S4;C9JZE0;C9JY20;C9JAJ4	B4DXZ6;P51114;E7EU85;E9PFF5	Fragile X mental retardation syndrome-related protein 1	FXR1	839	Color2 [A=255, R=169, G=169, B=169]	1	4					10	10	8	28.5	28.5	25.8	68.326	0	323.31	3316000000	178	26.859	26.3814	26.9552	26.6246	26.9989	26.9834	26.8638	26.9304
	0.787706	-1.08287	B4DZS0;O76075	B4DZS0;O76075	DNA fragmentation factor subunit beta	DFFB	843	Color2 [A=255, R=169, G=169, B=169]	1	4					4	4	4	20.2	20.2	20.2	41.956	0	54.618	507350000	50	22.8941	23.6975	21.5271	25.061	22.9012	22.6631	22.2155	22.4478
	0.931471	0.817417	B4E0K5;Q16539;E7EX54;B5TY33	B4E0K5;Q16539;E7EX54	Mitogen-activated protein kinase 14	MAPK14	844	Color2 [A=255, R=169, G=169, B=169]	1	4					6	6	6	29	29	29	32.357	0	11.517	497540000	72	23.9127	21.6717	23.639	23.6468	23.7042	22.814	23.5475	23.4011
	0.00439505	-0.0115404	B4E0T2;P50542;J3KPV0;F5GYB4;F5H3X7;F5H5C0	B4E0T2;P50542;J3KPV0	Peroxisomal targeting signal 1 receptor	PEX5	845	Color2 [A=255, R=169, G=169, B=169]	1	4					4	4	4	10.6	10.6	10.6	73.182	0	40.722	188480000	38	22.3956	21.5098	24.2366	23.7661	21.8769	24.5346	23.9937	22.7385
	0.416496	-0.583944	Q8NBY1;B4E0Y9;Q9P289;C9JJV0;C9JDH9;C9J6L2;C9JCC0;C9J232;H7C279	Q8NBY1;B4E0Y9;Q9P289	Serine/threonine-protein kinase 26	STK26	846	Color2 [A=255, R=169, G=169, B=169]	1	4					4	3	3	16.6	12.2	12.2	43.867	0	15.442	952810000	54	24.1427	23.8948	24.4515	23.8511	23.6731	24.3923	21.746	24.211
	0.0234734	-0.00468922	B4E1E0;P17812;A0A3B3IRI2;A0A3B3IRQ8;A0A3B3ITF6;A0A3B3ITB8;A0A3B3ISY3	B4E1E0;P17812;A0A3B3IRI2;A0A3B3IRQ8;A0A3B3ITF6	CTP synthase;CTP synthase 1	CTPS1	847	Color2 [A=255, R=169, G=169, B=169]	1	4					15	15	15	46.4	46.4	46.4	49.694	0	212.08	14509000000	220	28.1629	28.3601	28.3028	28.0889	28.1618	28.2189	28.2863	28.2647
	1.17633	0.32248	B5MCX3;Q15019;C9J2Q4;C9IY94;C9J938;C9JB25;C9IZU3;C9JQJ4;H7C310;H7C2Y0;B5MD47;C9JZI2;A0A1B0GXJ2;C9JFT1;F8WB65	B5MCX3;Q15019;C9J2Q4	Septin-2	2022-09-02	857	Color2 [A=255, R=169, G=169, B=169]	1	4					11	11	11	54.2	54.2	54.2	36.94	0	185.45	3803500000	122	25.3504	25.196	25.2628	25.0465	25.7835	25.0663	25.6029	25.4009
	1.58816	0.350832	G3V195;B7WPE2;Q32P44;G3V1D0;H0Y3M3;H7C355	G3V195;B7WPE2;Q32P44;G3V1D0;H0Y3M3	Echinoderm microtubule-associated protein-like 3	EML3	862	Color2 [A=255, R=169, G=169, B=169]	1	4					6	6	6	18.4	18.4	18.4	73.281	0	125.83	707710000	68	23.6271	23.2792	23.8572	23.6515	24.0274	23.3917	23.7996	23.5855
	0.309132	-0.526992	B7WPG3;C9IYN3;V9GYK2;Q8WVV9;H7C464;H7BXH8;C9JJZ7	B7WPG3;C9IYN3;V9GYK2;Q8WVV9	Heterogeneous nuclear ribonucleoprotein L-like	HNRNPLL	863	Color2 [A=255, R=169, G=169, B=169]	1	4					10	10	10	28.9	28.9	28.9	56.45	0	95.776	1347200000	93	25.4366	24.8047	25.6801	25.1647	22.7554	25.3124	25.2246	25.9229
	0.127652	-0.176951	C9J2P0;H7C061;B7Z306;P51965	C9J2P0;H7C061;B7Z306;P51965	Ubiquitin-conjugating enzyme E2 E1	UBE2E1	867	Color2 [A=255, R=169, G=169, B=169]	1	4					2	2	1	24.5	24.5	12.2	16.21	0	50.797	161150000	41	23.9229	23.5899	23.7355	23.5086	21.7315	23.469	23.6424	23.1726
	0.202724	-0.102948	H7C2W9;C9JU56;B7Z4E3;B7Z4C8;P62899;B8ZZK4	H7C2W9;C9JU56;B7Z4E3;B7Z4C8;P62899	60S ribosomal protein L31	RPL31	868	Color2 [A=255, R=169, G=169, B=169]	1	4					3	3	3	29.6	29.6	29.6	12.701	0	57.001	13230000000	93	28.6017	28.2287	28.5166	28.9087	28.0946	28.6129	28.7734	28.6479
	0.954067	-0.240069	Q96GQ7;B7Z6D5;A0A087X059	Q96GQ7;B7Z6D5	Probable ATP-dependent RNA helicase DDX27	DDX27	872	Color2 [A=255, R=169, G=169, B=169]	1	4					9	9	9	14.6	14.6	14.6	89.834	0	135.2	1521900000	137	24.3296	24.5471	24.1805	24.7204	24.393	24.178	24.1896	24.6075
	0.493516	-0.274636	F8VV59;B7Z9C2;F8W118;F8W543;F8VRJ2;H0YHC3;H0YH88;B7Z4K9	F8VV59;B7Z9C2;F8W118;F8W543;F8VRJ2;H0YHC3;H0YH88		NAP1L1	873	Color2 [A=255, R=169, G=169, B=169]	1	4					10	10	2	39.8	39.8	9.5	38.028	0	323.31	23722000000	213	28.2179	28.3844	28.289	28.2874	27.3957	27.8487	27.5859	28.0666
	0.53422	0.356461	B7Z9I1;Q5T4U5;P11310;E9PJM9	B7Z9I1;Q5T4U5;P11310	Medium-chain specific acyl-CoA dehydrogenase, mitochondrial	ACADM	874	Color2 [A=255, R=169, G=169, B=169]	1	4					5	5	5	18.4	18.4	18.4	42.426	0	28.002	353420000	42	23.0099	22.5431	21.7318	22.1883	22.8043	21.9779	22.7153	22.1262
	0.203845	-0.41783	Q6JBY9;B7ZKW8;F6T4W9	Q6JBY9;B7ZKW8;F6T4W9	CapZ-interacting protein	RCSD1	879	Color2 [A=255, R=169, G=169, B=169]	1	4					4	4	4	21.2	21.2	21.2	44.503	0	212.08	802330000	51	21.9532	21.9153	24.0505	24.2181	22.6157	24.5623	22.5946	22.1896
	0.702408	-1.19663	B9A044;B8ZZ50;O60573;C9JEL3;B4E1E4;B9A023;B8ZZL3	B9A044;B8ZZ50;O60573;C9JEL3	Eukaryotic translation initiation factor 4E type 2	EIF4E2	882	Color2 [A=255, R=169, G=169, B=169]	1	4					3	3	3	25.3	25.3	25.3	26.816	0	103.35	522470000	48	21.8465	24.4812	24.7662	24.5075	23.1911	22.7605	21.8616	24.7026
	0.451475	-0.410319	B8ZZG1;Q9NZW5;C9JGI8;C9J4Q3	B8ZZG1;Q9NZW5	MAGUK p55 subfamily member 6	MPP6	886	Color2 [A=255, R=169, G=169, B=169]	1	4					4	4	4	11.7	11.7	11.7	48.757	0	106.08	282340000	39	23.0692	23.3167	23.0717	23.2438	22.126	23.2693	22.0358	22.1141
	0.839277	0.710134	B8ZZQ6;P06454;B8ZZA1;B8ZZW7;H7C2N1	B8ZZQ6;P06454;B8ZZA1;B8ZZW7;H7C2N1	Prothymosin alpha;Prothymosin alpha, N-terminally processed;Thymosin alpha-1	PTMA	889	Color2 [A=255, R=169, G=169, B=169]	1	4					5	5	5	36.4	36.4	36.4	11.758	0	323.31	2641000000	132	25.9002	25.599	26.1714	26.3198	26.7133	24.8204	26.9926	26.1977
	0.40078	0.132992	B8ZZU8;Q15370;I3L0M9	B8ZZU8;Q15370;I3L0M9	Transcription elongation factor B polypeptide 2	TCEB2	891	Color2 [A=255, R=169, G=169, B=169]	1	4					4	4	4	32.7	32.7	32.7	12.527	0	191.87	2309000000	113	26.4808	26.2486	26.6506	26.3857	26.6393	26.799	26.8488	26.6543
	0.573815	1.38788	B9A018;Q53GS9;A0A087X1B2;A0A087WW31;F8WC91	B9A018;Q53GS9;A0A087X1B2	U4/U6.U5 tri-snRNP-associated protein 2	USP39	895	Color2 [A=255, R=169, G=169, B=169]	1	4					11	11	11	32.6	32.6	32.6	62.043	0	72.018	824480000	88	25.6481	25.687	25.7779	25.5579	25.4748	24.7427	25.5185	20.8801
	0.00294908	-0.00147152	J3KMX2;B9EGA3;Q92925;J3QWB6;C9JYI7;Q6STE5;J3QQL7	J3KMX2;B9EGA3;Q92925	SWI/SNF-related matrix-associated actin-dependent regulator of chromatin subfamily D member 2	SMARCD2	898	Color2 [A=255, R=169, G=169, B=169]	1	4					11	11	9	34.9	34.9	30.7	52.238	0	128.41	2495500000	197	26.1973	26.188	26.1321	26.3611	26.7599	26.4549	26.4897	26.5809
	0.659761	0.23324	B9ZVN9;O95602	B9ZVN9;O95602	DNA-directed RNA polymerase;DNA-directed RNA polymerase I subunit RPA1	POLR1A	900	Color2 [A=255, R=169, G=169, B=169]	1	4					16	16	16	16.1	16.1	16.1	187.81	0	189.08	1842200000	174	26.2502	26.0493	26.4679	26.024	26.5825	26.0603	26.4309	26.6649
	0.0288824	-0.091238	C9IYQ7;F8WCF5;F8WEL4;Q8NFH5;C9JIY9	C9IYQ7;F8WCF5;F8WEL4;Q8NFH5;C9JIY9	Nucleoporin NUP53	NUP35	906	Color2 [A=255, R=169, G=169, B=169]	1	4					2	2	2	32.2	32.2	32.2	11.723	0	53.866	306570000	28	25.0151	24.6351	24.9722	24.8393	21.3065	22.251	24.6347	24.568
	0.0149218	-0.0325274	C9IZ80;Q7L1Q6;C9JFN4;C9JV57;C9J188;C9JWF5	C9IZ80;Q7L1Q6;C9JFN4	Basic leucine zipper and W2 domain-containing protein 1	BZW1	907	Color2 [A=255, R=169, G=169, B=169]	1	4					7	7	6	34.7	34.7	30.6	33.454	0	50.805	906600000	46	23.9693	24.1144	24.3562	24.317	22.044	24.2787	24.7337	22.5232
	0.304813	1.01892	C9IZD3;Q68EM7;I3L4P0;I3L1S9;I3L4P6	C9IZD3;Q68EM7;I3L4P0;I3L1S9	Rho GTPase-activating protein 17	ARHGAP17	908	Color2 [A=255, R=169, G=169, B=169]	1	4					5	5	5	27.5	27.5	27.5	24.009	0	20.871	486370000	31	25.5609	25.6398	25.6575	20.7702	21.6907	22.352	23.1157	23.1872
	0.0930647	-0.153238	C9J050;C9JEJ2;P49585;H7BZN1;H7C1T3;C9J2E1;C9JVS0;C9JPY0;F8WAZ5;Q9Y5K3	C9J050;C9JEJ2;P49585;H7BZN1;H7C1T3;C9J2E1	Choline-phosphate cytidylyltransferase A	PCYT1A	913	Color2 [A=255, R=169, G=169, B=169]	1	4					3	3	3	18.8	18.8	18.8	33.711	0	7.1616	580400000	46	21.8374	23.7561	23.4558	22.6063	22.6104	22.3308	23.9504	23.7736
	0.57038	-0.287746	C9J0I9;Q86WB0	C9J0I9;Q86WB0	Nuclear-interacting partner of ALK	ZC3HC1	915	Color2 [A=255, R=169, G=169, B=169]	1	4					4	4	4	13.9	13.9	13.9	50.562	0	16.537	62835000	47	22.46	22.9181	22.6029	23.1384	22.3887	22.0795	22.375	22.8416
	0.598427	-1.28825	C9J0K6;P30626;B4DHQ6	C9J0K6;P30626;B4DHQ6	Sorcin	SRI	917	Color2 [A=255, R=169, G=169, B=169]	1	4					5	5	5	43.9	43.9	43.9	17.605	0	87.492	1634600000	65	26.1893	25.9333	25.59	26.1151	21.6501	25.7084	24.6769	25.5024
	0.375389	-0.561671	C9J1C6;Q9P0P0;F8WBU5;C9J391;H7C426	C9J1C6;Q9P0P0;F8WBU5;C9J391	E3 ubiquitin-protein ligase RNF181	RNF181	919	Color2 [A=255, R=169, G=169, B=169]	1	4					3	3	3	30.9	30.9	30.9	16.031	0	5.7887	453450000	53	22.4599	21.9029	22.9587	22.3287	22.7304	24.196	22.4446	24.4127
	0.225571	-0.108299	C9J2Y9;P30876;C9J4M6;C9JMN3;C9JZW8	C9J2Y9;P30876;C9J4M6	DNA-directed RNA polymerase;DNA-directed RNA polymerase II subunit RPB2	POLR2B	922	Color2 [A=255, R=169, G=169, B=169]	1	4					17	17	17	21	21	21	133.06	0	257.81	3821300000	273	26.1926	26.3934	26.3211	25.9567	26.4272	26.6034	26.4068	26.8275
	0.347642	0.413922	Q9BQ75;C9J384;H7C515	Q9BQ75;C9J384;H7C515	Protein CMSS1	CMSS1	923	Color2 [A=255, R=169, G=169, B=169]	1	4					4	4	4	14	14	14	31.884	0	48.158	113190000	35	23.5855	22.4813	21.3513	22.5124	22.8644	22.0842	23.3489	22.4165
	0.190986	0.652562	C9J494;Q9H000	C9J494;Q9H000	Probable E3 ubiquitin-protein ligase makorin-2	MKRN2	924	Color2 [A=255, R=169, G=169, B=169]	1	4					3	3	3	15	15	15	46.68	0	138.58	633960000	27	22.6195	21.4836	22.1728	21.598	25.7929	21.7554	22.6798	25.8177
	0.0585384	0.236768	C9J4Z3;P61513;M0R0A1;Q6P4E4;E9PEL3;M0R2L6;G5E9R3;A6NKH3	C9J4Z3;P61513;M0R0A1;Q6P4E4;E9PEL3;M0R2L6	60S ribosomal protein L37a	RPL37A	926	Color2 [A=255, R=169, G=169, B=169]	1	4					3	3	3	55.9	55.9	55.9	7.624	0	7.164	2092500000	45	25.8639	20.8918	22.0645	25.7959	22.2806	21.7504	21.8997	22.7235
	0.0624026	0.0961456	C9J614;F5GZP3;H3BRJ5;Q8IWR1;C9J9F0;C9IZE0;C9JE08;C9IY67	C9J614;F5GZP3;H3BRJ5;Q8IWR1;C9J9F0;C9IZE0;C9JE08;C9IY67	Tripartite motif-containing protein 59	TRIM59	929	Color2 [A=255, R=169, G=169, B=169]	1	4					2	2	2	22	22	22	20.606	0	15.509	162380000	41	22.9686	21.846	23.0651	21.9805	22.135	22.1005	20.8514	22.7085
	0.0582092	0.0586619	Q9Y5L0;C9J7E5;E9PFH4	Q9Y5L0;C9J7E5;E9PFH4	Transportin-3	TNPO3	931	Color2 [A=255, R=169, G=169, B=169]	1	4					12	12	12	19.7	19.7	19.7	104.2	0	323.31	3220100000	168	25.8093	25.3397	25.6088	25.4482	26.4809	26.3286	25.9871	26.5348
	1.33482	1.03677	C9J880;Q68CQ7;C9JNB0;C9JY96;C9JPK4	C9J880;Q68CQ7;C9JNB0;C9JY96;C9JPK4	Glycosyltransferase 8 domain-containing protein 1	GLT8D1	936	Color2 [A=255, R=169, G=169, B=169]	1	4					2	2	2	21.8	21.8	21.8	19.42	0	60.353	102790000	32	23.6349	22.1499	23.3137	22.1561	23.9842	22.5073	22.1273	22.0997
	0.344917	0.614743	C9J8Q5;P51649;A0A5F9ZH98;A0A5F9ZI23	C9J8Q5;P51649;A0A5F9ZH98;A0A5F9ZI23	Succinate-semialdehyde dehydrogenase, mitochondrial	ALDH5A1	939	Color2 [A=255, R=169, G=169, B=169]	1	4					3	3	3	7.7	7.7	7.7	53.867	0	5.3727	779050000	36	23.1274	21.8162	24.8708	21.8741	21.7633	22.7882	21.9442	22.7682
	0.529748	-0.195155	C9J8T0;P57772	C9J8T0;P57772	Selenocysteine-specific elongation factor	EEFSEC	940	Color2 [A=255, R=169, G=169, B=169]	1	4					9	9	9	30.5	30.5	30.5	47.876	0	108.54	960130000	166	25.0926	25.0089	24.9355	25.127	25.1569	25.0107	24.8338	25.653
	0.0404864	-0.028419	C9JA08;Q96D46;C9IY70;C9IZW9;C9K0C2;C9J0B9	C9JA08;Q96D46	60S ribosomal export protein NMD3	NMD3	945	Color2 [A=255, R=169, G=169, B=169]	1	4					11	11	11	29.7	29.7	29.7	60.125	0	95.042	1444000000	159	24.3024	24.2845	24.3498	24.0436	24.748	24.4554	23.6533	24.3837
	2.45072	0.959576	C9JBI3;P78330	C9JBI3;P78330	Phosphoserine phosphatase	PSPH	950	Color2 [A=255, R=169, G=169, B=169]	1	4					2	2	2	11.2	11.2	11.2	20.745	0	4.1042	162720000	20	22.617	21.5907	22.4656	21.0563	21.8897	21.5136	22.5495	21.5229
	0.614679	1.39547	E9PQX9;C9JCC6;Q14919;E9PNC7;E9PMW2	E9PQX9;C9JCC6;Q14919;E9PNC7	Dr1-associated corepressor	DRAP1	952	Color2 [A=255, R=169, G=169, B=169]	1	4					3	3	3	24.3	24.3	24.3	19.966	0	47.342	797520000	56	24.5323	22.4686	24.9158	24.9558	21.8759	21.6036	24.9643	21.6783
	0.443753	-0.736897	H7C131;C9JDE9;P09110;H0Y4D4	H7C131;C9JDE9;P09110;H0Y4D4	3-ketoacyl-CoA thiolase, peroxisomal	ACAA1	955	Color2 [A=255, R=169, G=169, B=169]	1	4					3	3	3	19.3	19.3	19.3	30.222	0	80.5	846470000	33	25.819	25.4703	25.2356	25.5311	25.364	25.4818	22.5422	25.4252
	1.08659	0.936557	C9JFD7;O96017;H7C0V7;F8WCV2;B7ZBF8;A0A3B3ITA7;B7ZBF7;B7ZBF6	C9JFD7;O96017;H7C0V7;F8WCV2;B7ZBF8;A0A3B3ITA7;B7ZBF7;B7ZBF6	Serine/threonine-protein kinase Chk2	CHEK2	959	Color2 [A=255, R=169, G=169, B=169]	1	4					2	2	2	17.9	17.9	17.9	23.089	0	195.42	792470000	58	24.3834	22.2428	24.4161	23.7426	24.6565	24.2163	24.4684	23.9765
	0.126478	0.0623713	C9JFV4;Q8IZL8;E7EV54;I3L445;I3L4P1;I3L1P4;I3L4M7	C9JFV4;Q8IZL8;E7EV54	Proline-, glutamic acid- and leucine-rich protein 1	PELP1	961	Color2 [A=255, R=169, G=169, B=169]	1	4					15	15	15	20.8	20.8	20.8	124.94	0	119.68	1091500000	153	23.6632	23.3549	23.899	23.5723	23.9566	24.1124	23.6227	23.8524
	0.890052	1.28569	C9JG97;C9JEH3;Q13685;C9JTS3;H7C0R2	C9JG97;C9JEH3;Q13685;C9JTS3	Angio-associated migratory cell protein	AAMP	963	Color2 [A=255, R=169, G=169, B=169]	1	4					7	7	7	28	28	28	44.693	0	106.29	1057300000	61	24.1197	22.6035	24.3259	24.2437	24.6315	24.3743	24.645	21.3577
	0.243761	0.165522	C9JHW1;E7ESB6;I1E4Y6;Q6Y7W6;F8WCD5;C9JPV7;C9JXQ0;C9J0V6;C9JHT0;C9JRZ2;C9JW88;C9JH78;C9IYH5;C9J7G1;B8ZZD2	C9JHW1;E7ESB6;I1E4Y6;Q6Y7W6	PERQ amino acid-rich with GYF domain-containing protein 2	GIGYF2	967	Color2 [A=255, R=169, G=169, B=169]	1	4					8	8	8	15.6	15.6	15.6	81.788	0	173.19	956340000	122	25.1454	25.0138	25.4051	24.9862	25.7698	25.2766	25.6324	26.0141
	2.82726	-0.495512	C9JIF9;P13798;H7C393;H7C1U0;H0YFE5;F8WEH5	C9JIF9;P13798	Acylamino-acid-releasing enzyme	APEH	968	Color2 [A=255, R=169, G=169, B=169]	1	4					6	6	6	16.1	16.1	16.1	81.673	0	323.31	2222400000	159	24.0206	24.6213	24.1413	24.7609	24.324	24.6163	24.3345	24.8042
	0.202827	0.198384	C9JIK8;Q9Y4P1;C9J1C1;H0Y2Y0;F2Z2K8	C9JIK8;Q9Y4P1	Cysteine protease ATG4B	ATG4B	969	Color2 [A=255, R=169, G=169, B=169]	1	4					3	3	3	24.7	24.7	24.7	24.833	0	8.5055	51413000	36	22.3025	21.6582	21.4843	21.4924	22.9474	22.1157	21.7401	22.4145
	0.109864	-0.282686	C9JJ19;P82930	C9JJ19;P82930	28S ribosomal protein S34, mitochondrial	MRPS34	971	Color2 [A=255, R=169, G=169, B=169]	1	4					9	9	9	44.4	44.4	44.4	26.332	0	6.474	583690000	61	24.4788	24.632	22.5802	24.2391	24.4522	22.1401	21.3676	22.9983
	0.090708	0.0549979	C9JKF1;Q5K651	C9JKF1;Q5K651	Sterile alpha motif domain-containing protein 9	SAMD9	974	Color2 [A=255, R=169, G=169, B=169]	1	4					8	8	8	12.5	12.5	12.5	148.82	0	127.51	109650000	96	21.983	22.3241	21.8851	22.1065	22.526	22.1429	21.9612	21.5617
	0.734366	0.598104	C9JLU1;P52434	C9JLU1;P52434	DNA-directed RNA polymerases I, II, and III subunit RPABC3	POLR2H	975	Color2 [A=255, R=169, G=169, B=169]	1	4					5	5	5	52.7	52.7	52.7	16.925	0	65.936	4298000000	97	27.4269	27.537	27.6175	27.2499	28.8071	26.6373	27.7867	27.8217
	0.409176	-1.24854	C9JXB8;C9JNW5;P83731	C9JXB8;C9JNW5;P83731	60S ribosomal protein L24	RPL24	977	Color2 [A=255, R=169, G=169, B=169]	1	4					4	4	4	28.9	28.9	28.9	14.369	0	11.95	13751000000	59	28.6968	28.3112	28.1429	28.2961	22.9838	28.2277	28.2052	28.1878
	0.179915	0.411496	C9JP16;O75718	C9JP16;O75718	Cartilage-associated protein	CRTAP	978	Color2 [A=255, R=169, G=169, B=169]	1	4					3	3	3	8.4	8.4	8.4	41.432	0.00067507	3.3521	200590000	36	23.564	21.9516	24.2295	21.7528	24.0929	23.8352	21.5199	24.2206
	0.827222	-2.1202	C9JQV0;Q9BRJ6;H7C0T1;H7C2R9	C9JQV0;Q9BRJ6;H7C0T1;H7C2R9	Uncharacterized protein C7orf50	C7orf50	984	Color2 [A=255, R=169, G=169, B=169]	1	4					3	3	3	23.4	23.4	23.4	21.883	0	46.863	752170000	48	22.0964	26.1823	26.3225	26.0996	22.6833	23.0804	22.2422	26.4629
	0.113666	-0.568666	F2Z3P9;C9JXQ9;O95168	F2Z3P9;C9JXQ9;O95168	NADH dehydrogenase [ubiquinone] 1 beta subcomplex subunit 4	NDUFB4	999	Color2 [A=255, R=169, G=169, B=169]	1	4					2	2	2	43.5	43.5	43.5	8.0551	0	27.641	1268900000	54	21.9964	25.9475	27.0304	26.3353	22.3346	21.9305	27.4669	26.8897
	0.0914313	-0.180889	H0Y3P2;D3DQV9;P78344;H0YCH5;H0YD77;E9PKF8;H0YEC5;H0YE22	H0Y3P2;D3DQV9;P78344;H0YCH5	Eukaryotic translation initiation factor 4 gamma 2	EIF4G2	1073	Color2 [A=255, R=169, G=169, B=169]	1	4					11	11	11	15.2	15.2	15.2	98.117	0	13.5	616590000	75	23.9474	23.6339	24.1213	23.2551	24.604	23.8783	21.4949	24.1239
	0.632847	2.04215	D3YTB1;F8W727;P62910	D3YTB1;F8W727;P62910	60S ribosomal protein L32	RPL32	1075	Color2 [A=255, R=169, G=169, B=169]	1	4					2	2	2	21.8	21.8	21.8	15.616	0	42.32	2336100000	49	27.3468	27.4987	27.3763	27.7899	26.4196	22.0041	27.1185	22.8
	1.28466	0.515034	D3YTB5;P51617;H7C1F0;F8WAB6;H7C224;H7C2I6	D3YTB5;P51617;H7C1F0;F8WAB6;H7C224	Interleukin-1 receptor-associated kinase 1	IRAK1	1076	Color2 [A=255, R=169, G=169, B=169]	1	4					4	4	4	9.3	9.3	9.3	76.059	0	68.74	323680000	77	22.8684	22.3615	23.0935	22.7606	23.4887	22.241	22.8304	22.8577
	0.846777	1.49048	D6RA82;P12429;D6RFJ9;D6RCA8;D6RFG5	D6RA82;P12429	Annexin;Annexin A3	ANXA3	1091	Color2 [A=255, R=169, G=169, B=169]	1	4					4	4	4	20.8	20.8	20.8	32.118	0	41.342	381070000	39	25.4203	22.48	25.1416	21.8548	22.0302	22.9635	22.7549	22.0868
	0.38434	0.430604	D6RAM3;Q7L591;D6RAZ9;D6R951;D6R977;D6RC22	D6RAM3;Q7L591	Docking protein 3	DOK3	1096	Color2 [A=255, R=169, G=169, B=169]	1	4					4	4	4	20.9	20.9	20.9	47.601	0	94.431	172170000	32	21.5227	22.5467	22.3158	20.931	22.8312	21.1756	22.0433	22.3373
	0.954138	-0.70052	D6REN3;E2QRC7;D6RB92;Q5JS54;H7C465	D6REN3;E2QRC7;D6RB92;Q5JS54;H7C465	Proteasome assembly chaperone 4	PSMG4	1101	Color2 [A=255, R=169, G=169, B=169]	1	4					3	3	3	53.9	53.9	53.9	8.3125	0	4.0936	282270000	37	21.876	23.012	21.3412	22.6391	22.7012	23.0772	22.8955	22.8876
	0.816414	1.36477	D6RD47;P62266	D6RD47;P62266	40S ribosomal protein S23	RPS23	1109	Color2 [A=255, R=169, G=169, B=169]	1	4					3	3	3	29.1	29.1	29.1	14.837	0	5.6828	687430000	31	25.6386	25.0625	24.7643	25.0056	25.5442	24.3485	25.5698	21.6411
	0.47406	-1.20492	D6REB4;Q9H074;D6RJ02;D6RJF2;D6R9H8	D6REB4;Q9H074;D6RJ02;D6RJF2;D6R9H8	Polyadenylate-binding protein-interacting protein 1	PAIP1	1112	Color2 [A=255, R=169, G=169, B=169]	1	4					2	2	2	11.1	11.1	11.1	39.908	0	203.87	444600000	49	24.7864	24.9009	22.7192	24.685	22.4382	21.3472	21.8065	25.637
	0.787464	0.236397	D6RGI3;D6RER5;Q9NVA2;D6RDU5;D6RDP1;D6R9Y6;H0Y9G8;H0Y961;E7EW69;E7EX04;B5ME97;Q9P0V9	D6RGI3;D6RER5;Q9NVA2;D6RDU5;D6RDP1;D6R9Y6	Septin-11	2022-09-11	1114	Color2 [A=255, R=169, G=169, B=169]	1	4					6	6	5	21.4	21.4	16.9	49.005	0	51.852	1557600000	107	23.9382	23.9499	24.1266	24.1519	24.2725	23.8444	24.5736	24.0191
	0.441747	0.260699	D6REX3;O94979;D6RHZ5;H7BXG7;H0YAB3;H0Y8V7;H0Y9T9;H0Y9K1;H0YAF5;H0Y8W8	D6REX3;O94979;D6RHZ5;H7BXG7	Protein transport protein Sec31A	SEC31A	1115	Color2 [A=255, R=169, G=169, B=169]	1	4					10	10	10	11	11	11	136.22	0	71.003	518200000	102	23.9134	23.6871	24.0663	23.7375	23.3717	22.8536	23.708	23.7384
	0.260951	-0.76125	Q9P2W9;D6RF48;D6RC71	Q9P2W9;D6RF48	Syntaxin-18	STX18	1117	Color2 [A=255, R=169, G=169, B=169]	1	4					6	6	6	26	26	26	38.673	0	93.189	401340000	82	25.3765	24.8746	25.5544	24.8871	21.6508	22.626	22.5396	25.7787
	0.356956	0.180873	E7EM50;D6RFE8;E7EWV1;Q5H8A4	E7EM50;D6RFE8;E7EWV1;Q5H8A4	GPI ethanolamine phosphate transferase 2	PIGG	1118	Color2 [A=255, R=169, G=169, B=169]	1	4					2	2	2	8.9	8.9	8.9	51.236	0	24.776	46590000	56	21.9109	21.6533	22.5998	21.7911	21.7596	22.0655	22.1318	22.1687
	0.619504	0.285351	D6RFN0;Q9BT78;D6RAX7;D6RD63;D6REK7	D6RFN0;Q9BT78;D6RAX7;D6RD63	COP9 signalosome complex subunit 4	COPS4	1121	Color2 [A=255, R=169, G=169, B=169]	1	4					14	14	14	45.4	45.4	45.4	49.684	0	224.07	3325100000	158	25.6619	25.3639	25.7523	25.5256	25.9188	25.8427	25.4452	24.9046
	0.331299	0.0358686	D6RG13;P61247;D6RB09;D6RAT0;E9PFI5;H0Y8L7;H0Y9Y4;D6R9B6;D6RAS7;D6RED7;D6RGE0;D6RI02	D6RG13;P61247;D6RB09;D6RAT0;E9PFI5;H0Y8L7;H0Y9Y4;D6R9B6;D6RAS7	40S ribosomal protein S3a	RPS3A	1123	Color2 [A=255, R=169, G=169, B=169]	1	4					11	11	11	48	48	48	25.608	0	195.14	30439000000	451	30.8949	30.9745	31.0387	30.9237	30.8702	30.8695	30.9885	30.881
	0.0107732	-0.0411301	H0YAE9;D6RHI9;O00584;D6REQ6;A0A087WZM2;A0A087WWI1;J3QQ64	H0YAE9;D6RHI9;O00584;D6REQ6;A0A087WZM2;A0A087WWI1	Ribonuclease T2	RNASET2	1129	Color2 [A=255, R=169, G=169, B=169]	1	4					4	4	4	30.3	30.3	30.3	21.772	0	19.974	2885300000	60	25.7998	25.5772	25.9621	26.0945	25.7305	22.2906	22.1391	25.8337
	0.310466	-0.300308	D6RHX8;F8W9W2;P43250;D6RHC7;D6RDA3	D6RHX8;F8W9W2;P43250;D6RHC7	G protein-coupled receptor kinase 6	GRK6	1130	Color2 [A=255, R=169, G=169, B=169]	1	4					4	4	4	15.8	15.8	15.8	54.483	0	49.315	392080000	50	22.2345	23.0692	22.9498	23.2012	22.9522	23.0719	21.8892	21.8845
	0.781578	-0.938652	D6W601;Q96EY9	D6W601;Q96EY9	Probable inactive tRNA-specific adenosine deaminase-like protein 3	ADAT3	1133	Color2 [A=255, R=169, G=169, B=169]	1	4					2	2	2	11.2	11.2	11.2	39.844	0	21.585	110330000	40	21.5667	21.1396	21.9643	23.4316	22.2454	23.3615	21.9461	23.5445
	0.12125	0.15208	E2QRD4;Q6ZRQ5	E2QRD4;Q6ZRQ5	Protein MMS22-like	MMS22L	1135	Color2 [A=255, R=169, G=169, B=169]	1	4					3	3	3	4	4	4	137.5	0	23.117	429360000	60	22.1198	23.2643	23.1637	22.2154	23.9241	23.2243	23.4717	23.3669
	0.157066	0.0852299	E5KLJ9;A0A2R8Y3X5;O60313;A0A2R8YE78;A0A2R8YDM2;C9JMB8;A0A2R8YFD1;A0A2R8YGE5;A0A2R8Y4G4;A0A2R8Y4Q3;A0A2R8YE54;A0A2R8YD53;H7C141	E5KLJ9;A0A2R8Y3X5;O60313;A0A2R8YE78;A0A2R8YDM2;C9JMB8;A0A2R8YFD1;A0A2R8YGE5	Dynamin-like 120 kDa protein, mitochondrial;Dynamin-like 120 kDa protein, form S1	OPA1	1138	Color2 [A=255, R=169, G=169, B=169]	1	4					12	12	12	18	18	18	113.68	0	142.33	1292100000	111	25.4294	25.5684	25.1571	25.5715	26.0969	25.3277	25.4966	25.3715
	0.204615	-0.375197	E5RHF4;Q9P015;E5RIZ4	E5RHF4;Q9P015;E5RIZ4	39S ribosomal protein L15, mitochondrial	MRPL15	1152	Color2 [A=255, R=169, G=169, B=169]	1	4					4	4	4	24.2	24.2	24.2	21.943	0.00068353	3.5783	433180000	41	23.9568	24.1314	24.483	24.1497	22.0536	23.7991	22.4252	22.3392
	1.04981	-2.45725	E5RIW3;E5RJD8;E5RHG6;O75347	E5RIW3;E5RJD8;E5RHG6;O75347	Tubulin-specific chaperone A	TBCA	1153	Color2 [A=255, R=169, G=169, B=169]	1	4					2	2	2	34.5	34.5	34.5	10.08	0	52.522	5049300000	54	26.2623	26.6576	26.5982	26.7398	22.6142	26.5065	22.0166	27.4164
	1.1013	-1.68997	P05423;E5RHT4;E7EQ68	P05423;E5RHT4;E7EQ68	DNA-directed RNA polymerase III subunit RPC4	POLR3D	1155	Color2 [A=255, R=169, G=169, B=169]	1	4					2	2	2	9.8	9.8	9.8	44.395	0	59.773	241150000	32	24.9409	25.1601	24.6062	24.8201	21.757	25.2994	22.3833	25.1677
	0.209256	0.320897	E5RHW4;O94905	E5RHW4;O94905	Erlin-2	ERLIN2	1156	Color2 [A=255, R=169, G=169, B=169]	1	4					2	1	1	10.7	7.1	7.1	37.725	0	4.8155	21427000	37	22.3265	21.6105	22.3556	22.0006	20.7114	22.2211	21.8406	20.1183
	0.0299569	-0.074224	E5RIA4;E7ETB3;Q9ULA0;E7EMB6;F8WAN0;C9JBE1;C9J1E2;E7EPX3;B9ZVU2;C9JRG3;E5RJ35	E5RIA4;E7ETB3;Q9ULA0;E7EMB6;F8WAN0;C9JBE1	Aspartyl aminopeptidase	DNPEP	1157	Color2 [A=255, R=169, G=169, B=169]	1	4					7	7	7	22.5	22.5	22.5	51.998	0	16.232	677030000	35	21.8182	23.9521	23.9653	24.3108	23.0327	21.1609	22.7267	22.416
	0.0869725	0.0549583	E5RIM3;Q9Y263;H0YBW4;H0YC16	E5RIM3;Q9Y263;H0YBW4	Phospholipase A-2-activating protein	PLAA	1159	Color2 [A=255, R=169, G=169, B=169]	1	4					7	7	7	23.2	23.2	23.2	66.734	0	18.363	618940000	53	24.9558	24.8846	25.3669	24.638	24.9743	25.0583	25.1241	25.6203
	0.890507	0.660641	E5RK69;H0YC77	E5RK69	Annexin	ANXA6	1162	Color2 [A=255, R=169, G=169, B=169]	1	4					20	3	3	48.7	10	10	51.776	0	166.94	400290000	28	22.3599	21.4296	21.9877	21.4209	23.329	21.9252	21.9485	22.2067
	0.222372	0.871123	Q7L5N1;E7EM64;H7C3T0	Q7L5N1;E7EM64	COP9 signalosome complex subunit 6	COPS6	1163	Color2 [A=255, R=169, G=169, B=169]	1	4					5	5	5	26	26	26	36.163	0	53.714	787180000	37	25.6977	25.7108	25.8717	25.875	21.6711	21.9757	24.9909	21.1853
	0.625509	-0.536091	J3QLD9;E7EMK3;Q14254;K7EKW9	J3QLD9;E7EMK3;Q14254	Flotillin-2	FLOT2	1165	Color2 [A=255, R=169, G=169, B=169]	1	4					4	4	4	15.2	15.2	15.2	47.142	0	19.563	241430000	47	23.2006	23.8516	23.0719	23.6672	22.8047	23.6138	22.2432	22.3322
	1.50447	-0.38142	E7EMW7;O95071;E7ET84;E5RFK7;H0YBB4;H0YAV7	E7EMW7;O95071	E3 ubiquitin-protein ligase UBR5	UBR5	1167	Color2 [A=255, R=169, G=169, B=169]	1	4					18	18	18	10.7	10.7	10.7	308.57	0	323.31	1483800000	236	24.2099	24.568	24.5067	24.8126	24.6508	24.9901	24.4744	24.9968
	0.34676	0.608806	F2Z2Y8;E7EN89;Q9H0E2;E9PP67;E9PQ25	F2Z2Y8;E7EN89;Q9H0E2;E9PP67;E9PQ25	Toll-interacting protein	TOLLIP	1168	Color2 [A=255, R=169, G=169, B=169]	1	4					2	2	2	13.1	13.1	13.1	23.28	0	34.835	331220000	34	23.1383	22.4306	21.994	22.3315	23.8101	24.309	24.028	21.4641
	1.0027	0.252035	E7ENJ6;Q9BXS5;K7EJL1;K7EPJ8;K7ENA7;K7EQ90;K7ER75;A0A087WZX7;K7EQX3	E7ENJ6;Q9BXS5;K7EJL1	AP-1 complex subunit mu-1	AP1M1	1170	Color2 [A=255, R=169, G=169, B=169]	1	4					8	8	8	32.7	32.7	32.7	42.636	0	82.562	1698600000	171	26.9261	26.8614	27.0844	26.7094	27.3976	26.9124	26.8513	26.7681
	0.0354463	0.0894861	E7EV99;E7ENY0;P35611;A0A0A0MSR2;H0Y9H2;D6RF25;P35612	E7EV99;E7ENY0;P35611;A0A0A0MSR2;H0Y9H2	Alpha-adducin	ADD1	1172	Color2 [A=255, R=169, G=169, B=169]	1	4					6	6	6	20.9	20.9	20.9	70.055	0	180.43	723310000	47	23.4394	23.3045	23.8029	23.9668	22.5332	22.5315	21.2673	20.8821
	0.661007	-2.05712	E7EPB3;P50914	E7EPB3;P50914	60S ribosomal protein L14	RPL14	1173	Color2 [A=255, R=169, G=169, B=169]	1	4					4	4	4	36.3	36.3	36.3	14.558	0	34.287	4172300000	73	28.1701	28.6913	27.9585	28.163	26.7714	28.0134	21.81	28.0708
	0.483426	-0.127702	E7ES33;E7EPK1;Q16181;G3V1Q4;A0A0U1RRH9;A0A0U1RRE1;A0A5F9ZGZ7;A0A0U1RRD1;Q5JXL7;A0A0U1RRM2	E7ES33;E7EPK1;Q16181;G3V1Q4	Septin-7	2022-09-07	1176	Color2 [A=255, R=169, G=169, B=169]	1	4					8	8	8	33.1	33.1	33.1	48.715	0	160.27	4621600000	119	25.9253	25.9061	25.9622	26.2167	25.6245	25.7772	25.88	26.0028
	0.149516	0.0702939	E7EPN9;Q9Y520;A0A2R8Y7F4;A0A2R8YET2;A0A0A0MS30;H7C5N8;A0A2R8Y424	E7EPN9;Q9Y520	Protein PRRC2C	PRRC2C	1177	Color2 [A=255, R=169, G=169, B=169]	1	4					15	15	15	9.2	9.2	9.2	308.77	0	323.31	1557900000	261	25.3564	25.1901	24.8609	24.9409	25.2359	24.855	25.2946	25.4806
	1.32925	1.52741	Q9H0R1;E7EQ45;G3V3L4	Q9H0R1;E7EQ45;G3V3L4	AP-5 complex subunit mu-1	AP5M1	1181	Color2 [A=255, R=169, G=169, B=169]	1	4					2	2	2	6.7	6.7	6.7	54.766	0	99.259	107780000	38	24.0345	24.144	24.3746	21.5408	24.2362	23.2922	24.3349	21.8935
	0.102159	0.050004	E7EQ69;Q9GZZ1;C9J5D1;F8WCK0;C9JZU6;C9J5J3;A0A0D9SF32;A0A087WWJ2;B0AZT5	E7EQ69;Q9GZZ1;C9J5D1	N-alpha-acetyltransferase 50	NAA50	1182	Color2 [A=255, R=169, G=169, B=169]	1	4					5	5	5	45.2	45.2	45.2	19.311	0	22.238	369000000	54	23.0337	22.8174	23.1188	23.0731	22.7079	23.3162	23.2225	22.6763
	0.377369	-0.153147	E7EQN5;P98171;E9PCM6;A0A0B4J1X7;S4R314;S4R352;C9JLA8;C9J5M2;F8WAR0;H7C3K8;H7C2Z8;H7C3G3;A0A2R8YE00;A0A2R8Y4P6	E7EQN5;P98171;E9PCM6;A0A0B4J1X7	Rho GTPase-activating protein 4	ARHGAP4	1185	Color2 [A=255, R=169, G=169, B=169]	1	4					15	15	14	22.7	22.7	21.2	102.57	0	246.24	1929500000	154	25.9471	26.0369	26.0232	25.8661	26.2443	26.505	25.6926	26.1118
	1.71601	0.491177	E7EQR4;P15311;E9PNP4;A0A2R8Y5P0;E9PQ82;E9PNV3	E7EQR4;P15311	Ezrin	EZR	1186	Color2 [A=255, R=169, G=169, B=169]	1	4					16	11	11	27.8	19.6	19.6	69.371	0	289.41	13418000000	193	29.112	28.9836	29.4963	28.7027	29.0049	28.6737	29.1464	28.4349
	0.526814	0.177756	E7ERI8;E7EW49;E3W994;A0A0U1RQI6;J3KR49;O75122;B3KR06;E7ENG2;C9J668;D6RBU8;H7C4I5;H7C4X8	E7ERI8;E7EW49;E3W994;A0A0U1RQI6;J3KR49;O75122	CLIP-associating protein 2	CLASP2	1187	Color2 [A=255, R=169, G=169, B=169]	1	4					13	13	13	14.5	14.5	14.5	165.63	0	220.03	413170000	130	23.208	23.2363	23.2199	23.2363	23.6805	23.133	23.6934	23.4852
	0.129241	0.06528	P11940;E7ERJ7;E7EQV3;A0A087WTT1;H0YAR2;H0YB75;H0YBN4;H0YAS6;H0YAS7;H0YB86;E5RJB9;E5RH24;E5RGH3;H0YAP2;B1ANR1;E5RHG7;H0YC10;A0A6I8PS38;H0YEQ8;H0YAW6;A0A6I8PLA1;E5RFD8;E5RGC4;E5RJM8	P11940;E7ERJ7;E7EQV3;A0A087WTT1	Polyadenylate-binding protein 1;Polyadenylate-binding protein	PABPC1	1188	Color2 [A=255, R=169, G=169, B=169]	1	4					17	17	5	37.3	37.3	12.9	70.67	0	323.31	21510000000	321	29.6704	29.2068	29.4577	29.2716	29.3629	29.4677	29.6843	29.968
	0.229594	0.0935822	E7ERK9;Q9UI10;A0A087WW69;F8W8L6	E7ERK9;Q9UI10	Translation initiation factor eIF-2B subunit delta	EIF2B4	1189	Color2 [A=255, R=169, G=169, B=169]	1	4					11	11	1	35.3	35.3	3.9	59.714	0	323.31	2876900000	245	25.0296	24.6993	25.229	25.39	25.1982	24.9482	25.229	25.274
	0.0139671	-0.0366349	E7ERS3;Q86VM9;H3BRH3;H3BPD0;H3BP01	E7ERS3;Q86VM9	Zinc finger CCCH domain-containing protein 18	ZC3H18	1191	Color2 [A=255, R=169, G=169, B=169]	1	4					6	6	6	9.8	9.8	9.8	108.94	0	21.74	611680000	64	24.8657	25.3436	24.6927	24.8715	22.5068	24.5427	24.8541	22.3081
	0.283042	-0.535657	E7ESY4;Q13330;H0Y4T7;F8W9Y9;H0YIT0;E9PF88	E7ESY4;Q13330;H0Y4T7	Metastasis-associated protein MTA1	MTA1	1195	Color2 [A=255, R=169, G=169, B=169]	1	4					12	10	9	26.5	23.2	20.6	79.372	0	148.38	1238400000	76	24.5993	24.378	24.5315	24.5296	22.8313	24.8311	22.223	22.5891
	0.406876	-0.275949	E7ET15;O15042;E7EW00;H0Y8D9;C9J5L1;U3KPT1;C9JDJ7	E7ET15;O15042;E7EW00;H0Y8D9	U2 snRNP-associated SURP motif-containing protein	U2SURP	1196	Color2 [A=255, R=169, G=169, B=169]	1	4					10	10	10	13.7	13.7	13.7	118.25	0	49.264	687260000	113	24.4228	24.734	24.502	24.1107	23.3788	24.2628	24.3104	24.6104
	0.773821	-0.458319	E7ET49;Q8NCG7	E7ET49;Q8NCG7	Sn1-specific diacylglycerol lipase beta	DAGLB	1197	Color2 [A=255, R=169, G=169, B=169]	1	4					5	5	5	17.6	17.6	17.6	68.951	0	233.63	813350000	79	24.0509	23.9981	24.1222	24.3562	22.932	24.3434	23.9688	24.2096
	1.09721	0.538876	E7ETY4;E9PC69;Q7KZI7;F5H4J8;F5H6N2;F5H4F6;B4DIB3;A0A087X0I6;Q9P0L2	E7ETY4;E9PC69;Q7KZI7	Serine/threonine-protein kinase MARK2	MARK2	1200	Color2 [A=255, R=169, G=169, B=169]	1	4					4	3	3	10.2	8.2	8.2	78.452	0	158.01	829970000	69	26.1212	25.1467	25.9417	25.5434	26.5931	25.8622	26.2049	26.1531
	0.458663	-0.824823	Q75MG1;E7ETZ4;Q9Y6E2;E9PFE3;C9JF98;F8WDX8;E7EMS9;B5MCH7;E9PFD4;B5MCE7	Q75MG1;E7ETZ4;Q9Y6E2;E9PFE3;C9JF98;F8WDX8;E7EMS9;B5MCH7	Basic leucine zipper and W2 domain-containing protein 2	BZW2	1201	Color2 [A=255, R=169, G=169, B=169]	1	4					4	4	4	24.5	24.5	24.5	31.247	0	14.379	1997400000	72	25.4948	25.0205	25.3016	25.1441	25.107	25.3806	22.1527	25.8101
	0.500682	-0.848676	E7EVA0;P27816;H7C456;H7C4C5;B5MEG9;A0A0J9YVV8;A0A0J9YW37;H0Y2V1;F8W9U4	E7EVA0;P27816	Microtubule-associated protein;Microtubule-associated protein 4	MAP4	1204	Color2 [A=255, R=169, G=169, B=169]	1	4					11	11	11	7.9	7.9	7.9	245.44	0	57.246	471900000	47	22.389	24.0188	23.4471	24.1939	21.4922	23.578	22.391	21.3233
	0.473769	-0.403899	E7EVG2;Q86U86;H0Y5B5;C9JCJ2;C9J053;C9JQF1;C9JPI5;C9J409	E7EVG2;Q86U86;H0Y5B5	Protein polybromo-1	PBRM1	1207	Color2 [A=255, R=169, G=169, B=169]	1	4					10	10	10	11.6	11.6	11.6	168.45	0	110.76	850000000	120	23.6747	24.0665	23.8254	24.1274	24.0915	24.1339	22.5313	23.4107
	0.680756	-1.39177	G3V2E7;F8W6L3;G3V3H3;G3V5R9;E7EVH7;Q07866;G5E9S8;H0YJU9;H0YJL0;H0YJT3;H0YG16;H0YGB8;G3V2P7	G3V2E7;F8W6L3;G3V3H3;G3V5R9;E7EVH7;Q07866;G5E9S8	Kinesin light chain 1	KLC1	1208	Color2 [A=255, R=169, G=169, B=169]	1	4					6	6	4	17.2	17.2	10.9	62.715	0	56.195	774020000	94	25.9553	25.4844	22.0181	25.2899	22.9965	26.1849	25.5348	25.1126
	0.885284	-0.38937	E7EVW7;P14317	E7EVW7;P14317	Hematopoietic lineage cell-specific protein	HCLS1	1210	Color2 [A=255, R=169, G=169, B=169]	1	4					6	6	6	15.8	15.8	15.8	49.704	0	56.347	2165100000	128	26.6706	26.9677	26.6183	26.6769	26.4651	27.0956	25.9124	26.4837
	0.406684	-0.434092	E7EW05;Q9NVU7;F8W8T7;D6RC74	E7EW05;Q9NVU7	Protein SDA1 homolog	SDAD1	1212	Color2 [A=255, R=169, G=169, B=169]	1	4					6	6	6	14.3	14.3	14.3	75.44	0	75.946	405440000	48	23.3182	23.2919	23.2855	23.3977	21.4605	23.4254	23.2859	22.9713
	0.459653	-0.597328	E7EWP0;H0Y886;O43674	E7EWP0;H0Y886;O43674	NADH dehydrogenase [ubiquinone] 1 beta subcomplex subunit 5, mitochondrial	NDUFB5	1214	Color2 [A=255, R=169, G=169, B=169]	1	4					2	2	2	20.3	20.3	20.3	20.038	0	19.656	175240000	16	23.2559	23.8355	21.7959	23.7614	22.8188	22.0463	21.8184	22.4351
	0.74873	0.665948	E7EWR4;P33240;E9PID8;A0A0A0MT56	E7EWR4;P33240;E9PID8	Cleavage stimulation factor subunit 2	CSTF2	1215	Color2 [A=255, R=169, G=169, B=169]	1	4					5	5	4	17.6	17.6	13.7	62.942	0	54.217	664730000	94	23.6944	23.4349	23.6262	21.6164	23.3936	23.3058	23.5854	23.2788
	0.293685	0.199944	E7EX17;P23588;F8W0K0;F8VSC7;F8VP89;F8VX11;F8VRU1;F8VYE9	E7EX17;P23588;F8W0K0;F8VSC7;F8VP89;F8VX11	Eukaryotic translation initiation factor 4B	EIF4B	1216	Color2 [A=255, R=169, G=169, B=169]	1	4					6	6	6	12	12	12	69.697	0	37.924	4866700000	174	26.9569	26.9751	26.8006	26.9584	27.0111	26.1008	27.3719	27.3064
	0.190761	0.0724678	E7EX90;Q14203;Q6AWB1;E7EWF7;C9JZA4;C9JTE5;C9JJN7;C9JJD0;C9JKG6;E9PCY0	E7EX90;Q14203;Q6AWB1	Dynactin subunit 1	DCTN1;DKFZp686E0752	1218	Color2 [A=255, R=169, G=169, B=169]	1	4					17	17	17	21.6	21.6	21.6	139.09	0	323.31	4031500000	217	24.768	24.6717	24.8875	24.8708	25.2597	24.8972	25.0013	25.187
	1.05672	-0.482138	E7EXA6;Q8WVB6;A0A0D9SF58;F8WCC1;H0Y7D3	E7EXA6;Q8WVB6;A0A0D9SF58	Chromosome transmission fidelity protein 18 homolog	CHTF18	1219	Color2 [A=255, R=169, G=169, B=169]	1	4					12	12	11	20.1	20.1	19.4	107.43	0	113.02	372600000	91	22.3824	22.6114	22.309	23.2259	22.9741	23.0612	22.7527	23.4483
	0.473811	1.17827	F8VZJ2;H0YHX9;Q13765;E9PAV3;F8W0W4;F8W1N5;F8VNW4	F8VZJ2;H0YHX9;Q13765;E9PAV3;F8W0W4;F8W1N5;F8VNW4	Nascent polypeptide-associated complex subunit alpha;Nascent polypeptide-associated complex subunit alpha, muscle-specific form	NACA	1220	Color2 [A=255, R=169, G=169, B=169]	1	4					4	4	4	41.9	41.9	41.9	15.016	0	182.15	1597200000	78	26.2889	26.18	26.6454	21.6285	25.4158	26.0541	25.9874	25.7618
	0.100228	0.201784	E9PB93;O15514;E9PHV4	E9PB93;O15514;E9PHV4	DNA-directed RNA polymerase II subunit RPB4	POLR2D	1221	Color2 [A=255, R=169, G=169, B=169]	1	4					3	3	3	51	51	51	12.267	0	33.669	227780000	51	23.1252	23.1192	23.2264	20.6015	22.3668	23.3393	21.5011	22.3525
	0.50424	-0.317863	P22234;E9PBS1;D6RF62	P22234;E9PBS1;D6RF62	Multifunctional protein ADE2;Phosphoribosylaminoimidazole-succinocarboxamide synthase;Phosphoribosylaminoimidazole carboxylase	PAICS	1222	Color2 [A=255, R=169, G=169, B=169]	1	4					15	15	15	46.8	46.8	46.8	47.079	0	323.31	8061700000	309	26.7632	27.0494	26.8393	27.1723	26.0045	26.5575	26.2117	26.311
	0.005396	-0.00630379	E9PCH4;Q8TEU7;D6RE77;B7Z7Y1;A0A5F9ZHG7;J3KNG8;Q8TF40	E9PCH4;Q8TEU7;D6RE77;B7Z7Y1;A0A5F9ZHG7	Rap guanine nucleotide exchange factor 6	RAPGEF6	1228	Color2 [A=255, R=169, G=169, B=169]	1	4					5	5	5	5.7	5.7	5.7	185.19	0	20.79	66889000	46	22.1232	21.9583	22.4538	22.8884	21.509	22.43	22.6822	21.5166
	0.311434	0.0938196	P31943;G8JLB6;E9PCY7;H0YB39;D6RIT2;D6RIU0;H0YBD7;D6RBM0;D6RIH9;D6RJ04;D6RDU3;D6R9T0;D6RFM3;E5RGV0;D6RAM1;E7EQJ0;E5RGH4;H0YBG7;E7EN40;H0YAQ2;D6RDL0;D6RF17;D6R9D3	P31943;G8JLB6;E9PCY7;H0YB39;D6RIT2;D6RIU0;H0YBD7;D6RBM0	Heterogeneous nuclear ribonucleoprotein H;Heterogeneous nuclear ribonucleoprotein H, N-terminally processed	HNRNPH1	1230	Color2 [A=255, R=169, G=169, B=169]	1	4					12	10	8	37.9	31.8	28.1	49.229	0	323.31	18142000000	411	27.4837	27.1932	27.3645	27.3774	27.5961	27.4572	27.672	27.7133
	0.393073	-0.649582	E9PDH4;Q9Y2I7	E9PDH4;Q9Y2I7	1-phosphatidylinositol 3-phosphate 5-kinase	PIKFYVE	1232	Color2 [A=255, R=169, G=169, B=169]	1	4					5	5	5	6.4	6.4	6.4	157	0	11.097	101760000	31	21.9432	22.1603	21.946	24.1805	22.1745	21.653	23.3477	24.0159
	0.502351	0.77441	H0Y547;E9PEJ6;P98196;H0Y8F0	H0Y547;E9PEJ6;P98196	Phospholipid-transporting ATPase;Probable phospholipid-transporting ATPase IH	ATP11A	1235	Color2 [A=255, R=169, G=169, B=169]	1	4					3	3	3	5.5	5.5	5.5	106.51	0	6.6571	260650000	36	22.7558	21.491	23.6251	21.7002	23.7186	21.7625	21.2853	23.3335
	0.0916612	-0.29623	E9PEX6;P09622;F8WDM5;A0A1W2PR83;F2Z2E3	E9PEX6;P09622	Dihydrolipoyl dehydrogenase;Dihydrolipoyl dehydrogenase, mitochondrial	DLD	1238	Color2 [A=255, R=169, G=169, B=169]	1	4					10	10	10	30.5	30.5	30.5	51.815	0	46.338	2051500000	106	25.8866	26.1141	25.5215	25.741	25.1149	25.4265	22.1463	22.5726
	0.0532901	0.0548415	E9PF10;O75694	E9PF10;O75694	Nuclear pore complex protein Nup155	NUP155	1239	Color2 [A=255, R=169, G=169, B=169]	1	4					17	17	17	20.8	20.8	20.8	148.09	0	298.28	3534600000	203	26.7837	26.6755	26.7062	26.158	27.2965	27.5808	27.2377	27.3905
	1.65098	0.682818	E9PF19;Q9Y4P3;Q96E41;A0A087WXC6	E9PF19;Q9Y4P3;Q96E41	Transducin beta-like protein 2	TBL2	1241	Color2 [A=255, R=169, G=169, B=169]	1	4					6	6	6	24.3	24.3	24.3	45.935	0	27.369	521980000	64	24.9646	24.618	25.3698	24.8397	25.7225	24.7018	25.0278	24.194
	0.304073	-0.689123	H0Y8C4;E9PFR3;Q14738;H0YN84;H7C5Q9;Q15173	H0Y8C4;E9PFR3;Q14738	Serine/threonine-protein phosphatase 2A 56 kDa regulatory subunit delta isoform	PPP2R5D	1244	Color2 [A=255, R=169, G=169, B=169]	1	4					3	2	2	8.5	6.2	6.2	59.335	0	31.995	839450000	40	21.5231	24.181	24.6905	24.4532	21.9675	22.1936	24.1884	24.298
	0.863355	0.811056	E9PG22;Q8IW35;F8WF91;H7C4Y5	E9PG22;Q8IW35	Centrosomal protein of 97 kDa	CEP97	1245	Color2 [A=255, R=169, G=169, B=169]	1	4					7	7	7	12.8	12.8	12.8	90.309	0	11.347	130440000	49	23.0411	22.7205	22.8942	22.4412	23.2247	20.8025	22.7906	22.7422
	0.220363	-0.0999002	E9PGM1;E7EX73;E7EUU4;Q04637;C9JF13;C9J6B6;C9J2Z7;C9K073;H7C0V6;H7C044;F8WCF2;C9JHW9;C9J987	E9PGM1;E7EX73;E7EUU4;Q04637;C9JF13;C9J6B6	Eukaryotic translation initiation factor 4 gamma 1	EIF4G1	1249	Color2 [A=255, R=169, G=169, B=169]	1	4					22	22	20	20.4	20.4	18.7	166.75	0	323.31	8582900000	248	26.1981	26.3009	26.2015	26.3424	26.7821	26.6885	26.5009	26.7505
	0.428208	-0.379811	E9PGM9;P78332;C9J250;F8WCA5	E9PGM9;P78332;C9J250;F8WCA5	RNA-binding protein 6	RBM6	1250	Color2 [A=255, R=169, G=169, B=169]	1	4					4	4	4	6.1	6.1	6.1	113.93	0	35.974	220530000	43	23.2221	22.7852	22.3756	23.1529	22.0327	23.4413	22.2886	22.0589
	0.566035	-0.145776	E9PGT1;Q15631;H7C1D4;A0A0J9YVW2	E9PGT1;Q15631;H7C1D4	Translin	TSN	1251	Color2 [A=255, R=169, G=169, B=169]	1	4					8	8	8	39.5	39.5	39.5	25.572	0	140.14	5410800000	122	25.7952	26.0141	25.8789	26.096	26.054	25.7497	25.7928	26.2442
	0.180671	0.517005	E9PGT3;Q15418;E9PMM7;Q5SVM6;Q5SVM7;E9PAN7;B7Z3B5;F2Z2J1;Q15349	E9PGT3;Q15418	Ribosomal protein S6 kinase;Ribosomal protein S6 kinase alpha-1	RPS6KA1	1252	Color2 [A=255, R=169, G=169, B=169]	1	4					9	9	9	20.2	20.2	20.2	81.471	0	116.76	728800000	81	24.955	25.163	24.9331	25.1869	24.4276	22.1098	22.194	21.982
	0.61528	-0.218649	E9PHA2;Q15003;C9J470;H7C415;C9JZP1	E9PHA2;Q15003;C9J470	Condensin complex subunit 2	NCAPH	1255	Color2 [A=255, R=169, G=169, B=169]	1	4					7	7	7	13.4	13.4	13.4	81.572	0	75.341	801810000	125	24.5513	25.2247	24.6574	25.0359	25.0195	24.6723	24.978	25.1478
	0.803209	0.93999	Q9NVE7;E9PHT6;H0YA26	Q9NVE7;E9PHT6;H0YA26	Pantothenate kinase 4	PANK4	1258	Color2 [A=255, R=169, G=169, B=169]	1	4					4	4	4	8.5	8.5	8.5	85.99	0	169.33	324630000	38	23.9772	21.6072	24.1475	22.165	22.6839	22.2743	22.3922	23.3944
	0.0608741	0.114025	E9PIE4;Q9Y6C9	E9PIE4;Q9Y6C9	Mitochondrial carrier homolog 2	MTCH2	1264	Color2 [A=255, R=169, G=169, B=169]	1	4					5	5	5	23.7	23.7	23.7	28.549	0	28.041	283880000	42	22.934	21.4236	21.1872	22.2455	23.3648	23.623	22.8989	22.6366
	2.03196	0.609886	E9PJ81;E9PRQ7;Q04323;A0A087WTZ5	E9PJ81;E9PRQ7;Q04323;A0A087WTZ5	UBX domain-containing protein 1	UBXN1	1270	Color2 [A=255, R=169, G=169, B=169]	1	4					5	5	5	28.6	28.6	28.6	32.611	0	215.97	1867600000	109	25.215	24.3125	24.9046	24.5057	24.7413	24.6607	25.3025	24.245
	0.124471	-0.161138	G3V1A4;E9PP50;E9PK25;P23528;E9PQB7;E9PLJ3;E9PS23;Q9Y281	G3V1A4;E9PP50;E9PK25;P23528;E9PQB7	Cofilin-1	CFL1	1275	Color2 [A=255, R=169, G=169, B=169]	1	4					9	9	9	59.7	59.7	59.7	16.811	0	208.73	8543100000	100	27.0017	27.3127	27.216	27.2823	25.561	26.1878	26.5789	26.2193
	0.324268	0.138204	E9PK47;P06737	E9PK47;P06737	Alpha-1,4 glucan phosphorylase;Glycogen phosphorylase, liver form	PYGL	1276	Color2 [A=255, R=169, G=169, B=169]	1	4					20	20	17	31.3	31.3	28	94.069	0	164.17	5625700000	374	27.6777	27.5618	27.6769	27.893	27.3845	27.3246	27.7305	27.1375
	0.472133	-0.645819	E9PS17;E9PK59;Q96KG9;E9PPN3;A0A0A0MQX4;H0YDH0	E9PS17;E9PK59;Q96KG9;E9PPN3	N-terminal kinase-like protein	SCYL1	1278	Color2 [A=255, R=169, G=169, B=169]	1	4					8	8	8	21	21	21	85.718	0	199.57	607870000	104	21.2154	23.7652	23.9643	23.9162	23.3983	23.4691	23.3851	23.396
	0.34971	-0.799149	H7BXH2;E9PKF6;Q5H9R7;H0YEN2;E9PQP7;H0YDW1;E9PK08;E9PKG4;E9PNN8	H7BXH2;E9PKF6;Q5H9R7	Serine/threonine-protein phosphatase 6 regulatory subunit 3	PPP6R3	1282	Color2 [A=255, R=169, G=169, B=169]	1	4					12	12	12	23.9	23.9	23.9	92.407	0	323.31	1449600000	90	26.4632	26.3005	26.7955	26.2367	22.7467	26.8673	26.6162	26.4138
	0.0489013	-0.0205855	E9PKG1;Q99873;E9PIX6;E9PQ98;H0YDE4;E9PNR9;Q9NR22;E9PMW9;E9PMZ2	E9PKG1;Q99873;E9PIX6;E9PQ98	Protein arginine N-methyltransferase 1	PRMT1	1283	Color2 [A=255, R=169, G=169, B=169]	1	4					13	13	13	55.4	55.4	55.4	37.709	0	115.47	5738000000	165	28.242	28.3611	28.1064	27.9075	27.7682	28.0307	27.9986	27.8984
	0.431967	0.236794	E9PKH5;Q2TAM5;A0A087X0W8;Q04206;E9PI38;E9PQS6;E9PKV4;A0A087WVP0;E9PRX2;E9PMD5	E9PKH5;Q2TAM5;A0A087X0W8;Q04206	Transcription factor p65	RELA	1284	Color2 [A=255, R=169, G=169, B=169]	1	4					7	7	7	27.8	27.8	27.8	46.697	0	70.613	2271000000	65	25.3406	25.1967	25.6655	25.043	25.9384	25.9758	25.7921	25.5739
	1.09067	-0.393782	E9PKH6;E9PPW7;O00217;E9PN51;F8W9K7	E9PKH6;E9PPW7;O00217;E9PN51;F8W9K7	NADH dehydrogenase [ubiquinone] iron-sulfur protein 8, mitochondrial	NDUFS8	1285	Color2 [A=255, R=169, G=169, B=169]	1	4					2	2	2	19.6	19.6	19.6	15.892	0.00069045	3.7232	1811900000	71	25.0597	25.1692	24.9212	25.354	24.3912	25.2122	25.2116	25.4234
	1.02829	0.211363	E9PKP7;P17480;E9PLT2;E9PMM2	E9PKP7;P17480	Nucleolar transcription factor 1	UBTF	1286	Color2 [A=255, R=169, G=169, B=169]	1	4					12	12	12	17	17	17	87.435	0	61.026	1786400000	109	26.3865	26.2321	26.5624	26.0038	26.3498	26.1201	26.1118	26.2091
	0.281831	0.808413	E9PQD0;E9PS30;E9PLI6;E9PS76;Q8N9N8	E9PQD0;E9PS30;E9PLI6;E9PS76;Q8N9N8	Probable RNA-binding protein EIF1AD	EIF1AD	1293	Color2 [A=255, R=169, G=169, B=169]	1	4					2	2	2	51.6	51.6	51.6	7.3314	0	292.46	279480000	15	24.7893	21.757	22.5443	21.1911	21.7299	22.8184	25.0386	25.1021
	0.248795	-0.195934	E9PLK3;P55786;A6NEC2;H0YDG0;E9PP11;E9PJY4;E9PPD4;E9PJF9;E9PPZ2;H0YCQ5	E9PLK3;P55786	Puromycin-sensitive aminopeptidase	NPEPPS	1294	Color2 [A=255, R=169, G=169, B=169]	1	4					15	15	15	20.5	20.5	20.5	102.99	0	153.57	1382700000	109	24.3683	24.5532	23.9368	24.6612	23.6433	24.1586	24.0487	23.4078
	0.0186644	-0.0451021	E9PM92;O00193;E9PRZ9;E9PQA1	E9PM92;O00193;E9PRZ9	Small acidic protein	C11orf58;SMAP	1299	Color2 [A=255, R=169, G=169, B=169]	1	4					3	3	3	29.3	29.3	29.3	17.634	0	208.85	224980000	58	23.8262	23.9939	24.0221	24.0478	21.9461	23.4232	22.7317	21.2415
	1.58578	-0.626812	E9PMS6;F8WD26;J3KP06;Q8WWI1;E9PMT2;E9PMP7;A0A0A0MTE2;H0Y424	E9PMS6;F8WD26;J3KP06;Q8WWI1;E9PMT2;E9PMP7;A0A0A0MTE2	LIM domain only protein 7	LMO7	1303	Color2 [A=255, R=169, G=169, B=169]	1	4					5	5	5	7.1	7.1	7.1	145.42	0	17.89	146180000	21	21.568	22.3466	21.7307	22.2128	22.2951	22.3378	21.5984	22.8023
	0.259605	-0.24693	E9PNH0;H0YCD7;Q9H0X9	E9PNH0;H0YCD7;Q9H0X9	Oxysterol-binding protein;Oxysterol-binding protein-related protein 5	OSBPL5	1306	Color2 [A=255, R=169, G=169, B=169]	1	4					3	3	3	15.3	15.3	15.3	37.791	0	63.506	52952000	25	22.0074	22.6252	22.4794	21.6583	22.6185	23.4473	22.2193	22.5814
	0.0721941	0.19729	E9PNJ4;G0XQ39;Q13586;H0YDB2	E9PNJ4;G0XQ39;Q13586;H0YDB2	Stromal interaction molecule 1	STIM1	1307	Color2 [A=255, R=169, G=169, B=169]	1	4					6	6	6	17.6	17.6	17.6	57.62	0	106.52	423550000	67	24.8903	24.7064	22.4195	24.9027	26.0897	23.0263	25.5991	25.5742
	0.609041	0.157582	E9PQ57;P78406;E9PPG9;B0QZ36	E9PQ57;P78406;E9PPG9	mRNA export factor	RAE1	1308	Color2 [A=255, R=169, G=169, B=169]	1	4					7	7	7	25.9	25.9	25.9	47.831	0	113.03	2314900000	119	25.1029	24.8531	24.8334	24.7862	24.9017	24.4576	24.8149	24.9258
	0.018223	0.0209885	O95169;E9PQ68;K9J7I2	O95169;E9PQ68;K9J7I2	NADH dehydrogenase [ubiquinone] 1 beta subcomplex subunit 8, mitochondrial	NDUFB8	1309	Color2 [A=255, R=169, G=169, B=169]	1	4					3	3	3	30.1	30.1	30.1	21.766	0	73.209	808700000	92	25.678	25.7125	25.6486	25.3796	26.8901	26.3567	25.552	26.2359
	0.258526	-0.76202	E9PQD7;P15880;E9PMM9;H0YEN5;E9PPT0;I3L404;E9PM36;H3BNG3;H0YE27	E9PQD7;P15880;E9PMM9;H0YEN5;E9PPT0	40S ribosomal protein S2	RPS2	1311	Color2 [A=255, R=169, G=169, B=169]	1	4					7	7	7	43.4	43.4	43.4	25.211	0	201.47	1652100000	88	25.4079	25.3872	25.2908	25.0947	22.1608	24.4221	21.5182	22.5218
	0.305554	0.182215	E9PRG8;E9PLD3;A0A494BXY3	E9PRG8;E9PLD3;A0A494BXY3	Uncharacterized protein C11orf98	C11orf98	1317	Color2 [A=255, R=169, G=169, B=169]	1	4					2	2	2	21.1	21.1	21.1	14.234	0	15.755	320770000	57	23.55	23.1878	23.2432	22.9759	22.7287	22.5843	23.3766	23.4218
	1.8987	0.518207	P29692;E9PRY8;A0A087X1X7;E9PK01;E9PPR1;E9PI39;E9PQ49;E9PL12;E9PIZ1;H0YCK7;E9PQZ1;E9PMW7;E9PK06;H0YE72;E9PK72;H0YE58;E9PQC9	P29692;E9PRY8;A0A087X1X7;E9PK01;E9PPR1;E9PI39;E9PQ49;E9PL12;E9PIZ1;H0YCK7;E9PQZ1;E9PMW7	Elongation factor 1-delta	EEF1D	1318	Color2 [A=255, R=169, G=169, B=169]	1	4					10	10	5	52	52	33.5	31.121	0	323.31	12289000000	396	28.0893	27.4033	28.0263	27.5438	28.4436	27.6674	28.0516	27.9235
	0.0676611	-0.0359364	F1T0I1;O15027;A0A3F2YNX0;A0A3F2YNZ0;X6RGP5;A0A0C4DH09;Q8N9G1	F1T0I1;O15027;A0A3F2YNX0;A0A3F2YNZ0;X6RGP5	Protein transport protein Sec16A	SEC16A	1320	Color2 [A=255, R=169, G=169, B=169]	1	4					20	20	20	18.3	18.3	18.3	249.48	0	323.31	2860300000	282	25.7738	25.5841	25.5993	25.5457	25.9506	25.8486	25.8163	26.3054
	0.0354989	-0.128623	Q9UNZ2;F2Z2K0;R4GNE6	Q9UNZ2;F2Z2K0	NSFL1 cofactor p47	NSFL1C	1322	Color2 [A=255, R=169, G=169, B=169]	1	4					7	7	7	25.7	25.7	25.7	40.572	0	323.31	2617700000	82	21.91	25.318	25.5415	25.7081	25.7691	22.4089	25.6851	25.9853
	0.131842	-0.0447454	F2Z2U4;Q9Y4A5;H0Y4W2;A0A2R8YFJ4;C9K0N1	F2Z2U4;Q9Y4A5;H0Y4W2	Transformation/transcription domain-associated protein	TRRAP	1324	Color2 [A=255, R=169, G=169, B=169]	1	4					22	22	22	9.7	9.7	9.7	436.13	0	302.93	1306500000	225	24.9355	25.0392	25.1149	25.2336	25.4503	25.2027	25.1779	25.382
	0.110326	-0.0207672	F2Z2W7;Q8IZ69;H7C100;H7BZZ4	F2Z2W7;Q8IZ69;H7C100	tRNA (uracil-5-)-methyltransferase homolog A	TRMT2A	1325	Color2 [A=255, R=169, G=169, B=169]	1	4					9	9	9	21.9	21.9	21.9	70.834	0	160.75	1962600000	198	25.1176	25.0895	25.1481	25.0544	25.0878	25.2	24.9037	24.9964
	0.3532	-0.264448	F2Z2X4;Q9C0E2	F2Z2X4;Q9C0E2	Exportin-4	XPO4	1326	Color2 [A=255, R=169, G=169, B=169]	1	4					7	7	7	8.8	8.8	8.8	130.15	0	158.05	415520000	85	22.9755	23.1836	23.4025	23.2103	23.8759	24.06	23.2931	24.1507
	0.597995	-0.56564	F2Z3J9;Q14914	F2Z3J9;Q14914	Prostaglandin reductase 1	PTGR1	1330	Color2 [A=255, R=169, G=169, B=169]	1	4					2	2	2	9	9	9	32.729	0.00067537	3.3574	99626000	31	21.4882	22.8828	22.8668	21.6833	21.647	22.5946	21.2103	22.3141
	2.18951	-2.28084	F5GWV0;F5H4P3;Q6NXE6;F5H052;F5H2X2;F5H2K4;B4E1N1;F5H7V0;F5GZP0;F5H3X1;F5H6J3	F5GWV0;F5H4P3;Q6NXE6;F5H052;F5H2X2;F5H2K4;B4E1N1	Armadillo repeat-containing protein 6	ARMC6	1335	Color2 [A=255, R=169, G=169, B=169]	1	4					4	4	4	29.7	29.7	29.7	28.108	0	24.285	1058400000	38	21.7133	24.7491	21.6241	24.6453	22.1205	25.0434	22.6846	22.8281
	0.722524	-0.732763	H0YKE7;F5GX29;H0YNG9;Q99653;H0YLY7	H0YKE7;F5GX29;H0YNG9;Q99653;H0YLY7	Calcineurin B homologous protein 1	CHP1	1338	Color2 [A=255, R=169, G=169, B=169]	1	4					4	4	4	44.7	44.7	44.7	14.27	0	112.16	318520000	44	20.9764	21.9133	22.3732	22.0313	22.324	22.9025	21.7259	23.4835
	0.0934688	-0.272727	F5GX39;Q15363;E7EQ72	F5GX39;Q15363	Transmembrane emp24 domain-containing protein 2	TMED2	1339	Color2 [A=255, R=169, G=169, B=169]	1	4					3	3	3	31.9	31.9	31.9	13.631	0	63.633	769810000	46	24.8797	25.3287	24.3661	24.6282	22.0888	22.7183	22.2373	21.9876
	0.533857	0.0914679	F5GYN4;J3KR44;Q96FW1;F5H6Q1;F5GYJ8;F5H3F0	F5GYN4;J3KR44;Q96FW1;F5H6Q1;F5GYJ8	Ubiquitin thioesterase OTUB1	OTUB1	1345	Color2 [A=255, R=169, G=169, B=169]	1	4					7	7	7	32	32	32	28.05	0	148.1	4727200000	164	27.2063	27.3125	27.3724	27.0275	27.235	27.0662	27.1753	27.2169
	0.0031299	0.00264311	F5GZS6;J3KPF3;P08195;F5GZI0;H0YFX4;H0YFS2;F5H867;F5H0E2	F5GZS6;J3KPF3;P08195	4F2 cell-surface antigen heavy chain	SLC3A2	1349	Color2 [A=255, R=169, G=169, B=169]	1	4					14	14	14	30.2	30.2	30.2	64.872	0	258.61	5652300000	209	26.0747	25.9452	26.2148	25.8291	26.561	26.6815	26.473	26.8571
	0.224141	-0.082993	F5H0F9;Q9UJX4;H0YFB5;F5GY68;F5H0N1	F5H0F9;Q9UJX4;H0YFB5	Anaphase-promoting complex subunit 5	ANAPC5	1355	Color2 [A=255, R=169, G=169, B=169]	1	4					7	7	7	16.3	16.3	16.3	83.674	0	114.99	651010000	95	23.3373	23.572	23.826	23.6094	23.6227	23.8304	23.3149	23.4211
	0.353865	1.32416	F5H157;Q15286	F5H157;Q15286	Ras-related protein Rab-35	RAB35	1359	Color2 [A=255, R=169, G=169, B=169]	1	4					3	3	3	23.8	23.8	23.8	21.214	0	162.53	1437300000	65	26.881	27.0502	27.1717	26.7876	23.0773	22.8244	27.1037	22.2749
	0.413271	-0.135361	F5H1D6;Q07864;A0A5F9ZHA7;F5H7E4	F5H1D6;Q07864	DNA polymerase;DNA polymerase epsilon catalytic subunit A	POLE	1361	Color2 [A=255, R=169, G=169, B=169]	1	4					12	12	12	9.4	9.4	9.4	258.35	0	83.76	1201700000	73	25.4587	25.1409	25.2054	25.5705	25.1731	25.2945	24.904	25.2768
	0.14047	-0.0798497	F5H1S9;G8JLB3;Q9Y606;F5GXL3;F5H168;F5GY32;F8W9U5;F5H1B2	F5H1S9;G8JLB3;Q9Y606	tRNA pseudouridine synthase;tRNA pseudouridine synthase A, mitochondrial	PUS1	1364	Color2 [A=255, R=169, G=169, B=169]	1	4					7	7	7	25.1	25.1	25.1	41.729	0	323.01	2825000000	90	26.6699	27.1392	27.0483	27.1156	27.6527	27.43	27.1935	27.1991
	0.0741655	0.0928969	Q9Y485;F5H269;E7EMZ0	Q9Y485;F5H269	DmX-like protein 1	DMXL1	1367	Color2 [A=255, R=169, G=169, B=169]	1	4					4	4	4	2.7	2.7	2.7	337.83	0	10.729	32493000	38	21.5879	22.1015	23.2123	22.5215	22.6978	21.6216	21.7967	22.6787
	0.686357	0.305662	F5H365;Q15436;G3V5X8;G3V4Q2;G3V4V1;G3V1W4;G3V3G5;G3V2R6	F5H365;Q15436	Protein transport protein Sec23A	SEC23A	1372	Color2 [A=255, R=169, G=169, B=169]	1	4					10	9	9	19.2	17.3	17.3	82.968	0	165.68	1180200000	135	25.8685	25.3909	26.3626	26.0484	26.4334	26.177	26.1092	25.9348
	0.561488	-0.156536	F5H3Y4;Q8IY37	F5H3Y4;Q8IY37	Probable ATP-dependent RNA helicase DHX37	DHX37	1376	Color2 [A=255, R=169, G=169, B=169]	1	4					7	7	7	10.9	10.9	10.9	110.69	0	192.96	1123800000	149	26.0653	26.4294	26.1451	25.9236	25.8401	26.2092	26.17	26.2845
	0.262498	-0.724205	Q8IZ83;F5H4B6;M0QY06	Q8IZ83;F5H4B6	Aldehyde dehydrogenase family 16 member A1	ALDH16A1	1379	Color2 [A=255, R=169, G=169, B=169]	1	4					6	6	6	12.5	12.5	12.5	85.126	0	101.51	1126900000	71	26.2643	25.9188	26.3968	25.925	26.6899	26.2204	21.9414	26.125
	1.713	-0.382217	Q13043;F5H5B4;A0A087WYT4	Q13043;F5H5B4	Serine/threonine-protein kinase 4;Serine/threonine-protein kinase 4 37kDa subunit;Serine/threonine-protein kinase 4 18kDa subunit	STK4	1383	Color2 [A=255, R=169, G=169, B=169]	1	4					5	5	5	12.1	12.1	12.1	55.63	0	323.31	1840700000	71	24.9246	25.3144	25.1813	25.2445	25.1556	25.4912	24.7423	25.4826
	0.146844	-0.16358	H0Y8R1;F5H5I6;H0YAK1;Q12849;H0YAM1	H0Y8R1;F5H5I6;H0YAK1;Q12849	G-rich sequence factor 1	GRSF1	1384	Color2 [A=255, R=169, G=169, B=169]	1	4					8	8	8	23.5	23.5	23.5	47.27	0	56.629	328710000	76	23.3616	23.039	22.8665	22.8279	22.816	23.0595	21.545	22.317
	0.552677	-0.428543	P12694;F5H5P2;F5GXU9	P12694;F5H5P2;F5GXU9	2-oxoisovalerate dehydrogenase subunit alpha, mitochondrial	BCKDHA	1385	Color2 [A=255, R=169, G=169, B=169]	1	4					6	6	6	20.2	20.2	20.2	50.47	0	9.1651	247580000	52	22.5361	22.2535	22.5737	23.6021	23.0096	23.3496	23.0706	23.699
	0.446267	-0.834095	F5H8A0;Q86TN4;F5H6B6;F5H1K3;H0YGY9	F5H8A0;Q86TN4;F5H6B6	tRNA 2-phosphotransferase 1	TRPT1	1391	Color2 [A=255, R=169, G=169, B=169]	1	4					3	3	3	22.5	22.5	22.5	20.615	0	5.2695	155440000	38	22.3658	21.874	21.3362	23.0462	24.2378	24.2234	22.1558	24.2883
	0.378234	0.104637	I3L0H8;F6QDS0;H3BQK0;Q9NUU7;Q9UMR2;I3L352;H3BTB3;H3BMQ5;H3BN59	I3L0H8;F6QDS0;H3BQK0;Q9NUU7;Q9UMR2;I3L352	ATP-dependent RNA helicase DDX19A;ATP-dependent RNA helicase DDX19B	DDX19A;DDX19B	1396	Color2 [A=255, R=169, G=169, B=169]	1	4					3	3	3	9.2	9.2	9.2	50.519	0	287.34	1288000000	57	26.5872	26.4154	26.7788	26.5763	26.8185	26.6922	26.8371	26.9192
	0.237714	0.272353	G3V5T1;G3V4Z0;Q86TZ5;H0YJ71;F6RWC2;Q9NRG7;G3V451;G3V4N6;G3V2Z6	G3V5T1;G3V4Z0;Q86TZ5;H0YJ71;F6RWC2;Q9NRG7;G3V451;G3V4N6;G3V2Z6	Epimerase family protein SDR39U1	SDR39U1	1399	Color2 [A=255, R=169, G=169, B=169]	1	4					2	2	2	17.3	17.3	17.3	17.492	0	27.614	123040000	45	21.7318	21.3785	22.6085	21.5556	21.7524	22.2416	23.0158	22.8434
	1.12693	-0.581574	F6VRR5;Q9BY77;F8WCX5;Q8WUT1;Q6R954;F8WEE2	F6VRR5;Q9BY77;F8WCX5	Polymerase delta-interacting protein 3	POLDIP3	1403	Color2 [A=255, R=169, G=169, B=169]	1	4					8	8	8	32	32	32	48.103	0	124.03	751950000	104	24.3865	25.1601	24.3368	24.5246	23.8434	24.7664	23.7191	24.1609
	0.828521	0.864118	F6VZ39;Q9H0Z9;E9PSF1;A6NG75;Q9BX46	F6VZ39;Q9H0Z9;E9PSF1;A6NG75;Q9BX46	RNA-binding protein 38;RNA-binding protein 24	RBM38;RBM24	1405	Color2 [A=255, R=169, G=169, B=169]	1	4					2	2	2	29.3	29.3	29.3	13.604	0	37.72	1122500000	71	25.6342	25.4397	25.7211	24.7467	25.3556	23.2014	25.4527	25.3193
	1.52054	-0.211832	F8VPD4;P27708;H7C2E4;H7BZB3;H7C3Z5	F8VPD4;P27708	CAD protein;Glutamine-dependent carbamoyl-phosphate synthase;Aspartate carbamoyltransferase;Dihydroorotase	CAD	1411	Color2 [A=255, R=169, G=169, B=169]	1	4					38	38	38	27.9	27.9	27.9	236.02	0	323.31	17324000000	587	27.9259	28.1349	27.8647	28.0863	28.1445	28.1774	27.8494	28.2332
	0.913397	0.365942	F8VQD9;Q9BSB4;H3BMZ4;F8VVA0	F8VQD9;Q9BSB4;H3BMZ4;F8VVA0	Autophagy-related protein 101	ATG101	1412	Color2 [A=255, R=169, G=169, B=169]	1	4					2	2	2	17.4	17.4	17.4	21.926	0	54.97	150740000	38	22.6257	22.567	22.698	22.0417	22.6289	22.299	22.2009	21.7821
	0.0601137	0.0496864	J3KPG5;F8VU39;Q9UIF9;A0A0C4DGI9;H0YHL2;H0YII3	J3KPG5;F8VU39;Q9UIF9;A0A0C4DGI9	Bromodomain adjacent to zinc finger domain protein 2A	BAZ2A	1417	Color2 [A=255, R=169, G=169, B=169]	1	4					6	6	6	5.2	5.2	5.2	208.07	0	116.07	411620000	76	24.6844	24.3273	25.0633	25.325	25.5299	25.0722	24.7028	25.0572
	0.254863	-0.448568	F8VVM2;Q00325;F8VWQ0	F8VVM2;Q00325	Phosphate carrier protein, mitochondrial	SLC25A3	1420	Color2 [A=255, R=169, G=169, B=169]	1	4					4	4	4	19.4	19.4	19.4	36.161	0	46.134	2906500000	57	25.3045	25.2439	25.4058	24.9118	25.2844	25.1777	22.4745	24.93
	1.66154e-05	-3.91006e-05	F8VVX6;Q5HYK3;B4DP72;F8VP53	F8VVX6;Q5HYK3;B4DP72	2-methoxy-6-polyprenyl-1,4-benzoquinol methylase, mitochondrial	COQ5	1421	Color2 [A=255, R=169, G=169, B=169]	1	4					3	3	3	24.4	24.4	24.4	24.5	0	115.91	263940000	50	24.0463	23.6654	24.3508	23.8491	21.9429	21.7462	22.2001	23.2795
	1.59032	0.620485	F8WAK2;F8VXI9;Q14161;F8W822;R4GNG3	F8WAK2;F8VXI9;Q14161;F8W822;R4GNG3	ARF GTPase-activating protein GIT2	GIT2	1426	Color2 [A=255, R=169, G=169, B=169]	1	4					9	6	6	19.2	14.5	14.5	76.045	0	244.68	923430000	93	25.5166	24.7089	25.5518	25.2558	25.3143	24.6656	25.1059	24.3763
	0.10503	-0.0497327	F8VYE8;P36873;F8VR82;F8W0W8;A0A087WYY5;F5H1L6;F5H037;F8W0V8	F8VYE8;P36873;F8VR82;F8W0W8;A0A087WYY5	Serine/threonine-protein phosphatase;Serine/threonine-protein phosphatase PP1-gamma catalytic subunit	PPP1CC	1427	Color2 [A=255, R=169, G=169, B=169]	1	4					12	12	3	56.6	56.6	18.8	34.95	0	323.31	10469000000	344	28.6238	28.6563	28.5494	28.3702	27.9369	28.3234	28.3463	28.3053
	0.0498178	-0.0666051	F8VZX1;H0YIC9;F8VYY9;P54619;H0YHF8;F8VSL2;F8VPF5;F8VVA3	F8VZX1;H0YIC9;F8VYY9;P54619;H0YHF8;F8VSL2;F8VPF5;F8VVA3	5-AMP-activated protein kinase subunit gamma-1	PRKAG1	1428	Color2 [A=255, R=169, G=169, B=169]	1	4					2	2	2	15.3	15.3	15.3	23.596	0	30.485	71124000	57	23.6272	22.7689	22.2059	21.9175	21.8654	22.3324	21.898	22.8442
	0.388119	0.48846	Q9NRG9;F8VZ44;F8VUB6	Q9NRG9;F8VZ44;F8VUB6	Aladin	AAAS	1429	Color2 [A=255, R=169, G=169, B=169]	1	4					6	6	1	17.8	17.8	3.7	59.573	0	52.83	841290000	90	24.8532	25.0834	24.9349	22.7763	24.9014	24.9452	24.9525	24.8833
	0.099497	-0.0695791	F8VZY9;P05783;CON__P05784;CON__H-INV:HIT000015463	F8VZY9;P05783	Keratin, type I cytoskeletal 18	KRT18	1433	Color2 [A=255, R=169, G=169, B=169]	1	4					6	6	5	19.4	19.4	17.1	43.774	0	14.152	522870000	18	22.6478	22.3126	21.9374	22.194	22.5278	22.0439	22.0683	22.9092
	0.174245	0.176166	F8W130;Q12815;F8VVS4;F8W1E3;F8W1U0	F8W130;Q12815;F8VVS4;F8W1E3;F8W1U0	Tastin	TROAP	1435	Color2 [A=255, R=169, G=169, B=169]	1	4					4	4	4	6.8	6.8	6.8	93.448	0.0008832	3.0828	47209000	15	21.3162	22.2588	22.1443	21.0668	22.5912	22.1772	22.2946	22.1388
	0.409992	0.315084	F8W1A4;P54819;F8VY04;A0A5K1VW67;F8VZG5;A0A5F9ZHP2;G3V213	F8W1A4;P54819;F8VY04;A0A5K1VW67;F8VZG5;A0A5F9ZHP2	Adenylate kinase 2, mitochondrial;Adenylate kinase 2, mitochondrial;Adenylate kinase 2, mitochondrial, N-terminally processed	AK2	1436	Color2 [A=255, R=169, G=169, B=169]	1	4					8	8	8	53	53	53	25.63	0	323.31	18974000000	341	30.8165	29.8978	30.1986	30.5388	31.294	30.3662	30.8783	31.1242
	0.312783	-0.543617	Q9UHY1;F8W6G1;C9JHZ6	Q9UHY1;F8W6G1;C9JHZ6	Nuclear receptor-binding protein	NRBP1	1439	Color2 [A=255, R=169, G=169, B=169]	1	4					2	2	2	5.8	5.8	5.8	59.844	0	8.7786	216340000	35	24.1762	24.4665	24.0573	24.8535	22.3367	23.981	22.8077	22.2513
	1.806	-0.291212	F8W726;Q14157;Q5VU77;Q5VU79;Q5VU78;Q5VU81;Q5VU80;H0Y5H6;H7C2T8	F8W726;Q14157;Q5VU77;Q5VU79;Q5VU78	Ubiquitin-associated protein 2-like	UBAP2L	1441	Color2 [A=255, R=169, G=169, B=169]	1	4					10	10	10	16.5	16.5	16.5	113.63	0	323.31	7224800000	391	27.1992	27.6365	27.3017	27.5216	27.0209	27.4612	27.3564	27.4239
	1.54545	2.09878	F8W785;O00461	F8W785;O00461	Golgi integral membrane protein 4	GOLIM4	1442	Color2 [A=255, R=169, G=169, B=169]	1	4					2	2	2	4.3	4.3	4.3	78.759	0	18.485	673440000	50	25.4124	24.3149	25.079	22.206	25.3469	24.2556	24.8215	21.4881
	0.556838	0.994075	F8W7U8;P49959;F5GXT0;F5H742;F5H256	F8W7U8;P49959	Double-strand break repair protein MRE11A	MRE11A	1445	Color2 [A=255, R=169, G=169, B=169]	1	4					6	6	6	14.4	14.4	14.4	80.521	0	54.734	751810000	58	25.8915	25.7378	25.8283	25.6558	25.3728	25.0612	25.5837	22.2453
	0.464665	-0.375236	F8W8H5;Q969Q5	F8W8H5;Q969Q5	Ras-related protein Rab-24	RAB24	1447	Color2 [A=255, R=169, G=169, B=169]	1	4					2	2	2	8.6	8.6	8.6	19.671	0	8.8881	63482000	20	22.216	21.8323	21.6053	22.5315	22.5414	22.8548	21.3365	21.9814
	0.551673	-0.58667	F8W8I6;P31483;E5RGV5;E5RG67;F8WE16	F8W8I6;P31483;E5RGV5;E5RG67	Nucleolysin TIA-1 isoform p40	TIA1	1448	Color2 [A=255, R=169, G=169, B=169]	1	4					7	7	2	32.2	32.2	12.2	42.835	0	70.677	702190000	86	23.9162	24.0741	21.9658	24.0379	22.8878	23.2116	23.1465	22.9393
	1.24873	-0.383224	F8W9S7;Q14C86;C9IZ08;H0Y4E7;H0Y7I9;C9IZX9;B0QZ65;B4DGD8	F8W9S7;Q14C86;C9IZ08	GTPase-activating protein and VPS9 domain-containing protein 1	GAPVD1	1452	Color2 [A=255, R=169, G=169, B=169]	1	4					6	6	6	6.9	6.9	6.9	157.46	0	129.91	1024200000	123	25.6062	25.9258	25.3621	26.0365	25.8396	25.6761	25.6007	26.3031
	0.178806	-0.362866	Q96IU4;F8W9U3;B4DQI4	Q96IU4;F8W9U3;B4DQI4	Alpha/beta hydrolase domain-containing protein 14B	ABHD14B	1453	Color2 [A=255, R=169, G=169, B=169]	1	4					4	4	4	28.6	28.6	28.6	22.345	0	59.843	1637900000	115	25.905	24.7819	22.7069	25.2431	25.857	25.5897	25.4133	25.719
	0.163975	0.0748997	F8WA11;Q7Z460;H0Y5T1;C9J151;C9JP76	F8WA11;Q7Z460;H0Y5T1	CLIP-associating protein 1	CLASP1	1455	Color2 [A=255, R=169, G=169, B=169]	1	4					13	13	13	15.1	15.1	15.1	162.76	0	91.153	734500000	121	23.4278	23.4103	23.6308	23.4257	23.9796	23.8995	23.8238	23.8269
	0.513363	-0.232998	F8WA39;Q13613;H0YDX3;Q8NEC6;F8W764;F8W8S8;H7BZJ1;E9PIH9;H7C406;E9PPP8	F8WA39;Q13613;H0YDX3;Q8NEC6	Myotubularin-related protein 1	MTMR1	1456	Color2 [A=255, R=169, G=169, B=169]	1	4					5	5	4	9.5	9.5	7.6	75.717	0	77.128	544510000	105	25.239	25.1037	25.1541	25.7861	25.497	25.5267	25.5477	25.9533
	0.554262	0.78815	F8WAJ0;Q9H8H2	F8WAJ0;Q9H8H2	Probable ATP-dependent RNA helicase DDX31	DDX31	1457	Color2 [A=255, R=169, G=169, B=169]	1	4					9	9	9	21.7	21.7	21.7	83.515	0	40.484	1077300000	110	25.4672	25.1367	25.1996	25.0285	25.4311	25.5493	25.407	22.6378
	0.622118	1.0127	F8WBF9;Q5TH30;Q9UGV2	F8WBF9;Q5TH30;Q9UGV2	Protein NDRG3	NDRG3	1459	Color2 [A=255, R=169, G=169, B=169]	1	4					4	4	4	27.1	27.1	27.1	30.723	0	317.19	841540000	54	25.4269	24.8556	25.2283	25.335	25.9946	25.6437	25.5558	22.3205
	0.44182	0.608658	F8WBJ6;Q9NRX1	F8WBJ6;Q9NRX1	RNA-binding protein PNO1	PNO1	1460	Color2 [A=255, R=169, G=169, B=169]	1	4					3	3	3	29.4	29.4	29.4	15.175	0	113.03	504750000	65	24.4147	23.7502	23.998	23.7693	23.3306	24.2462	24.1381	21.6811
	1.5326	2.54559	F8WCF6;P59998;R4GN08;F8WDD7;H7C0A3;A0A0A6YYG9;F8WDW3;F8WE39	F8WCF6;P59998;R4GN08;F8WDD7;H7C0A3;A0A0A6YYG9	Actin-related protein 2/3 complex subunit 4	ARPC4-TTLL3;ARPC4	1464	Color2 [A=255, R=169, G=169, B=169]	1	4					5	5	5	40.9	40.9	40.9	21.058	0	17.918	2272400000	73	25.6749	21.3449	25.5278	25.5839	26.2927	22.8283	25.8453	23.4012
	0.496925	-0.16186	F8WCU9;Q68CP9;F8W108;F8VWP4	F8WCU9;Q68CP9;F8W108	AT-rich interactive domain-containing protein 2	ARID2	1466	Color2 [A=255, R=169, G=169, B=169]	1	4					9	9	9	11.3	11.3	11.3	188.95	0	47.186	666980000	113	23.2234	23.3807	23.2694	23.3644	23.6219	23.7989	23.5116	23.7297
	0.513602	-1.35627	F8WE04;P04792	F8WE04;P04792	Heat shock protein beta-1	HSPB1	1467	Color2 [A=255, R=169, G=169, B=169]	1	4					5	5	5	27.4	27.4	27.4	20.406	0	31.811	1507800000	26	21.4772	22.348	21.7991	21.3318	21.7143	26.68	23.017	23.0729
	0.270335	-0.593947	P09496;F8WF69;C9J8P9	P09496;F8WF69	Clathrin light chain A	CLTA	1470	Color2 [A=255, R=169, G=169, B=169]	1	4					3	3	3	10.5	10.5	10.5	27.076	0.00068981	3.7143	1238500000	29	24.6647	24.5765	22.2963	25.0415	24.8542	24.9071	22.7116	22.3775
	0.213441	0.802617	F8WJN3;Q16630	F8WJN3;Q16630	Cleavage and polyadenylation specificity factor subunit 6	CPSF6	1471	Color2 [A=255, R=169, G=169, B=169]	1	4					4	4	4	12.6	12.6	12.6	52.269	0	155.32	1882600000	59	26.0753	21.8073	26.1117	26.3138	22.215	22.984	26.1229	26.2094
	0.163768	-0.090373	G3V1B3;M0R181;P46778	G3V1B3;M0R181;P46778	60S ribosomal protein L21	RPL21	1476	Color2 [A=255, R=169, G=169, B=169]	1	4					2	2	2	29.9	29.9	29.9	9.8864	0	43.367	12007000000	58	28.2321	28.087	28.1547	28.028	27.7455	28.0696	28.3967	28.706
	0.811505	0.753678	G3V1C3;Q9BZZ5;H0YER7;E9PQK6	G3V1C3;Q9BZZ5	Apoptosis inhibitor 5	API5	1478	Color2 [A=255, R=169, G=169, B=169]	1	4					9	9	9	24.1	24.1	24.1	57.56	0	323.31	2801200000	293	26.2229	25.6591	25.7957	25.8055	25.7492	24.4674	25.2994	24.1204
	0.326371	0.626421	Q96RN5;G3V1P5;H7C308	Q96RN5;G3V1P5	Mediator of RNA polymerase II transcription subunit 15	MED15	1479	Color2 [A=255, R=169, G=169, B=169]	1	4					6	6	6	13.7	13.7	13.7	86.753	0	28.323	753580000	108	23.6737	24.6036	24.5278	21.7764	25.151	24.8371	25.111	24.7408
	0.0231033	0.068891	G3V203;H0YHA7;J3QQ67;Q07020;F8VUA6;F8VYV2;A0A075B7A0	G3V203;H0YHA7;J3QQ67;Q07020;F8VUA6;F8VYV2;A0A075B7A0	60S ribosomal protein L18	RPL18	1481	Color2 [A=255, R=169, G=169, B=169]	1	4					6	6	6	36	36	36	18.756	0	176.94	1733500000	63	25.549	25.0976	25.4496	25.0523	25.2141	22.5506	22.4618	25.6984
	0.0188616	-0.109385	G3V438;O95433;H0YJ63;H0YJG7;H0YJU2	G3V438;O95433;H0YJ63;H0YJG7	Activator of 90 kDa heat shock protein ATPase homolog 1	AHSA1	1492	Color2 [A=255, R=169, G=169, B=169]	1	4					4	4	4	31.5	31.5	31.5	22.978	0	132.95	8604600000	65	27.4067	27.7167	22.5072	27.9114	27.7127	28.2392	27.816	22.0127
	0.181758	0.417877	P60983;G3V4P8;G3V3X4	P60983;G3V4P8	Glia maturation factor beta	GMFB	1496	Color2 [A=255, R=169, G=169, B=169]	1	4					4	3	3	41.5	35.2	35.2	16.713	0	45.259	858450000	35	24.5644	22.0296	24.3513	22.2604	21.882	24.5155	22.2546	22.5752
	0.0552139	-0.100957	G3V529;Q9GZR7;A0A1W2PRR2;F5GYL3;A0A087WXU8	G3V529;Q9GZR7;A0A1W2PRR2;F5GYL3;A0A087WXU8	ATP-dependent RNA helicase DDX24	DDX24	1499	Color2 [A=255, R=169, G=169, B=169]	1	4					7	7	7	10.5	10.5	10.5	91.48	0	59.905	212990000	46	21.1773	22.3627	23.4758	22.1984	23.5369	22.6624	22.2279	23.5981
	0.50582	0.154666	G3V5Z7;P60900;G3V295;G3V3I1;G3V3U4;H0YJC4;G3V4S5;G3V2S7	G3V5Z7;P60900;G3V295;G3V3I1;G3V3U4	Proteasome subunit alpha type;Proteasome subunit alpha type-6	PSMA6	1504	Color2 [A=255, R=169, G=169, B=169]	1	4					8	8	8	41.3	41.3	41.3	28.147	0	219.04	3058300000	148	25.5678	25.3456	25.362	25.0469	25.6777	25.3718	25.1585	25.3831
	0.392848	0.108787	G3XAC6;Q14498;A0A0U1RQH7;H0Y4X3;A0A0U1RQW2;Q86U06;G3V5Z6;Q5QP22;H0YJJ3;Q5QP23;G3XAP0;A0A087X122;G3V546	G3XAC6;Q14498;A0A0U1RQH7;H0Y4X3;A0A0U1RQW2	RNA-binding protein 39	RBM39	1506	Color2 [A=255, R=169, G=169, B=169]	1	4					9	9	9	25.5	25.5	25.5	48.023	0	210.86	5864900000	1031	28.4764	28.4671	28.64	28.3502	28.575	28.6525	28.3635	28.1499
	0.511343	-0.792015	G3XAG1;Q96ME7	G3XAG1;Q96ME7	Zinc finger protein 512	ZNF512	1507	Color2 [A=255, R=169, G=169, B=169]	1	4					7	7	7	17	17	17	64.594	0	29.481	423260000	55	24.379	24.5042	22.1985	24.5168	25.0066	25.5635	24.9737	25.1413
	0.511277	-0.601304	G3XAH6;P51003;Q9NRJ5;H0YJ00;A0A0C4DGK1	G3XAH6;P51003;Q9NRJ5	Poly(A) polymerase alpha;Poly(A) polymerase beta	PAPOLA;PAPOLB	1508	Color2 [A=255, R=169, G=169, B=169]	1	4					5	5	5	11.6	11.6	11.6	80.625	0	124.8	367460000	51	22.1648	23.4224	21.5951	21.0787	22.1719	22.9746	22.1088	22.9702
	0.0987614	-0.0386496	G3XAN1;Q9NV88;E5RK47;E5RG70	G3XAN1;Q9NV88	Integrator complex subunit 9	INTS9	1509	Color2 [A=255, R=169, G=169, B=169]	1	4					3	3	3	8.6	8.6	8.6	58.898	0	14.436	103120000	70	22.4481	22.9127	22.5534	22.845	22.915	22.566	22.8767	22.6241
	0.820439	-2.99362	G5E975;Q12824;A0A0G2JSE9;C9JTA6;A0A0G2JRV3;B5MCL5;A0A2R8YEE8;A0A2R8Y5N5	G5E975;Q12824;A0A0G2JSE9;C9JTA6;A0A0G2JRV3	SWI/SNF-related matrix-associated actin-dependent regulator of chromatin subfamily B member 1	SMARCB1	1510	Color2 [A=255, R=169, G=169, B=169]	1	4					3	3	3	13.7	13.7	13.7	45.05	0	113.74	3400400000	76	28.6672	27.755	22.3641	27.6889	28.0817	28.6527	22.0159	29.0068
	0.190309	-0.303799	P51784;G5E9A6;Q5JXD3	P51784;G5E9A6	Ubiquitin carboxyl-terminal hydrolase 11;Ubiquitin carboxyl-terminal hydrolase	USP11	1512	Color2 [A=255, R=169, G=169, B=169]	1	4					13	13	12	17.7	17.7	16.2	109.82	0	243	1098200000	119	24.0439	23.9115	24.3576	23.7621	24.4212	24.306	21.8329	23.8912
	0.367105	-0.31264	G5E9D5;Q9BQ52;E7ES68;H7C2I4;J3QRS2;V9GYU5;J3QL08;V9GYS7	G5E9D5;Q9BQ52;E7ES68	Zinc phosphodiesterase ELAC protein 2	ELAC2	1514	Color2 [A=255, R=169, G=169, B=169]	1	4					9	9	9	20.4	20.4	20.4	90.036	0	105.31	1629700000	126	25.3905	25.6114	24.5704	25.7199	25.4557	25.3637	26.1839	26.156
	0.161079	-0.295108	G5E9Q7;E9PF84;E7EQB8;P51553;H7C1W2	G5E9Q7;E9PF84;E7EQB8;P51553	Isocitrate dehydrogenase [NAD] subunit, mitochondrial;Isocitrate dehydrogenase [NAD] subunit gamma, mitochondrial	IDH3G	1515	Color2 [A=255, R=169, G=169, B=169]	1	4					3	3	3	18	18	18	35.43	0	116.33	791180000	59	24.1212	24.2173	24.1388	23.9778	21.866	24.5963	24.1612	22.6761
	0.10306	0.0910096	G5E9U9;Q9H0J9	G5E9U9;Q9H0J9	Poly [ADP-ribose] polymerase 12	PARP12	1517	Color2 [A=255, R=169, G=169, B=169]	1	4					2	2	2	5.7	5.7	5.7	47.485	0	31.766	51926000	22	22.9247	22.2187	22.0698	22.7046	22.229	22.943	23.1364	22.1294
	0.111883	-0.392879	G5E9W7;G5E9V5;P82650;H7C5F2;H7C5H3;C9J5D8;H7C5L9	G5E9W7;G5E9V5;P82650	28S ribosomal protein S22, mitochondrial	MRPS22	1518	Color2 [A=255, R=169, G=169, B=169]	1	4					5	5	5	26.6	26.6	26.6	36.805	0	28.061	366330000	96	25.223	24.2022	21.6192	20.8515	22.6197	25.6753	22.3307	22.6351
	0.286733	-0.335455	G5E9V7;C9J2I1;G5E9V6;B7Z637;Q8IUR7;H7C5H2;C9J8P8	G5E9V7;C9J2I1;G5E9V6;B7Z637;Q8IUR7	Armadillo repeat-containing protein 8	ARMC8	1519	Color2 [A=255, R=169, G=169, B=169]	1	4					3	3	3	16.2	16.2	16.2	39.785	0	46.162	429360000	53	24.0068	23.6378	23.7358	23.8578	22.0529	23.297	22.7136	23.0585
	0.243984	-0.114786	G5E9Z2;Q96KA5	G5E9Z2;Q96KA5	Cleft lip and palate transmembrane protein 1-like protein	CLPTM1L	1522	Color2 [A=255, R=169, G=169, B=169]	1	4					4	4	4	19.2	19.2	19.2	43.28	0	37.545	399630000	64	22.7978	23.0779	22.8324	22.6029	23.1311	23.4432	22.829	22.9254
	0.217981	-0.0473948	P53992;G5EA31;A0A0U1RR49	P53992;G5EA31	Protein transport protein Sec24C	SEC24C	1525	Color2 [A=255, R=169, G=169, B=169]	1	4					12	12	11	13.4	13.4	12.2	118.32	0	323.31	3810100000	191	25.7204	25.8344	25.9043	25.6589	25.7704	25.873	25.8189	26.0372
	0.185422	-0.0927768	G8JLA2;F8VZU9;G3V1Y7;F8W1R7;J3KND3;G3V1V0;F8W180;B7Z6Z4;P60660;F8VPF3;F8VXL3;H0YI43	G8JLA2;F8VZU9;G3V1Y7;F8W1R7;J3KND3;G3V1V0;F8W180;B7Z6Z4;P60660;F8VPF3	Myosin light polypeptide 6	MYL6	1527	Color2 [A=255, R=169, G=169, B=169]	1	4					6	6	6	49.3	49.3	49.3	17.089	0	254.03	7305400000	176	28.5101	29.0016	28.5774	28.6036	28.3419	28.7872	28.7712	28.1794
	0.16148	-0.063725	G8JLG1;Q14683;H0Y7K8;V9GY57	G8JLG1;Q14683	Structural maintenance of chromosomes protein;Structural maintenance of chromosomes protein 1A	SMC1A	1529	Color2 [A=255, R=169, G=169, B=169]	1	4					28	28	28	29.7	29.7	29.7	140.86	0	323.31	2752300000	267	25.3395	25.4275	25.3953	25.2823	25.0305	25.0093	25.316	25.6171
	1.1552	-0.367844	H0UI80;X6RLT1;Q8IXH7	H0UI80;X6RLT1;Q8IXH7	Negative elongation factor C/D	TH1L;NELFCD	1531	Color2 [A=255, R=169, G=169, B=169]	1	4					8	8	8	23.5	23.5	23.5	67.346	0	161.51	710650000	135	24.3054	24.2789	23.7569	24.4846	23.6973	24.0867	24.055	24.4358
	0.262462	0.721216	H0Y2P0;P16070;H0YD13;H0YE40;H0YDX6;H0YD17;H0YDW7;H0YCV9;H0YD90;H0YEV3;H0YEU1	H0Y2P0;P16070;H0YD13;H0YE40;H0YDX6;H0YD17;H0YDW7;H0YCV9	CD44 antigen	CD44	1533	Color2 [A=255, R=169, G=169, B=169]	1	4					4	4	1	23	23	5.6	30.952	0	69.514	1176800000	46	23.2117	24.4127	25.6817	24.9441	22.4372	21.7032	24.1777	21.5633
	0.26269	-0.408492	H0Y2V6;Q5SW79;E5RG47;H0Y4T4;E7EWM2;E7EMW0;Q96L14;E5RGW7;H0YB92	H0Y2V6;Q5SW79	Centrosomal protein of 170 kDa	CEP170	1534	Color2 [A=255, R=169, G=169, B=169]	1	4					9	9	9	8.4	8.4	8.4	171.97	0	12.558	373820000	54	23.3629	21.8256	23.6271	23.5963	21.6695	23.3949	22.1772	23.6539
	3.05794	0.675673	H0Y2Y8;Q15942;C9JJK5;H7C3D3;C9IZ41	H0Y2Y8;Q15942	Zyxin	ZYX	1535	Color2 [A=255, R=169, G=169, B=169]	1	4					10	10	10	31.7	31.7	31.7	57.643	0	323.31	8087500000	272	28.4574	27.8658	28.7004	27.6559	28.3901	27.6933	28.2494	27.8797
	0.11598	-0.115341	H0Y360;A0A5F9UK94;Q01433;H0YF16	H0Y360;A0A5F9UK94;Q01433	AMP deaminase 2	AMPD2	1538	Color2 [A=255, R=169, G=169, B=169]	1	4					5	5	3	10.4	10.4	6.7	96.054	0	5.3878	504190000	35	23.2931	23.6391	22.8954	22.6735	22.5026	22.8642	22.2635	22.2392
	0.112686	-0.153099	H0Y3N9;Q9UPP1;H0Y7M8;H7BZB7;H0Y589	H0Y3N9;Q9UPP1	Histone lysine demethylase PHF8	PHF8	1540	Color2 [A=255, R=169, G=169, B=169]	1	4					3	3	3	5.6	5.6	5.6	105.85	0	82.753	151320000	50	23.3956	23.7669	23.9345	22.1986	22.4119	23.8226	23.1342	23.7005
	0.339344	0.119117	H0Y4R2;P16435;E7EMD0;E7EWU0	H0Y4R2;P16435;E7EMD0	NADPH--cytochrome P450 reductase	POR	1542	Color2 [A=255, R=169, G=169, B=169]	1	4					11	11	11	24.1	24.1	24.1	81.582	0	123.41	1783800000	175	24.4684	24.1871	24.459	24.5953	24.6266	24.6321	24.4061	24.0692
	0.192789	-0.153543	H0Y4W0;Q9UBI1;R4GNF2;R4GN54;H0Y4E5;R4GMW6;H0Y6Z9	H0Y4W0;Q9UBI1;R4GNF2;R4GN54;H0Y4E5;R4GMW6;H0Y6Z9	COMM domain-containing protein 3	COMMD3;COMMD3-BMI1	1543	Color2 [A=255, R=169, G=169, B=169]	1	4					2	2	1	20.2	20.2	6.7	18.183	0	6.022	163440000	28	21.7822	21.8817	22.4778	23.02	22.6453	22.212	22.2772	22.683
	0.0934439	-0.179838	P30405;H0Y548;R4GN99	P30405;H0Y548;R4GN99	Peptidyl-prolyl cis-trans isomerase F, mitochondrial;Peptidyl-prolyl cis-trans isomerase	PPIF	1545	Color2 [A=255, R=169, G=169, B=169]	1	4					2	2	2	23.2	23.2	23.2	22.04	0	28.568	424870000	33	24.2041	24.6724	24.018	23.6113	22.2723	22.1857	22.6609	23.4053
	0.315505	-0.500749	H0Y760;Q9Y4B4	H0Y760;Q9Y4B4	Helicase ARIP4	RAD54L2	1554	Color2 [A=255, R=169, G=169, B=169]	1	4					7	7	7	9.6	9.6	9.6	143.63	0	97.618	131600000	42	21.4501	20.6427	21.9652	22.6307	22.7503	23.0834	21.3127	23.1244
	0.607762	-0.433943	H0Y8K3;Q9UKY7;D6RFH2;D6RDN0;D6R9V8	H0Y8K3;Q9UKY7	Protein CDV3 homolog	CDV3	1555	Color2 [A=255, R=169, G=169, B=169]	1	4					4	4	4	31.9	31.9	31.9	20.875	0	143.56	1025500000	69	26.1075	26.3545	25.5733	26.125	25.1561	25.2069	25.1404	26.0266
	0.780441	-1.09227	Q8TED0;H0Y8P4;D6RF65	Q8TED0;H0Y8P4	U3 small nucleolar RNA-associated protein 15 homolog	UTP15	1556	Color2 [A=255, R=169, G=169, B=169]	1	4					10	10	10	25.5	25.5	25.5	58.414	0	83.648	346930000	66	21.3252	24.0282	24.1751	23.6478	23.678	23.587	22.0686	24.353
	0.476977	-0.311246	H0Y8X4;O43598	H0Y8X4;O43598	2-deoxynucleoside 5-phosphate N-hydrolase 1	DNPH1	1557	Color2 [A=255, R=169, G=169, B=169]	1	4					6	6	6	37	37	37	25.868	0	124.86	3084000000	79	27.4943	27.8047	27.8522	28.3499	28.6427	28.4717	27.9803	28.5881
	0.212993	-0.327801	H0YA82;Q4G0J3;D6RFF0;D6R9Z6	H0YA82;Q4G0J3	La-related protein 7	LARP7	1563	Color2 [A=255, R=169, G=169, B=169]	1	4					5	5	5	20.7	20.7	20.7	38.093	0	83.233	262260000	30	21.964	22.3799	23.8126	23.7076	21.872	23.2493	23.785	23.4081
	0.0422613	0.0721216	Q9NPA0;H0YDT8;H0YDX2	Q9NPA0;H0YDT8	ER membrane protein complex subunit 7	EMC7	1575	Color2 [A=255, R=169, G=169, B=169]	1	4					3	3	3	21.9	21.9	21.9	26.47	0	58.76	548380000	44	23.6468	24.1293	23.6174	23.8203	23.0886	23.9833	23.5431	21.6746
	0.616072	-0.19266	P53041;H0YDU8;A8MU39	P53041;H0YDU8;A8MU39	Serine/threonine-protein phosphatase 5;Serine/threonine-protein phosphatase	PPP5C	1576	Color2 [A=255, R=169, G=169, B=169]	1	4					10	10	10	30.3	30.3	30.3	56.878	0	216.86	1912000000	221	26.4279	26.7705	26.7062	26.6168	26.2794	26.8791	26.8932	26.8109
	1.57886	0.546915	O75143;H0YEM7;H0YCL5	O75143;H0YEM7	Autophagy-related protein 13	ATG13	1580	Color2 [A=255, R=169, G=169, B=169]	1	4					3	3	3	11	11	11	56.571	0	323.31	261910000	55	23.0975	23.0505	23.1863	22.767	23.589	22.4518	23.5757	22.9915
	0.632713	1.67718	H0YIB4;Q13242;S4R3G0	H0YIB4;Q13242;S4R3G0	Serine/arginine-rich splicing factor 9	SRSF9	1586	Color2 [A=255, R=169, G=169, B=169]	1	4					7	7	7	61.5	61.5	61.5	12.614	0	51.441	2789900000	85	27.7653	27.2689	28.1497	27.6822	28.7073	28.0656	27.8336	22.7305
	0.524675	-0.153713	H0YJA2;Q6PJT7;G3V5I6;G3V256;A0A3B3IT62;H0YJ87;A0A087WTC9;G3V3Y4;G3V411	H0YJA2;Q6PJT7;G3V5I6;G3V256	Zinc finger CCCH domain-containing protein 14	ZC3H14	1589	Color2 [A=255, R=169, G=169, B=169]	1	4					7	7	7	14.7	14.7	14.7	73.206	0	323.31	1380400000	114	25.3245	25.0175	25.1106	25.5422	25.0401	25.4517	25.3059	25.3845
	0.0860165	0.0566139	H0YNW5;H0YKC5;P33316;H0YMM5;H0YNJ9;H0YKI0;A0A0C4DGL3;H0YMP1	H0YNW5;H0YKC5;P33316;H0YMM5;H0YNJ9;H0YKI0;A0A0C4DGL3	Deoxyuridine 5-triphosphate nucleotidohydrolase, mitochondrial	DUT	1592	Color2 [A=255, R=169, G=169, B=169]	1	4					6	6	6	46.1	46.1	46.1	17.827	0	93.744	18652000000	143	28.2382	28.1233	28.0129	27.8109	28.6491	28.4332	28.4173	28.7235
	0.0221062	0.0300355	H0YLI3;H0YNT2;H0YKT5;H0YKN8;H0YL70;Q04726;H0YKH0;H0YLW9;A0A0D9SES8	H0YLI3;H0YNT2;H0YKT5;H0YKN8;H0YL70;Q04726;H0YKH0;H0YLW9;A0A0D9SES8	Transducin-like enhancer protein 3	TLE3	1596	Color2 [A=255, R=169, G=169, B=169]	1	4					4	4	4	14.5	14.5	14.5	57.422	0	44.634	325390000	43	22.8736	21.9267	21.9465	22.5713	23.459	22.5146	21.5833	22.7296
	0.305991	0.373534	H0YLB7;H0YKU8;Q6JHV3;H0YMI4;Q9Y6I4;H0YL81;H0YLG0	H0YLB7;H0YKU8;Q6JHV3;H0YMI4;Q9Y6I4	Ubiquitin carboxyl-terminal hydrolase;Ubiquitin carboxyl-terminal hydrolase 3	USP3	1597	Color2 [A=255, R=169, G=169, B=169]	1	4					5	5	5	17.9	17.9	17.9	49.058	0	60.694	116640000	47	21.4673	22.6246	22.9117	21.2057	23.1083	22.788	22.6385	22.0134
	0.0110679	-0.00614309	H0YMZ1;H0YL69;P25789;H0YLC2;H0YMI6;H0YMA1;H0YLS6;H0YN18;H0YKT8;H0YMV3;H0YKS0	H0YMZ1;H0YL69;P25789;H0YLC2;H0YMI6;H0YMA1;H0YLS6;H0YN18	Proteasome subunit alpha type;Proteasome subunit alpha type-4	PSMA4	1600	Color2 [A=255, R=169, G=169, B=169]	1	4					5	5	5	35.5	35.5	35.5	24.526	0	135.77	3044100000	117	27.4744	27.3322	27.1551	27.0761	27.2775	27.7301	27.1621	26.9552
	0.385205	-0.480778	H0YM74;Q92610	H0YM74;Q92610	Zinc finger protein 592	ZNF592	1606	Color2 [A=255, R=169, G=169, B=169]	1	4					5	5	5	12.9	12.9	12.9	91.981	0	34.254	118980000	61	21.7929	24.2043	22.6248	23.024	22.5979	23.0405	23.4311	22.101
	0.104562	-0.0691762	H0YN26;P39687;H7BZ09;O95626;O43423	H0YN26;P39687	Acidic leucine-rich nuclear phosphoprotein 32 family member A	ANP32A	1609	Color2 [A=255, R=169, G=169, B=169]	1	4					8	8	7	56.5	56.5	56.5	19.997	0	275.92	11606000000	131	27.2761	27.5239	27.4426	27.4853	26.6794	26.7787	27.1504	27.0374
	1.30601	-1.00192	H0YN81;Q9GZS3;H0YMF9;H0YL19;H3BQA8	H0YN81;Q9GZS3;H0YMF9;H0YL19	WD repeat-containing protein 61;WD repeat-containing protein 61, N-terminally processed	WDR61	1611	Color2 [A=255, R=169, G=169, B=169]	1	4					3	3	3	15.3	15.3	15.3	32.253	0	61.101	765410000	63	23.8948	23.8628	22.089	24.3596	22.6777	23.9213	23.2492	23.7746
	0.232659	-0.742119	H0YNG3;P67812;H0YKT4;H0YNX5;H0YNA5	H0YNG3;P67812;H0YKT4	Signal peptidase complex catalytic subunit SEC11;Signal peptidase complex catalytic subunit SEC11A	SEC11A	1613	Color2 [A=255, R=169, G=169, B=169]	1	4					3	3	3	14.1	14.1	14.1	18.651	0	43.948	861330000	37	22.5656	22.5541	22.4599	25.4904	25.6959	25.638	21.948	21.9552
	0.507007	-0.650143	H0YNQ5;Q99081;B4DGI9	H0YNQ5;Q99081;B4DGI9	Transcription factor 12	TCF12	1614	Color2 [A=255, R=169, G=169, B=169]	1	4					2	2	2	24.8	24.8	24.8	16.593	0	53.272	61399000	24	21.2774	22.7513	22.8009	23.798	21.7519	22.7677	22.3146	21.4283
	0.00285738	0.00467634	O95067;H1UBN3;H0YMP3	O95067;H1UBN3;H0YMP3	G2/mitotic-specific cyclin-B2	CCNB2;CCNB2V	1615	Color2 [A=255, R=169, G=169, B=169]	1	4					3	3	3	11.8	11.8	11.8	45.281	0	89.549	191230000	31	23.0702	21.908	22.2223	23.3461	23.2559	22.6996	21.3959	21.972
	0.132221	0.053174	H3BLV9;Q96SB4;D6RBF8;H0Y932;D6RBM8	H3BLV9;Q96SB4	SRSF protein kinase 1	SRPK1	1617	Color2 [A=255, R=169, G=169, B=169]	1	4					8	8	8	19.4	19.4	19.4	76.039	0	266.64	2813600000	118	24.826	24.6299	24.7522	24.6182	24.9104	24.9635	25.0943	25.1587
	0.514032	0.387253	H3BM42;Q92896;H3BQU9;H3BQT1	H3BM42;Q92896;H3BQU9	Golgi apparatus protein 1	GLG1	1618	Color2 [A=255, R=169, G=169, B=169]	1	4					6	6	5	13.6	13.6	11	79.317	0	13.364	274680000	57	22.4859	23.0236	23.4312	21.7837	22.8494	22.9218	22.8733	22.3617
	0.1242	0.0713124	H3BN55;P51159;H3BUD9;H3BS49;H3BVH7;H3BU81;O00194	H3BN55;P51159;H3BUD9;H3BS49;H3BVH7	Ras-related protein Rab-27A	RAB27A	1631	Color2 [A=255, R=169, G=169, B=169]	1	4					5	5	5	24.3	24.3	24.3	20.98	0	80.048	817170000	85	25.4306	25.1485	25.0243	25.3941	25.441	25.745	25.5959	24.9191
	0.0959926	-0.0801277	H3BNC9;P08708;H0YN88;A0A075B716;H0YN73	H3BNC9;P08708;H0YN88;A0A075B716	40S ribosomal protein S17	RPS17	1635	Color2 [A=255, R=169, G=169, B=169]	1	4					6	6	6	10.4	10.4	10.4	64.532	0	97.786	8374500000	183	27.0345	26.9957	26.9159	26.7634	25.9614	26.754	26.4299	26.149
	0.0520023	-0.319627	H3BNX8;P20674;H3BRM5;H3BV69;H3BRI0	H3BNX8;P20674;H3BRM5;H3BV69	Cytochrome c oxidase subunit 5A, mitochondrial	COX5A	1638	Color2 [A=255, R=169, G=169, B=169]	1	4					6	6	6	32	32	32	17.235	0	86.189	6471500000	158	28.5508	28.5683	28.535	28.7822	28.439	28.644	22.0863	22.8951
	0.410535	0.857386	H3BP71;O75150;A0A087WTK2;H3BQ99;H3BUL6;I3L332;H3BS50	H3BP71;O75150	E3 ubiquitin-protein ligase BRE1B	RNF40	1640	Color2 [A=255, R=169, G=169, B=169]	1	4					13	13	10	20.1	20.1	17	109.05	0	323.31	2636800000	115	25.8638	26.1054	25.924	25.7687	25.9431	25.4223	25.186	22.1909
	2.07193	-0.782487	H3BPE1;H3BQK9;Q9UPN3;A0A590UJG2;H0Y390;A0A5F9ZGX0;A0A669KB06;E9PLY5;E9PNZ4;A0A669KBB0;H0Y314;A0A494C1U5;E9PLY0	H3BPE1;H3BQK9;Q9UPN3;A0A590UJG2;H0Y390	Microtubule-actin cross-linking factor 1, isoforms 1/2/3/5	MACF1	1641	Color2 [A=255, R=169, G=169, B=169]	1	4					25	25	23	5.3	5.3	4.9	856.87	0	323.31	1862600000	237	25.0391	25.7607	25.0591	25.549	25.2318	26.4709	25.1895	25.8688
	1.23955	-0.386139	H3BQQ2;H3BPG6;Q86UK7;H3BR87	H3BQQ2;H3BPG6;Q86UK7	Zinc finger protein 598	ZNF598	1643	Color2 [A=255, R=169, G=169, B=169]	1	4					12	12	12	21.4	21.4	21.4	93.287	0	138.16	1046900000	113	24.7496	24.9381	24.6148	25.0083	25.0311	25.4527	24.9017	25.4427
	0.067721	-0.0433974	Q14807;H3BRB3;H3BTH5	Q14807;H3BRB3;H3BTH5	Kinesin-like protein KIF22;Kinesin-like protein	KIF22	1650	Color2 [A=255, R=169, G=169, B=169]	1	4					7	7	7	18.9	18.9	18.9	73.261	0	25.812	212950000	46	22.425	22.885	22.7359	22.253	21.9319	22.3478	22.6529	22.4335
	1.28496	-0.308723	H3BS70;Q96DC0;P42126	H3BS70;Q96DC0;P42126	Enoyl-CoA delta isomerase 1, mitochondrial	ECI1;DCI	1655	Color2 [A=255, R=169, G=169, B=169]	1	4					5	5	5	29.5	29.5	29.5	24.704	0	57.102	654880000	79	24.7422	24.7373	24.562	24.7155	24.2837	24.9075	24.6108	25.0732
	0.0445701	-0.109293	H3BSH7;Q969X6;A0A0J9YXV4;A0A0J9YWM9;H3BPD7;I3L4T9;J3KSI1;A0A0J9YWK2	H3BSH7;Q969X6;A0A0J9YXV4;A0A0J9YWM9	Cirhin	CIRH1A	1656	Color2 [A=255, R=169, G=169, B=169]	1	4					5	5	5	11.3	11.3	11.3	77.942	0	69.066	303540000	50	23.198	24.565	22.3346	21.9201	24.583	24.6534	24.673	24.0874
	0.650233	-1.46792	H3BUG4;H3BV90;H3BT65;Q6FI81;H3BPG7;H3BQ23	H3BUG4;H3BV90;H3BT65;Q6FI81;H3BPG7	Anamorsin	CIAPIN1	1658	Color2 [A=255, R=169, G=169, B=169]	1	4					4	4	4	24.5	24.5	24.5	20.197	0	69.949	1065700000	59	25.5356	25.0768	21.7113	25.059	22.1344	25.5299	25.7375	25.3248
	0.540541	0.358656	H3BU86;O14662;Q96NX8;F8W9Z6;B7ZBM8	H3BU86;O14662;Q96NX8;F8W9Z6	Syntaxin-16	STX16-NPEPL1;STX16	1663	Color2 [A=255, R=169, G=169, B=169]	1	4					3	3	3	12	12	12	43.229	0	16.187	172850000	44	21.8568	22.3078	23.1491	22.4737	22.5597	21.7632	22.676	22.2624
	0.953817	-0.182444	H3BVG0;Q8N1F7;H3BPA9;H3BM93;H3BMX0;H3BV11;H3BRI8;H3BP95;H3BVE2;H3BNN5;H3BRD9	H3BVG0;Q8N1F7	Nuclear pore complex protein Nup93	NUP93	1669	Color2 [A=255, R=169, G=169, B=169]	1	4					14	14	14	24.8	24.8	24.8	99.554	0	234.66	2697900000	156	25.2992	25.2413	25.3335	25.3834	25.161	25.3572	25.0447	25.5862
	0.874709	-0.461509	H7BXY3;Q7L2E3	H7BXY3;Q7L2E3	Putative ATP-dependent RNA helicase DHX30	DHX30	1672	Color2 [A=255, R=169, G=169, B=169]	1	4					17	17	17	23.5	23.5	23.5	130.55	0	108.95	1133400000	171	25.2865	25.806	24.8281	25.5506	25.9409	26.1868	25.3336	25.6918
	1.20696	1.24428	Q5JRG1;H7BYF2;Q9BVL2	Q5JRG1;H7BYF2;Q9BVL2	Nucleoporin p58/p45	NUPL1	1675	Color2 [A=255, R=169, G=169, B=169]	1	4					2	2	2	6.7	6.7	6.7	49.095	0	14.167	681400000	45	23.9644	21.7631	23.9971	24.2519	23.7234	22.5225	24.1668	22.337
	0.103327	-0.280298	H7BYT1;P48730;J3QQI9;B0QY36;H0Y645;B0QY35;B0QY34;A0A669KBC0;P49674;H0Y2N6	H7BYT1;P48730;J3QQI9;B0QY36;H0Y645;B0QY35;B0QY34;A0A669KBC0;P49674	Casein kinase I isoform delta;Casein kinase I isoform epsilon	CSNK1D;CSNK1E	1676	Color2 [A=255, R=169, G=169, B=169]	1	4					3	3	3	13.3	13.3	13.3	49.064	0	5.3373	251990000	44	22.405	24.6802	22.0048	21.8073	24.7603	21.8861	22.4666	24.3843
	0.85808	0.788888	H7BYU9;Q9GZN8	H7BYU9;Q9GZN8	UPF0687 protein C20orf27	C20orf27	1677	Color2 [A=255, R=169, G=169, B=169]	1	4					3	3	3	33.9	33.9	33.9	14.249	0	9.6953	302530000	45	23.6395	23.736	24.0106	21.952	24.215	22.9081	23.7659	23.8793
	1.17443	-0.531404	H7C053;O60828;A0A5H1ZRR1	H7C053;O60828	Polyglutamine-binding protein 1	PQBP1	1683	Color2 [A=255, R=169, G=169, B=169]	1	4					3	3	3	50.7	50.7	50.7	16.455	0	52.434	847690000	108	25.1997	25.3734	24.9298	25.687	24.3016	25.0382	25.0232	25.4813
	0.321151	0.638963	Q9BPW8;H7C2U6;C9JDV8	Q9BPW8;H7C2U6;C9JDV8	Protein NipSnap homolog 1	NIPSNAP1	1695	Color2 [A=255, R=169, G=169, B=169]	1	4					2	2	2	16.2	16.2	16.2	33.31	0	85.144	1361700000	44	25.0928	25.5185	25.031	25.4757	25.2206	24.6912	24.8529	21.9561
	0.26479	0.873824	H7C419;O95639;B7Z7B0;C9JEV9	H7C419;O95639;B7Z7B0;C9JEV9	Cleavage and polyadenylation specificity factor subunit 4	CPSF4	1697	Color2 [A=255, R=169, G=169, B=169]	1	4					3	3	3	30.1	30.1	30.1	21.421	0	61	631200000	73	25.6816	25.538	25.6907	25.6969	25.9833	22.0427	21.9738	22.5565
	0.0110534	0.0211425	H7C5E4;Q8IZH2	H7C5E4;Q8IZH2	5-3 exoribonuclease 1	XRN1	1703	Color2 [A=255, R=169, G=169, B=169]	1	4					3	3	3	3.7	3.7	3.7	130.08	0	16.682	147190000	72	23.9675	23.4545	23.917	24.1509	22.4633	24.0373	23.1985	21.8189
	0.19154	0.447404	I3L0N3;P46459;I3L2G1;K7EQD6	I3L0N3;P46459	Vesicle-fusing ATPase	NSF	1710	Color2 [A=255, R=169, G=169, B=169]	1	4					7	7	7	14.5	14.5	14.5	82.091	0	39.463	604510000	69	24.36	24.7715	24.9824	24.7777	22.7371	22.4768	23.5186	21.7826
	0.042065	0.0847569	I3L267;Q86WC6	I3L267;Q86WC6	Protein phosphatase 1 regulatory subunit 27	PPP1R27	1720	Color2 [A=255, R=169, G=169, B=169]	1	4					2	2	2	28.9	28.9	28.9	13.023	0	13.117	373600000	58	22.0256	23.1519	23.6654	21.3363	23.2031	23.6838	23.5793	23.9624
	0.363038	0.192215	I3L2C7;P57678;I3L399;I3L4A4;E7EN12;I3L4M4	I3L2C7;P57678	Gem-associated protein 4	GEMIN4	1722	Color2 [A=255, R=169, G=169, B=169]	1	4					9	9	9	11.9	11.9	11.9	118.82	0	124.19	722640000	138	23.5602	23.5247	23.7088	23.5082	24.3994	23.9044	24.0596	24.022
	0.73612	-0.185042	I3L397;I3L504;P63241;Q6IS14;F8WCJ1;C9J7B5;C9J4W5;Q9GZV4	I3L397;I3L504;P63241;Q6IS14	Eukaryotic translation initiation factor 5A;Eukaryotic translation initiation factor 5A-1;Eukaryotic translation initiation factor 5A-1-like	EIF5A;EIF5AL1	1728	Color2 [A=255, R=169, G=169, B=169]	1	4					11	11	11	48.6	48.6	48.6	16.019	0	323.31	7980700000	233	26.7738	26.6547	26.4282	26.7846	26.6339	27.0898	26.6264	26.6734
	1.12125	-0.211774	I3L3Q7;I3L3B0;Q07021	I3L3Q7;I3L3B0;Q07021	Complement component 1 Q subcomponent-binding protein, mitochondrial	C1QBP	1729	Color2 [A=255, R=169, G=169, B=169]	1	4					4	4	4	55.9	55.9	55.9	20.006	0	111.39	3079000000	125	25.5841	25.6457	25.6595	25.6314	25.2588	25.7568	25.3511	25.6667
	0.0522524	0.120158	I3NI32;Q02127;J3QRQ3;I3L449	I3NI32;Q02127;J3QRQ3;I3L449	Dihydroorotate dehydrogenase (quinone), mitochondrial	DHODH	1732	Color2 [A=255, R=169, G=169, B=169]	1	4					5	5	5	18.8	18.8	18.8	42.653	0	7.331	450000000	43	21.4783	23.3558	24.071	24.1363	22.5848	21.9984	23.549	21.7119
	2.46199	0.677567	I3VM54;Q9Y2K7	I3VM54;Q9Y2K7	Lysine-specific demethylase 2A	KDM2A	1733	Color2 [A=255, R=169, G=169, B=169]	1	4					4	4	4	5.4	5.4	5.4	130.66	0	5.1509	195090000	40	23.0854	22.2117	23.0823	22.6687	23.3035	22.4091	23.3174	22.7889
	0.164616	0.236734	Q99567;J3KMX1;I3L245	Q99567;J3KMX1	Nuclear pore complex protein Nup88	NUP88	1735	Color2 [A=255, R=169, G=169, B=169]	1	4					6	6	6	13.6	13.6	13.6	83.541	0	18.41	435560000	45	23.2755	23.6021	23.9173	23.667	23.0198	21.5427	23.0848	23.5387
	0.13725	0.280604	J3KMY0;Q99618;F5GX58;F8WDL1	J3KMY0;Q99618;F5GX58;F8WDL1	Cell division cycle-associated protein 3	CDCA3	1736	Color2 [A=255, R=169, G=169, B=169]	1	4					3	3	3	20.2	20.2	20.2	26.262	0	323.31	324820000	39	24.1339	24.1833	22.237	22.2148	22.8814	22.2677	24.6083	24.0723
	0.863156	0.227867	J3KMZ7;Q9H0H0	J3KMZ7;Q9H0H0	Integrator complex subunit 2	INTS2	1737	Color2 [A=255, R=169, G=169, B=169]	1	4					5	5	5	6.8	6.8	6.8	133.38	0	48.994	320490000	61	24.2396	24.3322	24.1004	23.9732	24.3492	23.7386	24.2323	23.966
	1.55723	-1.29541	J3KMZ8;Q92785;E9PN04;H0YEI1	J3KMZ8;Q92785;E9PN04	Zinc finger protein ubi-d4	DPF2	1738	Color2 [A=255, R=169, G=169, B=169]	1	4					6	6	6	28.1	28.1	28.1	45.78	0	25.103	286920000	31	21.3176	23.9612	22.8914	24.1756	22.3247	23.3666	22.8294	23.0414
	0.745337	-0.218725	J3KN16;Q5VYK3;R4GMY1;R4GMY3	J3KN16;Q5VYK3;R4GMY1	Proteasome-associated protein ECM29 homolog	KIAA0368;ECM29	1740	Color2 [A=255, R=169, G=169, B=169]	1	4					14	14	14	11.6	11.6	11.6	223.69	0	323.31	1519100000	160	25.6399	26.1113	26.0176	25.9168	25.5008	25.7882	25.5325	25.7493
	2.23819	0.578562	J3KN66	J3KN66		TOR1AIP1	1743	Color2 [A=255, R=169, G=169, B=169]	1	4					9	9	1	23	23	2.5	67.821	0	323.31	733270000	108	24.6315	24.1219	24.4705	24.202	24.8309	24.2381	24.6742	23.7308
	0.53576	-1.47133	J3KNN7;Q7Z569	J3KNN7;Q7Z569	BRCA1-associated protein	BRAP	1746	Color2 [A=255, R=169, G=169, B=169]	1	4					5	5	5	15.1	15.1	15.1	64.279	0	45.827	470600000	51	25.136	25.5821	21.0871	25.3103	25.6714	25.4332	21.8468	23.301
	0.237224	0.222889	J3KNR0;P27448;H0YIY6;A2SY06;H0YKJ3;H0YNV4;H0YKP9	J3KNR0;P27448;H0YIY6	MAP/microtubule affinity-regulating kinase 3	MARK3	1747	Color2 [A=255, R=169, G=169, B=169]	1	4					5	5	4	11.6	11.6	9.8	86.943	0	233.3	481780000	112	24.4099	23.7673	24.4729	24.3465	24.9003	24.3092	24.9756	25.4441
	0.236535	-0.159287	Q01130;J3KP15;J3QL05	Q01130;J3KP15;J3QL05	Serine/arginine-rich splicing factor 2	SRSF2	1750	Color2 [A=255, R=169, G=169, B=169]	1	4					5	5	3	25.3	25.3	21.7	25.476	0	171.36	3596900000	142	26.0894	26.8974	26.6653	26.2153	26.8274	26.4169	26.4969	27.1866
	3.31097	1.99553	J3KPD3;G3V1T9;I3L521;F5GXV8	J3KPD3;G3V1T9		RBM7	1752	Color2 [A=255, R=169, G=169, B=169]	1	4					7	7	1	44.6	44.6	12	30.59	0	188.67	563590000	50	23.8683	21.8217	23.7572	21.6588	24.2258	22.7993	24.3742	21.9637
	1.15859	-1.22018	J3KPH8;Q8WUI4	J3KPH8;Q8WUI4	Histone deacetylase;Histone deacetylase 7	HDAC7	1753	Color2 [A=255, R=169, G=169, B=169]	1	4					2	2	2	4.5	4.5	4.5	108.97	0	42.254	280870000	51	21.43	23.8389	22.9685	23.9488	22.6247	22.3541	21.3576	23.1197
	0.558077	0.24612	J3KPX7;Q99623;F5GY37;F5H3X6;F5GWA7;F5H0C5;F5H2D2	J3KPX7;Q99623;F5GY37;F5H3X6;F5GWA7	Prohibitin-2	PHB2	1758	Color2 [A=255, R=169, G=169, B=169]	1	4					12	12	12	48.7	48.7	48.7	33.239	0	315.54	26972000000	489	30.004	29.8236	29.962	29.8654	30.6005	29.7256	30.2057	30.3731
	0.0896475	0.0492377	J3KQ32;Q9NTK5;C9JCJ9;C9JTK6	J3KQ32;Q9NTK5	Obg-like ATPase 1	OLA1	1760	Color2 [A=255, R=169, G=169, B=169]	1	4					9	9	9	35.8	35.8	35.8	46.937	0	142.93	3367500000	126	27.0327	27.1762	26.9493	26.8754	26.4989	26.4114	26.975	26.7959
	0.162969	-0.227726	J3KQ48;Q9Y3E5	J3KQ48;Q9Y3E5	Peptidyl-tRNA hydrolase 2, mitochondrial	PTRH2	1761	Color2 [A=255, R=169, G=169, B=169]	1	4					3	3	3	28.9	28.9	28.9	19.325	0	30.395	393710000	30	21.8615	23.3615	23.1954	23.4068	22.2054	22.9182	23.0955	21.5822
	0.483051	-0.407992	J3KQE5;P62826;F5H018;B5MDF5;H0YFC6;B4DV51	J3KQE5;P62826;F5H018;B5MDF5	GTP-binding nuclear protein Ran	RAN	1762	Color2 [A=255, R=169, G=169, B=169]	1	4					11	11	11	48.3	48.3	48.3	26.816	0	147.65	19284000000	279	29.0807	29.3314	29.1349	29.3332	27.6565	28.6186	28.7363	28.957
	0.150296	-0.524623	J3KQL8;Q9BQE5;E9PM95	J3KQL8;Q9BQE5	Apolipoprotein L2	APOL2	1764	Color2 [A=255, R=169, G=169, B=169]	1	4					4	4	4	14.5	14.5	14.5	48.915	0	82.282	531130000	34	25.2406	25.7707	25.4959	25.5206	21.3621	22.7898	22.4788	22.5948
	1.8194	0.395746	J3KR55;P35236;H7C5I3;E9PE54;E7EUM0;C9JBA9;F8WF66;H7C4T8;C9IYI6	J3KR55;P35236	Tyrosine-protein phosphatase non-receptor type 7	PTPN7	1768	Color2 [A=255, R=169, G=169, B=169]	1	4					7	7	7	32.2	32.2	32.2	49.138	0	223.48	2554700000	141	26.0204	25.6341	25.9527	25.4504	26.0806	25.4144	25.9365	25.9082
	0.837254	-0.301643	J3KR97;Q9BTW9;I3L439;A0A0J9YWI5;A0A0J9YVR1;A0A0J9YVU1;I3L163;I3L500;A0A0J9YY08;A0A0J9YYG2;I3L1S3;I3L143;I3L0V3;I3L120;A0A0J9YXU4	J3KR97;Q9BTW9	Tubulin-specific chaperone D	TBCD	1770	Color2 [A=255, R=169, G=169, B=169]	1	4					8	8	8	9.6	9.6	9.6	136.55	0	91.458	1335400000	78	25.8467	26.2722	26.0353	26.5393	26.614	26.6158	26.2411	26.5164
	1.70381	-1.92491	Q14197;J3KS15;J3QRF8	Q14197;J3KS15	Peptidyl-tRNA hydrolase ICT1, mitochondrial	ICT1	1775	Color2 [A=255, R=169, G=169, B=169]	1	4					4	4	4	27.2	27.2	27.2	23.63	0	68.899	597490000	48	21.514	24.3124	24.1455	24.3001	21.6842	24.1128	22.0982	24.4164
	0.557194	1.67054	J3KS22;J3QS36;Q7Z4W1;J3QS45;J3KRZ4;J3KSZ5;J3QL34	J3KS22;J3QS36;Q7Z4W1;J3QS45;J3KRZ4;J3KSZ5;J3QL34	L-xylulose reductase	DCXR	1776	Color2 [A=255, R=169, G=169, B=169]	1	4					4	4	4	25.6	25.6	25.6	23.803	0	35.995	1282000000	57	26.0007	22.8064	26.4048	25.9341	26.4879	22.0458	21.8625	23.2874
	0.615849	0.700255	J3KT86;Q96GD4;J3QLN8;J3QR41;J3KTD6	J3KT86;Q96GD4;J3QLN8;J3QR41;J3KTD6	Aurora kinase B	AURKB	1784	Color2 [A=255, R=169, G=169, B=169]	1	4					4	4	4	24.8	24.8	24.8	27.956	0	57.478	534450000	48	23.8293	24.5473	24.0776	24.1107	24.1976	22.3249	24.5916	22.9121
	0.322789	-0.119884	J3KTA4;P17844;J3QRQ7;J3KRZ1;J3KRX8;J3QSF1;J3KTQ4;J3QR02;J3QRN5	J3KTA4;P17844	Probable ATP-dependent RNA helicase DDX5	DDX5	1785	Color2 [A=255, R=169, G=169, B=169]	1	4					19	14	12	37.1	28.2	24.6	69.086	0	275.01	20623000000	521	28.1599	28.4645	28.3375	28.2684	27.797	28.0876	28.0149	27.9683
	0.201159	0.132955	J3QR09;J3KTE4;P84098	J3QR09;J3KTE4;P84098	Ribosomal protein L19;60S ribosomal protein L19	RPL19	1787	Color2 [A=255, R=169, G=169, B=169]	1	4					3	3	3	14	14	14	23.134	0	157.9	5557300000	93	27.1281	26.8112	27.2181	26.623	26.3605	26.3143	26.696	27.1225
	1.42321	0.320906	J3KTL2;Q07955;J3KSR8;J3QQV5;J3KSW7	J3KTL2;Q07955;J3KSR8	Serine/arginine-rich splicing factor 1	SRSF1	1789	Color2 [A=255, R=169, G=169, B=169]	1	4					13	13	13	33.2	33.2	33.2	28.329	0	65.676	22647000000	316	28.9911	28.7016	28.873	28.3921	29.1993	28.7853	28.8363	28.7371
	0.139549	-0.331087	J3QK89;Q8IWX8	J3QK89;Q8IWX8	Calcium homeostasis endoplasmic reticulum protein	CHERP	1791	Color2 [A=255, R=169, G=169, B=169]	1	4					7	7	7	14.1	14.1	14.1	104.93	0	54.455	1060100000	79	21.5302	24.6952	24.4933	24.4211	24.8277	24.7732	24.5769	22.8629
	1.56315	-0.519949	J3QLE4;Q6P1R4;J3QKP9;H0YGW8;J3QQZ0;J3QQL9	J3QLE4;Q6P1R4;J3QKP9;H0YGW8;J3QQZ0	tRNA-dihydrouridine(16/17) synthase [NAD(P)(+)]-like	DUS1L	1799	Color2 [A=255, R=169, G=169, B=169]	1	4					4	4	4	21.4	21.4	21.4	35.184	0	218.84	866290000	111	24.5387	25.5763	25.2492	25.4336	25.3054	25.5219	24.935	25.5762
	0.0129508	0.0152836	J3QQJ5;Q9Y2L5;J3QSA1;J3KSL8;J3QR00	J3QQJ5;Q9Y2L5;J3QSA1;J3KSL8	Trafficking protein particle complex subunit 8	TRAPPC8	1804	Color2 [A=255, R=169, G=169, B=169]	1	4					7	7	7	9.6	9.6	9.6	154.98	0	50.572	157420000	36	23.2984	23.7366	23.4046	23.5237	22.4954	23.2451	23.7586	22.3905
	0.467518	0.160676	J3QQW9;Q15022	J3QQW9;Q15022	Polycomb protein SUZ12	SUZ12	1806	Color2 [A=255, R=169, G=169, B=169]	1	4					5	5	5	7	7	7	80.321	0	71.589	830640000	126	24.2952	24.2078	24.3357	24.2404	24.6379	24.2539	24.7437	24.6677
	1.88274	1.9796	J3QQZ9;Q9NVS9;A0A286YFL3;J3QQV6	J3QQZ9;Q9NVS9;A0A286YFL3	Pyridoxine-5-phosphate oxidase	PNPO	1808	Color2 [A=255, R=169, G=169, B=169]	1	4					5	5	5	26.5	26.5	26.5	27.312	0	30.079	866030000	50	24.754	24.3038	24.6935	21.6306	24.9191	22.7589	24.6	22.3549
	1.90377	-0.515563	J3QRS3;P19105;O14950;P24844;J3KTJ1	J3QRS3;P19105;O14950;P24844;J3KTJ1	Myosin regulatory light chain 12A;Myosin regulatory light chain 12B;Myosin regulatory light polypeptide 9	MYL12A;MYL12B;MYL9	1810	Color2 [A=255, R=169, G=169, B=169]	1	4					8	8	8	43.5	43.5	43.5	20.457	0	323.31	10503000000	271	27.3044	27.7898	27.3301	27.9932	27.4401	27.4888	26.9694	27.8345
	0.043732	0.0264163	J3QRS9;X6R4W8;O43670;J3KS31;J3QS27;J3KTL1;J3KRB6;J3KRW6;H0Y3M2	J3QRS9;X6R4W8;O43670;J3KS31	BUB3-interacting and GLEBS motif-containing protein ZNF207	ZNF207	1811	Color2 [A=255, R=169, G=169, B=169]	1	4					6	6	6	17	17	17	52.541	0	52.769	2005400000	79	27.381	27.6916	27.3789	27.5112	27.1999	26.8204	27.6362	27.4671
	1.08745	0.203906	J3QSV6;O76021;I3L3U9;I3L3C4;I3L234;I3L1A3	J3QSV6;O76021;I3L3U9	Ribosomal L1 domain-containing protein 1	RSL1D1	1813	Color2 [A=255, R=169, G=169, B=169]	1	4					13	13	13	38.4	38.4	38.4	48.208	0	323.31	3866800000	219	26.1543	25.9711	26.2095	25.7303	26.1533	26.1936	26.1085	25.915
	1.03343	1.00482	K4DI93;A0A669KAX4;Q13620	K4DI93;A0A669KAX4;Q13620	Cullin-4B	CUL4B	1818	Color2 [A=255, R=169, G=169, B=169]	1	4					13	7	7	18.4	13.7	13.7	102.75	0	127.1	296770000	53	21.8596	21.5156	23.2446	21.252	23.6044	22.2128	23.0062	22.7151
	0.0269309	-0.0839844	K7EIK7;O95834;A0A0C4DGQ7;C9JRL6;K7EII6;K7ELI8;K7EKG3;K7ELB2;K7ERR2;K7EIM1;K7EQR0;K7ERY9;K7EKU5	K7EIK7;O95834;A0A0C4DGQ7;C9JRL6;K7EII6	Echinoderm microtubule-associated protein-like 2	EML2	1821	Color2 [A=255, R=169, G=169, B=169]	1	4					7	7	7	17.6	17.6	17.6	84.729	0	75.061	462950000	53	25.1606	24.3264	20.9167	22.1784	22.2144	21.6763	22.1794	22.626
	1.05551	-1.1008	K7EIN2;Q9BRJ7;K7ENA3;W4VSQ8	K7EIN2;Q9BRJ7;K7ENA3;W4VSQ8	Protein syndesmos	NUDT16L1	1822	Color2 [A=255, R=169, G=169, B=169]	1	4					5	4	4	43.9	38.4	38.4	21.809	0	19.603	221270000	58	23.9328	23.5754	22.5655	23.0907	22.8119	24.4413	22.1272	24.7331
	1.15937	1.53471	K7EIU8;Q13485;K7ES96;A0A087WUF3;K7EIJ2	K7EIU8;Q13485;K7ES96	Mothers against decapentaplegic homolog;Mothers against decapentaplegic homolog 4	SMAD4	1823	Color2 [A=255, R=169, G=169, B=169]	1	4					5	5	5	20.6	20.6	20.6	50.052	0	28.888	708320000	71	24.6516	24.2776	24.882	24.5601	25.1793	22.1526	24.436	22.0197
	0.0701791	0.11022	Q9BV68;K7EIY6;U3KQF4	Q9BV68;K7EIY6	E3 ubiquitin-protein ligase RNF126	RNF126	1825	Color2 [A=255, R=169, G=169, B=169]	1	4					3	3	3	23.2	23.2	23.2	33.861	0	38.525	740110000	63	23.6126	23.9252	23.7536	24.1062	24.2224	23.8522	22.8011	22.0652
	0.175328	-0.033617	K7EJE8;K7EKE6;P36776;K7ERR6;K7ER27;K7ER56;K7EQF8	K7EJE8;K7EKE6;P36776	Lon protease homolog, mitochondrial	LONP1	1827	Color2 [A=255, R=169, G=169, B=169]	1	4					21	21	21	43.2	43.2	43.2	93.296	0	313.31	10638000000	418	29.1188	28.9009	28.9113	29.0859	29.0499	29.1069	29.0636	29.1844
	0.840206	-0.786625	K7EJR3;R4GMR5;P48556;K7EJC1;K7ENY6	K7EJR3;R4GMR5;P48556;K7EJC1	26S proteasome non-ATPase regulatory subunit 8	PSMD8	1829	Color2 [A=255, R=169, G=169, B=169]	1	4					4	4	4	20.8	20.8	20.8	28.065	0	25.887	264270000	98	23.4779	23.0523	21.8562	23.7094	21.6902	23.2746	22.4287	22.5633
	0.117139	-0.534958	K7EQ02;K7EQ55;K7EK33;Q96EP5	K7EQ02;K7EQ55;K7EK33;Q96EP5	DAZ-associated protein 1	DAZAP1	1832	Color2 [A=255, R=169, G=169, B=169]	1	4					6	6	6	32.1	32.1	32.1	35.02	0	106.27	2837000000	88	27.2542	27.8206	27.1149	27.9986	22.5467	27.1649	26.5097	22.5813
	0.273997	0.457936	K7EK35;P42229;K7EM17;K7EIF9;C9JVV6	K7EK35;P42229;K7EM17	Signal transducer and activator of transcription;Signal transducer and activator of transcription 5A	STAT5A	1833	Color2 [A=255, R=169, G=169, B=169]	1	4					6	6	4	12.3	12.3	8.4	87.361	0	54.986	343640000	69	24.0868	23.7154	24.4494	23.5405	22.2787	22.1678	22.5645	22.1239
	0.67799	0.827291	Q9BRG1;K7EKV4;K7EP45	Q9BRG1;K7EKV4	Vacuolar protein-sorting-associated protein 25	VPS25	1838	Color2 [A=255, R=169, G=169, B=169]	1	4					3	3	1	17	17	8	20.747	0	26.933	352020000	44	23.0715	21.7435	23.4111	23.4069	22.5482	21.6607	22.0892	20.9996
	0.490345	-1.15204	K7EQJ5;K7ELC2;P62841;K7EM56;K7EJ78;S4R417	K7EQJ5;K7ELC2;P62841;K7EM56;K7EJ78;S4R417	40S ribosomal protein S15	RPS15	1841	Color2 [A=255, R=169, G=169, B=169]	1	4					2	2	1	24.8	24.8	15.6	16.57	0	105.86	1106500000	66	24.9583	24.6267	20.9114	25.3554	25.3702	25.7044	24.8956	25.0571
	0.909406	0.222597	K7ELL7;P14314;A0A0C4DGP4;K7EKX1;K7EJ70;K7EPW7;K7EIP3	K7ELL7;P14314	Glucosidase 2 subunit beta	PRKCSH	1843	Color2 [A=255, R=169, G=169, B=169]	1	4					11	11	11	28.8	28.8	28.8	60.192	0	284.08	8507400000	160	27.199	26.5795	27.1721	27.1163	26.9875	26.9532	27.0293	26.8485
	0.233446	-0.0788374	K7ELV2;Q96EE3;K7EP88;K7ENI5;K7EPZ5	K7ELV2;Q96EE3;K7EP88	Nucleoporin SEH1	SEH1L	1847	Color2 [A=255, R=169, G=169, B=169]	1	4					5	5	5	35.4	35.4	35.4	29.541	0	206.14	4347700000	123	26.1356	26.6599	26.36	26.2867	26.1316	26.2297	26.3187	26.085
	0.674407	-1.62092	Q99497;K7ELW0;K7EN27	Q99497;K7ELW0	Protein deglycase DJ-1	PARK7	1848	Color2 [A=255, R=169, G=169, B=169]	1	4					7	7	7	49.7	49.7	49.7	19.891	0	58.543	2580900000	64	21.8517	27.4147	26.5358	27.0627	25.9857	26.0758	26.4451	26.7488
	0.274813	-0.4774	K7ES98;K7EM85;Q92619;F5H1R4;K7ES92;K7EQA4;A0A087X1A3	K7ES98;K7EM85;Q92619;F5H1R4;K7ES92	Minor histocompatibility protein HA-1;Minor histocompatibility antigen HA-1	HMHA1	1851	Color2 [A=255, R=169, G=169, B=169]	1	4					12	12	12	19.4	19.4	19.4	125.05	0	99.82	270110000	67	24.0838	24.8129	24.1786	24.0599	21.5769	23.5385	23.7195	23.057
	0.788986	0.527998	O43765;K7EMD6;K7ERW5	O43765;K7EMD6	Small glutamine-rich tetratricopeptide repeat-containing protein alpha	SGTA	1852	Color2 [A=255, R=169, G=169, B=169]	1	4					5	5	5	20.8	20.8	20.8	34.063	0	275.23	1354500000	99	23.9866	23.7462	24.305	23.3074	24.9782	24.3251	24.605	24.384
	0.163028	-0.162529	Q49A26;K7EMM8;K7EQB2	Q49A26;K7EMM8	Putative oxidoreductase GLYR1	GLYR1	1853	Color2 [A=255, R=169, G=169, B=169]	1	4					6	6	6	15.9	15.9	15.9	60.547	0	52.307	212260000	65	22.8392	22.0207	22.2847	22.4052	22.1235	22.1877	21.0481	22.332
	0.024923	-0.108377	K7EQ03;K7EP90;Q9BTD8;K7ER08	K7EQ03;K7EP90;Q9BTD8	RNA-binding protein 42	RBM42	1858	Color2 [A=255, R=169, G=169, B=169]	1	4					3	3	3	11.3	11.3	11.3	44.638	0	138.48	954200000	76	26.1089	26.1072	26.4004	26.0478	26.2996	26.4654	21.7499	22.372
	0.0125514	-0.018023	K7EPJ5;O60291;B4DR12;K7EIM7	K7EPJ5;O60291;B4DR12;K7EIM7	E3 ubiquitin-protein ligase MGRN1	MGRN1	1860	Color2 [A=255, R=169, G=169, B=169]	1	4					3	3	3	8.1	8.1	8.1	65.083	0	4.4173	48765000	34	22.0413	21.0884	21.5224	21.764	22.5413	22.9376	22.3377	22.7249
	1.45034	0.956335	Q08E86;K7EQ86;Q14667;K7EQR3	Q08E86;K7EQ86;Q14667	Protein KIAA0100	KIAA0100	1863	Color2 [A=255, R=169, G=169, B=169]	1	4					3	3	3	2.3	2.3	2.3	237.31	0	20.232	138380000	49	22.9634	21.4165	23.1919	22.0428	23.2985	23.0516	22.8721	21.9896
	0.147275	-0.314035	O14737;K7EQA1;K7ESJ4	O14737;K7EQA1	Programmed cell death protein 5	PDCD5	1864	Color2 [A=255, R=169, G=169, B=169]	1	4					4	4	4	28.8	28.8	28.8	14.285	0	291.05	1223300000	50	24.3409	24.7025	24.1891	24.4026	22.2067	22.2947	22.3642	22.9572
	0.145438	-0.156201	K7EQY5;P42679;K7ERY4;K7ENL8;K7ES68	K7EQY5;P42679;K7ERY4	Non-specific protein-tyrosine kinase;Megakaryocyte-associated tyrosine-protein kinase	MATK	1866	Color2 [A=255, R=169, G=169, B=169]	1	4					5	5	5	20.4	20.4	20.4	56.34	0	246.42	179800000	52	23.0378	23.7964	23.0048	23.6201	23.6776	22.2261	22.7193	23.4216
	0.283149	-0.182593	K7ER00;Q9Y285;K7EPH2;K7ER16;K7EK06;K7ERS0	K7ER00;Q9Y285;K7EPH2	Phenylalanine--tRNA ligase alpha subunit	FARSA	1867	Color2 [A=255, R=169, G=169, B=169]	1	4					15	15	15	39.6	39.6	39.6	62.395	0	323.31	22807000000	318	29.243	28.9619	29.0572	28.9439	28.299	28.9636	28.2269	28.6871
	0.0379935	-0.134334	K7ERI7;P35268;K7EJT5;K7EP65;K7EKS7;K7ELC4;K7EMH1	K7ERI7;P35268;K7EJT5;K7EP65;K7EKS7;K7ELC4;K7EMH1	60S ribosomal protein L22	RPL22	1871	Color2 [A=255, R=169, G=169, B=169]	1	4					3	3	3	41.1	41.1	41.1	11.168	0	42.353	1535000000	54	25.4145	25.4455	25.5361	25.1464	21.3698	25.0891	25.326	22.5027
	0.243552	0.18018	K7ERQ8;F8VVK3;K7ERI8;F8VVZ0;F8VUA5;K7ENY4;P61020;F8WCY6;F8WD79;F8VPW9;F8VSF8;F8VWZ7;F8VWU4	K7ERQ8			1872	Color2 [A=255, R=169, G=169, B=169]	1	4					7	7	0	36.2	36.2	0	31.392	0	205.67	2688900000	91	25.0515	24.7795	24.9316	24.8215	25.8055	25.7428	25.4817	25.2056
	1.46295	-1.64268	K7ES08;Q96JZ2;A0A087X0V9;K7EP18	K7ES08;Q96JZ2;A0A087X0V9	Hematopoietic SH2 domain-containing protein	HSH2D	1875	Color2 [A=255, R=169, G=169, B=169]	1	4					3	3	2	80.6	80.6	43.1	8.1011	0	17.088	642570000	31	22.0182	24.3928	22.9878	24.5819	22.1489	22.2679	21.9805	24.4633
	1.75752	0.832734	K7ESN3;Q8N2G8;K7EQ41;K7EL54;K7EJT7	K7ESN3;Q8N2G8	GH3 domain-containing protein	GHDC	1878	Color2 [A=255, R=169, G=169, B=169]	1	4					7	7	7	14.6	14.6	14.6	51.814	0	161.74	241920000	70	23.4855	21.9962	23.4594	22.8414	23.6558	22.6356	22.8399	22.6364
	1.40195	0.37541	M0QWZ7;Q9NP81;M0R2C6;M0R259;M0QX29;B4DJM9;M0R1C0;M0R2H5	M0QWZ7;Q9NP81;M0R2C6;M0R259	Serine--tRNA ligase, mitochondrial	SARS2	1882	Color2 [A=255, R=169, G=169, B=169]	1	4					7	7	7	24.1	24.1	24.1	58.182	0	112.91	2136800000	147	25.5766	25.0644	25.5746	25.2863	25.9203	25.6341	25.7474	25.3323
	0.455785	0.895171	Q15853;M0QXT0;M0QYU7	Q15853;M0QXT0	Upstream stimulatory factor 2	USF2	1884	Color2 [A=255, R=169, G=169, B=169]	1	4					3	3	3	9	9	9	36.954	0	36.636	220890000	46	22.1025	24.1939	24.4366	21.6457	23.7281	21.523	22.1432	21.4673
	0.120298	0.188745	M0QXZ5;Q96B54	M0QXZ5;Q96B54	Zinc finger protein 428	ZNF428	1885	Color2 [A=255, R=169, G=169, B=169]	1	4					3	3	3	19.3	19.3	19.3	23.568	0	17.617	173440000	29	24.0181	21.9394	23.7856	23.017	23.2604	23.7884	22.3627	23.927
	0.239761	-0.170867	M0QY97;Q9UPT8	M0QY97;Q9UPT8	Zinc finger CCCH domain-containing protein 4	ZC3H4	1888	Color2 [A=255, R=169, G=169, B=169]	1	4					6	6	6	14.3	14.3	14.3	95.425	0	113.95	467320000	69	23.9298	24.1185	23.2991	23.3365	23.3873	24.1167	23.442	23.17
	0.520494	0.986042	M0QYT0;M0R076	M0QYT0			1893	Color2 [A=255, R=169, G=169, B=169]	1	4					9	2	0	44.9	7.8	0	35.904	0	39.555	1091500000	54	24.9879	25.4516	25.0944	22.4451	24.427	22.2711	24.8127	25.21
	0.390483	0.12101	M0QYT9;Q14653;M0R205;M0QZB8;M0QZB7;M0QXC8;M0R0R8;M0R0X9;M0QX56;M0R3C2	M0QYT9;Q14653;M0R205;M0QZB8;M0QZB7;M0QXC8;M0R0R8;M0R0X9	Interferon regulatory factor 3	IRF3	1894	Color2 [A=255, R=169, G=169, B=169]	1	4					6	6	6	34.9	34.9	34.9	30.779	0	118.58	1394800000	152	26.1308	26.0457	26.2112	26.3907	26.0561	25.7888	26.2186	25.9075
	1.18787	1.49374	M0QZ22;Q5PRF9;M0QY61;M0R0X3;A0A087WZT0;M0QX45	M0QZ22;Q5PRF9;M0QY61;M0R0X3;A0A087WZT0	Protein Smaug homolog 2	SAMD4B	1896	Color2 [A=255, R=169, G=169, B=169]	1	4					3	3	3	7.1	7.1	7.1	75.292	0	15.597	212460000	42	23.7205	21.062	24.3625	21.2559	23.4484	22.4128	22.6297	23.4555
	1.4475	0.445274	M0QZR4;Q92888;M0QYC1;M0QZH8;M0QYS3;M0R2C7;M0R3H5	M0QZR4;Q92888;M0QYC1	Rho guanine nucleotide exchange factor 1	ARHGEF1	1898	Color2 [A=255, R=169, G=169, B=169]	1	4					15	15	15	23.8	23.8	23.8	108.32	0	323.31	5238400000	245	26.2421	25.7954	26.0338	25.7906	26.5943	26.1414	26.6197	25.9814
	0.659402	-0.153626	M0R0F0;P46782;M0R0R2;M0QZN2	M0R0F0;P46782;M0R0R2;M0QZN2	40S ribosomal protein S5;40S ribosomal protein S5, N-terminally processed	RPS5	1900	Color2 [A=255, R=169, G=169, B=169]	1	4					8	8	8	57	57	57	22.391	0	316.79	7165700000	222	26.9203	27.2197	27.068	26.9889	27.1257	27.4331	27.2148	27.3017
	0.547893	0.556887	M0R2H7;M0R0F9;W4VSQ9;Q15642	M0R2H7;M0R0F9;W4VSQ9;Q15642	Cdc42-interacting protein 4	TRIP10	1901	Color2 [A=255, R=169, G=169, B=169]	1	4					3	3	3	15.7	15.7	15.7	39.964	0	15.827	38493000	23	22.1287	21.6461	21.8665	21.4272	22.4066	21.7581	23.484	22.8269
	1.61244	-0.483305	M0R300;M0R0P8;Q13459;M0QZY4;M0R2J3;M0R332;M0QXP0	M0R300;M0R0P8;Q13459	Unconventional myosin-IXb	MYO9B	1902	Color2 [A=255, R=169, G=169, B=169]	1	4					12	12	12	10	10	10	234.07	0	144.66	278120000	82	22.602	22.8189	22.7519	23.3074	22.9671	23.3395	22.4719	23.2603
	0.901477	1.86933	M0R3D6;M0R1A7;M0R117;Q02543;M0R0P7	M0R3D6;M0R1A7;M0R117;Q02543;M0R0P7	60S ribosomal protein L18a	RPL18A	1904	Color2 [A=255, R=169, G=169, B=169]	1	4					3	3	3	21.3	21.3	21.3	16.714	0	7.3098	1023500000	38	25.1128	24.293	24.9812	21.7516	22.052	20.7031	24.7105	22.6316
	0.125083	-0.176079	M0R165;Q9UBC2;M0R2S2;M0R3I1	M0R165;Q9UBC2;M0R2S2	Epidermal growth factor receptor substrate 15-like 1	EPS15L1	1905	Color2 [A=255, R=169, G=169, B=169]	1	4					9	9	9	23	23	23	83.474	0	71.133	239410000	45	21.9933	22.9596	23.3504	23.5232	22.7818	21.8567	21.723	22.2133
	0.364643	-0.649988	M0R2Z9;Q8IX01;M0R3F6;M0R065;M0R216	M0R2Z9;Q8IX01;M0R3F6	SURP and G-patch domain-containing protein 2	SUGP2	1909	Color2 [A=255, R=169, G=169, B=169]	1	4					7	7	7	8.7	8.7	8.7	121.54	0	27.494	353000000	67	24.5736	23.2575	24.1549	24.7303	24.5661	24.9282	21.7994	24.7778
	0.118606	0.0586834	O00116;A0A1B0GWA2;A0A2R8YEL0;B8ZZ81	O00116;A0A1B0GWA2;A0A2R8YEL0	Alkyldihydroxyacetonephosphate synthase, peroxisomal	AGPS	1912	Color2 [A=255, R=169, G=169, B=169]	1	4					10	10	10	28.1	28.1	28.1	72.911	0	291.98	3190000000	224	27.4626	27.3659	27.4927	27.5502	26.9682	27.1015	27.2514	26.9226
	0.753526	-0.180926	O00139;H0Y8H2	O00139	Kinesin-like protein KIF2A	KIF2A	1913	Color2 [A=255, R=169, G=169, B=169]	1	4					8	8	4	13.9	13.9	5.4	79.954	0	31.596	825520000	89	24.4526	24.6501	24.4803	24.4808	24.6608	24.7829	24.5875	24.9911
	0.435767	0.0845742	O00148;K7EQN7;K7EPJ3;K7EN69;K7EL56;K7EIL8;K7ENP6;A0A0D9SEM9;A0A0G2JJL7;F6QYI9;F6R6M7;A0A140T9N3;F6U6E2;F6S2B7;F6SXL5;A0A0G2JHN7;A0A140T9K2	O00148;K7EQN7	ATP-dependent RNA helicase DDX39A	DDX39A	1914	Color2 [A=255, R=169, G=169, B=169]	1	4					18	18	9	43.6	43.6	27.2	49.129	0	323.31	43736000000	357	29.431	29.2672	29.4829	29.4195	29.6948	29.4943	29.4719	29.5613
	0.174325	0.268988	O00154;K7EKP8	O00154;K7EKP8	Cytosolic acyl coenzyme A thioester hydrolase	ACOT7	1915	Color2 [A=255, R=169, G=169, B=169]	1	4					4	4	4	18.9	18.9	18.9	41.796	0	30.193	408250000	26	23.3613	23.4418	23.5031	21.8957	22.5736	21.619	22.116	23.5217
	0.902359	-0.962375	O00160;M0QY89	O00160	Unconventional myosin-If	MYO1F	1916	Color2 [A=255, R=169, G=169, B=169]	1	4					10	10	10	15.7	15.7	15.7	124.84	0	63.449	935410000	81	22.5111	24.268	23.8358	23.7956	21.9799	24.2207	24.2093	24.1013
	0.481271	0.658978	O00161;H3BM38;H3BNE1;H3BR18;H3BPJ0;H3BV99;H3BP15;H3BQY9;H3BR99;H3BNG6;H3BU94	O00161;H3BM38;H3BNE1;H3BR18;H3BPJ0;H3BV99;H3BP15;H3BQY9	Synaptosomal-associated protein 23;Synaptosomal-associated protein	SNAP23	1917	Color2 [A=255, R=169, G=169, B=169]	1	4					7	7	7	39.3	39.3	39.3	23.354	0	165.2	421570000	35	23.9351	23.6209	23.6788	21.2209	22.937	22.428	22.4009	23.0461
	0.0305132	0.0576868	O00165;E9PIQ7;Q5VYD6	O00165;E9PIQ7	HCLS1-associated protein X-1	HAX1	1918	Color2 [A=255, R=169, G=169, B=169]	1	4					5	5	5	30.8	30.8	30.8	31.62	0	20.228	219060000	53	23.6123	23.27	23.5482	21.6421	22.969	24.0413	21.834	22.7794
	0.944799	-2.91627	O00170;V9GYQ3;E9PMH2	O00170;V9GYQ3;E9PMH2	AH receptor-interacting protein	AIP	1919	Color2 [A=255, R=169, G=169, B=169]	1	4					6	6	6	31.8	31.8	31.8	37.636	0	55.129	3026700000	113	27.5798	27.941	27.5356	27.5773	21.6796	27.5045	22.6558	28.0931
	1.01556	-0.294249	O00178;B0QY59;F5H716;F5H257;F8WAZ4	O00178	GTP-binding protein 1	GTPBP1	1920	Color2 [A=255, R=169, G=169, B=169]	1	4					11	11	11	28	28	28	72.453	0	323.31	1286600000	131	25.3104	25.1809	25.118	25.466	25.3519	25.51	24.9605	25.761
	0.303321	-0.370017	O00203;F5GWU4;A0A590UJW5;A0A590UKD3;A0A590UJU0;A0A590UJ60;A0A590UK04;A0A5F9UJV3;A0A2R8Y2A8;A0A590UKC4;Q13367	O00203	AP-3 complex subunit beta-1	AP3B1	1921	Color2 [A=255, R=169, G=169, B=169]	1	4					6	6	6	8.8	8.8	8.8	121.32	0	28.659	285840000	53	23.138	23.1332	22.0816	22.984	22.3451	21.9082	23.0449	24.0641
	0.835027	0.300506	O00221;Q7LC14;H3BNC2	O00221;Q7LC14	NF-kappa-B inhibitor epsilon	NFKBIE	1922	Color2 [A=255, R=169, G=169, B=169]	1	4					4	4	4	12.2	12.2	12.2	52.863	0	42.227	115910000	87	23.4828	23.3522	23.9541	23.7726	24.1097	23.4038	23.9742	23.7902
	0.0469214	0.0199375	O00231;J3QRY4;J3QS13;J3KSW3	O00231	26S proteasome non-ATPase regulatory subunit 11	PSMD11	1924	Color2 [A=255, R=169, G=169, B=169]	1	4					9	9	9	25.4	25.4	25.4	47.463	0	85.19	3895400000	105	27.9625	27.8233	28.1221	27.8466	27.9965	28.158	28.2203	28.3937
	1.0971	0.221313	O00232	O00232	26S proteasome non-ATPase regulatory subunit 12	PSMD12	1925	Color2 [A=255, R=169, G=169, B=169]	1	4					11	11	11	25.4	25.4	25.4	52.904	0	171.95	1266600000	118	23.6318	23.545	23.7968	23.3388	23.6273	23.4895	23.9192	23.7166
	0.015372	-0.00762749	O00267;M0R105;M0R2M5	O00267	Transcription elongation factor SPT5	SUPT5H	1928	Color2 [A=255, R=169, G=169, B=169]	1	4					15	15	15	21.8	21.8	21.8	121	0	323.31	1608700000	144	25.0206	25.2328	25.0853	25.155	25.6506	25.391	25.0376	25.0457
	0.16395	-0.122209	O00273;K7ERT1	O00273	DNA fragmentation factor subunit alpha	DFFA	1929	Color2 [A=255, R=169, G=169, B=169]	1	4					7	7	7	28.1	28.1	28.1	36.521	0	169.85	3972000000	115	26.7585	26.773	26.7479	27.2435	27.5649	27.2818	27.4332	27.695
	1.01839	0.177129	O00299	O00299	Chloride intracellular channel protein 1	CLIC1	1930	Color2 [A=255, R=169, G=169, B=169]	1	4					8	8	8	51	51	51	26.922	0	156.42	25118000000	93	29.0895	28.7592	28.7688	28.9439	29.1178	28.7817	29.0284	28.8112
	0.673793	0.365685	O00303;H0YDT6;E9PQV8;A0A1W2PP79	O00303	Eukaryotic translation initiation factor 3 subunit F	EIF3F	1931	Color2 [A=255, R=169, G=169, B=169]	1	4					10	10	10	39.2	39.2	39.2	37.563	0	270.61	9147100000	195	27.5272	26.9289	27.4553	26.832	28.0221	27.6486	27.5497	27.6822
	0.00396671	0.006001	O00329;F8W9P4;Q5SR50	O00329;F8W9P4;Q5SR50	Phosphatidylinositol 4,5-bisphosphate 3-kinase catalytic subunit delta isoform	PIK3CD	1934	Color2 [A=255, R=169, G=169, B=169]	1	4					8	8	8	13.8	13.8	13.8	119.48	0	27.772	343430000	82	24.909	24.939	24.3427	24.7091	23.9073	22.9745	24.2602	24.7725
	2.18584	-0.293633	O00410;H0Y8C6;E7ETV3;H0Y3V4;E7EV12;E7EQT5;C9JQT6;C9JZD8;E7ETV8;E7ESZ1;E7EWK4;E7EX05;C9J875;C9JXE0	O00410;H0Y8C6	Importin-5	IPO5	1937	Color2 [A=255, R=169, G=169, B=169]	1	4					29	29	28	41.9	41.9	40.8	123.63	0	323.31	21409000000	826	28.5663	28.9222	28.6986	28.8225	28.5568	29.0926	28.7093	28.8681
	0.485563	-0.212224	O00411;K7EMH3;K7ESD1	O00411	DNA-directed RNA polymerase, mitochondrial	POLRMT	1938	Color2 [A=255, R=169, G=169, B=169]	1	4					16	16	16	23.6	23.6	23.6	138.62	0	236.71	1422700000	206	24.0195	24.0625	24.2092	24.5761	24.4966	24.8561	24.455	24.5343
	0.239587	-0.0677347	O00425;F8WD15	O00425	Insulin-like growth factor 2 mRNA-binding protein 3	IGF2BP3	1939	Color2 [A=255, R=169, G=169, B=169]	1	4					10	8	8	23.7	19.7	19.7	63.704	0	75.515	1215300000	96	25.8604	25.504	25.4833	25.6236	25.6261	25.8193	25.5181	25.812
	0.283177	-0.116904	O00429;F8VZ52;B4DPZ9;F8W1W3;B4DDQ3;F8VUJ9;H0YI79	O00429	Dynamin-1-like protein	DNM1L	1940	Color2 [A=255, R=169, G=169, B=169]	1	4					17	17	15	34.6	34.6	32.5	81.876	0	323.31	4383700000	233	26.4697	26.2999	26.166	26.4322	25.7774	25.9761	26.0974	26.2699
	0.765382	-1.67208	O00487;C9JW37	O00487	26S proteasome non-ATPase regulatory subunit 14	PSMD14	1944	Color2 [A=255, R=169, G=169, B=169]	1	4					8	8	8	49.4	49.4	49.4	34.577	0	116.18	3537700000	128	26.3274	26.2337	26.1364	26.2483	23.0473	25.843	22.1085	25.983
	0.210993	-0.114479	O00505;H0Y4S9	O00505	Importin subunit alpha-4	KPNA3	1946	Color2 [A=255, R=169, G=169, B=169]	1	4					12	10	10	38.2	32.6	32.6	57.81	0	120.76	1552300000	109	24.8096	25.2581	24.8111	25.3899	25.0657	24.5238	24.7779	24.7505
	0.0964934	0.0443139	O00541;B5MCF9;B3KXD6;H7C267;H7BYY8	O00541;B5MCF9;B3KXD6	Pescadillo homolog	PES1	1948	Color2 [A=255, R=169, G=169, B=169]	1	4					12	12	12	29.1	29.1	29.1	68.002	0	48.952	6967300000	174	28.6457	28.8719	28.755	28.5396	29.1657	29.0604	29.0605	28.9778
	1.12949	2.20607	O00560	O00560	Syntenin-1	SDCBP	1949	Color2 [A=255, R=169, G=169, B=169]	1	4					2	2	1	13.8	13.8	6	32.444	0	141.1	626030000	48	25.4887	25.3702	25.9758	22.3336	23.3653	21.9459	25.4788	21.8347
	0.821708	0.179982	O00567;A0A494C128;H0Y653;H0YDU4;Q5JXT2	O00567;A0A494C128;H0Y653;H0YDU4	Nucleolar protein 56	NOP56	1952	Color2 [A=255, R=169, G=169, B=169]	1	4					15	15	15	32.5	32.5	32.5	66.049	0	154.49	5683500000	268	25.9519	25.8105	25.9155	25.76	25.8629	25.7873	26.3039	25.9564
	0.0121634	-0.00325108	O00629;H7C4F6	O00629	Importin subunit alpha-3	KPNA4	1954	Color2 [A=255, R=169, G=169, B=169]	1	4					12	12	10	38	38	32.4	57.886	0	135.65	5106300000	202	26.9499	26.8977	26.7572	26.9978	26.9168	26.8641	27.1516	27.0291
	0.483437	0.176979	O00743;Q5T1S7	O00743	Serine/threonine-protein phosphatase 6 catalytic subunit;Serine/threonine-protein phosphatase 6 catalytic subunit, N-terminally processed	PPP6C	1955	Color2 [A=255, R=169, G=169, B=169]	1	4					5	5	5	25.9	25.9	25.9	35.144	0	33.058	1001900000	105	23.9393	24.0831	23.87	24.1328	24.2155	23.8238	24.283	23.5602
	0.224557	-0.126425	O00754;M0QZ24;M0R2P5;M0R174;M0QYZ1;M0QZG6	O00754	Lysosomal alpha-mannosidase;Lysosomal alpha-mannosidase A peptide;Lysosomal alpha-mannosidase B peptide;Lysosomal alpha-mannosidase C peptide;Lysosomal alpha-mannosidase D peptide;Lysosomal alpha-mannosidase E peptide	MAN2B1	1956	Color2 [A=255, R=169, G=169, B=169]	1	4					19	19	19	32.1	32.1	32.1	113.74	0	323.31	6073300000	456	27.8069	28.0976	27.8639	28.0071	27.9607	28.3223	27.6174	27.3275
	1.03248	1.56943	O00762;K4DI81;A0A0A0MSE8;A0A087WVK1	O00762;K4DI81;A0A0A0MSE8;A0A087WVK1	Ubiquitin-conjugating enzyme E2 C	UBE2C	1957	Color2 [A=255, R=169, G=169, B=169]	1	4					4	4	4	30.7	30.7	30.7	19.652	0	16.503	931050000	79	25.4356	22.1941	25.5234	24.1487	26.3118	25.4319	26.1314	25.3498
	0.0924715	0.249029	O00764;F2Z2Y4;A8MV33	O00764;F2Z2Y4	Pyridoxal kinase	PDXK	1959	Color2 [A=255, R=169, G=169, B=169]	1	4					3	3	3	15.4	15.4	15.4	35.102	0	9.0492	962720000	52	24.8201	24.5424	24.4537	24.356	22.7108	22.2708	21.9761	21.7954
	0.17711	0.11092	O14497;H0Y488;A0A1B0GTU5;A0A087WUV6;H0YCU6;H0YEW5	O14497;H0Y488;A0A1B0GTU5	AT-rich interactive domain-containing protein 1A	ARID1A	1961	Color2 [A=255, R=169, G=169, B=169]	1	4					18	18	17	14.3	14.3	13.4	242.04	0	323.31	3126800000	296	26.163	25.7886	25.8771	25.8371	26.6023	26.2544	26.2856	26.6043
	0.480659	-0.332113	O14578;H7BYJ3	O14578;H7BYJ3	Citron Rho-interacting kinase	CIT	1963	Color2 [A=255, R=169, G=169, B=169]	1	4					6	6	6	5.7	5.7	5.7	231.43	0	24.932	128690000	67	22.4516	23.1111	22.3727	21.8222	21.885	22.3406	21.8126	22.5764
	0.0432398	-0.0464258	O14579;M0QXB4;M0R061	O14579;M0QXB4	Coatomer subunit epsilon	COPE	1964	Color2 [A=255, R=169, G=169, B=169]	1	4					10	10	10	62.3	62.3	62.3	34.482	0	257.53	2956200000	145	25.8757	26.2574	25.9891	25.6339	24.6944	25.2483	25.7885	25.3939
	1.81289	1.35027	O14672;H3BS53;H0YK87;C9J9B4;H0YNC5	O14672	Disintegrin and metalloproteinase domain-containing protein 10	ADAM10	1969	Color2 [A=255, R=169, G=169, B=169]	1	4					8	8	8	14.3	14.3	14.3	84.141	0	37.45	315910000	41	23.3773	22.8403	23.4519	21.8759	22.6853	21.1187	23.3411	21.6195
	1.41283	-1.0981	O14686;H0YEF2	O14686	Histone-lysine N-methyltransferase 2D	KMT2D	1971	Color2 [A=255, R=169, G=169, B=169]	1	4					9	9	9	3	3	3	593.38	0	102.44	111670000	65	22.1138	22.5434	22.772	23.1715	22.3507	23.3079	21.3305	23.9366
	0.0254741	0.0142541	O14727;C9JLV4	O14727;C9JLV4	Apoptotic protease-activating factor 1	APAF1	1973	Color2 [A=255, R=169, G=169, B=169]	1	4					5	5	5	6.2	6.2	6.2	141.84	0	32.401	162820000	59	23.6793	23.0526	23.5615	23.8277	23.1881	23.488	23.4035	23.407
	0.286062	0.211325	O14733	O14733	Dual specificity mitogen-activated protein kinase kinase 7	MAP2K7	1974	Color2 [A=255, R=169, G=169, B=169]	1	4					4	4	4	19.6	19.6	19.6	47.484	0	23.95	352350000	51	22.7614	23.1885	22.6616	22.827	23.5353	22.4911	22.5839	22.1903
	0.45273	-0.462248	O14734;A0A494C0N6;H7C5A7;E9PJN0;E9PMC4;E9PIS4;E9PRD4;H0Y698;Q9BR14;F6VBM3	O14734;A0A494C0N6;H7C5A7;E9PJN0	Acyl-coenzyme A thioesterase 8	ACOT8	1975	Color2 [A=255, R=169, G=169, B=169]	1	4					5	5	5	30.1	30.1	30.1	35.914	0	65.979	565480000	118	25.0865	24.8153	24.7707	24.5637	23.2778	24.9517	24.8607	25.5139
	1.16629	0.156958	O14744;H0YJX6;G3V5L5;G3V580;G3V2L6;G3V2X6;C9JSX3;H0YJ77;H0YJD3;H7BZ44;G3V5T6	O14744;H0YJX6	Protein arginine N-methyltransferase 5;Protein arginine N-methyltransferase 5, N-terminally processed	PRMT5	1976	Color2 [A=255, R=169, G=169, B=169]	1	4					19	19	19	44.6	44.6	44.6	72.683	0	323.31	14492000000	525	27.5923	27.4001	27.5743	27.3995	27.7567	27.4147	27.5171	27.5983
	1.19034	-0.233592	O14745;J3QRP6;J3QRA3	O14745	Na(+)/H(+) exchange regulatory cofactor NHE-RF1	SLC9A3R1	1977	Color2 [A=255, R=169, G=169, B=169]	1	4					9	9	9	36.3	36.3	36.3	38.868	0	149.18	2545400000	121	24.8969	25.2873	25.0207	25.0798	24.827	24.9436	24.9819	25.3502
	2.45104	-0.429719	O14776;G3V220	O14776;G3V220	Transcription elongation regulator 1	TCERG1	1979	Color2 [A=255, R=169, G=169, B=169]	1	4					15	15	15	16.5	16.5	16.5	123.9	0	147.23	4559100000	142	27.4402	28.1362	27.5483	27.9777	27.7852	27.8771	27.4982	27.9998
	0.109114	0.0658898	O14787;A0A075B780;K7ENW1;K7ESC1;K7EMA3	O14787;A0A075B780	Transportin-2	TNPO2	1981	Color2 [A=255, R=169, G=169, B=169]	1	4					14	10	10	26.5	20.4	20.4	101.39	0	156.68	2970100000	167	26.1745	25.9401	25.885	26.0496	26.698	26.3735	26.4169	26.5477
	1.25409	0.106596	O14818;H0Y586;Q8TAA3;A0A087WYS6;F5GY34	O14818;H0Y586;Q8TAA3	Proteasome subunit alpha type-7;Proteasome subunit alpha type-7-like	PSMA7;PSMA8	1983	Color2 [A=255, R=169, G=169, B=169]	1	4					10	10	10	50	50	50	27.887	0	175.95	7136600000	120	26.2995	26.2053	26.2115	26.1836	26.3508	26.244	26.4162	26.2187
	0.779064	-0.281897	O14828	O14828	Secretory carrier-associated membrane protein 3	SCAMP3	1984	Color2 [A=255, R=169, G=169, B=169]	1	4					6	6	6	29.1	29.1	29.1	38.287	0	167.25	3750800000	150	25.7377	25.5458	25.4965	26.0969	25.8123	25.9752	25.7727	26.3289
	0.191461	0.284542	O14874;H3BUV3;H3BTL2;H3BS02	O14874	[3-methyl-2-oxobutanoate dehydrogenase [lipoamide]] kinase, mitochondrial	BCKDK	1986	Color2 [A=255, R=169, G=169, B=169]	1	4					3	3	3	13.6	13.6	13.6	46.36	0	7.91	50245000	32	21.6213	21.2444	22.8395	22.9264	23.5128	22.3739	21.66	21.9509
	0.50581	-0.139245	O14929	O14929	Histone acetyltransferase type B catalytic subunit	HAT1	1990	Color2 [A=255, R=169, G=169, B=169]	1	4					7	7	7	39.1	39.1	39.1	49.512	0	288.33	7798100000	127	27.3071	27.6203	27.517	27.6624	27.4833	27.8714	27.6548	27.365
	0.424905	0.975476	O14967;D6RAZ4	O14967	Calmegin	CLGN	1993	Color2 [A=255, R=169, G=169, B=169]	1	4					6	4	4	12.1	10.2	10.2	70.038	0	99.237	385990000	38	21.3021	24.5603	24.3171	21.9853	23.8849	21.8487	24.8315	22.0395
	0.29373	-0.661465	O14974;F8VZN8;H0YHL8;F8VW28;H0YIS4;H0YHI8;A0A3B3ISH4;E1CKY7;H0YIM2;H0YIS3;O60237	O14974;F8VZN8	Protein phosphatase 1 regulatory subunit 12A	PPP1R12A	1994	Color2 [A=255, R=169, G=169, B=169]	1	4					9	9	9	13.2	13.2	13.2	115.28	0	9.7337	551230000	61	25.1001	22.7506	25.2038	25.3458	22.4076	25.3151	23.1742	25.12
	1.24449	0.604079	O14975;G3V1R7	O14975;G3V1R7	Very long-chain acyl-CoA synthetase	SLC27A2	1995	Color2 [A=255, R=169, G=169, B=169]	1	4					10	10	10	21.5	21.5	21.5	70.311	0	87.656	390430000	83	23.031	23.1117	23.5018	22.6881	23.1258	22.7472	23.2904	21.9857
	0.726794	-0.317279	O14976;D6RAW3;A0A087X1U9;H0Y8H5;H0Y9M4	O14976	Cyclin-G-associated kinase	GAK	1996	Color2 [A=255, R=169, G=169, B=169]	1	4					9	9	9	10.8	10.8	10.8	143.19	0	180.21	1101100000	119	23.8609	24.1575	24.2193	24.6829	24.6028	24.6966	24.387	24.8022
	0.0148197	0.00588417	O14980;C9JKM9;C9JF49;C9IYM2;F8WF71;C9IZS4;C9JQ02;C9JV99;C9J673;H7BZC5	O14980	Exportin-1	XPO1	1997	Color2 [A=255, R=169, G=169, B=169]	1	4					24	24	24	32.7	32.7	32.7	123.38	0	323.31	10576000000	1051	28.208	28.0834	28.1026	28.293	27.9278	28.2382	28.5229	28.1232
	0.259956	0.426754	O15014;E7ERY8	O15014	Zinc finger protein 609	ZNF609	1998	Color2 [A=255, R=169, G=169, B=169]	1	4					4	4	4	6.4	6.4	6.4	151.19	0	136.12	87295000	38	22.9923	20.7405	23.0476	21.9729	21.7938	22.688	22.8795	23.6048
	1.70043	-0.929492	O15020;A4QPE4	O15020;A4QPE4	Spectrin beta chain, non-erythrocytic 2	SPTBN2	1999	Color2 [A=255, R=169, G=169, B=169]	1	4					9	8	8	6.7	6	6	271.32	0	182.01	204230000	73	21.8297	23.3964	22.5838	23.0415	23.0421	23.7646	22.612	23.5831
	0.240485	-0.0679998	O15067;H0YGH1;J3QSG0;J3QSH6;J3KTL4;J3QL39;J3KT98	O15067	Phosphoribosylformylglycinamidine synthase	PFAS	2004	Color2 [A=255, R=169, G=169, B=169]	1	4					26	26	26	37.4	37.4	37.4	144.73	0	323.31	15937000000	535	26.538	26.7579	26.7488	26.8485	27.0648	26.9429	26.7761	26.8503
	1.32795	-0.550841	O15084;B4DIW9	O15084;B4DIW9	Serine/threonine-protein phosphatase 6 regulatory ankyrin repeat subunit A	ANKRD28	2005	Color2 [A=255, R=169, G=169, B=169]	1	4					6	6	6	8.3	8.3	8.3	112.96	0	46.843	132640000	56	22.0141	22.9167	22.1927	22.8835	22.3735	22.1059	21.836	22.7136
	0.0488707	-0.0193415	O15144;H7C3F9;C9JTV5;G5E9J0;G5E9S7	O15144	Actin-related protein 2/3 complex subunit 2	ARPC2	2012	Color2 [A=255, R=169, G=169, B=169]	1	4					13	13	13	50	50	50	34.333	0	47.47	5721900000	195	28.2985	28.1039	28.353	28.5596	27.9712	28.2537	28.3646	28.1475
	0.192505	0.694484	O15145;F8VR50;C9JZD1	O15145;F8VR50;C9JZD1	Actin-related protein 2/3 complex subunit 3	ARPC3	2013	Color2 [A=255, R=169, G=169, B=169]	1	4					4	4	4	32	32	32	20.546	0	16.391	2690000000	72	25.997	26.7182	25.9688	26.3244	22.9469	22.1485	25.5533	22.497
	0.523246	0.252642	O15164	O15164	Transcription intermediary factor 1-alpha	TRIM24	2015	Color2 [A=255, R=169, G=169, B=169]	1	4					8	8	8	13.2	13.2	13.2	116.83	0	218.75	543130000	119	24.1473	23.5814	24.1987	23.7435	23.4025	23.2927	23.6469	23.7673
	1.1549	0.322235	O15173;U3KQM0	O15173;U3KQM0	Membrane-associated progesterone receptor component 2	PGRMC2	2017	Color2 [A=255, R=169, G=169, B=169]	1	4					5	5	5	26.5	26.5	26.5	23.818	0	47.725	193750000	72	23.3052	23.2026	23.4072	23.372	23.384	23.0754	23.5788	22.7363
	0.282382	-0.178277	O15213	O15213	WD repeat-containing protein 46	WDR46	2019	Color2 [A=255, R=169, G=169, B=169]	1	4					6	6	2	16.6	16.6	4.6	68.07	0	37.761	561020000	54	23.7721	23.6972	24.4441	23.9071	23.9107	24.3095	23.611	24.5372
	0.988178	-1.5915	O15226	O15226	NF-kappa-B-repressing factor	NKRF	2020	Color2 [A=255, R=169, G=169, B=169]	1	4					5	5	5	11.6	11.6	11.6	77.672	0	86.259	691060000	47	21.3182	25.7198	21.8861	22.6609	22.3336	23.1393	21.7168	22.1006
	0.311656	0.82191	Q5T8U5;O15260;B7Z1G8	Q5T8U5;O15260;B7Z1G8	Surfeit locus protein 4	SURF4	2023	Color2 [A=255, R=169, G=169, B=169]	1	4					2	2	2	12.4	12.4	12.4	21.127	0	14.895	957680000	84	25.1905	22.1611	25.4543	25.2361	22.134	22.3712	22.7594	22.4822
	1.09214	1.78717	O15269;A0A2R8Y4S0;A0A2R8Y6A2	O15269	Serine palmitoyltransferase 1	SPTLC1	2024	Color2 [A=255, R=169, G=169, B=169]	1	4					5	5	5	16.7	16.7	16.7	52.743	0	152.76	469640000	119	25.1329	24.8452	24.9544	24.8327	25.2184	22.2369	25.3886	21.6308
	0.675352	-0.272912	O15294;C9JZL3	O15294	UDP-N-acetylglucosamine--peptide N-acetylglucosaminyltransferase 110 kDa subunit	OGT	2026	Color2 [A=255, R=169, G=169, B=169]	1	4					12	12	12	19.2	19.2	19.2	116.92	0	110.7	1514600000	144	23.9501	24.5394	24.27	24.2053	24.5235	24.7044	24.492	24.8783
	0.61843	0.732557	O15355	O15355	Protein phosphatase 1G	PPM1G	2028	Color2 [A=255, R=169, G=169, B=169]	1	4					9	9	9	31.1	31.1	31.1	59.271	0	323.31	2012700000	154	24.0926	23.8964	24.4689	23.9847	23.5795	23.5992	23.9931	21.7235
	0.117418	0.0233822	O15371;B0QYA5;B0QYA6;B0QYA4;B0QYA8	O15371;B0QYA5	Eukaryotic translation initiation factor 3 subunit D	EIF3D	2029	Color2 [A=255, R=169, G=169, B=169]	1	4					14	14	14	42	42	42	63.972	0	323.31	18945000000	355	28.4893	28.6231	28.577	28.3907	28.4832	28.6263	28.6905	28.5064
	1.26161	-1.17189	O15379;E7ESJ6	O15379;E7ESJ6	Histone deacetylase 3	HDAC3	2030	Color2 [A=255, R=169, G=169, B=169]	1	4					3	3	3	7	7	7	48.847	0	7.4594	371250000	44	24.2253	24.6549	22.5101	25.2356	24.15	25.1412	24.6656	25.2069
	0.187641	0.619159	O15381;C9J6P7;E9PH71	O15381	Nuclear valosin-containing protein-like	NVL	2031	Color2 [A=255, R=169, G=169, B=169]	1	4					5	5	5	9.8	9.8	9.8	95.05	0	170.54	479150000	28	25.1085	25.4	25.173	21.5129	21.6645	22.0071	22.0028	22.5523
	0.377971	0.429749	O15397;H0YH64;F5H2I3	O15397	Importin-8	IPO8	2032	Color2 [A=255, R=169, G=169, B=169]	1	4					9	9	9	9.8	9.8	9.8	119.94	0	137.6	1068500000	73	24.1526	24.4557	24.0438	24.1572	24.4096	22.4487	24.5995	24.4248
	0.286103	-0.864112	O15427;J3QQS9;J3QQV2;J3QSC3;J3KTI8	O15427	Monocarboxylate transporter 4	SLC16A3	2034	Color2 [A=255, R=169, G=169, B=169]	1	4					3	3	3	7.3	7.3	7.3	49.469	0	5.7758	416430000	42	21.7889	21.4885	21.5624	24.933	24.7654	21.77	21.8555	25.2371
	0.40144	-0.460415	O15439;A0A2R8YDC1;A0A2R8Y6V8	O15439	Multidrug resistance-associated protein 4	ABCC4	2035	Color2 [A=255, R=169, G=169, B=169]	1	4					3	3	3	3.3	3.3	3.3	149.52	0	32.938	63716000	38	22.4976	23.2184	23.196	23.2028	21.805	21.6582	22.1574	23.4183
	0.487624	0.888464	O15446	O15446	DNA-directed RNA polymerase I subunit RPA34	CD3EAP	2036	Color2 [A=255, R=169, G=169, B=169]	1	4					6	6	6	25.9	25.9	25.9	54.985	0	323.31	3025400000	110	26.3149	25.6938	26.1086	22.9269	26.5889	26.3914	25.847	26.2936
	0.171808	-0.517591	O15479	O15479	Melanoma-associated antigen B2	MAGEB2	2037	Color2 [A=255, R=169, G=169, B=169]	1	4					4	4	4	18.5	18.5	18.5	35.277	0	8.2497	1486000000	50	25.1575	24.9672	25.1917	25.0525	21.8316	22.6328	21.6311	23.2296
	0.259262	-0.0546999	O15498	O15498	Synaptobrevin homolog YKT6	YKT6	2038	Color2 [A=255, R=169, G=169, B=169]	1	4					5	5	5	36.4	36.4	36.4	22.417	0	93.995	2272200000	102	26.4757	26.5959	26.3729	26.5499	26.7653	26.5664	26.4494	26.57
	0.111862	0.299643	O15511;B1ALC0	O15511;B1ALC0	Actin-related protein 2/3 complex subunit 5	ARPC5	2039	Color2 [A=255, R=169, G=169, B=169]	1	4					3	3	3	39.7	39.7	39.7	16.32	0	85.888	1079300000	58	26.2062	25.5312	25.7733	25.2962	24.3234	22.5526	23.0326	24.757
	0.167434	-0.0586739	O43143	O43143	Pre-mRNA-splicing factor ATP-dependent RNA helicase DHX15	DHX15	2041	Color2 [A=255, R=169, G=169, B=169]	1	4					23	23	22	35.7	35.7	34.6	90.932	0	323.31	8939500000	435	26.3394	26.5662	26.3963	26.7878	26.5361	26.5072	26.867	26.5124
	0.197825	0.129555	O43172	O43172	U4/U6 small nuclear ribonucleoprotein Prp4	PRPF4	2048	Color2 [A=255, R=169, G=169, B=169]	1	4					10	10	10	27.8	27.8	27.8	58.449	0	46.788	1748200000	88	26.1137	25.7143	25.7771	25.3905	25.0439	25.3482	25.8628	25.8262
	0.0619472	-0.0194621	O43242;H0YGV8	O43242	26S proteasome non-ATPase regulatory subunit 3	PSMD3	2050	Color2 [A=255, R=169, G=169, B=169]	1	4					14	14	14	30	30	30	60.977	0	323.31	5476800000	208	26.9532	27.0314	27.0667	27.1254	27.0358	27.134	26.8598	26.7025
	0.474838	-0.155544	O43252	O43252	Bifunctional 3-phosphoadenosine 5-phosphosulfate synthase 1;Sulfate adenylyltransferase;Adenylyl-sulfate kinase	PAPSS1	2051	Color2 [A=255, R=169, G=169, B=169]	1	4					11	11	11	29.5	29.5	29.5	70.832	0	246.11	2157900000	272	25.5546	25.651	25.6922	25.8639	25.9856	25.7486	25.5641	26.1553
	0.324128	0.131415	O43290	O43290	U4/U6.U5 tri-snRNP-associated protein 1	SART1	2054	Color2 [A=255, R=169, G=169, B=169]	1	4					11	11	11	20.2	20.2	20.2	90.254	0	79.544	2196200000	106	26.0631	25.7952	26.3427	25.9614	26.3777	26.0497	26.0277	26.4792
	0.00161189	-0.00525331	O43299;A0A3B3ISJ0;A0A3B3IS81	O43299;A0A3B3ISJ0	AP-5 complex subunit zeta-1	AP5Z1	2055	Color2 [A=255, R=169, G=169, B=169]	1	4					5	5	5	11.5	11.5	11.5	88.604	0	64.22	240740000	58	22.5076	21.4759	24.2729	24.5845	22.093	22.3773	24.6909	25.1478
	0.0318755	0.0228667	O43390;B4DT28;A0A286YEZ8	O43390;B4DT28	Heterogeneous nuclear ribonucleoprotein R	HNRNPR	2060	Color2 [A=255, R=169, G=169, B=169]	1	4					15	11	11	28.3	22	22	70.942	0	275.95	5738300000	228	26.7585	26.9644	26.5688	26.867	26.4082	26.1125	26.4128	26.1129
	0.32793	-0.15602	O43395	O43395	U4/U6 small nuclear ribonucleoprotein Prp3	PRPF3	2061	Color2 [A=255, R=169, G=169, B=169]	1	4					9	9	9	23	23	23	77.528	0	133.65	970310000	111	25.4366	25.2201	25.5467	25.3362	24.9176	25.4775	24.7528	25.244
	0.892602	0.206756	O43396;K7ER96;K7EML9;K7EKG2;K7EPB7;K7EME7	O43396;K7ER96	Thioredoxin-like protein 1	TXNL1	2062	Color2 [A=255, R=169, G=169, B=169]	1	4					11	11	11	47.1	47.1	47.1	32.251	0	323.31	6647000000	330	26.916	26.8535	27.0091	26.5421	26.7137	26.5396	27.0053	26.8819
	0.396443	-0.998017	O43488;H3BLU7;H7C5H7	O43488;H3BLU7	Aflatoxin B1 aldehyde reductase member 2	AKR7A2	2065	Color2 [A=255, R=169, G=169, B=169]	1	4					5	5	5	20.1	20.1	20.1	39.589	0	37.066	3180400000	68	22.1683	26.0931	26.1294	26.457	26.8395	26.3229	26.5588	26.8151
	0.088356	0.213828	O43583;F8VVL1	O43583;F8VVL1	Density-regulated protein	DENR	2071	Color2 [A=255, R=169, G=169, B=169]	1	4					6	6	6	33.8	33.8	33.8	22.092	0	323.31	1377300000	80	25.2793	25.1661	25.1639	24.9909	22.6431	22.419	24.6957	24.3507
	0.244037	-0.0638061	O43592;F8WDU6;F5GZM3;F5GYW6	O43592	Exportin-T	XPOT	2072	Color2 [A=255, R=169, G=169, B=169]	1	4					17	17	17	28.9	28.9	28.9	109.96	0	117.48	3915900000	149	28.1804	28.2618	28.1618	28.2247	28.3156	28.2934	28.4509	28.5841
	0.285063	-0.607498	O43615;M0QXU7;M0R301;M0R124;M0QXM9	O43615;M0QXU7	Mitochondrial import inner membrane translocase subunit TIM44	TIMM44	2074	Color2 [A=255, R=169, G=169, B=169]	1	4					6	6	6	17.9	17.9	17.9	51.355	0	263.44	916430000	78	25.2579	25.4011	25.8315	25.6594	22.2226	25.7374	25.533	24.477
	0.0150194	-0.0316682	O43617;A6NKE1;A0A087WWM0;A0A087WYS5	O43617;A6NKE1;A0A087WWM0	Trafficking protein particle complex subunit 3	TRAPPC3	2075	Color2 [A=255, R=169, G=169, B=169]	1	4					3	3	3	17.2	17.2	17.2	20.274	0	17.634	629520000	37	24.2685	24.1777	24.182	24.3237	24.0841	22.0568	22.7718	24.8748
	0.0717459	0.0194569	O43660;H0YA24;H0YAA2;D6RA26	O43660;H0YA24	Pleiotropic regulator 1	PLRG1	2076	Color2 [A=255, R=169, G=169, B=169]	1	4					8	8	8	28.2	28.2	28.2	57.193	0	130.93	1933900000	86	25.3936	25.2075	25.2005	25.1091	25.3009	25.394	25.0471	25.1538
	1.68902	-0.332888	O43681	O43681	ATPase ASNA1	ASNA1	2079	Color2 [A=255, R=169, G=169, B=169]	1	4					7	7	7	30.7	30.7	30.7	38.792	0	52.263	1991800000	74	25.0421	25.4386	25.3929	25.4492	25.0561	25.6283	25.0305	25.337
	1.77111	0.704552	O43684;J3QT28;J3QSX4	O43684;J3QT28;J3QSX4	Mitotic checkpoint protein BUB3	BUB3	2081	Color2 [A=255, R=169, G=169, B=169]	1	4					5	5	5	32.3	32.3	32.3	37.154	0	119.81	5263700000	94	26.2267	25.8986	26.6112	26.0509	26.9292	25.953	27.1672	26.2136
	0.693465	-0.176234	O43707;F5GXS2;H7C144;K7EP19;G3V2E8	O43707	Alpha-actinin-4	ACTN4	2082	Color2 [A=255, R=169, G=169, B=169]	1	4					43	43	20	58	58	31.7	104.85	0	323.31	14610000000	634	26.4732	26.7106	26.4545	26.6889	26.1344	26.3157	26.4599	26.512
	1.20936	2.23445	O43709;F8WD87;F8WD67;E9PCQ7;H7C0G4	O43709;F8WD87;F8WD67;E9PCQ7	Probable 18S rRNA (guanine-N(7))-methyltransferase	WBSCR22	2083	Color2 [A=255, R=169, G=169, B=169]	1	4					4	4	4	15.3	15.3	15.3	31.88	0	70.07	601260000	70	25.7714	24.5614	25.4904	22.3287	26.3804	22.1661	26.4591	26.1073
	0.406539	-0.248412	O43719;Q5H919;Q5H918	O43719	HIV Tat-specific factor 1	HTATSF1	2084	Color2 [A=255, R=169, G=169, B=169]	1	4					9	9	9	17.6	17.6	17.6	85.852	0	30.335	723550000	112	24.0229	24.2217	23.2736	24.3953	23.9763	24.2549	24.4292	23.8237
	1.75131	0.241478	O43776;K7EQ35;K7EJ19;K7EIU7;K7EPK2;K7EMQ6	O43776	Asparagine--tRNA ligase, cytoplasmic	NARS	2087	Color2 [A=255, R=169, G=169, B=169]	1	4					19	19	19	40.7	40.7	40.7	62.942	0	323.31	12397000000	328	27.2043	27.1563	27.3501	27.0358	27.3083	27.1093	27.2541	26.8495
	1.34112	0.187544	O43809;H3BND3;H3BV41	O43809;H3BND3;H3BV41	Cleavage and polyadenylation specificity factor subunit 5	NUDT21	2088	Color2 [A=255, R=169, G=169, B=169]	1	4					8	8	8	38.8	38.8	38.8	26.227	0	233.85	3906300000	216	25.7867	25.5188	25.6766	25.5953	25.8953	25.7553	25.7531	25.4921
	0.193942	-0.299617	O43813;E9PHS0;F8WDS9	O43813;E9PHS0	LanC-like protein 1	LANCL1	2089	Color2 [A=255, R=169, G=169, B=169]	1	4					3	3	3	12.5	12.5	12.5	45.283	0	12.284	200390000	34	21.561	23.2771	22.8854	21.5655	21.3146	22.5523	23.2959	22.8604
	1.54876	0.371367	O43815	O43815	Striatin	STRN	2090	Color2 [A=255, R=169, G=169, B=169]	1	4					5	5	5	11	11	11	86.131	0	12.834	639060000	80	24.2246	23.7308	24.1385	23.9566	24.6022	23.9081	24.2183	24.1027
	0.353448	-0.12394	O43818	O43818	U3 small nucleolar RNA-interacting protein 2	RRP9	2091	Color2 [A=255, R=169, G=169, B=169]	1	4					8	8	8	18.7	18.7	18.7	51.84	0	70.84	1158500000	84	25.7313	25.9168	25.656	26.1761	26.2857	26.011	25.9451	26.0099
	0.660225	0.872339	O43819;A0A1W2PQK0	O43819;A0A1W2PQK0	Protein SCO2 homolog, mitochondrial	SCO2	2092	Color2 [A=255, R=169, G=169, B=169]	1	4					3	3	3	16.2	16.2	16.2	29.81	0	190.97	501340000	36	24.9453	24.1275	24.6923	24.4946	25.247	22.1868	24.346	24.9323
	0.0250209	-0.0398722	O43823;M0QYL4	O43823	A-kinase anchor protein 8	AKAP8	2093	Color2 [A=255, R=169, G=169, B=169]	1	4					6	6	6	16	16	16	76.107	0	56.963	253060000	58	23.6535	23.5724	23.4262	23.7557	23.8536	22.14	22.198	23.8226
	0.0891521	-0.0485458	O43847;G3V1R5;F5H7V1;H0Y5G9	O43847;G3V1R5;F5H7V1	Nardilysin	NRD1	2094	Color2 [A=255, R=169, G=169, B=169]	1	4					11	11	11	14.2	14.2	14.2	131.7	0	190.56	1209700000	120	24.3176	24.2603	24.551	24.3131	24.7308	24.9896	24.5563	24.7869
	0.2325	-0.377238	O43852;H0Y875	O43852	Calumenin	CALU	2095	Color2 [A=255, R=169, G=169, B=169]	1	4					8	8	8	38.4	38.4	38.4	37.106	0	133.73	754980000	77	23.2635	24.2505	22.8952	23.3769	22.6314	22.7486	24.7965	24.7195
	0.0680703	-0.183722	O43865	O43865	Putative adenosylhomocysteinase 2	AHCYL1	2097	Color2 [A=255, R=169, G=169, B=169]	1	4					7	7	4	21.7	21.7	15.3	58.951	0	45.568	1239600000	38	24.8514	22.0117	21.762	24.9328	21.8951	22.6671	22.9254	22.5571
	0.0607324	0.0851789	O43929;C9JGH7;C9J2X8;Q53SE3;CON__Q2YDI2	O43929	Origin recognition complex subunit 4	ORC4	2100	Color2 [A=255, R=169, G=169, B=169]	1	4					3	3	3	9.2	9.2	9.2	50.377	0	34.699	135310000	42	23.872	23.5382	23.7438	23.7951	22.9917	22.0623	22.5815	23.4526
	0.453933	0.192811	O60216;E5RI01;E5RFZ5;E5RFV8;E5RIN7;E5RJW1;E5RJK5;A0A140T8W2;Q9H4I0	O60216	Double-strand-break repair protein rad21 homolog	RAD21	2101	Color2 [A=255, R=169, G=169, B=169]	1	4					7	7	7	10.9	10.9	10.9	71.689	0	323.31	873930000	95	24.0559	23.649	23.7162	23.4108	24.0985	24.1117	24.1159	24.0438
	1.31759	0.296749	O60231;A0A140T947;Q5SQH5;A0A140T8Y5;A0A140T9T4;A2AB15	O60231;A0A140T947	Putative pre-mRNA-splicing factor ATP-dependent RNA helicase DHX16	DHX16	2103	Color2 [A=255, R=169, G=169, B=169]	1	4					14	13	13	15.9	15	15	119.26	0	104.28	1913500000	178	25.2148	24.8135	25.2596	25.0702	25.5292	25.1797	25.4693	25.2224
	0.18362	0.105837	O60234;M0QYJ8;M0QX47;M0QXC2;M0R0C1;M0QYG8;M0R1D2;M0QXZ6;M0R2P2	O60234;M0QYJ8;M0QX47;M0QXC2;M0R0C1	Glia maturation factor gamma	GMFG	2105	Color2 [A=255, R=169, G=169, B=169]	1	4					5	5	4	46.5	46.5	40.1	16.801	0	97.488	1847600000	58	26.9572	26.9157	27.0042	27.0498	26.426	26.6315	26.8565	26.2235
	0.122774	-0.280594	O60244;H7C3E5	O60244	Mediator of RNA polymerase II transcription subunit 14	MED14	2106	Color2 [A=255, R=169, G=169, B=169]	1	4					3	3	3	3.9	3.9	3.9	160.6	0	16.192	451940000	24	24.11	22.8143	22.0217	22.1727	24.2645	24.874	23.0463	24.7037
	0.110318	0.259524	O60256;I3L0S1;E7EPA1;I3L4G9;C9JJS3;C9K0K7;C9JDU5	O60256;I3L0S1;E7EPA1	Phosphoribosyl pyrophosphate synthase-associated protein 2	PRPSAP2	2107	Color2 [A=255, R=169, G=169, B=169]	1	4					7	7	6	30.4	30.4	26.6	40.925	0	44.344	848350000	42	24.4963	24.4579	22.5197	22.4337	24.7326	22.0524	22.3618	24.1283
	0.595319	-0.263508	O60264	O60264	SWI/SNF-related matrix-associated actin-dependent regulator of chromatin subfamily A member 5	SMARCA5	2108	Color2 [A=255, R=169, G=169, B=169]	1	4					27	27	22	31.4	31.4	26.1	121.9	0	323.31	3671700000	296	25.7576	26.3708	26.0684	25.6561	25.5392	25.7971	25.4459	26.0412
	0.0090708	0.00563288	O60287	O60287	Nucleolar pre-ribosomal-associated protein 1	URB1	2110	Color2 [A=255, R=169, G=169, B=169]	1	4					20	20	20	14.4	14.4	14.4	254.39	0	227.26	1651500000	222	25.7948	25.5295	25.7314	25.6476	25.6927	26.1136	26.2612	26.1668
	0.32651	-0.36957	O60293;G3V1X1	O60293	Zinc finger C3H1 domain-containing protein	ZFC3H1	2111	Color2 [A=255, R=169, G=169, B=169]	1	4					7	7	7	6.1	6.1	6.1	226.35	0	129.7	165680000	45	20.9688	21.9585	22.8282	21.8756	22.3349	22.9921	21.6189	22.4029
	0.231526	-0.121553	O60306;H0YH15	O60306;H0YH15	Intron-binding protein aquarius	AQR	2112	Color2 [A=255, R=169, G=169, B=169]	1	4					18	18	18	19.7	19.7	19.7	171.29	0	272.9	2576900000	256	25.1298	25.4554	25.2731	24.7358	24.942	25.4006	25.3554	25.5948
	0.702295	-0.734771	O60318	O60318	Germinal-center associated nuclear protein	MCM3AP	2113	Color2 [A=255, R=169, G=169, B=169]	1	4					6	6	6	5.1	5.1	5.1	218.4	0	61.104	187240000	58	21.6669	23.1756	23.1288	23.5574	22.6082	23.318	21.6683	21.9604
	0.139452	0.0510206	O60341;R4GMQ1;R4GMP9	O60341;R4GMQ1	Lysine-specific histone demethylase 1A	KDM1A	2114	Color2 [A=255, R=169, G=169, B=169]	1	4					9	9	9	15.8	15.8	15.8	92.902	0	323.31	7009700000	245	27.3276	26.9819	27.5104	27.4213	27.4883	27.4309	27.254	27.5422
	0.396406	-0.154893	O60343;A0A3B3IRT3;Q5JU47	O60343;A0A3B3IRT3	TBC1 domain family member 4	TBC1D4	2115	Color2 [A=255, R=169, G=169, B=169]	1	4					10	10	10	11	11	11	146.56	0	323.31	905770000	119	26.2322	26.057	25.6987	26.4707	26.0278	25.8499	26.0244	26.2251
	0.153642	0.380507	O60488;D6RDA8;D6RF95;H0Y9A0	O60488	Long-chain-fatty-acid--CoA ligase 4	ACSL4	2118	Color2 [A=255, R=169, G=169, B=169]	1	4					6	6	6	14.8	14.8	14.8	79.187	0	13.493	1502600000	47	22.3192	24.9248	24.7437	25.0147	24.9042	23.4788	25.0745	22.1012
	0.0505448	-0.0331807	O60502;H7C3X0	O60502;H7C3X0	Protein O-GlcNAcase	MGEA5	2120	Color2 [A=255, R=169, G=169, B=169]	1	4					8	8	8	15.2	15.2	15.2	102.91	0	162.18	689550000	131	24.0502	23.958	24.1051	24.0172	23.2181	23.7955	23.7954	23.5308
	0.220608	-0.10897	O60506;B7Z645;F6UXX1	O60506;B7Z645	Heterogeneous nuclear ribonucleoprotein Q	SYNCRIP	2121	Color2 [A=255, R=169, G=169, B=169]	1	4					19	19	15	40	40	33.5	69.602	0	323.31	21705000000	446	28.4286	28.4937	28.3986	28.5845	27.7816	28.0457	28.2348	28.1556
	0.272689	-0.102696	Q5SRN1;O60508	Q5SRN1;O60508	Pre-mRNA-processing factor 17	CDC40	2122	Color2 [A=255, R=169, G=169, B=169]	1	4					4	4	4	13.7	13.7	13.7	60.83	0	82.086	3098100000	91	27.6361	27.5108	27.442	27.4093	27.6674	27.7445	27.5817	28.0733
	0.815782	-1.58	O60518	O60518	Ran-binding protein 6	RANBP6	2124	Color2 [A=255, R=169, G=169, B=169]	1	4					3	2	2	4.2	3.1	3.1	124.71	0	52.707	232540000	35	24.2753	24.2151	21.0665	24.0856	21.967	25.0582	24.9435	25.2133
	0.924989	0.489878	O60566	O60566	Mitotic checkpoint serine/threonine-protein kinase BUB1 beta	BUB1B	2126	Color2 [A=255, R=169, G=169, B=169]	1	4					2	2	2	2.7	2.7	2.7	119.54	0	6.2055	45719000	17	22.4052	22.5106	22.5971	21.4636	22.4211	22.1668	23.0116	22.3346
	1.8486	-0.570477	O60568;H7C2S8;H7C2V1	O60568	Procollagen-lysine,2-oxoglutarate 5-dioxygenase 3	PLOD3	2127	Color2 [A=255, R=169, G=169, B=169]	1	4					9	9	9	21.3	21.3	21.3	84.784	0	72.052	421350000	125	23.1975	23.862	23.42	24.0938	23.6769	23.8944	23.6658	24.3919
	1.8868	-0.481308	O60664;K7ERZ3;K7EL96;K7ER39	O60664;K7ERZ3;K7EL96	Perilipin-3	PLIN3	2129	Color2 [A=255, R=169, G=169, B=169]	1	4					9	9	9	34.8	34.8	34.8	47.074	0	323.31	3530500000	201	27.1521	27.6572	26.9516	27.4207	26.6698	27.227	26.8904	27.2842
	0.434082	-0.11545	O60684;O15131;Q5TFJ7	O60684;O15131	Importin subunit alpha-7;Importin subunit alpha-6	KPNA6;KPNA5	2131	Color2 [A=255, R=169, G=169, B=169]	1	4					7	7	2	17.9	17.9	7.6	60.029	0	231.94	995150000	142	24.6703	24.6677	24.6976	24.9653	24.9715	25.0112	24.9208	25.0779
	0.348256	0.207574	O60701;E7ER95;E7ER83;E7ETF4;E7EV97;D6RHF4;E9PBD2	O60701	UDP-glucose 6-dehydrogenase	UGDH	2132	Color2 [A=255, R=169, G=169, B=169]	1	4					7	7	7	22.3	22.3	22.3	55.023	0	63.828	1732100000	102	26.0703	25.6523	26.3791	25.7783	26.607	26.3947	26.1762	26.577
	0.235817	-0.187397	O60711;E9PNX9;B7Z5P7	O60711;E9PNX9;B7Z5P7	Leupaxin	LPXN	2133	Color2 [A=255, R=169, G=169, B=169]	1	4					4	4	4	16.8	16.8	16.8	43.332	0	146.65	1843600000	85	26.0669	26.3774	26.2606	26.3811	27.1614	27.129	26.7179	27.0691
	1.31436	0.258917	O60763;REV__R4GMN2;REV__Q5VZ89	O60763	General vesicular transport factor p115	USO1	2136	Color2 [A=255, R=169, G=169, B=169]	1	4					18	18	18	27.9	27.9	27.9	107.89	0	323.31	4541600000	331	25.9753	25.8522	26.0337	25.953	26.0942	25.832	26.4279	25.8582
	0.137037	0.127574	O60784;B0QY01;Q6UW50;V9GZ68;H7BYN7;V9GYF4;B0QY02;F8WB30;F8WAW7;F8WE29;F8WBB0	O60784;B0QY01;Q6UW50	Target of Myb protein 1	TOM1	2137	Color2 [A=255, R=169, G=169, B=169]	1	4					6	6	6	17.7	17.7	17.7	53.818	0	63.212	460270000	112	23.0001	22.4151	23.8452	22.9897	23.2737	23.3352	22.5921	23.4609
	0.288044	-0.156397	U3KQK0;Q99880;Q99879;Q99877;Q93079;Q5QNW6;P62807;P58876;P57053;O60814;A0A2R8Y619	U3KQK0;Q99880;Q99879;Q99877;Q93079;Q5QNW6;P62807;P58876;P57053;O60814	Histone H2B;Histone H2B type 1-L;Histone H2B type 1-M;Histone H2B type 1-N;Histone H2B type 1-H;Histone H2B type 2-F;Histone H2B type 1-C/E/F/G/I;Histone H2B type 1-D;Histone H2B type F-S;Histone H2B type 1-K	HIST1H2BN;HIST1H2BL;HIST1H2BM;HIST1H2BH;HIST2H2BF;HIST1H2BC;HIST1H2BD;H2BFS;HIST1H2BK	2138	Color2 [A=255, R=169, G=169, B=169]	1	4					8	8	2	38.6	38.6	6	18.804	0	323.31	234990000000	1274	32.5393	32.836	32.7578	32.9518	32.0877	32.2843	32.3561	32.2945
	0.00337923	0.00494385	O60826	O60826	Coiled-coil domain-containing protein 22	CCDC22	2139	Color2 [A=255, R=169, G=169, B=169]	1	4					11	11	11	28.9	28.9	28.9	70.755	0	121.3	644850000	105	23.1522	23.0856	23.3487	23.2372	22.5175	23.9338	23.0139	21.756
	1.04398	1.32469	O60832;H7C0M1;C9IYT0;H7C2Q9;H7C2Q2;H7BZF2	O60832;H7C0M1;C9IYT0	H/ACA ribonucleoprotein complex subunit 4	DKC1	2140	Color2 [A=255, R=169, G=169, B=169]	1	4					10	10	10	29.2	29.2	29.2	57.673	0	111.35	2666600000	74	25.9655	25.4061	25.9202	25.3045	26.2992	22.8247	26.1977	25.5484
	0.0126515	-0.0453448	O60884;A0A087WT48	O60884	DnaJ homolog subfamily A member 2	DNAJA2	2143	Color2 [A=255, R=169, G=169, B=169]	1	4					7	7	7	37.1	37.1	37.1	45.745	0	50.821	888680000	75	25.0563	25.1852	24.8827	24.8946	20.9015	22.3086	24.2521	22.8857
	0.503274	0.182064	O75063;X6RH03	O75063;X6RH03	Glycosaminoglycan xylosylkinase	FAM20B	2150	Color2 [A=255, R=169, G=169, B=169]	1	4					2	2	2	9.3	9.3	9.3	46.432	0	17.457	305960000	39	22.5674	22.4342	22.4806	21.8292	22.4542	22.3124	22.1285	22.3265
	0.137399	-0.101808	O75083;D6RD66	O75083	WD repeat-containing protein 1	WDR1	2152	Color2 [A=255, R=169, G=169, B=169]	1	4					10	10	10	33.5	33.5	33.5	66.193	0	323.31	8201800000	258	28.0657	28.2518	28.0395	27.5373	27.1229	27.8831	27.5806	27.5437
	0.308094	-0.221227	O75113	O75113	NEDD4-binding protein 1	N4BP1	2153	Color2 [A=255, R=169, G=169, B=169]	1	4					4	4	4	8.4	8.4	8.4	100.38	0	39.648	150800000	66	22.775	22.7101	22.5536	23.1877	23.3576	22.7488	22.8599	23.7843
	0.0805184	-0.2124	O75152;E9PBY7;E9PQ61;A0A1B0GTU1;A0A494C0C4;A0A1W2PPR9	O75152;E9PBY7;E9PQ61;A0A1B0GTU1;A0A494C0C4	Zinc finger CCCH domain-containing protein 11A	ZC3H11A	2157	Color2 [A=255, R=169, G=169, B=169]	1	4					7	7	7	12.3	12.3	12.3	89.13	0	156.82	679960000	83	25.732	25.8458	25.9668	24.9663	22.4353	24.4766	26.1893	25.8844
	2.84634	-0.655046	O75165;A0A3B3IRM0;H0Y8Q2	O75165	DnaJ homolog subfamily C member 13	DNAJC13	2159	Color2 [A=255, R=169, G=169, B=169]	1	4					11	11	11	8.4	8.4	8.4	254.41	0	17.805	310920000	87	22.4621	22.8922	22.012	23.1055	22.3523	23.0155	22.4384	22.8717
	0.416406	-0.748532	O75170;T1ECW5;A0A0A0MSJ8	O75170	Serine/threonine-protein phosphatase 6 regulatory subunit 2	PPP6R2	2160	Color2 [A=255, R=169, G=169, B=169]	1	4					7	7	7	11.2	11.2	11.2	104.94	0	159.35	602610000	70	25.2535	24.9774	24.9573	25.3576	25.8408	25.8739	22.3485	25.1854
	0.16171	-0.0666232	O75190;A0A0J9YX62;C9J2C4;C9J2P2;E9PH18;C9JDR7;C9JDX6;F8WCZ4;C9JXB9;Q8NHS0	O75190;A0A0J9YX62;C9J2C4;C9J2P2;E9PH18	DnaJ homolog subfamily B member 6	DNAJB6	2162	Color2 [A=255, R=169, G=169, B=169]	1	4					6	6	5	28.2	28.2	25.2	36.087	0	37.415	833590000	110	23.808	23.9602	23.8753	23.9608	24.2378	24.3989	23.9419	23.8095
	0.418111	-0.696659	O75223;M0QZK8;B8ZZK2;H7BZK5;A0A0B4J1Y4	O75223;M0QZK8;B8ZZK2;H7BZK5	Gamma-glutamylcyclotransferase	GGCT	2163	Color2 [A=255, R=169, G=169, B=169]	1	4					6	6	6	47.9	47.9	47.9	21.007	0	173.45	3256100000	76	26.0938	25.9777	25.8872	26.1755	23.0526	25.9365	25.9285	25.6591
	1.62092	0.0916719	O75306	O75306	NADH dehydrogenase [ubiquinone] iron-sulfur protein 2, mitochondrial	NDUFS2	2164	Color2 [A=255, R=169, G=169, B=169]	1	4					13	13	13	41	41	41	52.545	0	257.98	2170500000	185	24.3846	24.3512	24.4653	24.3671	24.3901	24.3475	24.4904	24.298
	0.39002	0.421589	O75312;H7C0E5;H7BZM7	O75312;H7C0E5;H7BZM7	Zinc finger protein ZPR1	ZPR1	2165	Color2 [A=255, R=169, G=169, B=169]	1	4					7	7	7	27	27	27	50.925	0	145.35	729460000	79	24.1521	24.1603	23.9448	24.0807	24.8959	24.3019	23.8034	22.5669
	0.196752	-0.538256	O75340;H0Y9X3;A0A024QZ42;E7EPW6;A0A087WZ38	O75340	Programmed cell death protein 6	PDCD6	2168	Color2 [A=255, R=169, G=169, B=169]	1	4					5	5	5	33.5	33.5	33.5	21.868	0	26.67	891140000	46	21.9929	24.2139	21.5783	24.6056	25.1117	22.0383	21.9823	21.9604
	0.62663	-1.00373	O75348	O75348	V-type proton ATPase subunit G 1	ATP6V1G1	2169	Color2 [A=255, R=169, G=169, B=169]	1	4					3	3	3	29.7	29.7	29.7	13.757	0	36.452	1064700000	56	24.3017	24.8813	21.9606	24.6969	22.409	24.4895	24.3546	22.973
	0.335753	-0.484728	O75351	O75351	Vacuolar protein sorting-associated protein 4B	VPS4B	2170	Color2 [A=255, R=169, G=169, B=169]	1	4					5	5	5	15.1	15.1	15.1	49.301	0	43.975	2392700000	65	25.7413	25.4742	25.4239	25.381	23.1111	25.5771	25.4711	25.2541
	0.0611767	-0.126953	O75367;B4DJC3;D6RCF2	O75367;B4DJC3;D6RCF2	Core histone macro-H2A.1;Histone H2A	H2AFY	2171	Color2 [A=255, R=169, G=169, B=169]	1	4					6	6	5	27.2	27.2	24.7	39.617	0	117.69	627170000	41	24.0754	24.6892	24.4366	24.2797	22.9405	21.8958	22.9226	24.0183
	0.580448	-0.215164	O75368	O75368	SH3 domain-binding glutamic acid-rich-like protein	SH3BGRL	2172	Color2 [A=255, R=169, G=169, B=169]	1	4					6	6	6	61.4	61.4	61.4	12.774	0	114.01	1582000000	134	24.8739	25.3029	25.2838	25.5228	25.1414	24.8635	25.0044	25.4748
	0.41995	-0.0853329	O75369;E7EN95;A0A0C4DGA1;H7C5L4;A0A0A0MT44	O75369;E7EN95	Filamin-B	FLNB	2173	Color2 [A=255, R=169, G=169, B=169]	1	4					18	18	18	12.1	12.1	12.1	278.16	0	165.46	1857200000	160	25.6658	25.7546	25.6206	25.8176	25.8573	25.9228	25.952	25.9422
	0.181042	-0.535676	O75376;A0A088AWL3;E7EVK1;C9JAP0;J3QKP0;E7EVU5;E7EW50;J3KS51;J3KT44;J3KRE4;J3KS29	O75376;A0A088AWL3	Nuclear receptor corepressor 1	NCOR1	2174	Color2 [A=255, R=169, G=169, B=169]	1	4					9	9	9	5.9	5.9	5.9	270.21	0	315.26	687120000	69	24.7811	24.3517	20.4129	24.4471	24.8079	24.8622	24.2938	22.7773
	1.43338	-0.373247	O75387;E9PJ68	O75387;E9PJ68	Large neutral amino acids transporter small subunit 3	SLC43A1	2176	Color2 [A=255, R=169, G=169, B=169]	1	4					3	3	3	9.3	9.3	9.3	61.476	0	54.07	175690000	41	24.0294	24.2532	23.8816	23.9429	23.8886	24.2882	23.763	24.5714
	1.17582	0.278821	O75396;A0A087X1A9	O75396;A0A087X1A9	Vesicle-trafficking protein SEC22b	SEC22B	2177	Color2 [A=255, R=169, G=169, B=169]	1	4					6	6	6	34.4	34.4	34.4	24.593	0	223.5	2048700000	157	26.1923	26.0108	26.4646	26.3057	26.4916	25.9486	26.1558	25.9239
	0.369738	-1.01588	O75400;H0YG38;F5H578	O75400	Pre-mRNA-processing factor 40 homolog A	PRPF40A	2178	Color2 [A=255, R=169, G=169, B=169]	1	4					5	5	5	10.7	10.7	10.7	108.8	0	56.733	2140000000	61	25.4081	26.1172	25.4834	26.0212	22.8117	22.4606	22.4732	25.6409
	0.744672	-0.301053	O75427	O75427	Leucine-rich repeat and calponin homology domain-containing protein 4	LRCH4	2181	Color2 [A=255, R=169, G=169, B=169]	1	4					8	8	6	23.4	23.4	16.4	73.449	0	75.361	785970000	98	24.1631	24.4418	23.6859	24.6852	24.4103	24.5405	24.4532	24.2492
	0.604075	-0.597605	O75436;S4R3Q6;S4R2Y3	O75436;S4R3Q6	Vacuolar protein sorting-associated protein 26A	VPS26A	2182	Color2 [A=255, R=169, G=169, B=169]	1	4					6	6	5	31.5	31.5	26.3	38.169	0	11.01	684120000	39	24.0876	23.8615	23.8677	23.7082	22.209	23.9545	22.6074	23.638
	0.727005	0.334046	O75438	O75438	NADH dehydrogenase [ubiquinone] 1 beta subcomplex subunit 1	NDUFB1	2183	Color2 [A=255, R=169, G=169, B=169]	1	4					3	3	3	69	69	69	6.9611	0	21.298	974820000	57	24.443	23.8602	23.8526	23.7046	24.3861	24.3228	24.69	24.148
	0.242257	-0.0919018	O75439;G3V0E4;F8WAZ6;F8WEA6;F8WBE1	O75439;G3V0E4	Mitochondrial-processing peptidase subunit beta	PMPCB	2184	Color2 [A=255, R=169, G=169, B=169]	1	4					12	12	12	39.3	39.3	39.3	54.366	0	323.31	2148200000	151	25.687	25.7109	25.6481	25.6001	25.6184	25.8924	25.2354	25.3532
	0.116255	-0.222898	O75449;B7ZBC9;B7ZBC8	O75449	Katanin p60 ATPase-containing subunit A1	KATNA1	2185	Color2 [A=255, R=169, G=169, B=169]	1	4					3	3	3	11.6	11.6	11.6	55.964	0	22.274	532080000	41	22.4259	23.6814	23.6074	23.736	22.0349	23.7735	23.6231	21.3918
	0.258352	-0.110055	O75477;B0QZ43	O75477;B0QZ43	Erlin-1	ERLIN1	2188	Color2 [A=255, R=169, G=169, B=169]	1	4					5	5	4	22.7	22.7	19.3	39.171	0	36.661	1565200000	111	26.0368	26.3002	26.3354	26.8221	26.5457	26.1806	26.3347	26.39
	1.08143	0.181131	O75489	O75489	NADH dehydrogenase [ubiquinone] iron-sulfur protein 3, mitochondrial	NDUFS3	2189	Color2 [A=255, R=169, G=169, B=169]	1	4					5	5	5	27.3	27.3	27.3	30.241	0	112.11	2644600000	67	25.5917	25.1341	25.3805	25.4553	25.5176	25.344	25.3884	25.2203
	0.0597285	-0.0296097	Q5JRI1;O75494;Q6IQ42;R4GMP8	Q5JRI1;O75494;Q6IQ42	Serine/arginine-rich splicing factor 10	SRSF10;FUSIP1	2190	Color2 [A=255, R=169, G=169, B=169]	1	4					6	6	6	36.6	36.6	36.6	20.913	0	15.816	5088100000	136	28.3483	28.0416	28.2272	28.7659	28.4763	28.5469	28.6387	28.4545
	1.75732	-0.146996	O75533;H7C341;B4DGZ4;A0A494C1M2;F8WC19	O75533	Splicing factor 3B subunit 1	SF3B1	2194	Color2 [A=255, R=169, G=169, B=169]	1	4					41	41	41	41.8	41.8	41.8	145.83	0	323.31	14383000000	490	27.4257	27.5534	27.4916	27.63	27.3212	27.5234	27.4776	27.5973
	0.533829	-0.927854	O75534;E9PLT0;E9PLD4;E9PKN4;E9PNG3	O75534;E9PLT0	Cold shock domain-containing protein E1	CSDE1	2195	Color2 [A=255, R=169, G=169, B=169]	1	4					12	12	12	26.1	26.1	26.1	88.884	0	231.28	1725300000	100	25.6683	25.4897	25.4501	25.3887	22.3707	25.9998	25.4786	25.8009
	2.33683	-1.22654	O75600	O75600	2-amino-3-ketobutyrate coenzyme A ligase, mitochondrial	GCAT	2198	Color2 [A=255, R=169, G=169, B=169]	1	4					5	5	5	21.5	21.5	21.5	45.285	0	71.77	504430000	91	23.9951	24.7209	23.5197	25.1933	24.4739	25.6877	24.0335	25.3264
	0.696121	-0.261846	O75607	O75607	Nucleoplasmin-3	NPM3	2199	Color2 [A=255, R=169, G=169, B=169]	1	4					3	3	3	32	32	32	19.343	0	323.31	2883500000	50	26.1381	26.4729	25.5512	26.0003	25.7089	26.055	26.0685	25.9858
	0.693244	1.01652	O75608;B4DP64;E5RGR0;A0A087X1K9;E5RJ48	O75608;B4DP64;E5RGR0	Acyl-protein thioesterase 1	LYPLA1	2200	Color2 [A=255, R=169, G=169, B=169]	1	4					5	5	5	43	43	43	24.669	0	42.48	469190000	39	23.7828	24.188	23.9129	21.4335	22.5238	22.82	24.1551	21.8669
	1.27602	-0.127087	O75643;A0A494C1A5	O75643;A0A494C1A5	U5 small nuclear ribonucleoprotein 200 kDa helicase	SNRNP200	2203	Color2 [A=255, R=169, G=169, B=169]	1	4					46	46	46	33	33	33	244.5	0	323.31	24444000000	765	28.8102	28.9977	28.9558	29.0478	29.0389	29.0702	28.9085	29.1061
	0.0927874	-0.0926185	O75663	O75663	TIP41-like protein	TIPRL	2205	Color2 [A=255, R=169, G=169, B=169]	1	4					9	9	9	50.4	50.4	50.4	31.444	0	90.004	4900600000	461	26.7497	27.5733	26.9235	27.4842	27.1999	26.0612	26.7609	26.8858
	0.254953	-0.143881	O75691	O75691	Small subunit processome component 20 homolog	UTP20	2209	Color2 [A=255, R=169, G=169, B=169]	1	4					15	15	15	7.9	7.9	7.9	318.38	0	94.218	2304000000	259	24.6489	24.6294	24.5146	24.7888	25.2607	25.2942	24.9256	25.213
	0.0411675	-0.024426	O75717;C9JYB3	O75717	WD repeat and HMG-box DNA-binding protein 1	WDHD1	2210	Color2 [A=255, R=169, G=169, B=169]	1	4					11	11	11	13.1	13.1	13.1	125.97	0	323.31	598900000	113	24.3979	24.7518	24.5563	24.55	24.0947	24.2815	24.3441	23.9073
	1.1169	-0.436942	O75746;F8W9J0;H0YFB2;B4DGK6	O75746	Calcium-binding mitochondrial carrier protein Aralar1	SLC25A12	2211	Color2 [A=255, R=169, G=169, B=169]	1	4					8	8	7	16.7	16.7	15.5	74.761	0	16.662	1015600000	95	24.1564	24.3672	24.247	24.6668	24.5541	25.0964	24.5251	25.1
	0.0826236	0.225311	O75792;A0A2R8Y606;A0A2R8Y658	O75792;A0A2R8Y606;A0A2R8Y658	Ribonuclease H2 subunit A	RNASEH2A	2212	Color2 [A=255, R=169, G=169, B=169]	1	4					7	7	7	35.5	35.5	35.5	33.395	0	29.996	1540400000	41	22.7112	21.5803	21.4668	21.2029	22.0597	22.2108	24.3016	24.644
	0.0166989	0.123089	O75821;K7ENA8;K7EL20;K7ER90;K7EP16	O75821;K7ENA8;K7EL20;K7ER90	Eukaryotic translation initiation factor 3 subunit G	EIF3G	2215	Color2 [A=255, R=169, G=169, B=169]	1	4					6	6	6	23.4	23.4	23.4	35.611	0	32.18	6448400000	73	29.427	29.4631	29.3167	29.3723	23.1106	29.5117	28.4679	21.4827
	0.323847	0.141259	O75822;H0YGJ7;H0YLP3	O75822	Eukaryotic translation initiation factor 3 subunit J	EIF3J	2216	Color2 [A=255, R=169, G=169, B=169]	1	4					7	7	7	28.3	28.3	28.3	29.062	0	52.606	1637600000	96	25.1845	25.0207	25.0228	25.3994	25.0578	24.9653	25.6933	25.0081
	0.045016	0.0246205	O75844	O75844	CAAX prenyl protease 1 homolog	ZMPSTE24	2218	Color2 [A=255, R=169, G=169, B=169]	1	4					9	9	9	24.6	24.6	24.6	54.812	0	323.31	2148400000	169	25.0924	25.3333	25.2179	25.1174	24.6444	24.783	25.1099	24.7324
	1.05796	-0.604758	O75874;C9J4N6;C9JJE5;C9JLU6	O75874;C9J4N6	Isocitrate dehydrogenase [NADP] cytoplasmic	IDH1	2219	Color2 [A=255, R=169, G=169, B=169]	1	4					7	6	6	22.2	20	20	46.659	0	28.534	384570000	83	22.9056	23.6504	22.8702	23.6262	22.3216	22.7788	22.323	22.784
	1.99592	-3.16634	O75909;G3V2Q3;G3V5E1;G3V235	O75909;G3V2Q3;G3V5E1	Cyclin-K	CCNK	2221	Color2 [A=255, R=169, G=169, B=169]	1	4					3	3	3	11.6	11.6	11.6	64.239	0	196.73	628000000	30	21.4186	25.6655	21.0332	22.521	22.2578	25.5575	22.2565	25.8874
	0.5889	-0.399093	O75915;F8WF90;C9JQU6;F8WF33	O75915	PRA1 family protein 3	ARL6IP5	2222	Color2 [A=255, R=169, G=169, B=169]	1	4					3	3	3	15.4	15.4	15.4	21.614	0	232.24	3775100000	240	27.7917	28.0172	27.6862	28.2558	28.6797	28.8254	28.2799	28.9355
	0.218928	0.224021	O75934	O75934	Pre-mRNA-splicing factor SPF27	BCAS2	2224	Color2 [A=255, R=169, G=169, B=169]	1	4					5	5	5	38.7	38.7	38.7	26.131	0	24.502	345260000	59	23.7552	22.5784	23.6965	24.1096	23.2314	22.6226	23.1206	23.597
	0.191144	-0.579538	O75937;S4R3J5	O75937	DnaJ homolog subfamily C member 8	DNAJC8	2226	Color2 [A=255, R=169, G=169, B=169]	1	4					4	4	4	27.7	27.7	27.7	29.841	0	67.352	1627700000	54	25.4036	25.5512	25.7638	25.5598	22.7443	25.324	22.4337	22.2286
	1.39306	0.77183	O75955;A0A140T9R1;A2AB13;A0A0G2JJQ6;A2AB12;A2AB10;A0A140T9W4;A2AB11;A0A140T9X0;A2AB09;A0A140T9B1;A0A140T957;A0A140T910;A0A140T9C3;A0A140T959;A0A140T907	O75955;A0A140T9R1;A2AB13;A0A0G2JJQ6;A2AB12;A2AB10	Flotillin-1	FLOT1	2229	Color2 [A=255, R=169, G=169, B=169]	1	4					11	11	11	31.9	31.9	31.9	47.355	0	117.05	2751800000	120	25.948	25.29	26.0312	24.7876	26.689	25.9153	25.9752	25.5632
	1.55657	-0.620572	O75962;E7EWP2;E7EPJ7;F5H228	O75962;E7EWP2;E7EPJ7	Triple functional domain protein	TRIO	2230	Color2 [A=255, R=169, G=169, B=169]	1	4					8	8	8	6.1	6.1	6.1	346.9	0	55.489	185180000	65	23.605	23.7842	23.1033	23.6843	23.4544	23.77	22.9145	24.3209
	0.34208	-0.147961	O75995	O75995	SAM and SH3 domain-containing protein 3	SASH3	2232	Color2 [A=255, R=169, G=169, B=169]	1	4					5	5	5	23.7	23.7	23.7	41.595	0	170.81	1619800000	82	24.8353	24.7419	24.7828	25.3159	24.4935	24.5185	24.6581	24.7853
	0.035948	0.111889	O76003	O76003	Glutaredoxin-3	GLRX3	2233	Color2 [A=255, R=169, G=169, B=169]	1	4					7	7	7	31.6	31.6	31.6	37.432	0	45.752	1547300000	72	24.8996	25.1962	25.1733	25.0293	23.0036	21.9399	22.3116	22.7751
	0.897636	-1.15468	O76031;H0YM48;H0YK07	O76031;H0YM48	ATP-dependent Clp protease ATP-binding subunit clpX-like, mitochondrial	CLPX	2234	Color2 [A=255, R=169, G=169, B=169]	1	4					4	4	4	10	10	10	69.223	0	18.146	836860000	43	24.0847	24.5591	21.9796	24.0699	22.0166	23.8443	24.2591	24.4854
	0.31104	0.25192	O76071	O76071	Probable cytosolic iron-sulfur protein assembly protein CIAO1	CIAO1	2235	Color2 [A=255, R=169, G=169, B=169]	1	4					7	7	7	40.4	40.4	40.4	37.84	0	45.718	1144400000	101	23.8246	23.9384	24.1953	24.0434	23.7797	22.6855	23.8819	24.0064
	0.846629	0.190847	O76094;D6RDY6;R4GNC1	O76094	Signal recognition particle subunit SRP72	SRP72	2238	Color2 [A=255, R=169, G=169, B=169]	1	4					9	9	9	18.9	18.9	18.9	74.605	0	155.11	1346700000	109	24.9446	24.6182	24.6458	24.6252	24.4856	24.4246	24.8256	24.4702
	0.228813	-0.895781	O94760;B4DYP1	O94760;B4DYP1	N(G),N(G)-dimethylarginine dimethylaminohydrolase 1	DDAH1	2239	Color2 [A=255, R=169, G=169, B=169]	1	4					6	6	6	30.9	30.9	30.9	31.121	0	99.099	2206500000	23	22.2864	21.9977	22.1275	22.4249	26.5226	26.0674	22.302	26.3317
	0.592951	-0.184137	O94761;A0A087X072;A0A087WTJ0;V9GZ64	O94761;A0A087X072	ATP-dependent DNA helicase Q4	RECQL4	2240	Color2 [A=255, R=169, G=169, B=169]	1	4					6	6	6	9.2	9.2	9.2	133.07	0	323.31	241060000	69	23.6972	23.6896	23.6734	23.9822	23.6832	24.1865	24.0974	24.0295
	1.1411	-1.41671	O94763;I3NI51;I3L467;I3L130	O94763;I3NI51	Unconventional prefoldin RPB5 interactor 1	URI1	2241	Color2 [A=255, R=169, G=169, B=169]	1	4					4	4	4	13.1	13.1	13.1	59.832	0	23.037	143800000	34	24.0876	23.6954	21.8636	24.0319	21.4754	23.9875	21.67	23.0486
	0.957229	0.217629	O94776	O94776	Metastasis-associated protein MTA2	MTA2	2243	Color2 [A=255, R=169, G=169, B=169]	1	4					16	16	14	32.2	32.2	28.7	75.022	0	242.87	9428600000	390	27.8636	27.447	27.8288	27.5959	28.0826	27.8115	27.6676	27.7177
	1.35112	-0.425466	O94804;H0YB71	O94804	Serine/threonine-protein kinase 10	STK10	2244	Color2 [A=255, R=169, G=169, B=169]	1	4					7	7	7	11.7	11.7	11.7	112.13	0	124.23	472630000	102	23.0737	23.8346	23.2677	23.7697	23.7841	23.8295	23.606	23.9996
	1.29423	1.69662	O94826	O94826	Mitochondrial import receptor subunit TOM70	TOMM70A	2248	Color2 [A=255, R=169, G=169, B=169]	1	4					11	11	11	28.5	28.5	28.5	67.454	0	146.52	1289400000	88	24.6694	24.0735	24.7959	21.5434	24.8683	24.4289	24.7812	22.2825
	0.0974741	-0.242064	O94855;E9PDM8;E9PC44	O94855;E9PDM8	Protein transport protein Sec24D	SEC24D	2249	Color2 [A=255, R=169, G=169, B=169]	1	4					6	5	5	10.8	9.4	9.4	113.01	0	101.28	778450000	78	24.8419	24.8544	24.6748	22.6789	21.609	24.1073	24.3067	24.7602
	0.21561	-0.573653	O94888;C9JAT7;F8WB69	O94888;C9JAT7	UBX domain-containing protein 7	UBXN7	2252	Color2 [A=255, R=169, G=169, B=169]	1	4					4	4	4	12.7	12.7	12.7	54.862	0	155.24	587590000	65	25.4536	24.9193	25.8197	25.2078	22.8357	22.9291	22.6903	26.0378
	0.422427	0.126155	O94906	O94906	Pre-mRNA-processing factor 6	PRPF6	2253	Color2 [A=255, R=169, G=169, B=169]	1	4					15	15	15	20.6	20.6	20.6	106.92	0	323.31	3037300000	190	26.1398	25.7974	25.9895	26.2247	26.3748	25.9032	25.9542	26.0283
	0.800515	-0.547012	O94915;F2Z2S2;A0A6E1XQM6;A0A2C9F2R7;A0A669KB90;H0Y9X0;A0A286YEZ9	O94915;F2Z2S2;A0A6E1XQM6	Protein furry homolog-like	FRYL	2255	Color2 [A=255, R=169, G=169, B=169]	1	4					7	7	7	3.3	3.3	3.3	339.59	0	16.935	201430000	80	22.3604	22.8235	21.7783	22.9623	23.3257	23.3229	22.6291	23.1728
	0.0784559	0.185036	O94925;C9JIJ6;H7BZD1;B7Z509;H7C201	O94925	Glutaminase kidney isoform, mitochondrial	GLS	2257	Color2 [A=255, R=169, G=169, B=169]	1	4					7	7	5	18.2	18.2	13.9	73.46	0	93.757	830180000	61	24.7848	25.1027	24.5191	24.3035	22.3704	23.9869	24.575	22.1161
	0.202126	-0.112259	O94927;U3KQG4	O94927	HAUS augmin-like complex subunit 5	HAUS5	2258	Color2 [A=255, R=169, G=169, B=169]	1	4					7	7	7	13.7	13.7	13.7	71.682	0	59.98	264080000	101	23.4271	23.5799	23.3419	23.4161	24.0927	23.8884	23.6132	24.0397
	0.161269	-0.168674	O94966;A0A0A0MR08	O94966	Ubiquitin carboxyl-terminal hydrolase 19	USP19	2259	Color2 [A=255, R=169, G=169, B=169]	1	4					11	11	2	18.8	18.8	3.2	145.65	0	83.417	391670000	103	23.3385	23.8644	23.3641	22.5509	23.8634	24.1507	23.4939	24.1687
	0.303745	0.24432	O95104	O95104	Splicing factor, arginine/serine-rich 15	SCAF4	2261	Color2 [A=255, R=169, G=169, B=169]	1	4					5	5	5	7.9	7.9	7.9	125.87	0	17.968	235740000	49	22.7498	23.1052	22.9414	21.9306	22.8055	21.9589	22.5168	23.0415
	0.920519	1.08401	O95140	O95140	Mitofusin-2	MFN2	2262	Color2 [A=255, R=169, G=169, B=169]	1	4					6	6	6	10.4	10.4	10.4	86.401	0	11.203	424530000	76	24.7392	23.7371	24.1651	23.8204	24.3971	24.4607	24.8391	21.7864
	0.783852	1.00441	O95155;K7EP75;K7ERA7;B1AQ61	O95155	Ubiquitin conjugation factor E4 B	UBE4B	2264	Color2 [A=255, R=169, G=169, B=169]	1	4					10	10	10	14.1	14.1	14.1	146.18	0	66.997	331970000	66	23.9416	23.9822	24.1993	23.406	24.9317	21.6214	24.2567	24.3021
	0.919797	-0.171947	O95163;F5H2T0;H0YDF3	O95163;F5H2T0	Elongator complex protein 1	IKBKAP	2266	Color2 [A=255, R=169, G=169, B=169]	1	4					17	17	17	21.1	21.1	21.1	150.25	0	323.31	1571700000	221	25.0612	25.1739	25.0703	25.0532	24.6874	25.0767	24.9706	25.1736
	0.902401	1.18234	S4R3I5;O95167	S4R3I5;O95167	NADH dehydrogenase [ubiquinone] 1 alpha subcomplex subunit 3	NDUFA3	2267	Color2 [A=255, R=169, G=169, B=169]	1	4					2	2	2	85.4	85.4	85.4	4.6462	0	16.291	766180000	45	24.5098	22.4862	24.3094	23.7635	22.2408	22.1359	23.945	21.89
	0.473405	-0.882242	O95202	O95202	LETM1 and EF-hand domain-containing protein 1, mitochondrial	LETM1	2269	Color2 [A=255, R=169, G=169, B=169]	1	4					7	7	7	15.4	15.4	15.4	83.353	0	40.801	1052800000	61	26.5021	26.632	26.5757	26.951	23.1625	26.3321	26.2821	26.1362
	1.32186	1.35041	O95218	O95218	Zinc finger Ran-binding domain-containing protein 2	ZRANB2	2270	Color2 [A=255, R=169, G=169, B=169]	1	4					4	4	4	20	20	20	37.404	0	288	624930000	105	25.0466	24.1795	25.0172	23.9848	25.25	24.3604	24.6846	22.072
	0.361361	0.309343	O95232;J3KPP4;D6RDI2;D6RHH0;U3KQT3;C9JL41;H7C5U7;E7EN55	O95232;J3KPP4;D6RDI2	Luc7-like protein 3	LUC7L3	2272	Color2 [A=255, R=169, G=169, B=169]	1	4					8	8	8	25.7	25.7	25.7	51.466	0	178.63	952770000	94	24.1813	24.2365	24.3685	24.7214	24.5837	24.266	24.3627	23.035
	0.204129	-0.316711	O95239;Q2VIQ3;Q5JRK0;H0Y718;J3KPF9;A0A087X011;E9PES4;Q9Y496;Q6ZMV9	O95239	Chromosome-associated kinesin KIF4A	KIF4A	2273	Color2 [A=255, R=169, G=169, B=169]	1	4					10	10	10	10.6	10.6	10.6	139.88	0	109.13	551810000	80	24.5392	24.4114	24.9795	24.2791	22.3955	24.7386	24.8592	24.6112
	0.476389	-0.569402	O95248;H0Y5W8	O95248	Myotubularin-related protein 5	SBF1	2274	Color2 [A=255, R=169, G=169, B=169]	1	4					6	6	6	6.3	6.3	6.3	208.44	0	37.019	389460000	59	22.936	23.1041	23.1385	23.348	21.2274	23.6007	22.5679	22.0947
	0.252613	-0.134932	O95292	O95292	Vesicle-associated membrane protein-associated protein B/C	VAPB	2277	Color2 [A=255, R=169, G=169, B=169]	1	4					3	3	3	20.6	20.6	20.6	27.228	0	4.095	161860000	25	22.312	22.608	22.3669	22.5796	21.9198	22.3782	22.2003	21.7729
	0.0755428	-0.230938	O95295	O95295	SNARE-associated protein Snapin	SNAPIN	2278	Color2 [A=255, R=169, G=169, B=169]	1	4					4	4	4	56.6	56.6	56.6	14.874	0	27.603	732500000	45	22.3183	24.8492	25.506	25.1941	23.2168	22.442	25.8519	25.3315
	0.0808228	-0.417449	O95336;M0R261;M0R1L2;M0R0U3	O95336;M0R261;M0R1L2	6-phosphogluconolactonase	PGLS	2279	Color2 [A=255, R=169, G=169, B=169]	1	4					6	6	6	37.6	37.6	37.6	27.547	0	24.493	1649700000	74	26.9455	27.2202	26.8701	27.2159	21.3821	22.2234	26.9676	27.1757
	0.822	-0.19164	O95347;A0A0C4DGE5;Q5T821	O95347	Structural maintenance of chromosomes protein 2	SMC2	2280	Color2 [A=255, R=169, G=169, B=169]	1	4					15	15	15	17.2	17.2	17.2	135.65	0	245.93	2296900000	95	25.6598	25.627	25.4703	25.8088	25.7319	25.9822	25.4038	25.6143
	1.34578	-1.62656	O95352;C9JE55;C9J415;C9JFF4;C9JNU2;C9JKA3;C9JGL2;F8WDY9;H7C2R3;H7BZ92;H7C2J8	O95352	Ubiquitin-like modifier-activating enzyme ATG7	ATG7	2281	Color2 [A=255, R=169, G=169, B=169]	1	4					9	9	9	19.2	19.2	19.2	77.959	0	42.108	888430000	67	21.3937	24.1518	21.5638	24.3541	23.1262	24.2594	22.4215	22.2461
	0.373943	1.09622	O95365	O95365	Zinc finger and BTB domain-containing protein 7A	ZBTB7A	2282	Color2 [A=255, R=169, G=169, B=169]	1	4					5	5	5	16.8	16.8	16.8	61.438	0	52.996	445820000	67	25.339	25.1345	25.7831	21.6741	25.4204	25.6087	22.4156	22.1559
	0.610931	-1.1512	O95372;Q5QPQ0;Q5QPN9;Q5QPQ1;Q5QPQ3;Q5QPQ2;Q5QPN5	O95372;Q5QPQ0;Q5QPN9;Q5QPQ1;Q5QPQ3;Q5QPQ2	Acyl-protein thioesterase 2	LYPLA2	2283	Color2 [A=255, R=169, G=169, B=169]	1	4					5	5	5	37.7	37.7	37.7	24.737	0	77.712	3047100000	131	26.0635	26.1522	25.7675	26.397	22.4003	26.1915	26.034	26.1293
	0.578777	0.0898409	O95373	O95373	Importin-7	IPO7	2284	Color2 [A=255, R=169, G=169, B=169]	1	4					18	18	15	25	25	22.2	119.52	0	323.31	18821000000	421	27.8729	27.9486	27.9272	27.8543	27.9138	27.6138	27.9228	27.8606
	0.565162	0.613312	O95376;C9JCL4;F8WCS4;C9JBC5;C9JZ71	O95376	E3 ubiquitin-protein ligase ARIH2	ARIH2	2285	Color2 [A=255, R=169, G=169, B=169]	1	4					10	10	10	30.2	30.2	30.2	57.818	0	95.562	714820000	109	24.9386	24.6342	24.8987	25.1533	25.4053	22.9887	24.9392	24.9522
	0.965538	2.63764	O95466;A0A0A0MR62	O95466	Formin-like protein 1	FMNL1	2291	Color2 [A=255, R=169, G=169, B=169]	1	4					7	7	4	8.5	8.5	5	121.85	0	83.198	1124000000	69	27.0115	26.4466	27.0706	21.7816	26.6749	26.8726	26.7839	21.8896
	1.19883	-0.709047	O95479	O95479	GDH/6PGL endoplasmic bifunctional protein;Glucose 1-dehydrogenase;6-phosphogluconolactonase	H6PD	2293	Color2 [A=255, R=169, G=169, B=169]	1	4					4	4	4	7	7	7	88.892	0	33.038	197410000	33	21.7838	23.0474	22.851	22.9474	21.6351	22.3772	22.2008	22.9349
	0.0318814	0.0508318	O95486	O95486	Protein transport protein Sec24A	SEC24A	2294	Color2 [A=255, R=169, G=169, B=169]	1	4					3	3	3	4.5	4.5	4.5	119.75	0	59.199	111960000	30	21.9101	22.0964	23.3776	21.3759	22.4867	22.5828	21.8596	23.3757
	0.141449	-0.292322	O95551;X6R5A3	O95551;X6R5A3	Tyrosyl-DNA phosphodiesterase 2	TDP2	2296	Color2 [A=255, R=169, G=169, B=169]	1	4					4	4	4	16.9	16.9	16.9	40.929	0	9.8341	324620000	49	23.0821	23.1703	20.4675	23.3853	23.1803	21.4918	23.0264	22.8781
	0.357443	0.171483	O95571;M0QXB5;M0QY80;M0QX80	O95571;M0QXB5	Persulfide dioxygenase ETHE1, mitochondrial	ETHE1	2297	Color2 [A=255, R=169, G=169, B=169]	1	4					7	7	7	50.8	50.8	50.8	27.873	0	105.7	2531400000	167	26.4331	25.9421	26.6077	26.6621	26.1355	25.9057	26.4086	26.389
	0.0819999	-0.118536	O95613	O95613	Pericentrin	PCNT	2299	Color2 [A=255, R=169, G=169, B=169]	1	4					4	4	4	1.9	1.9	1.9	378.03	0	43.067	84758000	42	22.9453	21.506	22.1002	22.6243	22.8032	23.2953	22.838	23.7353
	0.268755	0.227589	O95671	O95671	N-acetylserotonin O-methyltransferase-like protein	ASMTL	2303	Color2 [A=255, R=169, G=169, B=169]	1	4					7	7	7	11.3	11.3	11.3	68.856	0	88.31	209260000	42	23.0011	22.7359	21.9576	22.2923	22.5492	22.3261	22.2199	21.4631
	0.296254	-0.266299	O95674	O95674	Phosphatidate cytidylyltransferase 2	CDS2	2304	Color2 [A=255, R=169, G=169, B=169]	1	4					2	2	2	8.5	8.5	8.5	51.417	0	100.12	111290000	34	21.2153	22.0851	21.73	22.6311	22.8511	22.1403	22.3262	22.3313
	0.0652337	0.0827141	O95696;J3KQ61	O95696;J3KQ61	Bromodomain-containing protein 1	BRD1	2306	Color2 [A=255, R=169, G=169, B=169]	1	4					6	6	6	9.3	9.3	9.3	119.52	0	11.585	210680000	36	22.6399	22.2096	21.4701	22.3845	21.2649	21.8131	22.8708	21.5077
	0.0243983	-0.0239921	O95714;A0A0J9YVP0;A0A3B3IRP6;Q9BVR0;H3BUQ1;A0A0G2JPS8;A0A0J9YXQ8	O95714	E3 ubiquitin-protein ligase HERC2	HERC2	2307	Color2 [A=255, R=169, G=169, B=169]	1	4					8	8	8	3.2	3.2	3.2	527.22	0	9.6924	66641000	54	22.0838	22.7881	21.8223	22.7018	23.0205	22.1894	22.597	21.9403
	0.290217	-0.134485	O95757;E9PDE8;D6RJ96	O95757;E9PDE8;D6RJ96	Heat shock 70 kDa protein 4L	HSPA4L	2311	Color2 [A=255, R=169, G=169, B=169]	1	4					19	17	17	35.8	32.4	32.4	94.511	0	294.52	2714700000	265	24.2332	24.7283	24.4152	24.4563	25.0429	24.6709	24.3308	24.7045
	0.388844	-0.691085	O95758;X6R242	O95758	Polypyrimidine tract-binding protein 3	PTBP3	2312	Color2 [A=255, R=169, G=169, B=169]	1	4					5	4	4	18.8	17.4	17.4	59.689	0	42.857	2077900000	84	24.9573	25.0568	24.9577	24.9222	21.9594	24.9004	25.2495	25.009
	0.3485	-1.01508	O95782	O95782	AP-2 complex subunit alpha-1	AP2A1	2313	Color2 [A=255, R=169, G=169, B=169]	1	4					8	8	7	10.6	10.6	9.4	107.54	0	26.193	1271700000	37	21.8847	21.3013	25.0791	25.3308	22.1651	25.69	22.4875	23.3546
	0.0312472	0.0669675	O95793;Q5JW30;A0A087X1A5	O95793;Q5JW30;A0A087X1A5	Double-stranded RNA-binding protein Staufen homolog 1	STAU1	2314	Color2 [A=255, R=169, G=169, B=169]	1	4					4	4	4	12.3	12.3	12.3	63.182	0	160.68	131460000	46	22.9043	24.2227	21.6274	22.8487	22.5363	21.6906	23.4351	21.4733
	1.57887	-0.457833	O95801	O95801	Tetratricopeptide repeat protein 4	TTC4	2315	Color2 [A=255, R=169, G=169, B=169]	1	4					4	4	4	16.8	16.8	16.8	44.678	0	148.46	609830000	75	24.0104	24.7265	23.9497	24.7862	24.4876	24.677	24.27	24.3594
	0.093557	-0.0295086	O95816	O95816	BAG family molecular chaperone regulator 2	BAG2	2316	Color2 [A=255, R=169, G=169, B=169]	1	4					5	5	5	32.2	32.2	32.2	23.772	0	142.01	1906300000	69	25.8695	25.8462	25.9996	26.0454	25.8103	25.683	25.5828	25.8057
	0.65805	-0.693442	O95831;E9PMA0	O95831;E9PMA0	Apoptosis-inducing factor 1, mitochondrial	AIFM1	2318	Color2 [A=255, R=169, G=169, B=169]	1	4					10	10	10	23.2	23.2	23.2	66.9	0	50.928	1011800000	86	23.9413	24.5857	24.5238	24.5378	22.2941	23.8842	23.9203	24.4456
	0.339527	0.296853	O95861;A6NF51;F8W1J0;F8VZG4;F8VVW8;F8VRY7	O95861;A6NF51;F8W1J0;F8VZG4	3(2),5-bisphosphate nucleotidase 1	BPNT1	2319	Color2 [A=255, R=169, G=169, B=169]	1	4					8	8	8	37.3	37.3	37.3	33.392	0	99.747	921360000	46	24.6185	24.8334	24.6405	24.4134	24.3905	24.3326	24.2614	23.1441
	0.201312	0.705986	O95881;V9GY50;V9GYV4	O95881	Thioredoxin domain-containing protein 12	TXNDC12	2321	Color2 [A=255, R=169, G=169, B=169]	1	4					6	6	6	45.9	45.9	45.9	19.206	0	98.996	478320000	52	25.6448	25.1076	25.3995	25.3999	22.0966	21.5687	23.1825	21.4232
	0.546458	-0.973787	O95926	O95926	Pre-mRNA-splicing factor SYF2	SYF2	2324	Color2 [A=255, R=169, G=169, B=169]	1	4					3	3	3	17.3	17.3	17.3	28.722	0	149.56	595390000	72	24.8901	24.905	25.1117	24.4342	24.9687	25.5153	21.977	25.9881
	0.933306	-0.697073	O95983;K7EIE8;A0A087WT34;A0A087X1H1;A0A0A0MTS6	O95983;K7EIE8	Methyl-CpG-binding domain protein 3	MBD3	2325	Color2 [A=255, R=169, G=169, B=169]	1	4					5	5	5	16.8	16.8	16.8	32.844	0	18.678	228790000	46	22.3988	22.9621	21.1938	22.6978	22.4973	23.2888	22.265	22.1944
	0.747913	0.850118	O95985;H0Y6W0;H7C4B0;C9JEI7;C9JKE2;C9JT00;F2Z2A5	O95985;H0Y6W0	DNA topoisomerase 3-beta-1;DNA topoisomerase	TOP3B	2326	Color2 [A=255, R=169, G=169, B=169]	1	4					7	7	7	13.2	13.2	13.2	96.661	0	218.32	366500000	87	25.1053	24.9079	24.9069	24.7011	25.4509	25.1585	25.4999	22.795
	0.537448	0.958519	O96000;H3BV16;H3BPJ9	O96000;H3BV16;H3BPJ9	NADH dehydrogenase [ubiquinone] 1 beta subcomplex subunit 10	NDUFB10	2327	Color2 [A=255, R=169, G=169, B=169]	1	4					7	7	7	44.2	44.2	44.2	20.776	0	137.51	938900000	48	26.6357	26.6183	26.5078	26.0299	26.3427	26.4713	26.5835	23.1161
	0.0804466	-0.238108	O96008;K7EJ57;K7EKG4	O96008;K7EJ57	Mitochondrial import receptor subunit TOM40 homolog	TOMM40	2328	Color2 [A=255, R=169, G=169, B=169]	1	4					3	3	3	21.6	21.6	21.6	37.893	0	67.136	1401300000	74	22.104	22.5901	21.4122	22.3674	23.0094	22.2094	24.9921	25.3032
	0.495287	0.652411	O96011;H7C3V6	O96011;H7C3V6	Peroxisomal membrane protein 11B	PEX11B	2329	Color2 [A=255, R=169, G=169, B=169]	1	4					2	2	2	8.9	8.9	8.9	28.431	0.00068618	3.6335	361320000	34	22.8282	21.634	22.8324	22.6432	24.2271	21.7453	22.0384	23.2941
	0.204345	-0.518874	O96019;H7C5S0;C9JQT2	O96019;H7C5S0	Actin-like protein 6A	ACTL6A	2330	Color2 [A=255, R=169, G=169, B=169]	1	4					6	6	6	18.9	18.9	18.9	47.46	0	46.269	1643600000	52	25.0654	25.4078	25.3051	25.1929	22.7477	25.1419	22.8678	22.319
	0.725416	-0.930496	O96028;D6R9V2;D6RFE7;H0Y9L4;D6RIS1	O96028	Histone-lysine N-methyltransferase NSD2	WHSC1	2331	Color2 [A=255, R=169, G=169, B=169]	1	4					7	7	7	8.6	8.6	8.6	152.26	0	38.638	392280000	55	24.2716	24.3288	24.0454	24.5274	24.6372	24.9267	21.9196	24.8128
	0.756068	-0.502788	P00338;F5GXY2;F5GYU2;F5GXH2;F5H5J4;F5H6W8;F5GZQ4;F5H8H6;F5GXC7;F5GWW2;F5GXU1	P00338;F5GXY2;F5GYU2;F5GXH2	L-lactate dehydrogenase A chain	LDHA	2333	Color2 [A=255, R=169, G=169, B=169]	1	4					16	16	15	56.3	56.3	52.7	36.688	0	323.31	47604000000	721	30.061	30.7163	30.1774	30.8397	29.2795	29.7807	29.8248	30.0172
	0.273302	0.0778565	P00367;P49448	P00367;P49448	Glutamate dehydrogenase 1, mitochondrial;Glutamate dehydrogenase 2, mitochondrial	GLUD1;GLUD2	2334	Color2 [A=255, R=169, G=169, B=169]	1	4					20	20	20	53.4	53.4	53.4	61.397	0	323.31	8237700000	686	27.8123	27.5305	27.6832	27.6312	27.6889	27.3986	27.3341	27.6467
	0.0232673	0.00975227	P00387;B1AHF3	P00387	NADH-cytochrome b5 reductase 3;NADH-cytochrome b5 reductase 3 membrane-bound form;NADH-cytochrome b5 reductase 3 soluble form	CYB5R3	2336	Color2 [A=255, R=169, G=169, B=169]	1	4					11	11	11	48.2	48.2	48.2	34.234	0	150.08	3338700000	96	25.6239	25.8964	25.8421	25.6428	25.5379	25.6674	25.5384	25.2967
	0.689024	-0.168623	P00390;A0A2R8YF59;H0YC68	P00390	Glutathione reductase, mitochondrial	GSR	2337	Color2 [A=255, R=169, G=169, B=169]	1	4					7	7	7	24.9	24.9	24.9	56.256	0	145.34	1791500000	147	26.7056	26.953	26.8269	27.2977	26.7917	26.8567	26.9242	26.8153
	0.111523	0.0537539	P00403	P00403	Cytochrome c oxidase subunit 2	MT-CO2	2339	Color2 [A=255, R=169, G=169, B=169]	1	4					6	6	6	44.9	44.9	44.9	25.565	0	98.827	4899000000	81	28.7373	28.8818	29.0468	29.0523	28.8886	28.9375	28.7369	28.3229
	0.0836337	0.0406365	P00441;H7BYH4	P00441;H7BYH4	Superoxide dismutase [Cu-Zn]	SOD1	2340	Color2 [A=255, R=169, G=169, B=169]	1	4					5	5	5	60.4	60.4	60.4	15.936	0	162.35	16543000000	119	27.8632	28.1726	28.1794	27.9011	27.758	27.7408	27.6905	27.5141
	1.22441	-0.2984	P00491;G3V5M2;G3V2H3;G3V393	P00491;G3V5M2	Purine nucleoside phosphorylase	PNP	2342	Color2 [A=255, R=169, G=169, B=169]	1	4					16	16	16	64.7	64.7	64.7	32.118	0	323.31	32369000000	364	29.0827	29.3166	29.1345	29.4601	29.4732	29.4852	29.1372	29.7592
	0.811858	-0.382897	P00492	P00492	Hypoxanthine-guanine phosphoribosyltransferase	HPRT1	2343	Color2 [A=255, R=169, G=169, B=169]	1	4					7	7	7	47.2	47.2	47.2	24.579	0	156.36	6000700000	110	26.1636	26.5427	26.0999	26.7175	26.5606	27.0672	26.0558	26.084
	0.907752	-0.211259	P00505	P00505	Aspartate aminotransferase, mitochondrial	GOT2	2344	Color2 [A=255, R=169, G=169, B=169]	1	4					14	14	14	49.5	49.5	49.5	47.517	0	323.31	13591000000	299	27.2019	27.4032	27.1411	27.2718	27.3644	27.7317	27.1493	27.295
	0.477911	-0.308671	P00558	P00558	Phosphoglycerate kinase 1	PGK1	2345	Color2 [A=255, R=169, G=169, B=169]	1	4					17	17	13	55.9	55.9	44.6	44.614	0	323.31	34301000000	273	29.2919	29.6336	29.4499	29.7522	28.5885	28.9374	28.7723	29.0142
	0.0651196	-0.0977979	P00846	P00846	ATP synthase subunit a	MT-ATP6	2346	Color2 [A=255, R=169, G=169, B=169]	1	4					1	1	1	4.4	4.4	4.4	24.817	0.00088574	3.1139	176510000	32	21.2306	21.8757	23.3098	21.6949	21.4194	22.7982	22.2803	22.2625
	0.0474925	-0.14828	P00918;E5RID5;E5RK37	P00918;E5RID5;E5RK37	Carbonic anhydrase 2	CA2	2347	Color2 [A=255, R=169, G=169, B=169]	1	4					5	5	5	31.9	31.9	31.9	29.246	0	54.098	499980000	33	25.2296	25.0387	22.8501	21.384	22.3643	23.3237	21.5521	22.8428
	1.16923	1.31716	P00966;Q5T6L5;Q5T6L6	P00966	Argininosuccinate synthase	ASS1	2348	Color2 [A=255, R=169, G=169, B=169]	1	4					4	4	4	14.6	14.6	14.6	46.53	0	76.195	367720000	55	24.8001	24.2304	24.6619	24.8874	25.2531	23.0366	25.0307	22.3228
	0.200642	-0.45011	P01112;P01111;G3V4K2;G3V5T7	P01112;P01111	GTPase HRas;GTPase HRas, N-terminally processed;GTPase NRas	HRAS;NRAS	2349	Color2 [A=255, R=169, G=169, B=169]	1	4					4	1	1	25.9	6.3	6.3	21.298	0	122.73	438430000	44	24.4048	23.5975	21.4593	24.0449	22.9078	24.3121	22.8268	21.4446
	0.211772	0.165552	P02545;H0YAB0;A0A0C4DGC5	P02545	Prelamin-A/C;Lamin-A/C	LMNA	2352	Color2 [A=255, R=169, G=169, B=169]	1	4					14	14	1	26.8	26.8	5.6	74.139	0	181.6	8115400000	166	27.0742	27.1443	27.8926	27.5443	28.2066	27.7918	27.9944	28.0251
	0.41836	0.521297	P02786;G3V0E5;H7C3V5;F8WBE5	P02786;G3V0E5	Transferrin receptor protein 1;Transferrin receptor protein 1, serum form	TFRC	2353	Color2 [A=255, R=169, G=169, B=169]	1	4					15	15	15	23.9	23.9	23.9	84.87	0	77.292	1894100000	155	24.6025	24.5247	24.9793	24.6929	24.6478	24.9326	24.5717	22.5661
	0.731643	0.340776	P02792	P02792	Ferritin light chain	FTL	2354	Color2 [A=255, R=169, G=169, B=169]	1	4					5	5	5	41.1	41.1	41.1	20.019	0	20.856	897620000	96	23.452	23.7098	23.7641	23.2935	24.1312	22.9685	23.6952	23.7076
	0.0584519	-0.0221891	P04040	P04040	Catalase	CAT	2356	Color2 [A=255, R=169, G=169, B=169]	1	4					21	21	21	55.6	55.6	55.6	59.755	0	323.31	44054000000	871	28.5082	28.5664	28.6707	28.8817	28.4595	28.6881	28.7271	28.3181
	0.199612	-0.0785704	P04075;H3BQN4;J3KPS3;H3BPS8;H3BUH7;H3BR04;H3BMQ8;H3BU78;H3BR68	P04075;H3BQN4;J3KPS3;H3BPS8;H3BUH7;H3BR04	Fructose-bisphosphate aldolase A;Fructose-bisphosphate aldolase	ALDOA	2358	Color2 [A=255, R=169, G=169, B=169]	1	4					17	17	16	59.9	59.9	52.2	39.42	0	323.31	85580000000	396	32.4483	32.8463	32.633	32.6842	32.3361	32.4376	32.4313	32.195
	2.72878	1.42226	P04083;Q5T3N1;Q5T3N0	P04083;Q5T3N1	Annexin A1;Annexin	ANXA1	2360	Color2 [A=255, R=169, G=169, B=169]	1	4					16	16	16	50.9	50.9	50.9	38.714	0	323.31	7561300000	286	27.3882	26.3076	28.0405	26.0467	27.2588	26.2745	27.1531	25.5226
	0.917314	-1.73043	P04179;G8JLJ2;F5H3C5;G5E9P6;F5GXZ9;F5H4R2;F5GYZ5	P04179;G8JLJ2;F5H3C5;G5E9P6;F5GXZ9;F5H4R2;F5GYZ5	Superoxide dismutase [Mn], mitochondrial	SOD2	2361	Color2 [A=255, R=169, G=169, B=169]	1	4					2	2	2	13.1	13.1	13.1	24.75	0	128.26	534520000	57	22.3993	25.8979	21.802	25.7183	25.0269	24.976	25.527	25.0847
	0.113478	-0.0444031	P04406;E7EUT5	P04406;E7EUT5	Glyceraldehyde-3-phosphate dehydrogenase	GAPDH	2364	Color2 [A=255, R=169, G=169, B=169]	1	4					18	18	17	64.5	64.5	62.4	36.053	0	323.31	279110000000	1997	32.8042	32.9745	32.8576	32.7413	32.3778	32.5799	32.6305	32.5521
	0.460712	0.319557	P04818	P04818	Thymidylate synthase	TYMS	2365	Color2 [A=255, R=169, G=169, B=169]	1	4					8	8	8	33.9	33.9	33.9	35.716	0	172.13	5099200000	194	26.2596	26.0681	26.5339	25.3942	26.7981	26.7381	26.2323	26.3452
	0.0575553	0.0275149	P04843;B7Z4L4;F8WF32	P04843;B7Z4L4	Dolichyl-diphosphooligosaccharide--protein glycosyltransferase subunit 1	RPN1	2366	Color2 [A=255, R=169, G=169, B=169]	1	4					19	19	19	36.6	36.6	36.6	68.569	0	323.31	11267000000	398	28.1935	28.2169	28.2616	28.481	27.9773	28.1455	28.2527	27.7315
	1.02816	0.312274	P04844;Q5JYR7;Q5JYR4;F2Z3K5;Q5JYR3;H0Y5M1	P04844	Dolichyl-diphosphooligosaccharide--protein glycosyltransferase subunit 2	RPN2	2367	Color2 [A=255, R=169, G=169, B=169]	1	4					17	17	17	39.9	39.9	39.9	69.283	0	323.31	9685900000	289	27.2359	27.0216	27.2741	27.1788	27.8054	27.0522	27.141	26.9547
	0.115784	-0.043016	P04899;P11488;P19087;A8MTJ3	P04899	Guanine nucleotide-binding protein G(i) subunit alpha-2	GNAI2	2368	Color2 [A=255, R=169, G=169, B=169]	1	4					10	10	8	35.8	35.8	29.9	40.45	0	270.08	6801300000	227	26.8477	26.9084	26.998	27.1218	27.3838	27.2853	27.0944	27.1803
	0.494443	-0.406874	Q93077;Q7L7L0;P04908	Q93077;Q7L7L0;P04908	Histone H2A type 1-C;Histone H2A type 3;Histone H2A type 1-B/E	HIST1H2AC;HIST3H2A;HIST1H2AB	2369	Color2 [A=255, R=169, G=169, B=169]	1	4					7	2	2	57.7	13.8	13.8	14.105	0	10.805	2477400000	101	27.9893	28.5109	28.0054	28.4194	27.1778	27.6639	27.1344	27.3402
	1.22943	0.276034	P05023;M0R116;A0A2R8YEY8;A0A0A0MT26;P13637;B1AKY9;P50993;Q5TC05;M0QXF2;Q5TC01;E9PRA5;H0Y7C1;Q13733	P05023	Sodium/potassium-transporting ATPase subunit alpha-1	ATP1A1	2370	Color2 [A=255, R=169, G=169, B=169]	1	4					16	16	15	21.4	21.4	19.9	112.89	0	323.31	4317500000	281	26.1526	25.8099	26.2657	25.739	25.9366	26.0395	25.9574	25.6198
	0.440159	0.143424	P05141;Q9H0C2	P05141	ADP/ATP translocase 2;ADP/ATP translocase 2, N-terminally processed	SLC25A5	2371	Color2 [A=255, R=169, G=169, B=169]	1	4					11	6	4	26.8	11.7	8.7	32.852	0	227.57	12266000000	114	28.0605	28.0022	28.0657	27.7384	27.7076	27.8932	27.84	27.4662
	2.29781	-0.668646	P05164;J3QSF7;F5H386;P22079	P05164	Myeloperoxidase;Myeloperoxidase;89 kDa myeloperoxidase;84 kDa myeloperoxidase;Myeloperoxidase light chain;Myeloperoxidase heavy chain	MPO	2372	Color2 [A=255, R=169, G=169, B=169]	1	4					40	40	36	64.7	64.7	59.2	83.868	0	323.31	458600000000	3602	32.5345	33.3614	32.9582	33.6281	33.2064	33.6442	32.9041	33.6441
	2.5108	0.342367	P05198;G3V4T5;H0YJS4	P05198;G3V4T5;H0YJS4	Eukaryotic translation initiation factor 2 subunit 1	EIF2S1	2373	Color2 [A=255, R=169, G=169, B=169]	1	4					14	14	14	47.3	47.3	47.3	36.112	0	323.31	2491100000	267	25.5846	25.1828	25.5501	25.2576	25.5538	25.2713	25.4053	25.0126
	0.38979	0.212054	P05387;H0YDD8	P05387	60S acidic ribosomal protein P2	RPLP2	2376	Color2 [A=255, R=169, G=169, B=169]	1	4					4	4	4	41.7	41.7	41.7	11.665	0	269.04	9606100000	147	27.6325	27.6189	27.6859	27.5342	27.2289	27.0929	27.276	26.7291
	0.130625	-0.0793009	P05388;F8VW21;F8VU65;F8VWS0;F8VPE8;F8VZS0;F8VQY6;F8VRK7;Q8NHW5;F8VWV4;F8VS58;F8W1K8	P05388;F8VW21;F8VU65;F8VWS0;F8VPE8;F8VZS0;F8VQY6;F8VRK7;Q8NHW5;F8VWV4;F8VS58	60S acidic ribosomal protein P0;60S acidic ribosomal protein P0-like	RPLP0;RPLP0P6	2377	Color2 [A=255, R=169, G=169, B=169]	1	4					9	9	3	39.1	39.1	17.7	34.273	0	323.31	9442100000	188	28.0423	28.0881	28.0787	28.0085	27.3816	27.5373	27.4653	27.6512
	0.44706	-0.438216	P05455;E7ERC4;E9PGX9;E9PFL9	P05455	Lupus La protein	SSB	2378	Color2 [A=255, R=169, G=169, B=169]	1	4					19	19	19	52.7	52.7	52.7	46.836	0	195.78	7095800000	153	27.0859	27.5192	27.2165	27.6273	25.6825	26.5477	26.7239	26.7675
	0.231648	-0.14952	P05556;C9JPK5;E7ERX5;Q5T3E6;E9PLR6;E7EUI6;E7EQW5	P05556	Integrin beta-1	ITGB1	2379	Color2 [A=255, R=169, G=169, B=169]	1	4					4	4	4	11.2	11.2	11.2	88.414	0	296.53	215100000	78	22.3395	22.8107	22.6301	22.6683	22.0026	22.8822	22.995	22.2042
	2.6057	-0.438145	P06132;A0A1B0GVZ4;A0A494C0Q8;Q5T446;A0A494BZY8;A0A1B0GVN9;A0A494C085;H0Y5R6;A0A494C0S8;A0A494C1D8;A0A494C007;A0A494C1T3;A0A494C0P4	P06132;A0A1B0GVZ4;A0A494C0Q8;Q5T446;A0A494BZY8;A0A1B0GVN9;A0A494C085;H0Y5R6;A0A494C0S8	Uroporphyrinogen decarboxylase	UROD	2382	Color2 [A=255, R=169, G=169, B=169]	1	4					9	9	9	39.2	39.2	39.2	40.786	0	142.31	2685400000	102	25.6743	26.0117	25.8349	25.9956	25.6365	26.1834	25.5212	26.2287
	1.35749	0.204117	P06576;H0YH81;F8W079;F8W0P7;H0YI37	P06576;H0YH81;F8W079	ATP synthase subunit beta, mitochondrial;ATP synthase subunit beta	ATP5B	2387	Color2 [A=255, R=169, G=169, B=169]	1	4					21	21	21	58.8	58.8	58.8	56.559	0	323.31	138240000000	3041	31.8032	31.5767	31.821	31.6341	32.0459	31.8439	31.8606	31.6594
	0.758783	0.399703	P06748;E5RGW4	P06748	Nucleophosmin	NPM1	2389	Color2 [A=255, R=169, G=169, B=169]	1	4					12	12	12	45.2	45.2	45.2	32.575	0	323.31	113630000000	758	31.192	30.5646	30.9598	30.4168	30.2264	30.6211	30.7509	29.9278
	0.288911	-1.45186	Q16778;P33778;P23527;P06899;Q8N257	Q16778;P33778;P23527;P06899;Q8N257	Histone H2B type 2-E;Histone H2B type 1-B;Histone H2B type 1-O;Histone H2B type 1-J;Histone H2B type 3-B	HIST2H2BE;HIST1H2BB;HIST1H2BO;HIST1H2BJ;HIST3H2BB	2391	Color2 [A=255, R=169, G=169, B=169]	1	4					8	2	0	50.8	7.9	0	13.92	0	14.932	10775000000	27	22.4878	28.6635	28.1123	28.5502	23.2483	22.3356	27.6098	27.7163
	0.363801	-0.175833	P07099;B1AQP9;B1AQP8	P07099;B1AQP9;B1AQP8	Epoxide hydrolase 1	EPHX1	2392	Color2 [A=255, R=169, G=169, B=169]	1	4					6	6	6	21.1	21.1	21.1	52.948	0	34.161	140390000	47	22.8225	22.7106	22.9692	23.1111	23.1423	23.0938	22.275	22.9969
	0.634655	1.89997	P07108;A0A0A0MTI5;B8ZWD1	P07108;A0A0A0MTI5;B8ZWD1	Acyl-CoA-binding protein	DBI	2393	Color2 [A=255, R=169, G=169, B=169]	1	4					2	2	2	31	31	31	10.044	0	57.291	1341500000	36	22.2644	21.7471	26.9579	22.1864	21.5055	22.6451	26.4443	22.9936
	1.00231	0.306569	P07237;H7BZ94;H0Y3Z3;I3L398;I3L312;I3NI03;I3L4M2;I3L0S0;I3L3U6;I3L3P5;I3L1Y5;I3L514	P07237;H7BZ94;H0Y3Z3	Protein disulfide-isomerase	P4HB	2395	Color2 [A=255, R=169, G=169, B=169]	1	4					22	22	22	51.6	51.6	51.6	57.116	0	323.31	43787000000	559	29.5258	29.436	29.5492	29.2878	29.3626	28.9526	29.2821	28.8171
	3.53955	3.75273	P07355;H0YN42;H0YM50;H0YMU9;H0YMD0;A6NMY6;H0YKS4;H0YN28;H0YNP5;H0YMM1;H0YL33;H0YMW4;H0YKX9;H0YMT9;H0YLV6;H0YKZ7;H0YKL9;H0YNA0;H0YKV8;H0YN52;H0YMD9;H0YNB8;H0YKN4;H0YLE2	P07355;H0YN42;H0YM50;H0YMU9;H0YMD0;A6NMY6;H0YKS4;H0YN28;H0YNP5;H0YMM1;H0YL33	Annexin A2;Annexin;Putative annexin A2-like protein	ANXA2;ANXA2P2	2396	Color2 [A=255, R=169, G=169, B=169]	1	4					15	15	15	54.3	54.3	54.3	38.604	0	185.15	2015900000	126	24.9348	21.6628	26.0914	20.6012	24.1972	21.4956	25.5115	21.9643
	1.61197	-0.365216	P07384;E9PRM1;E9PLX0;E9PJJ3;E9PLC9;E9PMC6;E9PJA6;E9PSA6;E9PQB3;E9PIA9;E9PL37	P07384	Calpain-1 catalytic subunit	CAPN1	2397	Color2 [A=255, R=169, G=169, B=169]	1	4					12	12	12	21.7	21.7	21.7	81.889	0	87.648	1931900000	181	26.5132	26.7334	26.3502	26.681	26.2877	26.6186	25.9639	26.543
	0.170211	0.125819	Q5JP53;P07437;Q5ST81;M0R1I1	Q5JP53;P07437;Q5ST81	Tubulin beta chain	TUBB	2398	Color2 [A=255, R=169, G=169, B=169]	1	4					22	6	5	58.7	20.4	16.9	47.766	0	323.31	55178000000	1040	30.2254	30.249	30.13	30.1592	29.7504	29.7338	29.6827	29.1433
	0.0325327	-0.020484	P07737;K7EJ44;I3L3D5;CON__P02584	P07737;K7EJ44	Profilin-1	PFN1	2400	Color2 [A=255, R=169, G=169, B=169]	1	4					8	8	8	70.7	70.7	70.7	15.054	0	269.63	10877000000	2182	27.9745	27.9369	27.5423	27.6551	27.2786	27.3274	27.347	27.305
	0.056224	0.0591273	P07738	P07738	Bisphosphoglycerate mutase	BPGM	2401	Color2 [A=255, R=169, G=169, B=169]	1	4					3	3	3	21.6	21.6	21.6	30.005	0	18.742	72828000	27	22.969	22.6642	21.5489	21.6324	22.447	22.346	22.4011	22.4868
	0.271885	0.62935	P07741;H3BQZ9;H3BQB1;H3BQF1;H3BSW3	P07741;H3BQZ9;H3BQB1;H3BQF1	Adenine phosphoribosyltransferase	APRT	2402	Color2 [A=255, R=169, G=169, B=169]	1	4					7	7	7	61.1	61.1	61.1	19.608	0	103.69	787740000	91	24.4966	24.4754	22.321	25.0739	25.0831	22.5572	24.8805	22.1574
	0.124896	0.056818	P07814;V9GYZ6;V9GZ76	P07814;V9GYZ6	Bifunctional glutamate/proline--tRNA ligase;Glutamate--tRNA ligase;Proline--tRNA ligase	EPRS	2403	Color2 [A=255, R=169, G=169, B=169]	1	4					41	41	41	38.1	38.1	38.1	170.59	0	323.31	21943000000	901	28.3921	28.2792	28.2732	28.2372	27.7653	27.8441	28.1544	27.9973
	1.07827	0.17309	P07900;G3V2J8;Q14568;Q58FG0;Q58FG1	P07900	Heat shock protein HSP 90-alpha	HSP90AA1	2404	Color2 [A=255, R=169, G=169, B=169]	1	4					39	25	25	52	34.8	34.8	84.659	0	323.31	64951000000	1133	31.0305	30.8378	31.0146	30.8139	31.0678	30.7916	30.7276	30.705
	0.00971875	-0.0335088	P07919	P07919	Cytochrome b-c1 complex subunit 6, mitochondrial	UQCRH	2405	Color2 [A=255, R=169, G=169, B=169]	1	4					2	2	2	29.7	29.7	29.7	10.739	0	80.053	2034800000	54	25.2914	25.047	25.5047	25.4768	22.4218	22.2731	22.4337	22.9888
	0.538069	-0.322496	P07954	P07954	Fumarate hydratase, mitochondrial	FH	2407	Color2 [A=255, R=169, G=169, B=169]	1	4					8	8	8	31	31	31	54.636	0	323.31	5584700000	125	27.1589	27.3192	26.7802	27.2875	26.1514	26.8796	26.6505	26.5447
	0.728539	-0.161352	P08133;E7EMC6;E5RK63;E5RJF5;E5RFF0;E5RI05;E5RJR0;E5RIU8	P08133;E7EMC6	Annexin A6;Annexin	ANXA6	2408	Color2 [A=255, R=169, G=169, B=169]	1	4					29	29	12	48.9	48.9	20.8	75.872	0	323.31	32603000000	730	27.3543	27.3743	26.9842	27.4654	27.0982	27.2974	27.1644	27.1095
	0.26177	-0.156713	Q5JR08;P61586;P08134;Q5JR07;C9JNR4;E9PQH6;C9JX21;Q5JR05;U3KQA9;U3KQV3;Q5JR06;E9PN11;P62745;E9PLA2;C9JRM1	Q5JR08;P61586;P08134;Q5JR07;C9JNR4;E9PQH6;C9JX21;Q5JR05;U3KQA9;U3KQV3	Transforming protein RhoA;Rho-related GTP-binding protein RhoC	RHOC;RHOA	2409	Color2 [A=255, R=169, G=169, B=169]	1	4					6	6	6	44.7	44.7	44.7	21.523	0	155.07	7512500000	172	28.9166	29.2703	28.9982	29.1804	28.4721	28.9762	28.7263	28.3131
	1.24921	0.118558	P08238;Q58FF7;Q58FF8	P08238	Heat shock protein HSP 90-beta	HSP90AB1	2411	Color2 [A=255, R=169, G=169, B=169]	1	4					41	41	25	60.5	60.5	40.5	83.263	0	323.31	234270000000	4921	30.7093	30.564	30.7598	30.4692	30.6355	30.673	30.6905	30.6147
	1.0591	-0.311149	P08240	P08240	Signal recognition particle receptor subunit alpha	SRPR	2412	Color2 [A=255, R=169, G=169, B=169]	1	4					12	12	12	28.5	28.5	28.5	69.81	0	206.11	2242100000	150	25.2967	25.79	25.7175	25.9606	25.7159	25.5661	25.3873	26.0454
	1.41834	0.432971	P08243;F8WEJ5;C9J057;C9JT45;C9JM09;C9JLN6	P08243;F8WEJ5	Asparagine synthetase [glutamine-hydrolyzing]	ASNS	2413	Color2 [A=255, R=169, G=169, B=169]	1	4					14	14	14	32.1	32.1	32.1	64.369	0	128.62	6940400000	163	27.4073	26.8597	27.5805	27.0938	27.3239	26.8104	27.6361	27.452
	1.26921	-2.88228	P08311	P08311	Cathepsin G	CTSG	2414	Color2 [A=255, R=169, G=169, B=169]	1	4					6	6	6	33.7	33.7	33.7	28.837	0	192.97	3117500000	111	24.9836	26.2292	20.7263	25.7998	22.2263	26.7878	25.8207	26.4693
	1.19846	-0.201385	P08559;Q5JPU3;Q5JPU0;Q5JPU1;Q5JPT9;Q5JPU2;P29803	P08559	Pyruvate dehydrogenase E1 component subunit alpha, somatic form, mitochondrial	PDHA1	2415	Color2 [A=255, R=169, G=169, B=169]	1	4					7	7	7	23.6	23.6	23.6	43.295	0	323.31	8387400000	115	27.3237	27.6316	27.1983	27.4782	27.5407	27.4646	27.2062	27.5001
	0.577783	-0.188787	P08567	P08567	Pleckstrin	PLEK	2416	Color2 [A=255, R=169, G=169, B=169]	1	4					8	8	8	40.3	40.3	40.3	40.124	0	315.37	12449000000	217	27.9553	28.1204	28.094	28.3667	27.745	27.8209	27.6815	27.9229
	0.06805	-0.298682	P08574	P08574	Cytochrome c1, heme protein, mitochondrial	CYC1	2417	Color2 [A=255, R=169, G=169, B=169]	1	4					3	3	3	16	16	16	35.422	0	145.12	2839200000	86	26.1856	26.5257	21.2016	25.985	26.2641	22.5269	26.2927	26.1011
	0.463104	0.436543	P08575;M3ZCP1;A0A075B788;E9PKH0;A0A140TA77;A0A140TA68;A0A0G2JNW2	P08575;M3ZCP1;A0A075B788	Receptor-type tyrosine-protein phosphatase C	PTPRC	2418	Color2 [A=255, R=169, G=169, B=169]	1	4					16	16	16	17.3	17.3	17.3	147.48	0	281.28	1588600000	150	24.073	24.3044	24.056	23.7284	23.7332	23.8764	24.1796	22.3864
	0.636721	-1.11656	P08579	P08579	U2 small nuclear ribonucleoprotein B	SNRPB2	2419	Color2 [A=255, R=169, G=169, B=169]	1	4					6	6	6	28	28	28	25.486	0	76.233	1122600000	90	25.5797	25.6578	25.3996	25.7407	22.2767	25.8101	25.7384	26.252
	0.207493	-0.0859036	P08621;M0QYR1;M0QX04	P08621	U1 small nuclear ribonucleoprotein 70 kDa	SNRNP70	2421	Color2 [A=255, R=169, G=169, B=169]	1	4					11	11	11	40.5	40.5	40.5	51.556	0	146.52	5391100000	188	27.479	27.3359	27.4227	27.7235	26.9691	27.1718	27.3803	27.3634
	0.855353	0.478868	P08648;H0YIV7	P08648	Integrin alpha-5;Integrin alpha-5 heavy chain;Integrin alpha-5 light chain	ITGA5	2422	Color2 [A=255, R=169, G=169, B=169]	1	4					4	4	4	6.2	6.2	6.2	114.54	0	11.337	129310000	26	22.0919	22.7051	23.1145	22.3794	22.8694	22.0505	23.0462	22.0714
	0.717919	0.42574	P08670;B0YJC4;B0YJC5;A0A1B0GTT5;A0A1B0GVG8;H7C5W5;P41219;P17661;F8W835;E7EMV2;E7ESP9;Q16352;P07196;P07197;P12036	P08670;B0YJC4;B0YJC5	Vimentin	VIM	2423	Color2 [A=255, R=169, G=169, B=169]	1	4					27	27	27	63.9	63.9	63.9	53.651	0	323.31	32591000000	623	29.9124	29.325	30.5303	29.5987	29.188	29.2395	29.8167	29.5812
	2.01	0.489943	P08754	P08754	Guanine nucleotide-binding protein G(k) subunit alpha	GNAI3	2424	Color2 [A=255, R=169, G=169, B=169]	1	4					6	4	4	19.2	13.3	13.3	40.532	0	117.69	1757400000	82	25.6939	25.0571	25.9347	25.2329	25.8974	25.5087	25.8019	25.5694
	0.113074	0.114887	P08758;D6RBL5;D6RBE9;E9PHT9;D6RCN3	P08758;D6RBL5;D6RBE9	Annexin A5;Annexin	ANXA5	2425	Color2 [A=255, R=169, G=169, B=169]	1	4					12	12	12	51.9	51.9	51.9	35.936	0	323.31	5211900000	203	26.8733	26.9528	27.1203	26.9875	26.0473	26.4239	26.5061	25.7232
	0.421107	1.66416	P09012;M0R268;M0R221;M0R2B8;M0QZG7;M0R0G9;M0QXK2	P09012;M0R268;M0R221;M0R2B8;M0QZG7	U1 small nuclear ribonucleoprotein A	SNRPA	2426	Color2 [A=255, R=169, G=169, B=169]	1	4					6	6	6	33.3	33.3	33.3	31.279	0	28.93	8553700000	118	29.4427	29.5415	29.4569	29.5551	29.4125	29.6179	29.6197	22.5605
	0.0440729	0.0505028	P09104;F5H0C8;U3KQP4;F5H1C3;U3KQQ1	P09104;F5H0C8	Gamma-enolase;Enolase	ENO2	2427	Color2 [A=255, R=169, G=169, B=169]	1	4					10	8	8	35.5	30	30	47.268	0	18.972	596230000	53	23.3453	23.0276	23.5305	23.1387	22.0531	22.3403	22.435	22.6553
	0.12207	-0.485465	P09211;A8MX94;A0A087X243;A0A2R8Y5E5;A0A087X2E9	P09211;A8MX94	Glutathione S-transferase P	GSTP1	2428	Color2 [A=255, R=169, G=169, B=169]	1	4					6	6	6	39.5	39.5	39.5	23.356	0	285.71	5245500000	54	26.7032	26.7778	26.7544	27.2039	23.7674	22.5956	22.5644	25.154
	0.683247	2.24959	P09382;F8WEI7	P09382	Galectin-1	LGALS1	2429	Color2 [A=255, R=169, G=169, B=169]	1	4					5	5	5	45.9	45.9	45.9	14.716	0	98.057	7272600000	48	26.7847	22.0918	26.8046	22.0468	21.9918	26.4722	26.3276	22.2995
	0.680788	1.61766	Q5T7C4;P09429;B2RPK0	Q5T7C4;P09429	High mobility group protein B1	HMGB1	2430	Color2 [A=255, R=169, G=169, B=169]	1	4					10	10	9	48.7	48.7	41.1	18.311	0	323.31	2623000000	130	26.7852	27.0829	26.7503	26.6175	26.2485	23.0641	26.2389	22.7878
	0.87206	-0.422305	P09651;F8W6I7;F8VZ49;Q32P51;F8VTQ5;F8W646;F8VYN5	P09651;F8W6I7;F8VZ49;Q32P51;F8VTQ5	Heterogeneous nuclear ribonucleoprotein A1;Heterogeneous nuclear ribonucleoprotein A1, N-terminally processed;Heterogeneous nuclear ribonucleoprotein A1-like 2	HNRNPA1;HNRNPA1L2	2432	Color2 [A=255, R=169, G=169, B=169]	1	4					20	19	8	59.1	59.1	25.8	38.746	0	323.31	36617000000	1631	31.2368	31.6479	31.1857	31.6622	30.3947	31.2398	31.1719	31.1283
	0.254099	-0.501663	P09661;H0YKK0;H0YMA0;H0YLR3	P09661;H0YKK0	U2 small nuclear ribonucleoprotein A	SNRPA1	2433	Color2 [A=255, R=169, G=169, B=169]	1	4					6	6	6	36.9	36.9	36.9	28.415	0	220.18	1664300000	76	24.9087	24.7889	25.5669	25.3282	25.0849	24.6544	22.0615	24.8571
	0.755339	-0.257272	P09874;Q5VX84;Q5VX85	P09874	Poly [ADP-ribose] polymerase 1	PARP1	2435	Color2 [A=255, R=169, G=169, B=169]	1	4					30	30	30	38.6	38.6	38.6	113.08	0	323.31	21293000000	538	27.8658	28.2666	27.9529	28.4291	27.6704	27.7767	27.8186	27.8643
	0.907229	0.228987	P09960;B4DEH5	P09960	Leukotriene A-4 hydrolase	LTA4H	2438	Color2 [A=255, R=169, G=169, B=169]	1	4					13	13	13	32.2	32.2	32.2	69.284	0	183.69	2191400000	200	25.1758	24.8145	25.1226	24.6926	24.643	24.6658	24.9959	24.8484
	0.0694281	0.123069	P09972;A8MVZ9;J3KSV6;J3QKP5;K7EKH5;C9J8F3;J3QKK1	P09972;A8MVZ9;J3KSV6;J3QKP5;K7EKH5;C9J8F3	Fructose-bisphosphate aldolase C;Fructose-bisphosphate aldolase	ALDOC	2439	Color2 [A=255, R=169, G=169, B=169]	1	4					6	5	5	30.5	22.8	22.8	39.455	0	110.78	1960100000	78	24.5764	24.7045	24.869	25.8209	23.9738	23.1139	25.4187	24.7063
	0.922532	2.39486	Q71UI9;P0C0S5;C9J0D1;A0A494C189;C9J386	Q71UI9;P0C0S5;C9J0D1;A0A494C189;C9J386	Histone H2A.V;Histone H2A.Z;Histone H2A	H2AFV;H2AFZ	2440	Color2 [A=255, R=169, G=169, B=169]	1	4					4	3	3	31.2	24.2	24.2	13.509	0	69.047	5211000000	107	27.3596	26.0929	26.9047	26.0744	25.2613	21.3562	25.9714	22.3939
	0.0830782	0.0881267	Q8NHU0;Q5HYN5;Q5DJT8;P0DMV2;P0DMV1;P0DMV0;P0DMU9;P0DMU8;P0DMU7	Q8NHU0;Q5HYN5;Q5DJT8;P0DMV2;P0DMV1;P0DMV0;P0DMU9;P0DMU8;P0DMU7	Cancer/testis antigen family 45 member A3;Cancer/testis antigen family 45 member A1;Cancer/testis antigen family 45 member A2;Cancer/testis antigen family 45 member A9;Cancer/testis antigen family 45 member A8;Cancer/testis antigen family 45 member A7;Cancer/testis antigen family 45 member A10;Cancer/testis antigen family 45 member A5;Cancer/testis antigen family 45 member A6	CT45A3;CT45A1;CT45A2;CT45A9;CT45A8;CT45A7;CT45A10;CT45A5;CT45A6	2444	Color2 [A=255, R=169, G=169, B=169]	1	4					2	2	2	22.2	22.2	22.2	21.33	0	41.446	79245000	9	21.9642	21.3968	22.7439	21.9196	21.5489	22.2052	22.3742	22.7572
	0.599426	0.236943	P0DN76;Q01081;Q8WU68	P0DN76;Q01081	Splicing factor U2AF 35 kDa subunit	U2AF1	2445	Color2 [A=255, R=169, G=169, B=169]	1	4					6	6	6	36.2	36.2	36.2	27.872	0	35.382	11308000000	112	29.9146	30.0553	30.15	29.693	30.4663	29.814	30.3244	30.3452
	0.727845	-0.204243	P0DP25;P0DP24;P0DP23;M0QZ52;E7EMB3;F8WBR5;G3V479;Q96HY3;G3V361;A0A590UJI2;A0A590UJC0;G3V226;C9J7T9;P02585	P0DP25;P0DP24;P0DP23;M0QZ52;E7EMB3;F8WBR5;G3V479		CALM3;CALM2;CALM1	2447	Color2 [A=255, R=169, G=169, B=169]	1	4					8	8	6	59.1	59.1	54.4	16.837	0	323.31	40791000000	384	31.1592	31.2967	31.3522	31.1648	30.7318	31.3825	31.0637	31.2799
	1.03231	1.36499	P10153	P10153	Non-secretory ribonuclease	RNASE2	2451	Color2 [A=255, R=169, G=169, B=169]	1	4					2	2	2	19.9	19.9	19.9	18.354	0	39.964	1308400000	65	24.5443	24.0705	24.5537	22.7618	25.0842	21.6713	24.4283	24.6469
	0.30706	-0.100499	P10155;G5E9R9;D6RDN1;D6RE09;H0Y9N5	P10155	60 kDa SS-A/Ro ribonucleoprotein	TROVE2	2452	Color2 [A=255, R=169, G=169, B=169]	1	4					11	11	11	27.9	27.9	27.9	60.67	0	100.06	3001700000	210	26.7863	26.7309	26.8875	26.9149	26.9254	27.3599	26.9135	26.909
	0.436644	-0.475445	P10253	P10253	Lysosomal alpha-glucosidase;76 kDa lysosomal alpha-glucosidase;70 kDa lysosomal alpha-glucosidase	GAA	2455	Color2 [A=255, R=169, G=169, B=169]	1	4					3	3	3	6.3	6.3	6.3	105.32	0	33.873	165370000	52	21.6121	22.3283	22.0519	23.2996	23.5818	22.6469	21.8881	22.7607
	0.215644	0.246889	Q96II5;P10398	Q96II5;P10398	Serine/threonine-protein kinase A-Raf	ARAF	2456	Color2 [A=255, R=169, G=169, B=169]	1	4					5	5	5	13.8	13.8	13.8	67.925	0	99.921	330500000	71	23.4473	23.0925	23.6144	23.0152	23.6607	23.4828	22.0871	22.2314
	0.218648	-0.097074	P10415	P10415	Apoptosis regulator Bcl-2	BCL2	2457	Color2 [A=255, R=169, G=169, B=169]	1	4					4	4	4	41.4	41.4	41.4	26.266	0	66.341	2554100000	82	26.7199	26.7012	26.6178	27.1808	27.2878	26.9936	26.8516	26.9898
	0.0245394	-0.0156102	P10515;H0YDD4;E9PEJ4	P10515;H0YDD4;E9PEJ4	Dihydrolipoyllysine-residue acetyltransferase component of pyruvate dehydrogenase complex, mitochondrial;Acetyltransferase component of pyruvate dehydrogenase complex	DLAT	2458	Color2 [A=255, R=169, G=169, B=169]	1	4					8	8	8	16.8	16.8	16.8	68.996	0	175.96	755730000	100	25.1628	24.8079	25.1897	25.1459	24.3275	24.8442	24.8451	24.7894
	0.0381708	0.164198	P10599	P10599	Thioredoxin	TXN	2459	Color2 [A=255, R=169, G=169, B=169]	1	4					3	3	3	29.5	29.5	29.5	11.737	0	30.851	2691600000	96	26.0297	21.3725	25.8163	25.8726	22.3902	25.6586	26.0017	26.6775
	0.161669	-0.16859	P10644;K7EM13;K7EPB2;K7EKR1;K7EIE5;K7EID3;K7EJ40;K7EK41	P10644;K7EM13;K7EPB2	cAMP-dependent protein kinase type I-alpha regulatory subunit;cAMP-dependent protein kinase type I-alpha regulatory subunit, N-terminally processed	PRKAR1A	2461	Color2 [A=255, R=169, G=169, B=169]	1	4					7	7	6	18.9	18.9	16.8	42.981	0	323.31	1298300000	95	24.9792	25.6816	25.0007	24.614	23.8546	24.4427	25.0898	24.8604
	0.671335	0.17731	P10768;X6RA14;H7BZT7	P10768;X6RA14;H7BZT7	S-formylglutathione hydrolase	ESD	2462	Color2 [A=255, R=169, G=169, B=169]	1	4					5	5	1	36.5	36.5	7.4	31.462	0	261.9	23835000000	286	28.8661	28.9541	28.8199	28.789	29.0285	28.8886	29.3261	28.6997
	0.209504	-0.128052	P10809;E7EXB4;E7ESH4;C9JL25;C9JL19;C9JCQ4;C9J0S9	P10809	60 kDa heat shock protein, mitochondrial	HSPD1	2463	Color2 [A=255, R=169, G=169, B=169]	1	4					31	31	31	58.3	58.3	58.3	61.054	0	323.31	23129000000	860	28.8255	28.8685	28.6614	28.7115	28.1015	28.5227	28.1333	28.1312
	0.4407	-0.161857	P11021	P11021	78 kDa glucose-regulated protein	HSPA5	2464	Color2 [A=255, R=169, G=169, B=169]	1	4					27	27	27	41.7	41.7	41.7	72.332	0	323.31	32839000000	853	29.9557	30.2195	30.1294	30.2233	29.6257	29.8405	29.7152	29.7901
	0.213476	0.0662069	P11142;E9PKE3;E9PNE6;A8K7Q2;E9PN89;E9PQQ4;E9PQK7;E9PLF4;E9PS65;E9PN25;E9PPY6;E9PM13;E9PI65;P54652	P11142;E9PKE3;E9PNE6;A8K7Q2	Heat shock cognate 71 kDa protein	HSPA8	2466	Color2 [A=255, R=169, G=169, B=169]	1	4					27	27	15	45.7	45.7	25.5	70.897	0	323.31	90249000000	1055	30.1503	30.138	30.1969	29.8888	29.8121	29.7698	30.0108	30.1087
	0.536466	0.76643	P11166;A0A590UJ26	P11166	Solute carrier family 2, facilitated glucose transporter member 1	SLC2A1	2467	Color2 [A=255, R=169, G=169, B=169]	1	4					7	7	6	13.6	13.6	12.4	54.083	0	293.16	1141000000	79	24.1881	23.7603	24.2519	24.1158	24.0142	24.0779	23.939	21.3735
	0.394353	-0.294402	P11172	P11172	Uridine 5-monophosphate synthase;Orotate phosphoribosyltransferase;Orotidine 5-phosphate decarboxylase	UMPS	2469	Color2 [A=255, R=169, G=169, B=169]	1	4					6	6	6	21	21	21	52.221	0	87.877	1913000000	100	24.5979	25.1334	24.6632	24.9746	23.7274	24.1423	24.3525	24.2684
	0.791765	-0.141109	P11177;C9J634;F8WF02	P11177;C9J634	Pyruvate dehydrogenase E1 component subunit beta, mitochondrial	PDHB	2470	Color2 [A=255, R=169, G=169, B=169]	1	4					11	11	11	49.3	49.3	49.3	39.233	0	174.38	3635900000	161	25.7479	25.6149	25.557	25.8907	25.4331	25.6734	25.5652	25.6886
	1.00999	0.280928	P11216;H0Y4Z6	P11216	Glycogen phosphorylase, brain form	PYGB	2473	Color2 [A=255, R=169, G=169, B=169]	1	4					16	14	13	26	24.1	22.2	96.695	0	79.591	1750700000	183	25.6407	25.1029	25.5517	25.4642	25.4441	25.0181	25.6458	25.5735
	1.63468	0.409002	P11279	P11279	Lysosome-associated membrane glycoprotein 1	LAMP1	2475	Color2 [A=255, R=169, G=169, B=169]	1	4					2	2	2	6	6	6	44.882	0	323.31	5725700000	19	26.7784	26.3275	26.7462	26.0864	26.7971	26.7003	26.9191	26.4907
	0.31717	0.19266	P11387;E5RJ95;E5RFS0;E5RIC7;Q969P6	P11387	DNA topoisomerase 1	TOP1	2476	Color2 [A=255, R=169, G=169, B=169]	1	4					16	16	16	26.8	26.8	26.8	90.725	0	270.27	4355100000	195	25.8337	25.8983	25.8361	25.6144	26.525	26.0487	26.5284	26.3911
	0.154642	0.0739918	P11388;J3KTB7	P11388	DNA topoisomerase 2-alpha	TOP2A	2477	Color2 [A=255, R=169, G=169, B=169]	1	4					39	39	31	32.3	32.3	26.9	174.38	0	323.31	4953200000	403	25.7271	25.5018	25.5029	25.4171	25.0132	25.1573	25.2349	25.106
	0.0512781	0.029233	P11413;E9PD92;E7EM57;E7EUI8	P11413;E9PD92;E7EM57;E7EUI8	Glucose-6-phosphate 1-dehydrogenase	G6PD	2478	Color2 [A=255, R=169, G=169, B=169]	1	4					14	14	14	39.6	39.6	39.6	59.256	0	157.82	2893200000	135	24.5342	24.4007	24.765	24.0025	24.3811	24.7253	24.2551	24.69
	0.62405	-0.118135	P11586;V9GYY3;A0A384N5Y3;F5H2F4;V9GZ78;A0A494C1T2	P11586;V9GYY3;A0A384N5Y3;F5H2F4;V9GZ78;A0A494C1T2	C-1-tetrahydrofolate synthase, cytoplasmic;Methylenetetrahydrofolate dehydrogenase;Methenyltetrahydrofolate cyclohydrolase;Formyltetrahydrofolate synthetase;C-1-tetrahydrofolate synthase, cytoplasmic, N-terminally processed	MTHFD1	2479	Color2 [A=255, R=169, G=169, B=169]	1	4					17	17	17	24.7	24.7	24.7	101.56	0	88.614	6509600000	187	26.9833	27.1872	27.0184	27.3421	26.9426	27.0019	27.1202	27.0058
	0.520939	0.387315	P11678	P11678	Eosinophil peroxidase;Eosinophil peroxidase light chain;Eosinophil peroxidase heavy chain	EPX	2480	Color2 [A=255, R=169, G=169, B=169]	1	4					13	9	9	22.7	16.9	16.9	81.04	0	46.283	263800000	61	21.9663	22.0572	22.2998	21.4237	22.7487	21.7744	22.6033	22.8135
	1.54428	-0.306653	P11717;S4R328	P11717	Cation-independent mannose-6-phosphate receptor	IGF2R	2481	Color2 [A=255, R=169, G=169, B=169]	1	4					13	13	13	8.6	8.6	8.6	274.37	0	55.084	835070000	195	24.0523	24.2451	23.9906	24.4582	24.1213	24.5317	23.9404	24.0962
	0.0835441	0.0966797	P11766;H0YAG8	P11766;H0YAG8	Alcohol dehydrogenase class-3	ADH5	2482	Color2 [A=255, R=169, G=169, B=169]	1	4					4	4	4	12.6	12.6	12.6	39.724	0	218.39	1965200000	64	27.627	27.4594	27.3743	27.146	26.0234	26.4611	27.1118	26.6832
	0.0765504	-0.0191302	P12004	P12004	Proliferating cell nuclear antigen	PCNA	2484	Color2 [A=255, R=169, G=169, B=169]	1	4					8	8	8	40.2	40.2	40.2	28.768	0	165.58	22584000000	277	28.1372	28.3506	28.3118	28.1446	28.0194	28.037	28.1179	28.1306
	1.09674	0.223654	P12235;V9GYG0	P12235;V9GYG0	ADP/ATP translocase 1	SLC25A4	2485	Color2 [A=255, R=169, G=169, B=169]	1	4					12	12	4	42.3	42.3	12.8	33.064	0	103.63	9178500000	258	27.7252	27.6836	27.7724	27.3483	28.0076	27.6634	27.6777	27.5931
	0.899338	0.156088	P12268;H0Y4R1;E7ETK5	P12268;H0Y4R1;E7ETK5	Inosine-5-monophosphate dehydrogenase 2	IMPDH2	2486	Color2 [A=255, R=169, G=169, B=169]	1	4					17	17	16	53.1	53.1	51.6	55.804	0	323.31	21597000000	349	27.211	27.1724	27.1554	26.9892	27.0297	27.0606	27.3487	26.8983
	0.335937	0.0875764	P12270	P12270	Nucleoprotein TPR	TPR	2487	Color2 [A=255, R=169, G=169, B=169]	1	4					37	37	37	20	20	20	267.29	0	323.31	10415000000	482	26.4813	26.4176	26.5415	26.2933	26.6898	26.4501	26.5722	26.7734
	1.74819	0.207115	P12814;H9KV75;G3V2N5;G3V2W4;H7C5W8;H0YJW3;H0YJ11;G3V2X9;G3V5M4;G3V380	P12814;H9KV75	Alpha-actinin-1	ACTN1	2490	Color2 [A=255, R=169, G=169, B=169]	1	4					37	21	21	50.1	32.7	32.7	103.06	0	159.16	5433300000	357	26.9518	26.7419	27.0045	26.8618	27.0875	26.9555	27.0508	26.707
	0.459719	-0.0960927	P12956;B1AHC9	P12956;B1AHC9	X-ray repair cross-complementing protein 6	XRCC6	2491	Color2 [A=255, R=169, G=169, B=169]	1	4					24	24	24	47.5	47.5	47.5	69.842	0	323.31	14183000000	414	27.3031	27.3853	27.2107	27.3255	27.1576	27.2414	27.457	27.5606
	0.422452	-0.218363	P13010;C9JZ81;H7C0H9	P13010	X-ray repair cross-complementing protein 5	XRCC5	2492	Color2 [A=255, R=169, G=169, B=169]	1	4					20	20	20	43.6	43.6	43.6	82.704	0	323.31	12261000000	408	26.9395	27.0823	26.8667	27.2985	26.3916	26.8142	26.5451	26.4214
	0.0848079	-0.193488	P13051;F5GYA2;Q68DM5	P13051;F5GYA2	Uracil-DNA glycosylase	UNG	2493	Color2 [A=255, R=169, G=169, B=169]	1	4					5	5	5	36.7	36.7	36.7	34.645	0	66.481	430090000	53	24.2672	23.3958	24.3346	23.945	22.9676	24.5014	21.5974	22.0985
	3.07217	3.34507	P13473	P13473	Lysosome-associated membrane glycoprotein 2	LAMP2	2495	Color2 [A=255, R=169, G=169, B=169]	1	4					2	2	2	4.9	4.9	4.9	44.96	0	62.208	1412700000	42	25.3648	20.9998	25.3396	21.8997	25.6504	22.7543	26.0582	23.379
	1.60988	0.168331	P13489;H0YCR7;E9PMJ3;E9PIM9;E9PMN0;E9PIK5;E9PMA9;E9PR82;E9PMI1	P13489;H0YCR7	Ribonuclease inhibitor	RNH1	2496	Color2 [A=255, R=169, G=169, B=169]	1	4					14	14	8	47.7	47.7	28.6	49.973	0	270.97	3235400000	202	25.1187	25.1202	25.2898	25.1099	25.2886	25.0754	25.3861	25.1042
	0.322785	-0.117476	P13639	P13639	Elongation factor 2	EEF2	2498	Color2 [A=255, R=169, G=169, B=169]	1	4					38	38	37	55	55	53.8	95.337	0	323.31	83412000000	1436	29.499	29.7358	29.4969	29.4485	28.9864	29.3602	29.4089	29.3166
	0.275928	0.631867	P13667;A0A499FI48	P13667;A0A499FI48	Protein disulfide-isomerase A4	PDIA4	2499	Color2 [A=255, R=169, G=169, B=169]	1	4					19	19	19	38	38	38	72.932	0	323.31	3342400000	188	25.6303	26.0384	25.9278	25.9015	24.7843	24.8647	25.0966	22.107
	0.264401	0.522676	P13674	P13674	Prolyl 4-hydroxylase subunit alpha-1	P4HA1	2500	Color2 [A=255, R=169, G=169, B=169]	1	4					6	6	6	17.6	17.6	17.6	61.049	0	323.31	467890000	51	22.6029	21.6238	24.4963	24.211	23.3931	21.6307	22.1158	23.0519
	1.12555	-0.415182	P13716;B7ZBK6	P13716;B7ZBK6	Delta-aminolevulinic acid dehydratase	ALAD	2501	Color2 [A=255, R=169, G=169, B=169]	1	4					5	5	5	21.2	21.2	21.2	36.294	0	130.92	1020600000	84	24.6697	24.8302	24.7145	25.0708	24.9956	25.0826	24.5799	25.6369
	1.47779	2.39758	P13727;H0YCG3	P13727	Bone marrow proteoglycan;Eosinophil granule major basic protein	PRG2	2502	Color2 [A=255, R=169, G=169, B=169]	1	4					8	8	8	44.1	44.1	44.1	25.205	0	91.991	4626300000	195	25.539	23.6564	25.6748	22.9984	26.973	25.4067	25.1392	21.6742
	0.919594	-0.175539	P13796;Q5TBN3;Q5TBN5;U3KQI3	P13796	Plastin-2	LCP1	2503	Color2 [A=255, R=169, G=169, B=169]	1	4					33	33	28	64.1	64.1	58.5	70.288	0	323.31	78167000000	1157	29.6275	29.5548	29.4523	29.6961	29.3004	29.4779	29.437	29.7905
	0.183127	-0.370149	P13804;H0YL12;H0YLU7;H0YK49;H0YNX6;H0YKF0;H0YL83	P13804;H0YL12;H0YLU7;H0YK49;H0YNX6;H0YKF0	Electron transfer flavoprotein subunit alpha, mitochondrial	ETFA	2504	Color2 [A=255, R=169, G=169, B=169]	1	4					7	7	7	34.2	34.2	34.2	35.079	0	35.557	1061500000	65	24.8019	25.172	24.7303	25.1973	22.4689	22.8229	24.4592	24.7488
	0.62539	-0.246601	P13807	P13807	Glycogen [starch] synthase, muscle	GYS1	2505	Color2 [A=255, R=169, G=169, B=169]	1	4					5	5	5	11.9	11.9	11.9	83.785	0	89.687	276730000	97	23.0048	22.9996	22.4011	22.8238	23.041	23.1113	22.4165	22.9151
	1.04847	0.246551	P13861;C9J830;H7C1L0;H7C330	P13861	cAMP-dependent protein kinase type II-alpha regulatory subunit	PRKAR2A	2506	Color2 [A=255, R=169, G=169, B=169]	1	4					6	6	6	23.5	23.5	23.5	45.518	0	170.07	1305600000	114	26.1829	25.7592	25.9836	25.5478	25.7423	25.7196	25.7073	25.6033
	0.39882	-0.13362	P13984	P13984	General transcription factor IIF subunit 2	GTF2F2	2508	Color2 [A=255, R=169, G=169, B=169]	1	4					8	8	8	40.2	40.2	40.2	28.38	0	105.45	3114900000	90	27.1072	27.2667	27.2	27.3759	26.9365	26.8533	27.1784	27.4607
	0.474533	-1.25178	P13995;B8ZZU9;B9A062	P13995;B8ZZU9	Bifunctional methylenetetrahydrofolate dehydrogenase/cyclohydrolase, mitochondrial;NAD-dependent methylenetetrahydrofolate dehydrogenase;Methenyltetrahydrofolate cyclohydrolase	MTHFD2	2509	Color2 [A=255, R=169, G=169, B=169]	1	4					5	5	5	19.7	19.7	19.7	37.895	0	146.33	2106400000	148	26.9538	27.1809	27.1205	26.8104	22.5493	27.4793	27.6068	27.7669
	0.294289	0.87328	P14174	P14174	Macrophage migration inhibitory factor	MIF	2511	Color2 [A=255, R=169, G=169, B=169]	1	4					3	3	3	29.6	29.6	29.6	12.476	0	6.8185	7137300000	172	27.8901	27.8415	27.481	27.7028	26.9012	27.281	26.8203	22.7742
	0.207657	0.154798	P14324;A0A087X1D8;A0A087WVN4;A0A087WTP2;A0A087X090	P14324;A0A087X1D8;A0A087WVN4;A0A087WTP2	Farnesyl pyrophosphate synthase	FDPS	2514	Color2 [A=255, R=169, G=169, B=169]	1	4					4	4	4	12.9	12.9	12.9	48.275	0	30.621	13782000000	180	29.9356	29.8334	30.1326	29.7549	30.4389	30.1999	30.7149	30.8146
	0.826739	0.652947	P14373;A0A140T9B9;A0A140T9N6;A0A140T9V9;H0Y551;A0A0G2JIZ4	P14373;A0A140T9B9;A0A140T9N6;A0A140T9V9;H0Y551;A0A0G2JIZ4	Zinc finger protein RFP	TRIM27	2515	Color2 [A=255, R=169, G=169, B=169]	1	4					2	2	2	6.4	6.4	6.4	58.489	0	72.809	129850000	52	23.5092	22.0149	23.2147	22.366	23.2082	23.3436	23.884	23.4798
	0.980389	0.36688	P14550;Q5T621;V9GYG2;V9GYP9	P14550;Q5T621	Alcohol dehydrogenase [NADP(+)]	AKR1A1	2516	Color2 [A=255, R=169, G=169, B=169]	1	4					9	9	9	45.5	45.5	45.5	36.573	0	97.463	4147900000	175	28.0082	27.3672	28.0021	27.8424	28.4921	27.7594	28.022	28.0879
	1.48498	-0.322477	P14618;B4DNK4	P14618;B4DNK4	Pyruvate kinase PKM;Pyruvate kinase	PKM	2517	Color2 [A=255, R=169, G=169, B=169]	1	4					25	25	2	54.8	54.8	3.2	57.936	0	323.31	133190000000	1266	30.8489	31.4387	31.2184	31.4884	30.9546	31.4006	31.1477	31.1319
	1.0002	-0.171599	P14625;Q96GW1;A0A1W2PRR1;H0YIV0;F8W026;Q58FF3	P14625	Endoplasmin	HSP90B1	2518	Color2 [A=255, R=169, G=169, B=169]	1	4					33	31	31	49.6	47.8	47.8	92.468	0	323.31	47520000000	1533	29.6199	29.9234	29.796	29.9326	29.599	29.6148	29.5922	29.8228
	0.291459	-0.14357	P14854;A0A494C160	P14854;A0A494C160	Cytochrome c oxidase subunit 6B1	COX6B1	2520	Color2 [A=255, R=169, G=169, B=169]	1	4					2	2	2	33.7	33.7	33.7	10.192	0	37.788	3147300000	103	26.5831	26.3889	26.5153	26.2351	26.551	26.8762	25.9687	26.6922
	0.178612	0.129148	P14866;M0QXS5;B4DVF8;M0QYL7;M0R1W6	P14866;M0QXS5	Heterogeneous nuclear ribonucleoprotein L	HNRNPL	2521	Color2 [A=255, R=169, G=169, B=169]	1	4					16	16	4	49.9	49.9	15.1	64.132	0	323.31	12397000000	583	27.2395	27.296	27.2901	27.1471	26.4644	26.3691	27.1546	26.8199
	1.97	0.250574	P14868;H7BZ35;C9J7S3;C9JLC1;H7C278;C9JQM9	P14868	Aspartate--tRNA ligase, cytoplasmic	DARS	2522	Color2 [A=255, R=169, G=169, B=169]	1	4					17	17	17	43.7	43.7	43.7	57.136	0	112.81	30106000000	409	30.7433	30.3824	30.8236	30.6135	30.8915	30.5578	30.7415	30.6439
	0.953493	-0.322087	P15170;H3BR35;H3BSV8	P15170;H3BR35	Eukaryotic peptide chain release factor GTP-binding subunit ERF3A	GSPT1	2525	Color2 [A=255, R=169, G=169, B=169]	1	4					11	11	6	23.4	23.4	14	55.755	0	138.96	2323500000	130	25.0963	25.7603	25.3756	25.5421	24.9561	25.0782	25.0082	25.344
	0.173789	0.0519004	P15374;A0A087WTB8;Q5TBK7	P15374;A0A087WTB8;Q5TBK7	Ubiquitin carboxyl-terminal hydrolase isozyme L3;Ubiquitin carboxyl-terminal hydrolase	UCHL3	2526	Color2 [A=255, R=169, G=169, B=169]	1	4					9	9	9	60.9	60.9	60.9	26.182	0	300.25	6723700000	408	27.22	26.9626	27.2617	27.3968	27.3953	27.0996	27.1282	27.3387
	2.00968	-0.660142	P15498;A0A0A0MR07;F5H5P4;Q96D37	P15498;A0A0A0MR07;F5H5P4;Q96D37	Proto-oncogene vav	VAV1	2527	Color2 [A=255, R=169, G=169, B=169]	1	4					10	10	10	16.8	16.8	16.8	98.313	0	26.572	1477000000	93	24.8724	25.4349	24.9757	25.9742	25.0727	25.2484	24.6632	25.5671
	0.846055	3.23585	P15531;E7ERL0;J3KPD9;E5RHP0;C9K028;F6XY72	P15531;E7ERL0;J3KPD9	Nucleoside diphosphate kinase A	NME1;NME2	2528	Color2 [A=255, R=169, G=169, B=169]	1	4					7	1	1	63.2	9.2	9.2	17.149	0	114.08	10193000000	117	30.4092	29.4676	30.3231	29.9316	30.478	27.4635	30.1875	21.5919
	0.477598	0.553614	P15927;Q5TEJ7;Q5TEJ0	P15927;Q5TEJ7	Replication protein A 32 kDa subunit	RPA2	2531	Color2 [A=255, R=169, G=169, B=169]	1	4					5	5	5	33.3	33.3	33.3	29.247	0	69.3	1446400000	114	25.4236	25.3343	25.0212	24.9229	25.1642	24.8053	24.7205	23.0525
	1.12745	0.31187	P16152;E9PQ63;A8MTM1	P16152;E9PQ63;A8MTM1	Carbonyl reductase [NADPH] 1	CBR1	2534	Color2 [A=255, R=169, G=169, B=169]	1	4					10	10	8	49.5	49.5	39	30.375	0	129.55	4493800000	169	26.263	25.8075	26.4939	26.1616	26.087	26.0175	26.5923	26.2021
	1.09556	-5.34506	P16403;P10412;P16402;Q02539	P16403;P10412;P16402	Histone H1.2;Histone H1.4;Histone H1.3	HIST1H1C;HIST1H1E;HIST1H1D	2536	Color2 [A=255, R=169, G=169, B=169]	1	4					4	4	3	27.2	27.2	20.2	21.364	0	15.687	24588000000	102	21.2034	31.5232	21.9908	31.6594	22.2815	22.5988	21.9782	23.0525
	0.653218	0.125803	P16615;H7C5W9;O14983;H3BVB2;H3BTW4	P16615;H7C5W9	Sarcoplasmic/endoplasmic reticulum calcium ATPase 2	ATP2A2	2537	Color2 [A=255, R=169, G=169, B=169]	1	4					19	19	17	22.1	22.1	19.1	114.76	0	39.718	3933400000	203	25.538	25.6766	25.7242	25.5467	25.8957	25.6151	25.8938	25.7102
	0.57685	0.560439	P16930;H0YLC7	P16930;H0YLC7	Fumarylacetoacetase	FAH	2538	Color2 [A=255, R=169, G=169, B=169]	1	4					7	7	7	23.6	23.6	23.6	46.374	0	77.049	1128700000	92	24.1558	24.5052	24.2565	24.1742	24.8809	24.1295	24.355	22.5977
	0.613679	-0.131221	P16989	P16989	Y-box-binding protein 3	YBX3	2539	Color2 [A=255, R=169, G=169, B=169]	1	4					12	7	7	39.8	28.8	28.8	40.089	0	179.81	3537700000	244	26.0006	26.0756	25.9677	25.8603	25.7733	26.2783	26.001	26.0532
	0.0298453	-0.0373559	P17050	P17050	Alpha-N-acetylgalactosaminidase	NAGA	2542	Color2 [A=255, R=169, G=169, B=169]	1	4					3	3	3	11.7	11.7	11.7	46.564	0	8.0959	31797000	34	22.153	22.3046	20.7552	21.7291	22.3449	22.2007	22.4468	21.6149
	1.61092	0.841189	P17174	P17174	Aspartate aminotransferase, cytoplasmic	GOT1	2546	Color2 [A=255, R=169, G=169, B=169]	1	4					11	11	11	42.6	42.6	42.6	46.247	0	139.83	6178100000	170	27.9802	27.3634	27.9202	27.3647	28.4883	27.4985	27.7075	26.5049
	0.429257	0.906092	P17612;Q15136	P17612	cAMP-dependent protein kinase catalytic subunit alpha	PRKACA	2550	Color2 [A=255, R=169, G=169, B=169]	1	4					4	4	1	15.1	15.1	4.6	40.589	0	38.58	677330000	63	26.0569	25.8464	26.0429	25.9475	25.6625	26.1996	26.1301	22.2745
	0.422707	0.452139	P17655	P17655	Calpain-2 catalytic subunit	CAPN2	2551	Color2 [A=255, R=169, G=169, B=169]	1	4					7	7	7	12.3	12.3	12.3	79.994	0	59.878	274330000	70	23.1866	21.5691	23.6551	23.4571	22.7848	22.833	23.4274	23.3861
	0.307367	-0.700613	P17706;D3DUJ3;K7EQG9;K7EIE9;K7EIY0;K7ENP9;K7ER87;A0A2R8YD79	P17706;D3DUJ3;K7EQG9	Tyrosine-protein phosphatase non-receptor type 2;Protein-tyrosine-phosphatase;Tyrosine-protein phosphatase non-receptor type	PTPN2	2552	Color2 [A=255, R=169, G=169, B=169]	1	4					5	5	5	18.3	18.3	18.3	48.473	0	102.33	1061500000	74	25.979	25.929	26.4808	25.884	26.7505	26.5449	22.6736	26.3284
	0.651588	-0.157249	P17858	P17858	ATP-dependent 6-phosphofructokinase, liver type	PFKL	2554	Color2 [A=255, R=169, G=169, B=169]	1	4					13	13	11	24.9	24.9	21.3	85.018	0	300.66	5230300000	157	27.8716	28.0491	27.8912	28.1718	27.9187	27.8266	28.0695	28.3324
	0.789967	0.116847	P17987;E7EQR6;F5H282;E7ERF2;F5H136;F5H7Y1;F5GZI8;F5GYL4;F5H676;F5H726	P17987;E7EQR6;F5H282;E7ERF2	T-complex protein 1 subunit alpha	TCP1	2555	Color2 [A=255, R=169, G=169, B=169]	1	4					27	27	17	61.7	61.7	36.9	60.343	0	323.31	33819000000	484	29.3305	29.1897	29.4177	29.3192	29.584	29.3283	29.4078	29.4355
	0.470884	1.27918	P18031;B4DSN5	P18031;B4DSN5	Tyrosine-protein phosphatase non-receptor type 1;Tyrosine-protein phosphatase non-receptor type	PTPN1	2556	Color2 [A=255, R=169, G=169, B=169]	1	4					5	5	5	17.9	17.9	17.9	49.966	0	10.806	2155200000	85	27.7035	27.2313	27.5153	27.4351	27.5772	27.663	27.2071	22.557
	0.205208	-0.155787	P18074;E7EVE9;A8MX75;K7EKF3;K7ENL1;B4E0F6;K7EIT8	P18074;E7EVE9;A8MX75;K7EKF3	TFIIH basal transcription factor complex helicase XPD subunit	ERCC2	2557	Color2 [A=255, R=169, G=169, B=169]	1	4					4	4	4	11.6	11.6	11.6	86.908	0	42.864	729450000	70	23.3131	23.7388	23.7302	23.4923	24.2435	24.2594	24.0342	24.4538
	0.632215	0.295959	P18124;A8MUD9;C9JIJ5;C9JZ88	P18124;A8MUD9	60S ribosomal protein L7	RPL7	2559	Color2 [A=255, R=169, G=169, B=169]	1	4					9	9	9	34.3	34.3	34.3	29.225	0	60.078	36147000000	174	29.1692	29.101	29.2339	28.9568	29.1147	28.8591	29.945	29.3622
	0.472694	0.18258	P18206;A0A096LPE1	P18206	Vinculin	VCL	2560	Color2 [A=255, R=169, G=169, B=169]	1	4					14	14	14	18	18	18	123.8	0	266.03	2231600000	170	24.9243	24.5807	25.1412	24.8253	25.2315	24.7071	24.5667	25.0203
	0.651941	0.314718	P18583;J3QSZ5;H7C1S4;H7C257;H7C2G8	P18583	Protein SON	SON	2562	Color2 [A=255, R=169, G=169, B=169]	1	4					15	15	5	9.6	9.6	2.6	263.83	0	321.64	1812400000	149	24.1936	23.8161	24.2612	24.3464	24.7475	24.1022	24.8667	24.5453
	0.00740857	-0.00217533	P18669;Q8N0Y7;P15259	P18669	Phosphoglycerate mutase 1	PGAM1	2563	Color2 [A=255, R=169, G=169, B=169]	1	4					12	12	12	52.8	52.8	52.8	28.804	0	323.31	40683000000	614	29.3168	29.3103	29.4532	29.3127	29.3299	29.6157	29.6	29.4697
	1.07684	0.329794	P18754;C9JW69;C9JRH2;C9J3R0;C9JMJ4;C9JQZ4	P18754;C9JW69;C9JRH2;C9J3R0;C9JMJ4;C9JQZ4	Regulator of chromosome condensation	RCC1	2564	Color2 [A=255, R=169, G=169, B=169]	1	4					10	10	10	43	43	43	44.969	0	309.53	7164200000	323	27.1554	26.8954	27.0763	26.9119	26.8578	26.3494	27.2496	26.8633
	0.613038	-0.230933	P18858;F5GZ28;M0R0Q7;B4E135;M0QY71;M0R1G7	P18858;F5GZ28;M0R0Q7	DNA ligase 1;DNA ligase	LIG1	2565	Color2 [A=255, R=169, G=169, B=169]	1	4					17	17	17	23.2	23.2	23.2	101.73	0	323.31	2125800000	218	26.0846	26.7095	26.3427	26.6906	26.467	26.326	26.025	26.1169
	0.116071	0.0928698	P19174;V9GY71;V9GYH5;A0A0D9SEK2;V9GY63	P19174	1-phosphatidylinositol 4,5-bisphosphate phosphodiesterase gamma-1	PLCG1	2566	Color2 [A=255, R=169, G=169, B=169]	1	4					10	10	10	12.6	12.6	12.6	148.53	0	11.174	208500000	54	22.0155	22.7677	22.4121	22.0877	23.1357	22.0618	22.3404	22.615
	0.649748	-0.304352	P19338;H7BY16;C9JYW2;C9JLB1;C9J1H7;C9JWL1	P19338;H7BY16	Nucleolin	NCL	2567	Color2 [A=255, R=169, G=169, B=169]	1	4					20	20	20	25.5	25.5	25.5	76.613	0	323.31	40201000000	409	28.6566	28.7871	28.4442	28.9105	27.8406	28.2593	28.3889	28.5907
	0.882985	0.649695	P19367;B1AR62	P19367	Hexokinase-1	HK1	2568	Color2 [A=255, R=169, G=169, B=169]	1	4					6	6	6	9.1	9.1	9.1	102.48	0	62.554	241780000	31	23.6223	22.3479	23.7078	22.594	23.4653	23.0872	22.2801	22.4476
	0.150533	-0.178759	P19387;H3BRR2	P19387	DNA-directed RNA polymerase II subunit RPB3	POLR2C	2569	Color2 [A=255, R=169, G=169, B=169]	1	4					7	7	7	49.5	49.5	49.5	31.441	0	176.03	889100000	69	24.3604	23.9765	24.2903	24.2378	22.5427	24.1152	23.9107	23.4897
	1.36183	-0.184753	P19623;K7ESL0;K7EKM4;K7EL89;K7EQ47	P19623	Spermidine synthase	SRM	2571	Color2 [A=255, R=169, G=169, B=169]	1	4					12	12	12	55.6	55.6	55.6	33.824	0	166.87	18665000000	252	28.921	29.2679	28.9877	29.2825	29.2181	29.1379	29.014	29.1914
	0.296264	0.137169	P19784;H3BSA1;H3BNI9;H3BV19	P19784;H3BSA1	Casein kinase II subunit alpha	CSNK2A2	2572	Color2 [A=255, R=169, G=169, B=169]	1	4					9	8	8	27.7	26	26	41.213	0	168.27	4777000000	166	26.5759	26.4581	26.7734	26.6385	27.274	26.9633	26.9464	26.961
	0.00418128	0.00164795	P19838;A0A494C1E9;D6RF93;A0A494C157;D6RH30	P19838;A0A494C1E9	Nuclear factor NF-kappa-B p105 subunit;Nuclear factor NF-kappa-B p50 subunit	NFKB1	2573	Color2 [A=255, R=169, G=169, B=169]	1	4					5	5	5	9.2	9.2	9.2	105.35	0	73.85	1722000000	76	25.1658	25.3553	25.139	25.0442	25.1379	25.2994	25.0547	24.7918
	1.04194	0.550882	P20042	P20042	Eukaryotic translation initiation factor 2 subunit 2	EIF2S2	2574	Color2 [A=255, R=169, G=169, B=169]	1	4					8	8	8	35.7	35.7	35.7	38.388	0	323.31	3961800000	87	26.4275	25.8622	26.0025	25.803	27.0881	26.1712	26.8709	26.3492
	1.91835	0.404153	P20073	P20073	Annexin A7	ANXA7	2576	Color2 [A=255, R=169, G=169, B=169]	1	4					10	10	10	22.1	22.1	22.1	52.739	0	225.39	6674200000	206	27.4067	27.2581	27.6837	27.0113	27.8316	27.2982	27.5678	27.3057
	0.475761	-1.509	P20290;H0Y9Y1;D6RDG3	P20290;H0Y9Y1;D6RDG3	Transcription factor BTF3	BTF3	2578	Color2 [A=255, R=169, G=169, B=169]	1	4					6	6	6	42.2	42.2	42.2	22.168	0	175.93	3249400000	64	26.6944	26.8042	22.8172	26.5645	21.3771	25.6062	25.4644	23.4144
	0.176744	0.242751	P20338;A0A087WYT5	P20338;A0A087WYT5	Ras-related protein Rab-4A	RAB4A	2579	Color2 [A=255, R=169, G=169, B=169]	1	4					3	3	3	19.3	19.3	19.3	24.389	0	31.745	554060000	57	23.5323	23.4973	22.2294	22.4523	24.1651	23.9242	23.8976	22.9796
	0.0970896	0.0524054	P20618	P20618	Proteasome subunit beta type-1	PSMB1	2582	Color2 [A=255, R=169, G=169, B=169]	1	4					8	8	8	33.6	33.6	33.6	26.489	0	44.974	8044000000	112	27.932	27.8946	28.392	28.1131	28.2786	28.0802	28.363	28.668
	0.275846	1.69451	P20645;H0YGT2;H0YGE9;H0YF90;F5GX30	P20645;H0YGT2	Cation-dependent mannose-6-phosphate receptor	M6PR	2583	Color2 [A=255, R=169, G=169, B=169]	1	4					3	3	3	18.1	18.1	18.1	30.993	0	29.34	4673800000	93	28.7251	28.5089	29.2188	21.7974	22.0311	21.6232	22.2835	23.5509
	0.142386	-0.0458918	P20700;E9PBF6;A0A0D9SFE5;A0A0D9SFY5	P20700;E9PBF6;A0A0D9SFE5	Lamin-B1	LMNB1	2584	Color2 [A=255, R=169, G=169, B=169]	1	4					22	22	22	41.3	41.3	41.3	66.408	0	323.31	15695000000	410	27.2904	27.1719	27.2929	27.1745	27.0588	27.0062	26.9757	27.4488
	2.29489	1.47196	P20933;H0Y9C7	P20933;H0Y9C7	N(4)-(beta-N-acetylglucosaminyl)-L-asparaginase;Glycosylasparaginase alpha chain;Glycosylasparaginase beta chain	AGA	2585	Color2 [A=255, R=169, G=169, B=169]	1	4					2	2	2	9.5	9.5	9.5	37.208	0	110.49	413970000	54	24.2072	23.1968	24.0959	22.3825	24.5692	21.9916	23.7386	23.1522
	0.140343	0.0511851	P21281;H0YC04	P21281	V-type proton ATPase subunit B, brain isoform	ATP6V1B2	2586	Color2 [A=255, R=169, G=169, B=169]	1	4					7	7	4	21.3	21.3	12.3	56.5	0	104.18	1976400000	161	26.2001	26.0663	26.2275	26.1726	26.4775	26.5389	26.5177	26.4403
	0.299135	-0.0755711	P21333;Q60FE5;A0A087WWY3;F8WE98;H0Y5C6;H0Y5F3;A0A669KBC6;H7C2E7	P21333;Q60FE5;A0A087WWY3	Filamin-A	FLNA	2587	Color2 [A=255, R=169, G=169, B=169]	1	4					61	61	60	35.2	35.2	34.7	280.74	0	323.31	24754000000	1110	27.9708	28.1177	28.0651	27.8789	28.0386	28.3639	28.1453	28.1616
	2.62554	-0.606441	P21359;J3QLS2;A0A1W2PS74;J3KSB5;H0Y465	P21359	Neurofibromin;Neurofibromin truncated	NF1	2588	Color2 [A=255, R=169, G=169, B=169]	1	4					3	3	3	1.9	1.9	1.9	319.37	0	142.27	180170000	40	23.7345	24.3451	23.9271	24.5815	24.0794	24.7813	24.0665	24.5254
	0.409465	0.350825	P21580;D3TTY5;A0A087WU80;A0A087X1N1;A0A087WXL5	P21580;D3TTY5;A0A087WU80;A0A087X1N1	Tumor necrosis factor alpha-induced protein 3;A20p50;A20p37	TNFAIP3	2590	Color2 [A=255, R=169, G=169, B=169]	1	4					4	4	4	8.1	8.1	8.1	89.613	0	7.8908	17618000	12	22.5252	21.5127	22.1575	22.8418	23.2814	22.5081	22.3602	22.0584
	0.126777	0.0471826	P21796;C9JI87	P21796;C9JI87	Voltage-dependent anion-selective channel protein 1	VDAC1	2592	Color2 [A=255, R=169, G=169, B=169]	1	4					6	6	6	36.4	36.4	36.4	30.772	0	323.31	9368300000	1887	28.6472	28.5353	28.6559	28.4917	28.6837	28.5829	28.1476	28.3359
	0.260745	-0.265404	P21912;A0A087WWT1;A0A087WXX8	P21912;A0A087WWT1;A0A087WXX8	Succinate dehydrogenase [ubiquinone] iron-sulfur subunit, mitochondrial	SDHB	2593	Color2 [A=255, R=169, G=169, B=169]	1	4					5	5	5	25.7	25.7	25.7	31.629	0	12.255	387050000	33	23.3126	23.187	22.2078	22.9225	22.1687	21.8959	21.9104	22.6556
	0.480317	-0.10992	P21964;E7EMS6;E7EUU8;H7BZ45;F8WBW9	P21964;E7EMS6	Catechol O-methyltransferase	COMT	2595	Color2 [A=255, R=169, G=169, B=169]	1	4					10	10	10	38.4	38.4	38.4	30.037	0	177.27	8302400000	278	29.3751	29.5362	29.3806	29.615	29.4794	29.5967	29.2795	29.2064
	0.238822	0.154849	P22059;H0YCV6	P22059	Oxysterol-binding protein 1	OSBP	2598	Color2 [A=255, R=169, G=169, B=169]	1	4					9	9	7	17.2	17.2	13.9	89.42	0	170.43	2259600000	126	27.0636	26.7733	27.216	27.3381	27.8199	27.5127	27.7326	27.5887
	2.21756	0.309693	P22087;M0QXL5;M0R0P1;M0R299;M0R2Q4;M0R1H0;M0R2B0;M0R2U2	P22087;M0QXL5;M0R0P1;M0R299;M0R2Q4;M0R1H0;M0R2B0;M0R2U2	rRNA 2-O-methyltransferase fibrillarin	FBL	2599	Color2 [A=255, R=169, G=169, B=169]	1	4					13	13	11	43.9	43.9	36.1	33.784	0	283.89	14080000000	547	29.9942	29.4674	29.7434	29.5428	29.8952	29.7116	29.939	29.6113
	0.455452	-0.0771537	P22102;F8WD69;C9JBJ1;C9JTV6;C9JZG2;C9JKQ7;A0A140TA71;H7C366	P22102	Trifunctional purine biosynthetic protein adenosine-3;Phosphoribosylamine--glycine ligase;Phosphoribosylformylglycinamidine cyclo-ligase;Phosphoribosylglycinamide formyltransferase	GART	2600	Color2 [A=255, R=169, G=169, B=169]	1	4					22	22	22	30.9	30.9	30.9	107.77	0	323.31	27424000000	474	28.8928	28.961	28.9865	29.0855	29.0416	29.0997	28.7931	28.8764
	0.740659	-0.122149	P22314;Q5JRR6;Q5JRR9;Q5JRS0;Q5JRS2;Q5JRS1;Q5JRS3	P22314	Ubiquitin-like modifier-activating enzyme 1	UBA1	2601	Color2 [A=255, R=169, G=169, B=169]	1	4					34	34	34	53.5	53.5	53.5	117.85	0	323.31	19826000000	812	26.8207	27.0233	26.9458	27.1726	26.8467	27.0116	26.9101	26.8045
	0.327461	-0.10972	P22626;A0A087WUI2	P22626;A0A087WUI2	Heterogeneous nuclear ribonucleoproteins A2/B1	HNRNPA2B1	2603	Color2 [A=255, R=169, G=169, B=169]	1	4					21	21	20	58.6	58.6	58.6	37.429	0	323.31	74838000000	704	31.8304	31.9683	31.7381	31.9309	31.4037	31.5409	31.6408	31.6117
	0.735499	-0.221858	P22695;H3BRG4;H3BSJ9;H3BP04;H3BUE4;H3BUI9;A0A087WVZ4	P22695;H3BRG4;H3BSJ9;H3BP04	Cytochrome b-c1 complex subunit 2, mitochondrial	UQCRC2	2606	Color2 [A=255, R=169, G=169, B=169]	1	4					12	12	12	40.6	40.6	40.6	48.442	0	323.31	4976300000	144	28.0221	27.8382	27.4969	28.0638	27.54	27.6869	27.6672	28.0249
	0.677048	0.242796	P23246;H0Y9K7;H0Y9U2	P23246	Splicing factor, proline- and glutamine-rich	SFPQ	2608	Color2 [A=255, R=169, G=169, B=169]	1	4					23	23	22	37.6	37.6	36.5	76.149	0	323.31	38995000000	1195	28.759	28.4047	28.7084	28.4345	29.1431	29.02	28.7944	28.5746
	0.0919137	0.0596218	P23258;Q9NRH3;K7EKE5;K7EIS0	P23258	Tubulin gamma-1 chain	TUBG1	2609	Color2 [A=255, R=169, G=169, B=169]	1	4					9	9	9	33	33	33	51.169	0	323.31	4313100000	224	27.9245	27.8014	28.4439	27.9654	28.5526	28.5825	28.0013	28.3344
	0.140082	0.0437174	P23381;G3V3Y5;G3V3H8;G3V277;G3V3X0;H0YJP3;G3V456;G3V5U1;G3V227;G3V3P2;G3V423;G3V3S7;G3V5W1;G3V4N8;G3V4C7;G3V2Y7;G3V3R3;G3V2C0;G3V339;G3V313;G3V4S4;G3V2F2	P23381;G3V3Y5;G3V3H8;G3V277	Tryptophan--tRNA ligase, cytoplasmic;T1-TrpRS;T2-TrpRS	WARS	2611	Color2 [A=255, R=169, G=169, B=169]	1	4					10	10	10	39.3	39.3	39.3	53.165	0	119.76	9559600000	118	27.5129	27.4377	27.389	27.4875	27.2943	27.1511	27.1785	27.1236
	0.774993	0.241647	P23396;E9PL09;F2Z2S8;H0YCJ7;E9PPU1;H0YF32;E9PQ96;E9PJH4;E9PK82;H0YEU2;E9PQX2;E9PSF4;H0YES8	P23396;E9PL09;F2Z2S8;H0YCJ7;E9PPU1;H0YF32;E9PQ96;E9PJH4;E9PK82;H0YEU2	40S ribosomal protein S3	RPS3	2612	Color2 [A=255, R=169, G=169, B=169]	1	4					13	13	13	53.1	53.1	53.1	26.688	0	244.99	25376000000	501	27.9939	27.7224	28.3493	27.8385	28.1495	28.3307	28.2048	27.8393
	0.147128	0.103697	P23526	P23526	Adenosylhomocysteinase	AHCY	2616	Color2 [A=255, R=169, G=169, B=169]	1	4					12	12	12	32.6	32.6	32.6	47.716	0	123.7	10242000000	208	28.0728	28.0413	27.995	28.0635	27.2995	27.346	27.843	27.3447
	0.844277	-0.873947	P23634;H0YDG5;H7BZS8;H7BY13;A0A2R8Y4R4;A0A2U3U055;A0A2U3TZI3;Q16720;Q01814	P23634	Plasma membrane calcium-transporting ATPase 4	ATP2B4	2618	Color2 [A=255, R=169, G=169, B=169]	1	4					8	8	7	9	9	8.1	137.92	0	224.17	2109100000	77	24.8638	25.0994	24.95	25.1206	25.1853	25.7377	23.0467	25.5838
	0.235422	-0.12341	P23919;H7C312;G5E9E9;H7C3A4;H7BZ20	P23919;H7C312;G5E9E9;H7C3A4;H7BZ20	Thymidylate kinase	DTYMK	2620	Color2 [A=255, R=169, G=169, B=169]	1	4					6	6	6	26.9	26.9	26.9	23.819	0	9.2884	1006400000	69	24.684	24.5946	24.4614	24.843	25.1888	25.1115	24.947	25.2257
	2.04688	-0.386669	P23921;E9PL69;H0YCY7	P23921;E9PL69	Ribonucleoside-diphosphate reductase large subunit	RRM1	2621	Color2 [A=255, R=169, G=169, B=169]	1	4					19	19	19	36.6	36.6	36.6	90.069	0	280.81	5638900000	270	25.5567	26.0621	25.833	26.0279	25.9257	26.3036	25.7429	26.2113
	1.16819	-1.34837	U3KPS2;P24158	U3KPS2;P24158	Myeloblastin	PRTN3	2622	Color2 [A=255, R=169, G=169, B=169]	1	4					4	4	4	25.6	25.6	25.6	23.611	0	8.6536	3221400000	75	22.621	24.0936	22.5364	24.5954	24.5226	24.9324	24.1667	25.6188
	0.801639	-0.704945	P24534;F2Z2G2;C9JZW3;F8WF65	P24534;F2Z2G2;C9JZW3	Elongation factor 1-beta	EEF1B2	2625	Color2 [A=255, R=169, G=169, B=169]	1	4					4	4	4	31.6	31.6	31.6	24.763	0	166.8	6430700000	141	27.7747	28.9273	27.8763	28.4887	26.6153	27.6317	27.5546	27.5929
	0.30375	0.104834	P24539;Q5QNZ2	P24539;Q5QNZ2	ATP synthase F(0) complex subunit B1, mitochondrial	ATP5F1	2626	Color2 [A=255, R=169, G=169, B=169]	1	4					7	7	7	31.2	31.2	31.2	28.908	0	85.922	2899800000	74	25.8108	25.7702	25.5468	25.5891	25.671	25.1647	25.5408	25.6261
	0.38668	1.53424	P24666;G5E9R5;F2Z2Q9;D3YTI2	P24666;G5E9R5	Low molecular weight phosphotyrosine protein phosphatase	ACP1	2627	Color2 [A=255, R=169, G=169, B=169]	1	4					5	5	5	51.3	51.3	51.3	18.042	0	323.31	1452900000	78	27.0315	22.1536	26.6306	26.4664	23.4883	21.7542	21.4657	22.105
	0.679071	0.16917	P24752;A0A5F9ZHJ7;A0A5F9ZHL1;A0A5F9ZHH9;A0A5F9ZHJ0;A0A5F9ZHL7;H0YEL7;E9PRQ6;A0A5F9ZHD4;A0A5F9ZI66	P24752;A0A5F9ZHJ7;A0A5F9ZHL1;A0A5F9ZHH9;A0A5F9ZHJ0	Acetyl-CoA acetyltransferase, mitochondrial	ACAT1	2628	Color2 [A=255, R=169, G=169, B=169]	1	4					9	9	9	29	29	29	45.199	0	176.88	4146600000	247	27.5903	27.3902	27.3583	27.5784	27.8562	27.5068	27.6371	27.2898
	1.91107	-0.358646	P24928	P24928	DNA-directed RNA polymerase II subunit RPB1	POLR2A	2629	Color2 [A=255, R=169, G=169, B=169]	1	4					22	22	22	19.4	19.4	19.4	217.17	0	73.39	1985600000	173	24.685	24.8707	24.5285	24.7971	24.7081	24.9602	24.3936	25.1216
	5.17717	-3.17521	P25098;E9PRV7;P35626;Q8N433	P25098;E9PRV7	Beta-adrenergic receptor kinase 1	ADRBK1	2630	Color2 [A=255, R=169, G=169, B=169]	1	4					11	11	11	24.4	24.4	24.4	79.573	0	101.24	1617000000	78	21.9943	24.9646	21.8553	25.1854	22.0629	25.2353	22.5169	25.7449
	0.468694	0.0668278	P25205;J3KQ69;A0A499FHX9;Q7Z6P5	P25205;J3KQ69;A0A499FHX9	DNA replication licensing factor MCM3	MCM3	2631	Color2 [A=255, R=169, G=169, B=169]	1	4					34	34	34	52.8	52.8	52.8	90.98	0	323.31	31686000000	714	28.4771	28.4192	28.5439	28.401	28.5501	28.4268	28.2863	28.3431
	1.54568	-0.373757	P25325;B1AH49	P25325;B1AH49	3-mercaptopyruvate sulfurtransferase;Sulfurtransferase	MPST	2632	Color2 [A=255, R=169, G=169, B=169]	1	4					9	9	8	50.5	50.5	48.5	33.178	0	219.83	7464900000	137	27.4101	27.5706	27.1417	28.006	27.2652	27.5743	27.504	27.6651
	0.510966	0.212871	P25398	P25398	40S ribosomal protein S12	RPS12	2633	Color2 [A=255, R=169, G=169, B=169]	1	4					5	5	5	50	50	50	14.515	0	289.77	5559700000	97	27.2898	27.0628	27.0118	26.6264	26.8182	26.5595	27.1918	27.2114
	0.24592	-0.107655	P25685;M0R080;M0R128;A0A1B0GX60;M0R1D6;M0QZD0;M0QYT3;M0QXK0	P25685;M0R080	DnaJ homolog subfamily B member 1	DNAJB1	2635	Color2 [A=255, R=169, G=169, B=169]	1	4					4	4	4	13.2	13.2	13.2	38.044	0	14.727	1417900000	90	24.0416	24.0542	24.1704	24.1565	24.557	24.543	24.1661	24.6121
	1.16567	0.317258	P25705;K7ERX7;K7EK77;K7EJP1;K7EQH4;K7ENJ4;K7ESA0	P25705	ATP synthase subunit alpha, mitochondrial	ATP5A1	2636	Color2 [A=255, R=169, G=169, B=169]	1	4					17	17	17	41.2	41.2	41.2	59.75	0	323.31	52394000000	488	29.2252	28.8776	29.2549	28.9108	29.5662	29.1532	28.9723	28.8079
	0.110461	-0.0290179	P25786;F5GX11;B4DEV8	P25786;F5GX11	Proteasome subunit alpha type-1	PSMA1	2637	Color2 [A=255, R=169, G=169, B=169]	1	4					11	11	11	57.8	57.8	57.8	29.555	0	320.82	9744100000	515	27.469	27.5919	27.3481	27.6521	27.7056	27.623	27.649	27.4207
	0.966448	0.331651	P25788;G3V5N4;G3V4X5;H0YJ03	P25788	Proteasome subunit alpha type-3	PSMA3	2638	Color2 [A=255, R=169, G=169, B=169]	1	4					7	7	5	33.7	33.7	22.7	28.433	0	62.141	6659000000	153	26.9661	26.5412	26.7195	26.0967	26.9231	26.8805	26.6886	26.4522
	0.705481	-0.115332	P26038;V9GZ54	P26038	Moesin	MSN	2640	Color2 [A=255, R=169, G=169, B=169]	1	4					27	27	21	47	47	36.2	67.819	0	323.31	60883000000	620	29.5076	29.3796	29.1928	29.3871	29.196	29.4103	29.1865	29.3673
	1.92346	0.711661	P26196;Q8IV96	P26196	Probable ATP-dependent RNA helicase DDX6	DDX6	2641	Color2 [A=255, R=169, G=169, B=169]	1	4					13	13	13	36.2	36.2	36.2	54.416	0	323.31	6083800000	329	27.7613	27.3565	27.897	27.4163	28.5347	27.5997	28.1098	27.0838
	4.70398	-3.07041	P26358;K7ENW7;K7EMU8;K7ENQ6;K7EJL0	P26358	DNA (cytosine-5)-methyltransferase 1	DNMT1	2642	Color2 [A=255, R=169, G=169, B=169]	1	4					21	21	21	17.6	17.6	17.6	183.16	0	310.03	1177700000	125	23.2313	25.6125	22.3171	25.4351	22.8223	26.0098	22.4798	26.0748
	0.127811	0.100637	P26368;K7ENG2	P26368;K7ENG2	Splicing factor U2AF 65 kDa subunit	U2AF2	2643	Color2 [A=255, R=169, G=169, B=169]	1	4					10	10	10	31.2	31.2	31.2	53.5	0	136.18	4753900000	159	27.4253	27.3041	27.3832	27.2569	26.375	26.7907	27.2274	26.6566
	1.62638	0.424734	P26373;J3QSB4;H3BTH3;H3BUK8;J3KS98	P26373;J3QSB4	60S ribosomal protein L13	RPL13	2644	Color2 [A=255, R=169, G=169, B=169]	1	4					7	7	7	29.4	29.4	29.4	24.261	0	123.5	19192000000	118	28.606	28.0314	28.6958	28.1081	28.9104	28.5193	28.5457	28.4001
	0.444822	0.483421	P26583;D6R9A6	P26583;D6R9A6	High mobility group protein B2	HMGB2	2646	Color2 [A=255, R=169, G=169, B=169]	1	4					10	9	9	45.5	39.7	39.7	24.033	0	318.53	6248900000	165	28.8153	28.3503	28.6956	28.4618	27.5533	27.7207	28.1542	26.752
	0.317814	0.0979953	P26639;D6RCA5;D6R9F8;D6RDJ6;B7ZLP8;A2RTX5;D6RBR8	P26639	Threonine--tRNA ligase, cytoplasmic	TARS	2647	Color2 [A=255, R=169, G=169, B=169]	1	4					28	28	28	42.5	42.5	42.5	83.434	0	323.31	10962000000	358	27.4423	27.3083	27.3591	27.3208	26.9926	26.9638	27.2906	27.0997
	0.0451734	-0.0108652	P26640;A0A140T936;A0A140T954;H0Y426;A2ABF4;A0A0G2JJT9;A0A140T904	P26640;A0A140T936	Valine--tRNA ligase	VARS	2648	Color2 [A=255, R=169, G=169, B=169]	1	4					25	25	25	28.3	28.3	28.3	140.47	0	323.31	20144000000	646	28.3473	28.202	28.2471	28.247	28.4661	28.4539	28.2402	28.4412
	2.40464	0.42054	P26641	P26641	Elongation factor 1-gamma	EEF1G	2649	Color2 [A=255, R=169, G=169, B=169]	1	4					16	16	16	57.7	57.7	57.7	50.118	0	323.31	47719000000	659	29.1205	28.5743	29.1571	28.6868	29.251	28.9754	29.2278	28.8377
	0.796495	-1.469	P27144;F8VS11	P27144;F8VS11	Adenylate kinase 4, mitochondrial	AK4	2651	Color2 [A=255, R=169, G=169, B=169]	1	4					3	3	3	13	13	13	25.268	0	9.9855	830670000	41	22.1026	21.7886	21.9021	24.2383	23.8803	24.6377	22.4248	25.5212
	0.0409359	0.0268078	P27348;E9PG15	P27348;E9PG15	14-3-3 protein theta	YWHAQ	2652	Color2 [A=255, R=169, G=169, B=169]	1	4					14	11	11	49.4	46.1	46.1	27.764	0	323.31	8645800000	261	27.0618	27.0734	27.0583	27.1699	26.4399	26.8051	27.4599	26.8642
	0.411676	-0.224514	X1WI28;P27635;F8W7C6;A0A087WV22;H7C123;B8A6G2;H7C2C5;A6QRI9;Q96L21	X1WI28;P27635;F8W7C6;A0A087WV22	60S ribosomal protein L10	RPL10	2655	Color2 [A=255, R=169, G=169, B=169]	1	4					6	6	6	31	31	31	22.975	0	112.01	9509200000	174	26.8738	27.2392	26.737	27.0597	26.2991	26.5175	26.4283	26.4199
	0.142295	-0.197998	P27694;I3L4R8;I3L2M5;I3L524	P27694	Replication protein A 70 kDa DNA-binding subunit;Replication protein A 70 kDa DNA-binding subunit, N-terminally processed	RPA1	2656	Color2 [A=255, R=169, G=169, B=169]	1	4					11	11	11	35.2	35.2	35.2	68.137	0	88.735	620350000	75	23.5331	23.7709	23.4742	23.6564	23.2928	22.4922	21.725	22.8976
	0.420534	0.187628	P27695;G3V3M6;G3V5Q1;G3V3C7;A0A0C4DGK8;G3V5M0;G3V359;G3V5D9;H7C4A8;G3V3Y6;G3V2D9	P27695;G3V3M6;G3V5Q1;G3V3C7;A0A0C4DGK8;G3V5M0;G3V359	DNA-(apurinic or apyrimidinic site) lyase;DNA-(apurinic or apyrimidinic site) lyase, mitochondrial	APEX1	2657	Color2 [A=255, R=169, G=169, B=169]	1	4					15	15	15	60.4	60.4	60.4	35.554	0	323.31	6851800000	186	26.7888	26.5912	26.7475	26.8812	26.3359	26.2765	26.769	26.1418
	0.208608	0.392725	P27701;E9PJC7	P27701	CD82 antigen	CD82	2658	Color2 [A=255, R=169, G=169, B=169]	1	4					3	3	3	16.5	16.5	16.5	29.625	0	102.41	393900000	40	21.929	22.4602	24.255	22.3819	21.3157	22.1054	23.9442	22.9256
	0.198578	-0.225961	P27797;K7EJB9;K7EL50	P27797	Calreticulin	CALR	2659	Color2 [A=255, R=169, G=169, B=169]	1	4					15	15	15	61.4	61.4	61.4	48.141	0	323.31	42885000000	963	29.5954	29.8619	29.3901	29.7093	28.1646	28.7808	28.9102	28.6122
	1.19379	0.326896	P27824;D6RGY2;D6RFL1;H0Y9Q7;H0Y9H1;D6RDP7;D6RAU8;D6RB85;D6RHJ3;D6RD16;D6RAQ8	P27824	Calnexin	CANX	2660	Color2 [A=255, R=169, G=169, B=169]	1	4					20	20	18	45.9	45.9	43.9	67.567	0	323.31	9325300000	260	27.0909	26.823	27.1428	26.8614	26.7986	26.4586	26.8459	26.4277
	1.20178	0.368786	P28066	P28066	Proteasome subunit alpha type-5	PSMA5	2663	Color2 [A=255, R=169, G=169, B=169]	1	4					5	5	5	30.7	30.7	30.7	26.411	0	323.31	7568800000	206	28.305	28.0215	28.2576	27.8019	27.912	28.007	28.2847	27.4538
	0.16124	-0.269597	P28070	P28070	Proteasome subunit beta type-4	PSMB4	2664	Color2 [A=255, R=169, G=169, B=169]	1	4					5	5	5	25	25	25	29.204	0	25.678	805890000	37	24.3534	24.8502	24.2531	24.1042	22.7888	24.1578	23.1026	22.4641
	1.32104	0.567543	P28074;G8JLC2;G3V3K3;H0YJM8	P28074	Proteasome subunit beta type-5	PSMB5	2666	Color2 [A=255, R=169, G=169, B=169]	1	4					8	8	8	33.8	33.8	33.8	28.48	0	50.516	4363700000	143	27.4006	26.6589	27.7296	26.8721	27.8955	27.2446	27.5996	27.5795
	0.0139458	0.00664473	P28331;B4DJ81;F8WDL5;C9JPQ5	P28331;B4DJ81	NADH-ubiquinone oxidoreductase 75 kDa subunit, mitochondrial	NDUFS1	2667	Color2 [A=255, R=169, G=169, B=169]	1	4					11	11	11	21.9	21.9	21.9	79.467	0	132.78	2484900000	142	25.4744	25.6664	25.5476	25.8878	25.5264	25.2036	25.8081	25.5722
	0.227779	-0.121333	P28482;E9PBK7;H0YDH9	P28482	Mitogen-activated protein kinase 1	MAPK1	2668	Color2 [A=255, R=169, G=169, B=169]	1	4					12	12	9	41.9	41.9	31.9	41.389	0	241.01	2850100000	211	27.1497	27.3553	27.5011	27.0237	27.2435	27.886	27.5692	27.6838
	0.0691708	-0.0348473	P28838;H0Y9Q1;H0Y983	P28838	Cytosol aminopeptidase	LAP3	2669	Color2 [A=255, R=169, G=169, B=169]	1	4					10	10	10	24.5	24.5	24.5	56.166	0	66.769	2511900000	158	24.7022	24.487	24.6667	24.7627	25.0789	25.1274	24.8941	25.1041
	0.333573	0.383357	P28908	P28908	Tumor necrosis factor receptor superfamily member 8	TNFRSF8	2671	Color2 [A=255, R=169, G=169, B=169]	1	4					4	4	4	12.3	12.3	12.3	63.747	0	47.426	136690000	46	23.7285	22.1122	23.9985	22.9912	23.748	23.8347	22.6811	23.6844
	0.378775	-0.141684	Q5VZU9;P29144;A0A494C0U1;A0A494C1B8;A0A494C0X4;A0A494C1S4;A0A494C0A3;A0A494C1S6	Q5VZU9;P29144;A0A494C0U1;A0A494C1B8	Tripeptidyl-peptidase 2	TPP2	2673	Color2 [A=255, R=169, G=169, B=169]	1	4					25	25	25	29.2	29.2	29.2	139.76	0	323.31	8364300000	417	26.5958	26.8901	26.6678	26.7834	26.3019	26.374	26.3109	26.3955
	0.532121	-0.209285	P29350;F5H0N8;F5H5H9;F5GY79;F5H1Z8;F5H1V7;F5H4Z1;F5GXD4;U3KQS1	P29350	Tyrosine-protein phosphatase non-receptor type 6	PTPN6	2674	Color2 [A=255, R=169, G=169, B=169]	1	4					11	11	11	29.1	29.1	29.1	67.56	0	323.31	5056800000	263	27.9234	27.6162	27.7794	28.0764	27.3955	28.0733	27.9928	28.1623
	0.628314	0.22797	P29372;A2IDA3	P29372;A2IDA3	DNA-3-methyladenine glycosylase	MPG	2676	Color2 [A=255, R=169, G=169, B=169]	1	4					5	5	5	30.2	30.2	30.2	32.868	0	63.182	1334500000	111	24.5432	24.1147	24.3514	24.2745	24.8297	24.4533	24.7687	24.7385
	1.22373	-0.256983	P29401;A0A0B4J1R6;E9PFF2;F8W888	P29401;A0A0B4J1R6	Transketolase	TKT	2679	Color2 [A=255, R=169, G=169, B=169]	1	4					21	21	21	56.3	56.3	56.3	67.877	0	323.31	23707000000	503	29.429	29.5798	29.6486	29.8686	29.4401	29.7714	29.6772	30.003
	0.0870781	-0.0448856	P29590;H3BT57;H3BT29;H3BVD2;H3BUJ5	P29590;H3BT57	Protein PML	PML	2681	Color2 [A=255, R=169, G=169, B=169]	1	4					12	12	12	22.9	22.9	22.9	97.55	0	212.18	2465100000	242	24.8093	24.7786	24.4089	24.7481	25.2075	24.9039	24.4971	24.6717
	0.300693	-0.192631	P30041	P30041	Peroxiredoxin-6	PRDX6	2684	Color2 [A=255, R=169, G=169, B=169]	1	4					14	14	14	60.7	60.7	60.7	25.035	0	177.14	15733000000	443	27.5405	28	27.7506	28.0122	26.9773	27.3556	27.5349	27.2061
	0.0188939	0.00601196	P30044	P30044	Peroxiredoxin-5, mitochondrial	PRDX5	2685	Color2 [A=255, R=169, G=169, B=169]	1	4					5	5	5	36	36	36	22.086	0	25.924	2562600000	71	25.2262	25.1547	25.0148	25.1002	24.9409	24.8639	25.2078	25.2468
	0.115895	-0.0516772	P30048	P30048	Thioredoxin-dependent peroxide reductase, mitochondrial	PRDX3	2687	Color2 [A=255, R=169, G=169, B=169]	1	4					5	5	5	40.2	40.2	40.2	27.692	0	316.49	5203400000	396	26.1543	26.1672	26.2732	26.2115	25.6776	26.1401	25.9712	25.7641
	0.0398445	0.0274639	P30049	P30049	ATP synthase subunit delta, mitochondrial	ATP5D	2688	Color2 [A=255, R=169, G=169, B=169]	1	4					2	2	2	13.7	13.7	13.7	17.49	0	199.13	1952700000	39	27.9686	27.581	27.9959	27.6647	27.6559	27.6808	26.9757	27.5598
	0.889911	-3.17271	P30050	P30050	60S ribosomal protein L12	RPL12	2689	Color2 [A=255, R=169, G=169, B=169]	1	4					4	4	4	30.9	30.9	30.9	17.818	0	235.38	17504000000	143	29.3205	29.0981	22.4643	28.9953	28.1446	28.8008	22.6742	28.4002
	0.142848	-0.103648	P30085;A0A494BXC7;Q5T0D2	P30085;A0A494BXC7	UMP-CMP kinase	CMPK1	2691	Color2 [A=255, R=169, G=169, B=169]	1	4					4	4	4	25.5	25.5	25.5	22.222	0	80.12	1894200000	86	26.4499	26.0867	26.4506	26.1319	25.2898	26.1606	25.9668	26.1925
	0.85842	-0.294317	P30086	P30086	Phosphatidylethanolamine-binding protein 1;Hippocampal cholinergic neurostimulating peptide	PEBP1	2692	Color2 [A=255, R=169, G=169, B=169]	1	4					10	10	10	69.5	69.5	69.5	21.057	0	226.91	17140000000	244	27.6933	28.1931	27.6409	27.9969	27.3188	27.5276	27.5614	27.6742
	0.526016	-0.186491	P30101	P30101	Protein disulfide-isomerase A3	PDIA3	2693	Color2 [A=255, R=169, G=169, B=169]	1	4					19	19	15	44.2	44.2	37	56.782	0	323.31	38672000000	464	28.4261	28.7736	28.4652	28.7816	28.1289	28.2022	28.3695	28.3784
	0.613351	-0.19204	P30153;B3KQV6;C9J9C1;E9PH38	P30153;B3KQV6	Serine/threonine-protein phosphatase 2A 65 kDa regulatory subunit A alpha isoform	PPP2R1A	2694	Color2 [A=255, R=169, G=169, B=169]	1	4					16	16	12	44.8	44.8	33.8	65.308	0	323.31	10210000000	311	26.8882	27.0059	26.8627	26.9364	26.2887	26.8297	26.7407	26.7764
	0.380545	0.953829	P30154;H0YDG7	P30154	Serine/threonine-protein phosphatase 2A 65 kDa regulatory subunit A beta isoform	PPP2R1B	2695	Color2 [A=255, R=169, G=169, B=169]	1	4					11	7	7	26.1	15.3	15.3	66.213	0	30.091	418580000	51	22.5835	24.9074	25.0434	21.1126	25.0644	22.1678	22.4087	23.097
	0.207156	-0.141848	P30419;Q5VUC6;O60551;K7EN82;B7Z8J4	P30419	Glycylpeptide N-tetradecanoyltransferase 1	NMT1	2697	Color2 [A=255, R=169, G=169, B=169]	1	4					9	9	9	20.2	20.2	20.2	56.806	0	56.187	2018200000	118	25.2206	25.3707	25.2652	25.4356	24.3596	24.7366	25.2415	25.1114
	0.526982	-0.176044	P30520;G3V5D8;G3V232;Q8N142	P30520	Adenylosuccinate synthetase isozyme 2	ADSS	2698	Color2 [A=255, R=169, G=169, B=169]	1	4					12	12	12	33.1	33.1	33.1	50.097	0	235.6	5448500000	349	27.5603	28.0739	27.9565	27.9465	27.955	28.3105	28.2076	28.0526
	0.952561	0.487936	P30533;A0A3B3IRQ7	P30533;A0A3B3IRQ7	Alpha-2-macroglobulin receptor-associated protein	LRPAP1	2699	Color2 [A=255, R=169, G=169, B=169]	1	4					6	6	6	22.7	22.7	22.7	41.465	0	136.13	350680000	71	23.7801	23.0775	24.3178	23.0843	23.8387	23.6853	23.8708	24.0086
	0.143479	0.314966	P30740	P30740	Leukocyte elastase inhibitor	SERPINB1	2701	Color2 [A=255, R=169, G=169, B=169]	1	4					5	5	5	19	19	19	42.741	0	149.36	363640000	75	22.1236	24.6713	25.4002	24.2127	24.619	24.1858	25.3341	23.1473
	0.955824	-0.684504	P30837;A0A0U1RQK9	P30837	Aldehyde dehydrogenase X, mitochondrial	ALDH1B1	2703	Color2 [A=255, R=169, G=169, B=169]	1	4					8	8	8	25.9	25.9	25.9	57.206	0	75.869	931450000	108	24.8275	25.2763	25.1393	25.7663	23.6899	24.8662	24.5959	25.0818
	0.153665	0.0492096	P31040;D6RFM5;A0A087X1I3;A0A494C1T6;H0Y8X1	P31040;D6RFM5;A0A087X1I3	Succinate dehydrogenase [ubiquinone] flavoprotein subunit, mitochondrial	SDHA	2704	Color2 [A=255, R=169, G=169, B=169]	1	4					17	17	17	36.3	36.3	36.3	72.691	0	273.84	3321700000	170	24.916	24.9448	25.1305	25.2613	25.3853	25.1133	25.0551	24.9706
	0.224242	0.129847	P31146;H3BRY3;H3BTU6;H3BRJ0;H3BNA2;H3BU76;H3BSL1	P31146;H3BRY3	Coronin-1A;Coronin	CORO1A	2705	Color2 [A=255, R=169, G=169, B=169]	1	4					17	17	17	31.7	31.7	31.7	51.026	0	323.31	54106000000	428	29.0066	28.9154	29.0097	28.8281	29.6166	28.9515	29.2043	29.6228
	0.436735	0.655905	P31150;G5E9U5	P31150	Rab GDP dissociation inhibitor alpha	GDI1	2706	Color2 [A=255, R=169, G=169, B=169]	1	4					8	4	4	22.1	11.4	11.4	50.582	0	50.736	266650000	54	21.8783	21.5341	22.5621	22.6299	23.9961	22.113	23.9584	23.4942
	0.0156582	-0.0121665	P31153	P31153	S-adenosylmethionine synthase isoform type-2	MAT2A	2707	Color2 [A=255, R=169, G=169, B=169]	1	4					6	6	6	27.3	27.3	27.3	43.66	0	23.419	3582400000	79	26.3336	26.5128	26.244	26.0166	25.7464	26.536	26.8675	26.1749
	0.460103	0.252151	P31350;A0A286YFD6;C9JXC1;A0A0C4DGZ6;H0YAV1;Q7LG56	P31350;A0A286YFD6;C9JXC1	Ribonucleoside-diphosphate reductase subunit M2	RRM2	2708	Color2 [A=255, R=169, G=169, B=169]	1	4					10	10	10	40.6	40.6	40.6	44.877	0	264.42	1438500000	159	25.8512	25.4349	25.7012	25.1136	24.7934	25.2284	25.5603	25.1206
	0.425519	0.25674	P31689	P31689	DnaJ homolog subfamily A member 1	DNAJA1	2709	Color2 [A=255, R=169, G=169, B=169]	1	4					14	14	14	63	63	63	44.868	0	314.14	9211500000	325	27.9139	27.991	27.9335	27.2352	27.3087	27.6368	27.6971	26.9633
	0.891716	0.400053	P31749;G3V2I6	P31749	RAC-alpha serine/threonine-protein kinase	AKT1	2710	Color2 [A=255, R=169, G=169, B=169]	1	4					5	5	4	14	14	11.9	55.686	0	4.4956	178350000	23	23.0464	22.564	22.931	22.6706	22.6381	21.956	22.3585	22.1831
	0.317895	0.0709686	P31930	P31930	Cytochrome b-c1 complex subunit 1, mitochondrial	UQCRC1	2711	Color2 [A=255, R=169, G=169, B=169]	1	4					16	16	16	45.8	45.8	45.8	52.645	0	323.31	17916000000	416	29.4517	29.3144	29.4628	29.6078	29.7571	29.5005	29.4952	29.4602
	0.823065	-1.14578	P31937;H7BZL2	P31937;H7BZL2	3-hydroxyisobutyrate dehydrogenase, mitochondrial	HIBADH	2712	Color2 [A=255, R=169, G=169, B=169]	1	4					2	2	2	9.5	9.5	9.5	35.329	0	19.73	356430000	40	21.8512	24.9446	21.875	21.8807	22.1879	22.3981	21.4143	22.6881
	0.115051	0.0461049	P31939;H7C1S2;C9JLK0;F8WEF0	P31939	Bifunctional purine biosynthesis protein PURH;Phosphoribosylaminoimidazolecarboxamide formyltransferase;IMP cyclohydrolase	ATIC	2713	Color2 [A=255, R=169, G=169, B=169]	1	4					19	19	19	49.2	49.2	49.2	64.615	0	323.31	11842000000	386	27.0751	27.1155	26.9053	27.1619	26.8671	26.8805	27.0454	26.5506
	0.734247	-0.117778	P31942	P31942	Heterogeneous nuclear ribonucleoprotein H3	HNRNPH3	2714	Color2 [A=255, R=169, G=169, B=169]	1	4					10	10	10	43.9	43.9	43.9	36.926	0	323.31	12807000000	163	27.449	27.3677	27.4681	27.668	27.4662	27.5039	27.372	27.6869
	0.390838	0.326434	P31946;Q4VY20;Q4VY19;A0A0J9YWE8;A0A0J9YWZ2	P31946	14-3-3 protein beta/alpha;14-3-3 protein beta/alpha, N-terminally processed	YWHAB	2715	Color2 [A=255, R=169, G=169, B=169]	1	4					12	7	7	52.4	38.6	38.6	28.082	0	323.31	27114000000	283	31.5557	31.2608	31.5359	30.9675	30.2079	30.4872	31.3161	30.5945
	0.285253	0.0973907	P31948;F5H783;F5GXD8;H0YGI8	P31948;F5H783	Stress-induced-phosphoprotein 1	STIP1	2716	Color2 [A=255, R=169, G=169, B=169]	1	4					21	21	21	35.9	35.9	35.9	62.639	0	313.98	10971000000	263	27.4526	27.2511	27.1657	27.3085	27.283	26.7996	27.1814	27.334
	0.444192	-1.03532	P32121;K7ENA6;I3L412;K7EL17;Q68DZ5	P32121;K7ENA6;I3L412	Beta-arrestin-2	ARRB2	2720	Color2 [A=255, R=169, G=169, B=169]	1	4					5	5	5	26.2	26.2	26.2	46.105	0	105.73	395540000	48	24.7376	25.4711	24.8966	25.116	22.1808	22.5376	21.8643	24.6958
	0.403869	-0.110362	P32322;J3QKT4;J3KQ22;E2QRB3;J3QL24;J3QR88;J3QLK9;J3QL23;J3QL32;J3KTA8;J3QKT3;J3QRZ0	P32322;J3QKT4;J3KQ22;E2QRB3;J3QL24	Pyrroline-5-carboxylate reductase 1, mitochondrial;Pyrroline-5-carboxylate reductase	PYCR1	2722	Color2 [A=255, R=169, G=169, B=169]	1	4					5	5	4	25.7	25.7	21.6	33.36	0	72.708	546200000	70	23.933	24.1551	24.1059	24.3409	24.2708	24.3542	24.4474	24.3484
	0.367353	0.233905	P32456;P32455	P32456	Interferon-induced guanylate-binding protein 2	GBP2	2723	Color2 [A=255, R=169, G=169, B=169]	1	4					3	2	2	7.1	5.8	5.8	67.208	0	45.393	175620000	18	21.5219	22.3273	22.3357	21.4214	22.2795	21.9864	22.3673	21.8336
	2.40637	-0.444495	P32780;F5H0Y9;E9PM51	P32780;F5H0Y9;E9PM51	General transcription factor IIH subunit 1	GTF2H1	2724	Color2 [A=255, R=169, G=169, B=169]	1	4					2	2	2	5.3	5.3	5.3	62.031	0	90.274	71902000	52	22.0117	22.3666	21.982	22.3757	22.1767	22.4499	21.7227	22.479
	0.855664	0.37453	P32929	P32929	Cystathionine gamma-lyase	CTH	2725	Color2 [A=255, R=169, G=169, B=169]	1	4					6	6	6	23.5	23.5	23.5	44.508	0	27.643	814040000	84	25.0262	24.5406	24.7293	25.0187	24.7916	24.001	24.9263	24.4149
	0.508038	0.684301	P32942;K7ERN2;K7EMH0;K7EQC7;K7ERF0	P32942;K7ERN2	Intercellular adhesion molecule 3	ICAM3	2726	Color2 [A=255, R=169, G=169, B=169]	1	4					7	7	7	16.5	16.5	16.5	59.54	0	28.755	848250000	68	23.6527	21.4331	23.4416	23.3892	24.1264	24.3116	23.6264	22.9761
	0.716539	0.217455	P32969;E7ESE0;D6RAN4;A0A2R8Y5Y7;H0Y9V9;H0Y9R4	P32969;E7ESE0;D6RAN4;A0A2R8Y5Y7;H0Y9V9	60S ribosomal protein L9	RPL9	2727	Color2 [A=255, R=169, G=169, B=169]	1	4					8	8	8	51.6	51.6	51.6	21.863	0	306.86	11870000000	385	27.9261	28.0578	27.9965	27.6994	27.965	27.7349	27.8301	27.3558
	0.549199	0.243472	P33176;A0A0G2JMZ6;O60282;J3KNA1;Q12840	P33176	Kinesin-1 heavy chain	KIF5B	2728	Color2 [A=255, R=169, G=169, B=169]	1	4					18	18	18	27.8	27.8	27.8	109.68	0	323.31	1163300000	163	25.9891	25.7849	26.2627	26.2325	26.2801	25.9651	25.8264	25.4019
	0.192095	-0.140006	P33981;D6RF82;D6REX1;D6RIC6	P33981	Dual specificity protein kinase TTK	TTK	2730	Color2 [A=255, R=169, G=169, B=169]	1	4					6	6	6	13.3	13.3	13.3	97.071	0	14.451	117610000	60	22.9126	22.9645	23.2799	22.5943	22.7843	22.9077	22.0098	23.0803
	0.53186	-0.133732	P33992;B1AHB1;B1AHB2;B1AHA9	P33992;B1AHB1	DNA replication licensing factor MCM5;DNA helicase	MCM5	2731	Color2 [A=255, R=169, G=169, B=169]	1	4					27	27	27	39.4	39.4	39.4	82.285	0	323.31	18587000000	561	28.3393	28.3501	28.3992	28.2894	28.4459	28.5392	28.0332	28.5738
	0.528697	0.0803599	P33993;C9J8M6	P33993	DNA replication licensing factor MCM7	MCM7	2732	Color2 [A=255, R=169, G=169, B=169]	1	4					29	29	29	49.1	49.1	49.1	81.307	0	323.31	20576000000	521	27.6907	27.5252	27.8286	27.8119	27.8079	27.6869	27.6815	27.6632
	0.156413	0.031673	P34897;H0YIZ0;G3V2Y4;G3V5L0;G3V4W5;G3V540;G3V2W0;G3V241;G3V3Y8;G3V4T0;G3V4X0;G3V2E4;G3V2D2;G3V2Y1;G3V3C6	P34897;H0YIZ0;G3V2Y4	Serine hydroxymethyltransferase, mitochondrial;Serine hydroxymethyltransferase	SHMT2	2736	Color2 [A=255, R=169, G=169, B=169]	1	4					22	22	21	59.7	59.7	56.9	55.992	0	323.31	30538000000	418	27.8599	27.942	27.9582	28.0731	28.1167	27.9031	27.9184	27.8084
	0.557827	0.203788	P34932;A0A087WYC1;A0A087WTS8	P34932;A0A087WYC1;A0A087WTS8	Heat shock 70 kDa protein 4	HSPA4	2739	Color2 [A=255, R=169, G=169, B=169]	1	4					22	21	21	38.7	37	37	94.33	0	323.31	3570600000	265	25.5697	25.1962	25.3029	25.0867	24.8294	25.0436	25.2823	24.8426
	0.35747	0.270471	P35232;C9JW96;C9JZ20;E7ESE2;E9PCW0;D6RBK0	P35232;C9JW96;C9JZ20;E7ESE2;E9PCW0	Prohibitin	PHB	2741	Color2 [A=255, R=169, G=169, B=169]	1	4					12	12	12	51.5	51.5	51.5	29.804	0	216.59	13189000000	373	27.6636	27.3432	27.4379	27.2533	26.5629	26.8803	27.2519	26.3576
	0.994513	-2.02605	P35244;B5MC59	P35244;B5MC59	Replication protein A 14 kDa subunit	RPA3	2742	Color2 [A=255, R=169, G=169, B=169]	1	4					4	4	4	49.6	49.6	49.6	13.569	0	107.42	2517800000	77	21.6767	25.8687	25.6408	25.9401	22.4564	25.7013	25.6504	26.0185
	0.377879	-0.136012	P35251;H0Y8U4;H0Y9P8;A0A1W2PP02	P35251	Replication factor C subunit 1	RFC1	2743	Color2 [A=255, R=169, G=169, B=169]	1	4					10	10	10	11.8	11.8	11.8	128.25	0	64.15	224230000	68	22.3409	22.8387	22.6193	22.6496	22.3647	22.4567	22.2729	22.1968
	1.18558	0.582261	P35269;M0QXD6;M0R0R9;M0R0Z3	P35269;M0QXD6;M0R0R9	General transcription factor IIF subunit 1	GTF2F1	2744	Color2 [A=255, R=169, G=169, B=169]	1	4					8	8	8	27.5	27.5	27.5	58.24	0	205.22	2583400000	126	25.7865	25.1263	26.0211	25.3	26.5473	25.7492	26.1633	26.0138
	0.380916	0.450968	P35270	P35270	Sepiapterin reductase	SPR	2745	Color2 [A=255, R=169, G=169, B=169]	1	4					4	4	4	23.8	23.8	23.8	28.048	0	8.7743	451800000	42	23.7795	22.0754	21.8542	23.1798	23.5546	22.1745	22.5023	22.4571
	0.181621	0.0684557	P35573	P35573	Glycogen debranching enzyme;4-alpha-glucanotransferase;Amylo-alpha-1,6-glucosidase	AGL	2749	Color2 [A=255, R=169, G=169, B=169]	1	4					12	12	12	13.7	13.7	13.7	174.76	0	202.98	1370500000	166	24.6146	24.4702	24.7962	24.5075	24.9861	24.9369	24.6736	24.8821
	2.08841	-0.517498	P35579;Q5BKV1;A0A0C4DFM8;B1AH99;P12883;P13535;Q9UKX3;Q9Y623;P13533;P12882	P35579	Myosin-9	MYH9	2750	Color2 [A=255, R=169, G=169, B=169]	1	4					84	84	68	48.3	48.3	40.5	226.53	0	323.31	61235000000	1408	28.8943	29.4004	29.0653	29.441	28.5489	29.1561	28.6654	29.2464
	0.236938	0.11155	P35580	P35580	Myosin-10	MYH10	2751	Color2 [A=255, R=169, G=169, B=169]	1	4					23	13	13	15.2	9	9	229	0	160.54	322180000	80	23.1483	22.9849	22.7569	23.1067	23.3399	22.8859	22.7336	22.555
	2.47437	0.368791	P35606;D6RBT6;H0YAC7;H0Y938;D6RBZ7;D6RCL6;D6RBG7;D6R997	P35606	Coatomer subunit beta	COPB2	2752	Color2 [A=255, R=169, G=169, B=169]	1	4					19	19	19	32	32	32	102.49	0	323.31	7216600000	288	27.7641	27.4617	27.7745	27.537	27.6765	27.3748	27.8397	27.2062
	0.825471	1.29273	P35610;B1APM4	P35610;B1APM4	Sterol O-acyltransferase 1	SOAT1	2753	Color2 [A=255, R=169, G=169, B=169]	1	4					2	2	2	4.9	4.9	4.9	64.734	0	57.017	276570000	41	22.8589	21.5643	24.1764	21.642	24.3404	24.4089	24.5828	23.1724
	1.12258	0.526763	P35613;A0A087WUV8;A0A087X2B5;I3L192	P35613;A0A087WUV8;A0A087X2B5;I3L192	Basigin	BSG	2754	Color2 [A=255, R=169, G=169, B=169]	1	4					5	5	3	23.9	23.9	17.4	42.2	0	323.31	13477000000	190	29.8353	29.232	30.1187	29.8256	30.5079	30.0072	30.585	29.8751
	0.453996	-1.19486	P35637;H3BPE7	P35637;H3BPE7	RNA-binding protein FUS	FUS	2755	Color2 [A=255, R=169, G=169, B=169]	1	4					7	7	6	20.5	20.5	20.5	53.425	0	237.06	1591000000	75	26.7456	27.0614	27.5383	26.8948	22.4885	26.0431	26.3074	27.86
	0.728732	0.285432	P35813;E9PJN3;E9PKB5;E9PL75	P35813;E9PJN3;E9PKB5	Protein phosphatase 1A	PPM1A	2758	Color2 [A=255, R=169, G=169, B=169]	1	4					6	6	5	21.7	21.7	19.1	42.447	0	174.8	1763700000	93	25.0193	24.4336	25.0023	24.5703	25.2071	24.9216	25.0992	25.2607
	0.504817	0.15865	P35998;C9JLS9	P35998	26S protease regulatory subunit 7	PSMC2	2759	Color2 [A=255, R=169, G=169, B=169]	1	4					18	18	18	52	52	52	48.633	0	243.64	6454300000	262	26.0888	25.6641	26.1762	25.8669	26.2812	26.1801	26.0199	26.2205
	1.2352	-1.41089	P36507;G5E9C7;A0A1B0GUL7;M0R1B6	P36507;G5E9C7	Dual specificity mitogen-activated protein kinase kinase 2	MAP2K2	2762	Color2 [A=255, R=169, G=169, B=169]	1	4					9	9	7	40.2	40.2	31.8	44.424	0	159.23	1142800000	96	24.495	24.9349	24.4076	25.0256	22.2362	24.4416	22.635	25.0153
	0.363552	-0.33847	P36543;C9J8H1	P36543;C9J8H1	V-type proton ATPase subunit E 1	ATP6V1E1	2764	Color2 [A=255, R=169, G=169, B=169]	1	4					3	3	3	20.8	20.8	20.8	26.145	0	23.5	268560000	41	22.4793	22.9068	23.0587	22.7375	21.2588	22.238	22.4076	22.676
	1.17715	-0.290088	P36551;D6RER6	P36551	Oxygen-dependent coproporphyrinogen-III oxidase, mitochondrial	CPOX	2765	Color2 [A=255, R=169, G=169, B=169]	1	4					10	10	10	30.4	30.4	30.4	50.151	0	62.109	1041000000	102	24.1558	24.3469	24.2293	24.5942	24.2975	24.2923	24.2332	24.8428
	0.274771	-0.0846601	P36578;H3BM89;H3BU31;H3BTP7	P36578;H3BM89	60S ribosomal protein L4	RPL4	2766	Color2 [A=255, R=169, G=169, B=169]	1	4					13	13	13	31.6	31.6	31.6	47.697	0	323.31	34072000000	250	28.5787	28.4961	28.7671	28.4888	28.5947	28.8191	28.3998	28.8749
	0.705137	0.375605	P36915;A0A140T8Y2;A2AB27	P36915;A0A140T8Y2	Guanine nucleotide-binding protein-like 1	GNL1	2768	Color2 [A=255, R=169, G=169, B=169]	1	4					8	8	8	17	17	17	68.66	0	34.331	1078200000	104	24.3357	24.0576	24.6759	24.0552	24.5522	24.8138	25.2159	24.3507
	1.2309	2.09004	P36957;Q86SW4;H0YJF9;G3V5M3;G3V3F0	P36957	Dihydrolipoyllysine-residue succinyltransferase component of 2-oxoglutarate dehydrogenase complex, mitochondrial	DLST	2770	Color2 [A=255, R=169, G=169, B=169]	1	4					5	5	5	14.3	14.3	14.3	48.755	0	79.486	1022500000	82	24.9296	24.6228	25.3222	21.7303	25.3464	21.5344	25.4486	24.799
	0.968071	-0.230359	P37198;M0QXN5	P37198;M0QXN5	Nuclear pore glycoprotein p62	NUP62	2771	Color2 [A=255, R=169, G=169, B=169]	1	4					5	5	5	17	17	17	53.254	0	59.465	1261800000	79	24.1736	24.4633	24.0906	24.6981	24.2489	24.2508	24.4662	24.4884
	0.167441	-0.0539174	P37802;X6RJP6;C9J5W6;Q9UI15	P37802;X6RJP6	Transgelin-2	TAGLN2	2773	Color2 [A=255, R=169, G=169, B=169]	1	4					10	10	10	59.8	59.8	59.8	22.391	0	323.31	5521400000	206	26.3611	26.3882	26.2917	26.6381	26.3392	26.2526	26.1604	26.0892
	0.406222	-1.0526	P37837;F2Z393;E9PM01;E9PKI8	P37837;F2Z393	Transaldolase	TALDO1	2774	Color2 [A=255, R=169, G=169, B=169]	1	4					9	9	9	25.5	25.5	25.5	37.54	0	60.234	5069300000	91	26.21	26.2551	26.5428	26.1692	21.9213	26.5678	26.6283	26.5206
	1.34927	0.257554	P38117;M0QY67	P38117	Electron transfer flavoprotein subunit beta	ETFB	2775	Color2 [A=255, R=169, G=169, B=169]	1	4					9	9	9	34.5	34.5	34.5	27.843	0	196.36	1834800000	74	25.6744	25.1019	25.5265	25.4053	25.2906	25.1869	25.4724	25.2395
	1.64497	0.454838	P38159;H0Y6E7;H3BT71;H3BUY5;H3BR27;H3BNC1;O75526;Q8N7X1	P38159;H0Y6E7;H3BT71;H3BUY5	RNA-binding motif protein, X chromosome;RNA-binding motif protein, X chromosome, N-terminally processed	RBMX	2776	Color2 [A=255, R=169, G=169, B=169]	1	4					12	12	3	33.5	33.5	7.4	42.331	0	289.09	6931100000	648	27.6344	27.6215	27.9014	27.5088	28.0638	27.0722	27.9004	27.4781
	0.0574612	-0.050252	P38606;C9JVW8;C9JA17	P38606	V-type proton ATPase catalytic subunit A	ATP6V1A	2778	Color2 [A=255, R=169, G=169, B=169]	1	4					16	16	16	41.8	41.8	41.8	68.303	0	323.31	2944100000	159	25.5452	26.1395	25.6785	25.8041	25.5426	24.8346	25.1302	25.3193
	0.815566	0.137192	P38646;A0A3B3ITI4;D6RJI2;H0YBG6;D6RA73;H0Y8S0;A0A3B3ITN1	P38646	Stress-70 protein, mitochondrial	HSPA9	2779	Color2 [A=255, R=169, G=169, B=169]	1	4					19	19	19	38.3	38.3	38.3	73.68	0	323.31	19712000000	406	28.4624	28.2226	28.383	28.4192	28.2517	28.2634	28.5854	28.2286
	0.919619	0.155426	P38919;I3L3H2	P38919;I3L3H2	Eukaryotic initiation factor 4A-III;Eukaryotic initiation factor 4A-III, N-terminally processed	EIF4A3	2780	Color2 [A=255, R=169, G=169, B=169]	1	4					16	15	15	51.8	47.9	47.9	46.871	0	129.52	13355000000	207	27.312	27.1151	27.1923	27.1974	27.1794	27.2102	27.3482	26.8875
	0.794157	2.04238	P39019;M0R2L9;M0QYF7;M0R140;A0A075B6E2	P39019;M0R2L9;M0QYF7;M0R140	40S ribosomal protein S19	RPS19	2782	Color2 [A=255, R=169, G=169, B=169]	1	4					7	7	7	42.8	42.8	42.8	16.06	0	11.294	5518800000	62	26.6542	22.0267	26.5232	26.7535	26.076	22.2355	26.2009	26.269
	0.0164598	0.018703	P39023;H7C422;G5E9G0;B5MCW2;H7C3M2;F8WCR1	P39023;H7C422;G5E9G0;B5MCW2;H7C3M2	60S ribosomal protein L3	RPL3	2783	Color2 [A=255, R=169, G=169, B=169]	1	4					14	14	13	37.7	37.7	35	46.108	0	101.3	17307000000	241	28.0239	28.4215	27.9956	27.7718	26.952	27.3151	27.7084	27.0967
	0.412106	-0.17056	P39748;I3L3E9	P39748;I3L3E9	Flap endonuclease 1	FEN1	2784	Color2 [A=255, R=169, G=169, B=169]	1	4					12	12	8	42.1	42.1	27.6	42.592	0	323.31	15532000000	266	28.0177	28.2852	28.1726	28.2905	27.5345	27.9037	27.9021	27.8298
	0.465478	-0.431579	P40121;B8ZZL6;E7ENU9;H7C0X8	P40121;B8ZZL6;E7ENU9	Macrophage-capping protein	CAPG	2785	Color2 [A=255, R=169, G=169, B=169]	1	4					5	5	5	23.9	23.9	23.9	38.498	0	38.919	1731400000	119	24.5066	24.9406	23.9738	24.4938	25.2404	25.4834	23.7795	24.3088
	0.524607	0.415179	P40222	P40222	Alpha-taxilin	TXLNA	2786	Color2 [A=255, R=169, G=169, B=169]	1	4					6	6	6	18.7	18.7	18.7	61.89	0	323.31	759430000	61	24.6169	23.4694	24.4083	23.3978	24.3842	24.7203	24.4845	24.6458
	0.119632	0.072526	P40227;Q92526;J3KRI6	P40227	T-complex protein 1 subunit zeta	CCT6A	2787	Color2 [A=255, R=169, G=169, B=169]	1	4					17	17	17	42.9	42.9	42.9	58.024	0	323.31	17192000000	404	28.9113	28.8263	29.0047	29.0422	29.0131	28.8146	28.3391	28.295
	0.760311	-0.25614	P40763;G8JLH9;K7EP08	P40763;G8JLH9	Signal transducer and activator of transcription 3;Signal transducer and activator of transcription	STAT3	2789	Color2 [A=255, R=169, G=169, B=169]	1	4					15	15	15	30.6	30.6	30.6	88.067	0	323.31	3779400000	213	25.2183	25.4206	25.4208	25.4692	25.022	25.3834	25.5085	25.921
	0.262642	-0.393294	P40925;A0A5K1VW95;B9A041;C9JF79;B8ZZ51;C9JLV6	P40925;A0A5K1VW95;B9A041;C9JF79;B8ZZ51	Malate dehydrogenase, cytoplasmic;Malate dehydrogenase	MDH1	2791	Color2 [A=255, R=169, G=169, B=169]	1	4					8	8	4	33.2	33.2	18	36.426	0	118.55	2763500000	127	25.8888	25.9238	25.9527	26.4833	23.8591	24.8937	25.0763	25.0493
	0.336685	-0.194993	P40926;G3XAL0	P40926;G3XAL0	Malate dehydrogenase, mitochondrial;Malate dehydrogenase	MDH2	2792	Color2 [A=255, R=169, G=169, B=169]	1	4					13	13	13	51.8	51.8	51.8	35.503	0	127.19	11341000000	188	26.4733	26.6118	26.8635	26.8886	25.9292	26.1617	26.3228	26.7068
	1.60287	-0.614124	P40937;F5H304;C9JH72;F5H0U6;F5H5S0	P40937	Replication factor C subunit 5	RFC5	2793	Color2 [A=255, R=169, G=169, B=169]	1	4					8	8	8	39.4	39.4	39.4	38.496	0	286.42	1769700000	174	24.9113	25.6024	24.948	25.6627	24.3766	24.9736	24.8474	25.3011
	0.853493	-0.147916	P40938;A0A087X270	P40938	Replication factor C subunit 3	RFC3	2794	Color2 [A=255, R=169, G=169, B=169]	1	4					11	11	11	41.3	41.3	41.3	40.556	0	323.31	3839400000	178	27.529	27.7823	27.5382	27.5171	27.2749	27.5811	27.5465	27.5997
	0.304618	-0.176537	P41091;Q2VIR3;H7BZU1	P41091;Q2VIR3	Eukaryotic translation initiation factor 2 subunit 3;Putative eukaryotic translation initiation factor 2 subunit 3-like protein	EIF2S3;EIF2S3L	2795	Color2 [A=255, R=169, G=169, B=169]	1	4					10	10	10	31.1	31.1	31.1	51.109	0	73.705	2510200000	135	26.5429	26.3321	26.1693	26.2236	25.575	26.5408	25.9864	25.8832
	0.0341917	-0.019711	P41212;H0YG25	P41212	Transcription factor ETV6	ETV6	2796	Color2 [A=255, R=169, G=169, B=169]	1	4					8	8	8	35	35	35	52.999	0	76.239	2313300000	129	25.2382	24.9898	25.3407	25.6494	25.6446	25.4952	25.6064	25.7743
	0.497077	0.696021	P41214;Q5SY38	P41214;Q5SY38	Eukaryotic translation initiation factor 2D	EIF2D	2797	Color2 [A=255, R=169, G=169, B=169]	1	4					2	2	2	6	6	6	64.706	0	45.792	654750000	24	23.8173	23.8328	23.9688	22.0644	24.1026	24.0943	22.8232	21.9364
	0.28923	0.169825	P41227;C9JN83;C9JW55;F8W808;A8MWP7;Q9BSU3	P41227;C9JN83;C9JW55;F8W808;A8MWP7	N-alpha-acetyltransferase 10	NAA10	2800	Color2 [A=255, R=169, G=169, B=169]	1	4					8	8	8	36.6	36.6	36.6	26.458	0	111.75	3058600000	103	25.6741	25.7707	25.5352	25.6718	25.3389	24.9507	25.4081	24.8838
	0.398217	0.199375	P41229	P41229	Lysine-specific demethylase 5C	KDM5C	2801	Color2 [A=255, R=169, G=169, B=169]	1	4					5	5	3	5.4	5.4	3.8	175.72	0	39.81	247790000	50	22.6005	22.2303	22.4979	22.0297	22.1959	22.3378	22.9055	22.8047
	0.222289	-0.050992	P41250;H7C443	P41250	Glycine--tRNA ligase	GARS	2803	Color2 [A=255, R=169, G=169, B=169]	1	4					23	23	23	41.8	41.8	41.8	83.165	0	243.22	9593200000	379	26.6717	26.9456	26.8737	26.7928	26.5925	26.7511	26.9353	26.7877
	1.65798	-0.308991	P41252;A0A0A0MSX9;J3KR24;Q5TCD1;Q5TCC9;Q5TCC6	P41252;A0A0A0MSX9;J3KR24	Isoleucine--tRNA ligase, cytoplasmic	IARS	2804	Color2 [A=255, R=169, G=169, B=169]	1	4					31	31	31	32.1	32.1	32.1	144.5	0	323.31	9251900000	394	28.0458	28.0933	27.8465	28.1307	27.8765	28.2229	27.9365	28.4945
	0.939029	-0.669814	P41743	P41743	Protein kinase C iota type	PRKCI	2805	Color2 [A=255, R=169, G=169, B=169]	1	4					4	4	4	13.4	13.4	13.4	68.262	0	107.95	462770000	40	22.0171	23.3195	21.6771	23.0703	23.1002	22.5141	22.0308	22.6006
	1.69523	0.261395	P42166	P42166	Lamina-associated polypeptide 2, isoform alpha;Thymopoietin;Thymopentin	TMPO	2807	Color2 [A=255, R=169, G=169, B=169]	1	4					22	22	14	42.2	42.2	26.4	75.491	0	323.31	10740000000	348	26.6197	26.4641	26.7086	26.2051	26.4191	26.263	26.5966	26.3663
	1.83846	1.45014	P42167;G5E972;H0YJH7	P42167;G5E972	Lamina-associated polypeptide 2, isoforms beta/gamma;Thymopoietin;Thymopentin	TMPO	2808	Color2 [A=255, R=169, G=169, B=169]	1	4					12	4	4	34.4	10.1	10.1	50.67	0	323.31	1234600000	73	24.531	23.7978	24.9872	24.1525	24.5975	22.8448	24.8499	22.3699
	0.0852474	-0.0453515	P42285;H0YAC4;H0Y8U3	P42285	Superkiller viralicidic activity 2-like 2	SKIV2L2	2809	Color2 [A=255, R=169, G=169, B=169]	1	4					14	14	14	18.2	18.2	18.2	117.8	0	41.486	715510000	80	23.2989	23.1194	22.6818	22.7787	23.0291	23.241	23.3035	23.3557
	2.43563	-0.788266	P42345;B1AKP8;B1AKQ2	P42345;B1AKP8	Serine/threonine-protein kinase mTOR	MTOR	2811	Color2 [A=255, R=169, G=169, B=169]	1	4					18	18	18	13	13	13	288.89	0	101.77	591160000	177	23.2836	23.8761	23.0814	23.9292	22.9029	23.754	22.6248	23.4864
	1.29438	0.965145	P42356;A8MTF1;A4QPH2	P42356	Phosphatidylinositol 4-kinase alpha	PI4KA	2812	Color2 [A=255, R=169, G=169, B=169]	1	4					7	7	7	4.8	4.8	4.8	236.83	0	14.338	246990000	39	23.5826	21.6921	22.511	21.8336	23.4908	22.0066	22.0262	22.2177
	0.591262	1.29826	P42574;C9JXR7;A8MVM1	P42574	Caspase-3;Caspase-3 subunit p17;Caspase-3 subunit p12	CASP3	2813	Color2 [A=255, R=169, G=169, B=169]	1	4					5	5	5	29.2	29.2	29.2	31.608	0	79.399	1695800000	92	24.9692	24.7415	25.3304	25.0828	25.0971	20.7255	25.0364	24.6902
	0.511317	0.22034	P42677;H0YMV8;Q71UM5;C9JLI6;C9J1C5	P42677;H0YMV8;Q71UM5;C9JLI6	40S ribosomal protein S27;40S ribosomal protein S27-like	RPS27;RPS27L	2815	Color2 [A=255, R=169, G=169, B=169]	1	4					6	6	6	48.8	48.8	48.8	9.461	0	90.208	6411900000	91	27.2068	27.4364	27.3908	27.2158	27.6167	27.4778	27.5015	26.7045
	0.972185	0.328802	P42695;E9PKK4;G3V1A9;E9PLE0;E9PQA3	P42695;E9PKK4;G3V1A9	Condensin-2 complex subunit D3	NCAPD3	2816	Color2 [A=255, R=169, G=169, B=169]	1	4					6	6	6	6	6	6	168.89	0	76.066	694020000	125	25.5052	25.2665	25.6405	25.0924	26.0506	25.6233	25.6904	25.5893
	1.66202	-0.381481	P42704;A0A0C4DG06;B8ZZ38;C9JCA9;H7C3W8	P42704	Leucine-rich PPR motif-containing protein, mitochondrial	LRPPRC	2817	Color2 [A=255, R=169, G=169, B=169]	1	4					56	56	56	56.8	56.8	56.8	157.9	0	323.31	22393000000	870	26.9764	27.2654	26.7612	27.2255	26.5139	27.1296	26.7493	26.9063
	0.783605	-0.502584	P42768;C9J3B7	P42768;C9J3B7	Wiskott-Aldrich syndrome protein	WAS	2818	Color2 [A=255, R=169, G=169, B=169]	1	4					6	6	6	24.5	24.5	24.5	52.912	0	155.06	1198500000	124	25.0225	25.1907	24.7118	25.252	25.428	26.1511	25.5	26.0789
	1.37091	0.315655	P43007	P43007	Neutral amino acid transporter A	SLC1A4	2819	Color2 [A=255, R=169, G=169, B=169]	1	4					5	5	5	19.2	19.2	19.2	55.722	0	272.5	1312700000	90	24.3397	23.8848	24.3727	23.8944	24.0218	24.1362	24.5217	24.0778
	1.292	1.61139	P43034;I3L3N5;I3L495	P43034;I3L3N5	Platelet-activating factor acetylhydrolase IB subunit alpha	PAFAH1B1	2820	Color2 [A=255, R=169, G=169, B=169]	1	4					4	4	4	18.5	18.5	18.5	46.637	0	107	697070000	35	23.572	23.0955	23.8884	23.6518	24.5788	20.7947	24.0141	22.0655
	1.70997	-0.269011	P43405	P43405	Tyrosine-protein kinase SYK	SYK	2825	Color2 [A=255, R=169, G=169, B=169]	1	4					15	15	15	35.4	35.4	35.4	72.065	0	227.32	2033300000	261	24.5725	24.9181	24.5582	24.8781	24.506	24.8594	24.4994	24.5566
	0.558789	-0.15275	P43487;C9JXG8;C9JJ34;C9JGV6;F6WQW2;C9JIC6;C9JDM3	P43487;C9JXG8;C9JJ34;C9JGV6;F6WQW2	Ran-specific GTPase-activating protein	RANBP1	2826	Color2 [A=255, R=169, G=169, B=169]	1	4					5	5	5	48.8	48.8	48.8	23.31	0	305.67	25820000000	171	28.8076	29.0633	28.5604	28.6291	28.6653	28.724	28.8216	29.0495
	0.0349514	-0.031352	P43490;A0A0C4DFS8	P43490;A0A0C4DFS8	Nicotinamide phosphoribosyltransferase	NAMPT	2827	Color2 [A=255, R=169, G=169, B=169]	1	4					11	11	11	40.3	40.3	40.3	55.52	0	279.21	5306700000	173	28.0734	28.2466	28.035	28.0302	27.1705	27.2359	28.0364	27.928
	0.422565	-0.815572	P43686	P43686	26S protease regulatory subunit 6B	PSMC4	2828	Color2 [A=255, R=169, G=169, B=169]	1	4					7	7	7	22.5	22.5	22.5	47.366	0	127.32	2636100000	70	26.0546	26.1832	26.3859	26.2254	22.7407	26.0138	25.9891	26.0102
	0.209359	0.704717	P43897;C9JT21	P43897	Elongation factor Ts, mitochondrial	TSFM	2829	Color2 [A=255, R=169, G=169, B=169]	1	4					4	4	4	21.8	21.8	21.8	35.39	0	104.78	1944400000	47	25.1356	25.8585	25.4847	25.443	22.1469	21.9488	25.1477	21.8458
	0.0233775	-0.00609016	P45974;F5H571	P45974	Ubiquitin carboxyl-terminal hydrolase 5	USP5	2832	Color2 [A=255, R=169, G=169, B=169]	1	4					19	19	19	31.8	31.8	31.8	95.785	0	296.89	3831200000	271	25.6706	25.6416	25.6037	25.5564	25.3277	25.5428	25.5202	25.4058
	1.50898	0.217825	P46013	P46013	Antigen KI-67	MKI67	2833	Color2 [A=255, R=169, G=169, B=169]	1	4					29	29	29	15.9	15.9	15.9	358.69	0	323.31	2596700000	301	26.3337	26.1414	26.5766	26.3773	26.3647	26.1488	26.4623	26.1985
	0.273728	0.545636	P46019	P46019	Phosphorylase b kinase regulatory subunit alpha, liver isoform	PHKA2	2834	Color2 [A=255, R=169, G=169, B=169]	1	4					4	4	4	6.2	6.2	6.2	138.41	0	22.359	295250000	40	24.3465	24.5836	24.7108	22.6082	22.2053	22.2469	22.7004	22.3418
	0.331501	-0.113616	P46060;B0QYT5;B0QYT4;H0Y4Q3	P46060	Ran GTPase-activating protein 1	RANGAP1	2835	Color2 [A=255, R=169, G=169, B=169]	1	4					21	21	21	49.7	49.7	49.7	63.541	0	160.11	4434700000	223	25.8191	26.139	25.9696	25.7956	25.6159	25.7389	25.501	25.6864
	0.375118	1.00289	P46063;F5H2L2;F8WA66;F8WD97	P46063	ATP-dependent DNA helicase Q1	RECQL	2836	Color2 [A=255, R=169, G=169, B=169]	1	4					13	13	13	29.3	29.3	29.3	73.457	0	24.613	1503300000	75	25.1819	25.4005	25.4026	25.1967	22.7632	21.9298	25.0281	21.8373
	0.298564	0.230242	P46087;F5GYR3;F5H5X6;F5H359;F5H8G6;F5GWB7;F5H709	P46087	Probable 28S rRNA (cytosine(4447)-C(5))-methyltransferase	NOP2	2837	Color2 [A=255, R=169, G=169, B=169]	1	4					10	10	10	16.6	16.6	16.6	89.301	0	83.281	4328300000	184	27.3054	27.0029	27.5168	27.1631	28.2029	27.9716	27.9499	27.9164
	0.00479869	-0.00248241	P46109	P46109	Crk-like protein	CRKL	2839	Color2 [A=255, R=169, G=169, B=169]	1	4					9	9	9	40.9	40.9	40.9	33.777	0	92.653	3222500000	147	26.0475	25.8131	25.9693	25.9317	25.3371	25.644	25.8959	25.871
	1.41141	-0.302896	P46734;J3KRV4;E9PRZ0	P46734	Dual specificity mitogen-activated protein kinase kinase 3	MAP2K3	2842	Color2 [A=255, R=169, G=169, B=169]	1	4					4	4	4	17.9	17.9	17.9	39.318	0	94.878	477220000	77	22.614	23.1529	22.9004	23.1506	22.9499	23.1009	23.0878	23.3593
	0.584429	-0.277066	P46776;E9PJD9;E9PLL6;E9PLX7	P46776;E9PJD9;E9PLL6	60S ribosomal protein L27a	RPL27A	2843	Color2 [A=255, R=169, G=169, B=169]	1	4					7	7	7	38.5	38.5	38.5	16.561	0	134.53	12392000000	122	28.1271	28.324	28.165	28.1006	27.2709	27.9367	27.7553	28.0652
	0.798698	-2.56271	P46781;B5MCT8;C9JM19;F2Z3C0;A8MXK4	P46781;B5MCT8;C9JM19	40S ribosomal protein S9	RPS9	2844	Color2 [A=255, R=169, G=169, B=169]	1	4					8	8	8	24.2	24.2	24.2	22.591	0	19.124	9467500000	66	22.4489	27.04	27.8456	27.8173	22.7414	28.21	28.1717	28.3912
	0.139557	-0.0725126	P46783;Q9NQ39	P46783;Q9NQ39	40S ribosomal protein S10;Putative 40S ribosomal protein S10-like	RPS10;RPS10P5	2845	Color2 [A=255, R=169, G=169, B=169]	1	4					5	5	2	27.3	27.3	9.1	18.898	0	47.039	6893400000	181	27.1086	27.1841	27.2818	27.0873	27.1925	27.6365	26.8416	26.8066
	1.33448	-1.47727	P46939;Q5T097;H0Y337;REV__Q14517;REV__A0A087WVP1	P46939	Utrophin	UTRN	2847	Color2 [A=255, R=169, G=169, B=169]	1	4					14	14	14	6.8	6.8	6.8	394.46	0	24.697	565070000	96	24.0682	24.7043	24.2766	24.8209	22.7566	24.6311	21.7702	24.6243
	1.55789	-0.189669	P46940;A0A0J9YXZ5;H0YLE8;A0A087X225;A0A087WWP1	P46940;A0A0J9YXZ5;H0YLE8	Ras GTPase-activating-like protein IQGAP1	IQGAP1	2848	Color2 [A=255, R=169, G=169, B=169]	1	4					37	37	36	31.5	31.5	31.1	189.25	0	323.31	19091000000	703	28.2008	28.3543	28.3103	28.4238	28.0573	28.4815	28.2403	28.3078
	0.348102	0.764583	P47755;C9JUG7;F8W9N7;A0A0D9SET8	P47755;C9JUG7;F8W9N7;A0A0D9SET8	F-actin-capping protein subunit alpha-2	CAPZA2	2853	Color2 [A=255, R=169, G=169, B=169]	1	4					6	4	4	31.5	22	22	32.949	0	323.31	1192600000	56	25.9399	22.5179	26.2783	26.4859	25.5495	26.348	26.2578	25.6154
	0.189892	0.565834	P47813;X6RAC9;O14602;A6NJH9	P47813;X6RAC9;O14602	Eukaryotic translation initiation factor 1A, X-chromosomal;Eukaryotic translation initiation factor 1A, Y-chromosomal	EIF1AX;EIF1AY	2854	Color2 [A=255, R=169, G=169, B=169]	1	4					5	5	5	28.5	28.5	28.5	16.46	0	125.32	1026200000	80	26.7665	27.1579	26.0628	26.4033	25.25	25.5392	25.3842	22.0999
	0.224865	-0.070539	P47897;A0A1B0GVU9;B4DDN1;A0A0U1RQT0;H7C0R3;C9J165;A0A0U1RR66;A0A0U1RQE9;A0A0U1RQQ5;A0A0U1RRI9;A0A0U1RQM8;A0A1B0GTT3;A0A0U1RQX5;A0A0U1RQJ6;A0A0U1RQX9;A0A0U1RQU2;A0A0U1RQL2;F2Z2V6;A0A0U1RRC8;A0A0U1RRJ7	P47897;A0A1B0GVU9;B4DDN1	Glutamine--tRNA ligase	QARS	2855	Color2 [A=255, R=169, G=169, B=169]	1	4					16	16	16	30.6	30.6	30.6	87.798	0	323.31	6218300000	246	26.4406	26.6068	26.626	26.4695	26.7788	26.7871	26.6816	26.9458
	0.19798	-0.608487	P47985	P47985	Cytochrome b-c1 complex subunit Rieske, mitochondrial;Cytochrome b-c1 complex subunit 11	UQCRFS1	2857	Color2 [A=255, R=169, G=169, B=169]	1	4					3	3	3	16.8	16.8	16.8	29.668	0	11.209	1416600000	53	25.1656	25.3597	25.4725	22.6291	21.813	25.3398	21.9077	23.464
	1.78859	-2.73084	P48449;C9J315;A0A0G2JQD0	P48449;C9J315;A0A0G2JQD0	Lanosterol synthase	LSS	2859	Color2 [A=255, R=169, G=169, B=169]	1	4					6	6	6	11.2	11.2	11.2	83.308	0	25.325	360210000	29	22.0422	22.6614	21.9906	25.5258	22.3403	25.924	22.867	26.052
	2.89282	-1.75288	P48595	P48595	Serpin B10	SERPINB10	2862	Color2 [A=255, R=169, G=169, B=169]	1	4					6	6	5	23.7	23.7	19.9	45.402	0	18.206	420800000	43	21.4168	23.7293	21.6194	23.7689	22.453	22.9306	21.4925	23.5644
	0.391481	-0.116259	P48634	P48634	Protein PRRC2A	PRRC2A	2863	Color2 [A=255, R=169, G=169, B=169]	1	4					12	12	12	11.1	11.1	11.1	228.86	0	140.06	1235200000	163	25.9072	25.7695	25.7542	25.6743	25.6726	25.9949	25.8475	26.2077
	0.571004	-0.102223	P48643;E7ENZ3;B7ZAR1;E9PCA1;D6RIZ7;H0Y914	P48643;E7ENZ3;B7ZAR1;E9PCA1	T-complex protein 1 subunit epsilon	CCT5	2864	Color2 [A=255, R=169, G=169, B=169]	1	4					21	21	21	46	46	46	59.67	0	323.31	26331000000	440	28.04	28.0231	27.9564	27.932	28.0465	28.2979	27.9683	28.1671
	0.180769	0.512093	P48735;H0YL11	P48735	Isocitrate dehydrogenase [NADP], mitochondrial	IDH2	2866	Color2 [A=255, R=169, G=169, B=169]	1	4					11	11	10	29.6	29.6	29.6	50.909	0	133.04	3148500000	157	26.7451	26.9217	26.7365	27.1541	25.7395	26.3328	25.8157	22.5798
	0.00554117	-0.00281572	P48739;A0A0A0MSW4;B3KYB7;B3KYB6	P48739;A0A0A0MSW4;B3KYB7	Phosphatidylinositol transfer protein beta isoform	PITPNB	2868	Color2 [A=255, R=169, G=169, B=169]	1	4					8	8	8	42.1	42.1	42.1	31.54	0	218.67	2775500000	136	27.3346	26.8992	26.8895	27.2356	27.1785	26.8329	26.9558	27.4019
	0.539687	-0.176433	P48960;K7EKV5;K7EPE8;K7EPP8	P48960	CD97 antigen;CD97 antigen subunit alpha;CD97 antigen subunit beta	CD97	2869	Color2 [A=255, R=169, G=169, B=169]	1	4					6	6	4	14.3	14.3	8.1	91.868	0	323.31	1410000000	103	24.8597	25.1567	25.2604	25.5619	25.3834	25.5041	25.3557	25.3422
	0.528936	0.246789	P49116;H7C3L1;H7C3R1;C9JKS0	P49116;H7C3L1	Nuclear receptor subfamily 2 group C member 2	NR2C2	2871	Color2 [A=255, R=169, G=169, B=169]	1	4					4	4	4	11.6	11.6	11.6	65.414	0	7.3375	73671000	33	22.6033	22.4677	22.4975	22.7169	22.9513	21.8897	22.7029	22.6936
	0.126553	-0.123722	P49189	P49189	4-trimethylaminobutyraldehyde dehydrogenase	ALDH9A1	2873	Color2 [A=255, R=169, G=169, B=169]	1	4					7	7	7	22.7	22.7	22.7	53.801	0	74.318	406810000	55	23.154	22.8581	23.1332	22.4496	22.0623	22.5172	21.8191	22.8386
	0.516954	-1.12353	P49247	P49247	Ribose-5-phosphate isomerase	RPIA	2875	Color2 [A=255, R=169, G=169, B=169]	1	4					9	9	9	38.3	38.3	38.3	33.269	0	41.425	677610000	53	24.8807	24.8363	22.667	24.9867	21.8697	24.772	22.5309	21.8474
	3.0163	0.353626	P49257	P49257	Protein ERGIC-53	LMAN1	2876	Color2 [A=255, R=169, G=169, B=169]	1	4					9	9	9	26.7	26.7	26.7	57.548	0	225.74	9842800000	259	27.9334	27.5018	27.7323	27.3912	27.7069	27.4875	27.8542	27.4319
	0.111142	0.0752301	P49321;Q5T624;H0YF33;H0YDS9;E9PRH9;E9PI86;E9PPR5;E9PPQ8;E9PNB5	P49321;Q5T624;H0YF33	Nuclear autoantigenic sperm protein	NASP	2877	Color2 [A=255, R=169, G=169, B=169]	1	4					15	15	15	33.1	33.1	33.1	85.237	0	323.31	7987400000	217	26.5465	26.3265	26.3633	26.0043	25.602	25.7215	26.1619	26.3204
	0.213635	-0.106975	P49368;B4DUR8;E9PRC8;Q5SZX6;E9PQ35;Q5SZX9;E9PM09;Q5SZW8	P49368;B4DUR8	T-complex protein 1 subunit gamma	CCT3	2878	Color2 [A=255, R=169, G=169, B=169]	1	4					20	20	20	43.9	43.9	43.9	60.533	0	323.31	23311000000	289	28.2128	28.3498	28.1791	28.1892	27.5191	27.7907	28.0189	28.028
	0.986959	-0.369311	P49406;S4R3W9;A0A0A0MRF4;S4R455;H7C2J0	P49406;S4R3W9;A0A0A0MRF4	39S ribosomal protein L19, mitochondrial	MRPL19	2879	Color2 [A=255, R=169, G=169, B=169]	1	4					6	6	6	20.9	20.9	20.9	33.535	0	12.858	974220000	85	24.6034	25.2218	24.749	25.4823	24.5339	24.8032	24.8937	24.75
	1.97052	-0.352729	P49411;H3BNU3	P49411	Elongation factor Tu, mitochondrial	TUFM	2880	Color2 [A=255, R=169, G=169, B=169]	1	4					16	16	16	49.1	49.1	49.1	49.541	0	323.31	20407000000	268	27.6146	27.9649	27.4888	28.0589	27.4502	27.8184	27.5244	27.6466
	0.0318032	-0.0224314	P49454	P49454	Centromere protein F	CENPF	2882	Color2 [A=255, R=169, G=169, B=169]	1	4					16	16	16	7.6	7.6	7.6	357.52	0	160.48	420580000	87	23.0944	23.8576	23.0787	22.842	23.2735	22.8743	23.0891	23.0516
	0.404496	-0.159069	P49588	P49588	Alanine--tRNA ligase, cytoplasmic	AARS	2883	Color2 [A=255, R=169, G=169, B=169]	1	4					18	18	14	27.8	27.8	22.9	106.81	0	323.31	4523200000	277	26.7119	26.7757	26.5403	27.0208	26.3389	26.3604	26.3855	26.4559
	0.450055	0.159632	P49589;B4DKY1;C9JLN0;E9PRS8;E9PLP0	P49589;B4DKY1	Cysteine--tRNA ligase, cytoplasmic	CARS	2884	Color2 [A=255, R=169, G=169, B=169]	1	4					15	15	15	25.9	25.9	25.9	85.472	0	226.63	2063400000	146	25.7572	25.6947	25.8248	25.5898	25.2671	25.3528	25.8763	25.4495
	1.2025	0.268314	P49591;Q5T5C7	P49591;Q5T5C7	Serine--tRNA ligase, cytoplasmic	SARS	2885	Color2 [A=255, R=169, G=169, B=169]	1	4					11	11	11	31.5	31.5	31.5	58.777	0	162.22	2859000000	172	25.8762	25.9976	26.1915	25.6981	26.3222	25.8541	26.2074	25.9741
	1.85604	0.351736	P49593;B5MCT7;A8MX49;C9J2F3;C9JL74	P49593;B5MCT7;A8MX49	Protein phosphatase 1F	PPM1F	2886	Color2 [A=255, R=169, G=169, B=169]	1	4					12	12	12	40.3	40.3	40.3	49.83	0	116.53	1911000000	201	25.442	24.9987	25.2729	25.0269	25.6562	25.2734	25.5108	25.1759
	0.316251	0.944638	P49720;A0A087WXQ8;A0A087WY10;A0A087WUL2	P49720;A0A087WXQ8;A0A087WY10;A0A087WUL2	Proteasome subunit beta type-3	PSMB3	2889	Color2 [A=255, R=169, G=169, B=169]	1	4					3	3	3	22.9	22.9	22.9	22.949	0	210.81	5807800000	81	27.2732	22.6155	22.4204	22.4053	23.262	23.3867	21.7151	22.4846
	0.289789	0.87971	P49721;A0A087WVV1	P49721;A0A087WVV1	Proteasome subunit beta type-2	PSMB2	2890	Color2 [A=255, R=169, G=169, B=169]	1	4					7	7	7	57.7	57.7	57.7	22.836	0	66.583	4617500000	83	26.6054	26.5037	26.2947	26.5248	26.0484	27.0548	26.3306	21.6771
	0.340911	0.111646	P49736;H0Y8E6;C9J013;C9JZ21;F8WDM3	P49736;H0Y8E6	DNA replication licensing factor MCM2	MCM2	2891	Color2 [A=255, R=169, G=169, B=169]	1	4					19	19	19	32.5	32.5	32.5	101.89	0	323.31	13866000000	438	28.1082	28.0162	28.189	28.1446	28.1999	28.1474	27.8931	27.6354
	0.166627	-0.423219	P49748;G3V1M7;J3KS89;J3QKU9;K7EJW8;J3QRJ8;J3KSR4;K7EQP4	P49748;G3V1M7	Very long-chain specific acyl-CoA dehydrogenase, mitochondrial	ACADVL	2892	Color2 [A=255, R=169, G=169, B=169]	1	4					4	4	4	9.5	9.5	9.5	70.389	0	94.495	1217000000	57	21.8265	24.2398	24.6986	24.708	22.7608	24.7993	24.78	22.0117
	2.37771	-0.73826	P49750;H0YIQ2;F8VU51;H0YI23	P49750;H0YIQ2;F8VU51	YLP motif-containing protein 1	YLPM1	2893	Color2 [A=255, R=169, G=169, B=169]	1	4					7	7	7	5.4	5.4	5.4	241.64	0	91.444	232640000	56	22.8058	23.4167	23.2312	23.6824	22.5374	23.7464	22.787	23.4689
	0.409892	0.366289	P49756;E9PQU5;H0YE46	P49756	RNA-binding protein 25	RBM25	2896	Color2 [A=255, R=169, G=169, B=169]	1	4					9	9	9	14.1	14.1	14.1	100.18	0	62.995	1688400000	114	25.8627	25.2991	26.0176	25.5818	26.6249	25.831	26.5544	26.8826
	0.344267	-0.339454	P49761	P49761	Dual specificity protein kinase CLK3	CLK3	2897	Color2 [A=255, R=169, G=169, B=169]	1	4					2	2	2	6	6	6	73.514	0	75.263	325000000	62	22.9213	23.2237	22.8697	23.7481	22.4722	23.0197	22.2597	21.8892
	0.615728	0.233243	P49770;H0YJJ8;G3V5E5	P49770;H0YJJ8;G3V5E5	Translation initiation factor eIF-2B subunit beta	EIF2B2	2898	Color2 [A=255, R=169, G=169, B=169]	1	4					6	6	6	19.7	19.7	19.7	38.989	0	41.779	401910000	66	22.6834	22.1224	22.6315	22.7903	22.6407	22.5597	23.085	22.6352
	1.2782	0.511065	P49773;D6REP8;D6RE99;D6RD60;D6RC06	P49773;D6REP8;D6RE99;D6RD60	Histidine triad nucleotide-binding protein 1	HINT1	2899	Color2 [A=255, R=169, G=169, B=169]	1	4					4	4	4	61.9	61.9	61.9	13.802	0	111.67	7850300000	296	29.3836	29.3303	29.7233	29.061	29.8674	29.1834	29.2513	28.6067
	0.615453	0.872354	P49790	P49790	Nuclear pore complex protein Nup153	NUP153	2900	Color2 [A=255, R=169, G=169, B=169]	1	4					5	5	5	6.2	6.2	6.2	153.94	0	175.11	139670000	46	21.3722	22.001	22.7531	21.8039	24.1197	21.8622	23.8189	22.9075
	1.47422	-0.347148	P49792;F8W705;H0YBN8;C9J6W1	P49792	E3 SUMO-protein ligase RanBP2	RANBP2	2901	Color2 [A=255, R=169, G=169, B=169]	1	4					34	34	23	18	18	12.9	358.2	0	302.55	1909200000	251	25.2823	25.7655	25.4403	25.6144	25.2479	25.3376	25.2397	25.8814
	0.921029	-1.21506	P49902;Q5JUV4;Q5JUV6;Q5JUV3;REV__M0QX83;REV__H0YES7;REV__Q17RW3;REV__A0A1B0GW38	P49902	Cytosolic purine 5-nucleotidase	NT5C2	2903	Color2 [A=255, R=169, G=169, B=169]	1	4					9	9	8	25.3	25.3	24.1	64.969	0	141.18	748550000	131	24.4365	25.078	24.6985	24.7222	21.9807	25.1024	24.5284	25.6018
	0.156091	0.0789704	P49903;Q5T5U6;Q5T5U7	P49903	Selenide, water dikinase 1	SEPHS1	2904	Color2 [A=255, R=169, G=169, B=169]	1	4					6	6	6	30.4	30.4	30.4	42.91	0	105.3	1331500000	120	25.021	25.0755	25.0003	24.9788	24.6874	24.9065	24.8565	24.2886
	0.220264	-0.100334	P49915	P49915	GMP synthase [glutamine-hydrolyzing]	GMPS	2905	Color2 [A=255, R=169, G=169, B=169]	1	4					20	20	20	49.9	49.9	49.9	76.715	0	323.31	7135400000	386	26.1365	26.2848	26.1442	26.3527	25.6931	25.9246	25.918	25.7311
	0.214407	-0.242453	P49916;K7ERZ5;K7EQB6;K7EJR4	P49916;K7ERZ5	DNA ligase 3	LIG3	2906	Color2 [A=255, R=169, G=169, B=169]	1	4					8	8	8	9.6	9.6	9.6	112.91	0	115.54	419110000	73	23.9841	23.8416	23.8797	24.3123	24.2658	23.3924	22.4414	23.9944
	0.506672	-0.177375	P50213;H0YL72;H0YLI6;H0YMU3;H0YNF5;H0YKD0;H0YM46	P50213;H0YL72;H0YLI6;H0YMU3	Isocitrate dehydrogenase [NAD] subunit alpha, mitochondrial	IDH3A	2908	Color2 [A=255, R=169, G=169, B=169]	1	4					6	6	6	22.4	22.4	22.4	39.591	0	82.354	2031200000	100	24.8632	24.8156	24.1854	24.5904	24.643	24.7292	24.6659	24.9319
	0.68015	0.194896	P50395;Q5SX91;Q5SX87;V9GYJ7;V9GYF8;Q5SX90;Q5SX86	P50395	Rab GDP dissociation inhibitor beta	GDI2	2910	Color2 [A=255, R=169, G=169, B=169]	1	4					15	15	11	44.3	44.3	37.8	50.663	0	323.31	14782000000	327	28.1885	28.1954	28.3037	27.7047	28.0505	28.0236	28.3788	28.2182
	0.0759251	0.246087	P50416;H3BMD2	P50416	Carnitine O-palmitoyltransferase 1, liver isoform	CPT1A	2912	Color2 [A=255, R=169, G=169, B=169]	1	4					4	4	4	6.5	6.5	6.5	88.367	0	40.708	755660000	52	25.7694	25.4456	25.8108	25.7549	26.2893	25.8689	22.6491	22.4648
	1.81295	-2.53322	P50440;H0YKW9;H0YMX4	P50440	Glycine amidinotransferase, mitochondrial	GATM	2913	Color2 [A=255, R=169, G=169, B=169]	1	4					5	5	5	21	21	21	48.455	0	51.94	774890000	37	22.8456	25.7228	25.679	25.8987	23.0265	26.1612	22.3746	26.2759
	0.230142	0.119631	P50502;H7C3I1;Q3KNR6;Q8IZP2;Q8NFI4;F6VDH7	P50502;H7C3I1;Q3KNR6;Q8IZP2;Q8NFI4	Hsc70-interacting protein;Putative protein FAM10A4;Putative protein FAM10A5	ST13;ST13P4;ST13P5	2915	Color2 [A=255, R=169, G=169, B=169]	1	4					4	4	4	14.1	14.1	14.1	41.331	0	177.9	6742600000	126	26.9126	26.5697	26.9821	26.3673	26.7091	26.6288	26.722	27.2814
	0.170762	-0.177828	P50552;K7ENL7;K7EM16	P50552	Vasodilator-stimulated phosphoprotein	VASP	2916	Color2 [A=255, R=169, G=169, B=169]	1	4					7	7	7	21.6	21.6	21.6	39.829	0	181.37	952680000	88	24.0805	24.3187	24.1241	23.8541	23.8255	23.095	23.2605	24.7342
	1.251	-0.44126	P50570;A0A0D9SFB1;A0A0U1RQP1;A0A0D9SFE4;Q05193;K7EMQ3;A0A1B0GUX5;E5RHK8;Q9UQ16;K7EPK9;A0A1B0GU67;E5RIK2	P50570	Dynamin-2	DNM2	2917	Color2 [A=255, R=169, G=169, B=169]	1	4					12	12	12	20.2	20.2	20.2	98.063	0	86.068	2386900000	153	25.7804	26.263	26.0987	26.6065	25.4548	26.2019	26.0915	26.1192
	1.56471	0.863025	P50579;G3V1U3;F8VSC4	P50579;G3V1U3	Methionine aminopeptidase 2	METAP2	2918	Color2 [A=255, R=169, G=169, B=169]	1	4					7	7	1	27	27	4.8	52.891	0	323.31	868810000	119	25.9118	24.7833	25.3303	24.7268	25.2628	23.9142	25.5127	25.1413
	0.494122	-1.28559	P50750;K7ELV5;H0YAZ9;E7EUK8;E5RGN0;A0A087WZU2;F5H6Z0;O94921;Q07002;Q00536;Q00537	P50750	Cyclin-dependent kinase 9	CDK9	2923	Color2 [A=255, R=169, G=169, B=169]	1	4					4	3	3	15.6	13.4	13.4	42.777	0	31.972	1412900000	78	26.8363	26.7533	26.6995	27.3066	22.0859	26.7958	26.8748	26.7832
	0.259669	-0.0978923	P50990;H7C4C8;H7C2U0	P50990;H7C4C8	T-complex protein 1 subunit theta	CCT8	2924	Color2 [A=255, R=169, G=169, B=169]	1	4					27	27	27	54.6	54.6	54.6	59.62	0	323.31	30112000000	430	27.9739	27.9771	28.0311	27.8264	27.4078	27.7754	27.6143	27.8399
	1.0031	0.145904	P50991	P50991	T-complex protein 1 subunit delta	CCT4	2925	Color2 [A=255, R=169, G=169, B=169]	1	4					14	14	14	37.1	37.1	37.1	57.924	0	323.31	15134000000	307	28.5128	28.489	28.6032	28.3479	28.5571	28.3936	28.3668	28.2257
	0.383629	-0.102077	P50995;H0Y6E1	P50995	Annexin A11	ANXA11	2926	Color2 [A=255, R=169, G=169, B=169]	1	4					11	11	11	24.6	24.6	24.6	54.389	0	110.76	2555300000	139	27.0161	26.8676	26.8197	27.2198	27.1387	27.2776	26.9798	26.9974
	0.215596	0.210851	P51149;C9J8S3;C9J592;C9IZZ0;C9J4V0;C9J4S4	P51149;C9J8S3;C9J592	Ras-related protein Rab-7a	RAB7A	2928	Color2 [A=255, R=169, G=169, B=169]	1	4					7	7	7	51.2	51.2	51.2	23.489	0	323.31	4380200000	170	26.1091	26.0315	26.1082	26.1449	25.5214	25.6934	25.5651	24.5907
	0.270746	-0.158463	P51531;A0A0U1RQZ9;F6VDE0;A0A0U1RRG6;A0A1W2PS06;A0A0U1RR83;B1ALF6;B4DNT1;A0A0U1RR26;A0A0U1RQX3;A0A0U1RRN2;A0A0U1RQW7;F6XE55;A0A0U1RQU0;A0A0U1RRJ4;A0A0U1RQE1;A0A0A0MT03;A0A1B0GWA8;A0A1B0GU54;F6RS74;A0A0U1RRJ8	P51531;A0A0U1RQZ9;F6VDE0	Probable global transcription activator SNF2L2	SMARCA2	2931	Color2 [A=255, R=169, G=169, B=169]	1	4					15	10	10	12.8	9.3	9.3	181.28	0	79.216	1298300000	177	25.9761	25.899	25.7908	26.2682	26.1703	26.4445	25.5662	25.5255
	1.8584	-0.337085	Q9HBD4;P51532;A0A2R8YGG3;A0A2R8Y6N0;A0A2R8Y7F3;A0A2R8YG32;A0A2R8YDA1;A0A2R8Y6V2;A0A2R8Y526;A0A2R8Y7Y7;A0A2R8Y523;A0A2R8Y5K3	Q9HBD4;P51532;A0A2R8YGG3;A0A2R8Y6N0;A0A2R8Y7F3;A0A2R8YG32;A0A2R8YDA1;A0A2R8Y6V2;A0A2R8Y526;A0A2R8Y7Y7;A0A2R8Y523	Transcription activator BRG1	SMARCA4	2932	Color2 [A=255, R=169, G=169, B=169]	1	4					18	18	1	15.1	15.1	1	188.15	0	271.43	3824300000	249	24.941	25.1404	25.0635	25.243	25.0327	25.3012	24.8321	25.533
	0.793633	1.3181	P51570;K7ERJ9;K7EII7	P51570;K7ERJ9	Galactokinase	GALK1	2933	Color2 [A=255, R=169, G=169, B=169]	1	4					6	6	6	21.4	21.4	21.4	42.272	0	19.22	755100000	45	24.1981	20.9904	24.3385	24.2553	24.0297	21.8308	22.4432	22.6606
	0.347346	0.792561	P51571;A6NLM8	P51571;A6NLM8	Translocon-associated protein subunit delta	SSR4	2934	Color2 [A=255, R=169, G=169, B=169]	1	4					3	3	3	23.1	23.1	23.1	18.998	0	144.78	4408300000	106	26.6092	26.5385	26.6665	26.3292	26.4976	26.8348	25.8448	22.7453
[truncated: 1,268 more rows]
