# Supplementary material for: Comprehensive comparison between azacytidine and decitabine treatment in an acute myeloid leukemia cell line
Source: Clin Epigenetics. 2022 Sep 11;14:113. doi: 10.1186/s13148-022-01329-0 (PMC9465881; doi:10.1186/s13148-022-01329-0)
Supplement: Supplementary file 8 — Additional file 8. Proteomics data HL-60 5.0 μM AzadC. [file 13148_2022_1329_MOESM8_ESM.xlsx]

## Sheet: 5000nM_AzadC_Ctrl2
Significant	-log(p-value)	log2FC(5µM-AzadC_vs_Ctrl.)	Protein IDs	Majority protein IDs	Protein names	Gene names	id	Symbol color	Symbol type	Symbol size	Show label	Only identified by site	Reverse	Potential contaminant	Peptides	Razor + unique peptides	Unique peptides	Sequence coverage [%]	Unique + razor sequence coverage [%]	Unique sequence coverage [%]	Mol. weight [kDa]	Q-value	Score	Intensity	MS/MS count	HL60_Rep1_1uM-AzaC	HL60_Rep1_1uM-AzadC	HL60_Rep1_5uM-AzaC	HL60_Rep1_5uM-AzadC	HL60_Rep1_Ctrl2	HL60_Rep2_1uM-AzaC	HL60_Rep2_1uM-AzadC	HL60_Rep2_5uM-AzaC	HL60_Rep2_5uM-AzadC	HL60_Rep2_Ctrl2	HL60_Rep3_1uM-AzaC	HL60_Rep3_1uM-AzadC	HL60_Rep3_5uM-AzaC	HL60_Rep3_5uM-AzadC	HL60_Rep3_Ctrl2	HL60_Rep4_1uM-AzaC	HL60_Rep4_1uM-AzadC	HL60_Rep4_5uM-AzaC	HL60_Rep4_5uM-AzadC	HL60_Rep4_Ctrl2
	0.992435	0.309788	A0A024QZP7;P06493;A0A087WZZ9;E5RIU6	A0A024QZP7;P06493;A0A087WZZ9;E5RIU6	Cyclin-dependent kinase 1	CDC2;CDK1	0	Color2 [DarkGray]	1	4					11	11	10	40.1	40.1	37.4	34.081	0	323.31	5120000000	162	26.1379	26.4027	26.2662	26.7465	26.534	26.4446	26.6887	26.5921	26.6189	26.3726	24.9079	26.1698	26.5213	26.298	26.3107	26.8651	26.8911	26.6649	26.7617	25.9686
	0.745693	-0.318819	A0A024R0Y4;O75478;A0A0J9YXZ4;A0A087WU71;A0A087WTV5;A0A087WWR4	A0A024R0Y4;O75478;A0A0J9YXZ4;A0A087WU71;A0A087WTV5;A0A087WWR4	Transcriptional adapter 2-alpha	TADA2L;TADA2A	1	Color2 [DarkGray]	1	4					2	2	2	10.4	10.4	10.4	51.495	0	5.336	40439000	42	23.045	22.0095	22.5086	22.8466	22.8438	22.2416	22.2742	22.8648	22.0456	22.3949	23.1788	22.341	22.5858	22.5403	22.9121	23.3584	21.943	23.3359	22.2537	22.8105
	0.943125	0.25866	A0A024R571;Q9H4M9;C9J2Z4;C9JC03;C9JDQ8;Q9NZN3;C9JIJ3;C9IZH1;Q9NZN4	A0A024R571;Q9H4M9;C9J2Z4;C9JC03	EH domain-containing protein 1	EHD1	2	Color2 [DarkGray]	1	4					9	9	9	21.5	21.5	21.5	61.927	0	110.64	1024400000	116	23.9776	23.9917	24.3077	24.3982	24.1585	23.539	23.9465	24.5456	24.2421	24.1076	24.0912	24.7957	24.3727	24.74	24.3985	24.1407	24.19	23.986	24.6909	24.372
	1.19511	-0.362937	P25787;A0A024RA52;C9JCK5	P25787;A0A024RA52;C9JCK5	Proteasome subunit alpha type-2;Proteasome subunit alpha type	PSMA2	4	Color2 [DarkGray]	1	4					5	5	5	29.9	29.9	29.9	25.898	0	323.31	5433300000	151	26.8982	26.7761	27.0668	26.2309	26.7282	27.3649	26.8363	26.525	26.1589	26.8608	25.1051	26.2146	26.1048	26.2445	26.1777	26.7553	26.1343	26.7501	26.0786	26.398
	2.16113	1.48579	A0A024RBG1;Q9NZJ9	A0A024RBG1;Q9NZJ9	Diphosphoinositol polyphosphate phosphohydrolase 2	NUDT4	5	Color2 [DarkGray]	1	4					1	1	1	13.3	13.3	13.3	20.434	0	29.727	137880000	63	22.6168	23.5445	22.7233	23.7484	22.9426	22.5234	23.448	23.8862	23.1222	22.2892	23.1035	24.141	22.4089	23.5813	21.7314	21.8726	23.4914	23.0674	23.9259	21.4714
	0.537879	0.266589	P46379;A0A0G2JK23;A0A024RCR6;A0A0G2JL47;H0Y710;H0Y4L1;F6S6P2;X6REW1;A0A0G2JJM1;F6XTU0;A0A0G2JJR8;A0A1B0GX79;F6WML8;F6TC96;F6X9W3;F6U341;F6U1F2;F6UR09;F6VEM6	P46379;A0A0G2JK23;A0A024RCR6;A0A0G2JL47	Large proline-rich protein BAG6	BAG6;BAT3	7	Color2 [DarkGray]	1	4					16	16	16	24	24	24	119.41	0	323.31	6684200000	260	26.0914	26.6125	26.4362	26.526	26.3227	26.1913	26.4177	26.7859	26.8306	26.3094	26.8156	27.156	27.0842	27.2362	26.7832	26.8687	26.99	26.7637	26.9162	27.0273
	2.65567	0.483681	A0A075B7B5;B7ZM87;O75044;A0A286YEY3;P0DMP2;P0DJJ0;Q5VZB4;A0A075B7C8;A0A075B743	A0A075B7B5;B7ZM87;O75044;A0A286YEY3;P0DMP2;P0DJJ0	SLIT-ROBO Rho GTPase-activating protein 2;SLIT-ROBO Rho GTPase-activating protein 2B;SLIT-ROBO Rho GTPase-activating protein 2C	SRGAP2;SRGAP2B;SRGAP2C	14	Color2 [DarkGray]	1	4					5	5	4	8.9	8.9	7.4	90.908	0	79.355	210020000	78	22.6559	22.6379	22.4762	23.1969	22.747	22.55	22.9753	22.9851	23.4328	22.7092	22.2682	22.8101	22.6129	23.3926	22.8388	23.0322	22.8022	22.9129	23.2603	23.0528
	1.21348	-1.58356	A0A087WT20;Q9NV06;B3KME9;E5RHM4;A0A087X1F8	A0A087WT20;Q9NV06;B3KME9;E5RHM4	DDB1- and CUL4-associated factor 13	DCAF13	19	Color2 [DarkGray]	1	4					5	5	5	12.1	12.1	12.1	67.55	0	11.522	701440000	41	24.8374	24.3943	22.8009	21.8501	24.8303	24.8786	21.3088	22.4633	24.0881	24.9059	23.2531	22.9627	23.556	22.612	22.8468	24.7801	22.6718	24.593	22.5197	24.8212
	1.33034	-0.517817	A0A087WT44;P30519;I3L159;I3L1F5;I3L1Y2;I3L276;I3L4P8;A0A1B0GXH0;I3L463	A0A087WT44;P30519;I3L159;I3L1F5	Heme oxygenase 2	HMOX2	23	Color2 [DarkGray]	1	4					7	7	7	31.1	31.1	31.1	41.669	0	12.252	2397200000	71	25.9345	25.7705	25.4449	25.2713	25.9567	25.984	25.6663	25.7533	25.7891	26.2033	25.7206	25.8097	25.9458	25.6465	26.3554	26.6125	22.266	25.9982	26.1462	26.409
	1.10366	1.52928	A0A087WT99;Q9H0W9;E9PJU8;E9PQS1;E9PR95;E9PSC3;E9PLC5;E9PLB3;E9PIP1;E9PPB5	A0A087WT99;Q9H0W9;E9PJU8;E9PQS1	Ester hydrolase C11orf54	C11orf54	27	Color2 [DarkGray]	1	4					4	4	2	26.6	26.6	15.2	28.683	0	44.463	659160000	31	21.9022	23.8504	20.7301	24.5251	22.1183	22.5669	23.9871	22.8578	24.6165	22.1881	22.7119	23.068	23.5369	24.7699	23.8373	22.8463	22.1997	21.368	22.3409	21.9916
	1.06545	-2.18267	A0A087WTV6;A0A087WZR9;J3KR12;Q96C36	A0A087WTV6;A0A087WZR9;J3KR12;Q96C36	Pyrroline-5-carboxylate reductase;Pyrroline-5-carboxylate reductase 2	PYCR2	37	Color2 [DarkGray]	1	4					4	3	3	26	20.7	20.7	25.868	0	204.4	976850000	104	21.8345	25.3136	25.6572	22.3387	26.7376	26.6978	22.2894	25.7255	26.121	26.5529	22.6528	23.2913	22.2084	22.6689	26.435	23.4976	26.2824	26.5475	26.2172	26.3511
	2.10319	-0.893199	A0A087WU64;A6NMQ1;P09884	A0A087WU64;A6NMQ1;P09884	DNA polymerase;DNA polymerase alpha catalytic subunit	POLA1	44	Color2 [DarkGray]	1	4					5	5	5	6.8	6.8	6.8	165.77	0	323.31	204710000	72	24.3349	23.3435	23.2086	22.981	24.0834	23.6435	23.1339	23.4182	23.0049	23.5254	23.1933	22.8603	22.3424	22.4114	23.4979	23.7066	22.6585	23.0289	22.4713	23.3347
	0.538397	-0.148017	Q8WYA6;A0A087WUB9;A2A2P1	Q8WYA6;A0A087WUB9	Beta-catenin-like protein 1	CTNNBL1	46	Color2 [DarkGray]	1	4					11	11	11	27.5	27.5	27.5	65.173	0	136.81	1363100000	102	23.9895	24.3798	24.2696	24.1246	24.2706	23.8459	24.2795	24.3577	24.0738	24.2267	24.4429	23.915	24.3607	24.5228	24.3783	24.3129	24.2098	22.2696	23.9849	24.4225
	0.219788	0.185798	E9PL01;A0A087WUC6;E9PI68;Q15005;E9PRB9	E9PL01;A0A087WUC6;E9PI68;Q15005;E9PRB9	Signal peptidase complex subunit 2	SPCS2	47	Color2 [DarkGray]	1	4					7	7	7	50.3	50.3	50.3	17.027	0	190.4	2419100000	104	26.0599	26.3688	26.5402	26.1681	26.51	25.7335	26.3439	26.5372	26.1375	26.0643	25.0368	25.3927	25.3295	25.453	25.4575	25.8468	25.8402	25.9208	26.3325	25.3162
	2.43733	-0.782132	A0A087WUK2;O14979	A0A087WUK2;O14979	Heterogeneous nuclear ribonucleoprotein D-like	HNRNPDL	51	Color2 [DarkGray]	1	4					10	9	9	31.7	29.5	29.5	40.04	0	247.72	2326300000	176	25.865	25.6483	25.354	25.1608	25.9065	25.6323	25.3998	25.3528	25.0964	25.6624	25.3652	24.8476	24.5029	24.707	25.3858	25.5147	24.8002	25.2071	24.6952	25.8332
	0.705885	0.365325	A0A087WXK2;A0A087WUL4;A0A087WX23;Q86TG7;A0A087WZG9;B4DSP0;A0A087WYS2	A0A087WXK2;A0A087WUL4;A0A087WX23;Q86TG7;A0A087WZG9;B4DSP0	Retrotransposon-derived protein PEG10	PEG10	53	Color2 [DarkGray]	1	4					10	10	10	26	26	26	80.101	0	161.13	2689500000	153	25.4362	26.5976	25.8014	26.7903	26.3684	25.349	26.3756	26.1262	26.689	25.7964	25.6223	26.4014	26.1368	27.0189	26.4996	27.047	26.6382	25.8365	26.5418	26.9142
	0.236129	-0.111228	A0A087WUL9;Q9UNM6;J3KNQ3;E9PL38;H0YD73;E9PPD2;E9PQG3;F8W8J6	A0A087WUL9;Q9UNM6;J3KNQ3;E9PL38	26S proteasome non-ATPase regulatory subunit 13	PSMD13	54	Color2 [DarkGray]	1	4					13	13	13	45.1	45.1	45.1	42.739	0	323.31	5762700000	169	26.2295	26.1885	26.1562	26.028	26.2758	26.0629	26.0935	26.3375	26.2786	26.0578	25.4466	25.4566	25.7043	25.5989	25.7203	26.4983	25.8937	26.162	25.9594	26.256
	0.792613	-0.474381	A0A087WUN7;H0YJ40;G3V4X6;G3V2S9;Q9GZT3;H0YJW7;H0YJI1;H0YJ07;H0YJU7	A0A087WUN7;H0YJ40;G3V4X6;G3V2S9;Q9GZT3;H0YJW7	SRA stem-loop-interacting RNA-binding protein, mitochondrial	SLIRP	55	Color2 [DarkGray]	1	4					4	4	4	53.3	53.3	53.3	10.353	0	39.626	4417700000	85	28.0413	27.5144	27.6897	27.4828	28.082	27.751	27.5611	27.6598	27.3617	28.0151	27.7568	27.4308	27.3163	26.6644	27.521	27.2202	27.2639	26.9233	27.2943	27.0826
	0.535436	-0.194401	P07203;A0A087WUQ6;A0A2R8Y6B6	P07203;A0A087WUQ6;A0A2R8Y6B6	Glutathione peroxidase 1;Glutathione peroxidase	GPX1	56	Color2 [DarkGray]	1	4					7	7	7	53.2	53.2	53.2	22.088	0	156.27	1663200000	103	24.7937	24.6561	25.3739	24.9924	24.8547	24.6076	24.3414	24.8029	24.285	24.5827	24.5921	24.4174	24.8698	24.5725	24.7529	25.0181	24.1573	24.6168	24.378	24.8152
	0.507062	-0.200422	A0A087WUT6;O60841	A0A087WUT6;O60841	Eukaryotic translation initiation factor 5B	EIF5B	57	Color2 [DarkGray]	1	4					18	18	18	23	23	23	138.68	0	323.31	4123700000	315	27.529	27.6501	27.4781	27.4364	27.5228	27.5526	27.3093	27.4281	27.1041	27.4686	27.1253	26.9569	26.7505	26.7385	27.0813	27.43	26.9562	27.2735	27.1406	27.1486
	0.59593	0.143577	A0A087X0G7;A0A087WUW6;A0A087X1B1;Q9Y6K9;C9JN51;A0A087WV30;C9J2V2;C9JH59;C9JCG6;A0A087X1K7	A0A087X0G7;A0A087WUW6;A0A087X1B1;Q9Y6K9;C9JN51;A0A087WV30;C9J2V2	NF-kappa-B essential modulator	IKBKG	58	Color2 [DarkGray]	1	4					8	8	8	27.5	27.5	27.5	47.256	0	123.15	813050000	65	25.2923	24.7839	24.7778	25.1575	24.6168	24.8255	24.9032	25.1147	24.9	25.0325	25.1654	25.0814	24.8835	25.0524	24.9323	25.0065	25.078	24.9542	25.0903	25.0444
	2.25575	-0.475354	Q9H0A0;A0A087WV29;E9PMU0	Q9H0A0;A0A087WV29	N-acetyltransferase 10	NAT10	62	Color2 [DarkGray]	1	4					20	20	20	27.2	27.2	27.2	115.73	0	323.31	9096000000	426	28.7338	28.2199	28.1517	27.9665	28.6982	28.3201	28.1868	28.4472	28.3246	28.7991	28.962	28.5452	28.6988	28.3371	28.5221	28.8284	28.6919	28.7268	28.3111	28.8213
	2.92388	-1.75347	A0A087WVM4;B7ZM99;Q6UB35;H0Y327;Q4VXM0;Q4VXV2;Q5JYA8;Q5JYA3	A0A087WVM4;B7ZM99;Q6UB35	Monofunctional C1-tetrahydrofolate synthase, mitochondrial	MTHFD1L	72	Color2 [DarkGray]	1	4					11	11	11	15.8	15.8	15.8	99.31	0	47.513	634140000	109	25.5422	24.6677	25.1047	24.2137	25.4109	25.375	24.52	25.3756	24.3415	25.3384	25.0592	22.648	24.5466	23.3815	25.6879	25.3321	22.9134	25.0741	23.1957	25.7092
	1.66901	0.196557	A0A087WVQ6;Q00610;J3KS13;A0A087WX41;P53675;K7EJJ5;J3KRF5;J3QL20;J3KSQ2	A0A087WVQ6;Q00610	Clathrin heavy chain;Clathrin heavy chain 1	CLTC	74	Color2 [DarkGray]	1	4					54	54	54	40.6	40.6	40.6	192.06	0	323.31	49075000000	1069	28.5211	28.5926	28.3107	28.6649	28.3833	28.3725	28.5678	28.3867	28.6628	28.4302	28.6122	28.6243	28.4765	28.6867	28.5158	28.5807	28.5761	28.4839	28.4592	28.358
	3.89668	1.65801	F8W7S5;A0A087WVV2;Q9P2E9;A0A087WU26	F8W7S5;A0A087WVV2;Q9P2E9;A0A087WU26	Ribosome-binding protein 1	RRBP1	76	Color2 [DarkGray]	1	4					14	14	13	25.4	25.4	24.2	84.325	0	120.94	1518500000	154	24.2124	25.2596	24.5562	25.4897	23.6955	24.5552	25.0027	24.7782	25.2391	24.1102	24.6063	25.6767	24.7643	25.919	23.6715	23.696	25.6428	24.8158	25.6032	24.1418
	0.159718	-0.0757575	A0A087WVY3;P35250;H7C5P4;H7C596	A0A087WVY3;P35250;H7C5P4	Replication factor C subunit 2	RFC2	78	Color2 [DarkGray]	1	4					5	5	5	31.9	31.9	31.9	28.377	0	228.43	1239100000	99	24.3863	24.3768	24.4063	24.3146	24.5293	24.0567	24.4983	24.2283	24.3673	24.7586	24.7662	24.0039	24.3179	24.1171	23.973	24.0955	24.25	24.1773	24.3943	24.2355
	1.80332	0.601077	A0A087WW40;Q9Y371	A0A087WW40;Q9Y371	Endophilin-B1	SH3GLB1	82	Color2 [DarkGray]	1	4					4	4	4	13.7	13.7	13.7	44.26	0	250.45	644160000	91	23.8438	24.0804	23.5841	24.3936	23.7575	24.1777	24.1212	23.7744	24.7638	24.0633	22.4307	24.4357	24.0449	24.7306	23.9388	23.7866	24.1018	24.0859	24.0582	23.7823
	0.391803	0.171606	A0A087WW66;Q99460;H7C378;H7BZR6;C9J9M4	A0A087WW66;Q99460	26S proteasome non-ATPase regulatory subunit 1	PSMD1	85	Color2 [DarkGray]	1	4					15	15	15	19.1	19.1	19.1	105.85	0	189.07	5758900000	218	26.501	26.9817	26.9709	27.119	26.6895	26.6477	26.6875	27.2228	27.1045	26.737	27.2071	26.9522	27.4038	27.4643	27.2068	27.514	26.8862	27.0505	26.9001	27.2682
	0.116551	0.167133	A0A087WW77;Q15334	A0A087WW77;Q15334	Lethal(2) giant larvae protein homolog 1	LLGL1	86	Color2 [DarkGray]	1	4					3	3	3	5.2	5.2	5.2	114.43	0	21.315	70507000	20	23.22	22.997	22.2559	21.2546	22.0561	22.8029	23.0459	22.9919	22.6114	22.3279	22.5463	21.2033	22.9366	22.8692	21.6163	23.3644	22.4115	22.0538	23.127	23.1933
	0.0330647	0.0227137	A0A087WWF6;P49005;F8W8R3;C9IZD2;C9J8Z7;C9JLE1;C9JHC7;H7C1B3	A0A087WWF6;P49005;F8W8R3	DNA polymerase delta subunit 2	POLD2	90	Color2 [DarkGray]	1	4					7	7	7	23	23	23	54.695	0	323.31	2220000000	179	26.3097	26.3427	26.3077	26.0221	26.3773	26.3601	26.4573	26.2536	26.4154	26.4089	26.8353	26.988	26.898	27.098	26.6882	26.7867	26.5467	25.9509	26.6357	26.6061
	0.654171	0.40101	A0A494C001;A0A499FJY3;A0A087WWP4;Q96T37	A0A494C001;A0A499FJY3;A0A087WWP4;Q96T37	Putative RNA-binding protein 15	RBM15	93	Color2 [DarkGray]	1	4					10	10	10	15.1	15.1	15.1	98.013	0	110.51	1304600000	117	24.0087	24.4948	23.9896	24.237	23.898	24.7063	24.3193	24.4981	24.8047	24.4173	24.9309	24.3448	24.5235	25.0699	24.3303	24.5197	24.9207	24.9467	25.0915	24.9534
	0.662039	-0.893917	A0A087WWP8;Q5VWQ0;A0A0C4DGT8;A0A0C4DH79	A0A087WWP8;Q5VWQ0;A0A0C4DGT8	Round spermatid basic protein 1	RSBN1	94	Color2 [DarkGray]	1	4					6	6	6	12.7	12.7	12.7	84.975	0	51.237	410390000	47	22.159	22.7082	24.1615	22.2946	22.2829	22.0128	22.646	24.082	22.3451	24.1689	21.861	22.3626	24.4637	22.2591	24.0741	21.567	23.8914	22.5084	24.1413	24.0897
	0.527177	-0.883595	A0A087WWS1;Q96FV9;R4GMN4;A0A087WY84	A0A087WWS1;Q96FV9	THO complex subunit 1	THOC1	97	Color2 [DarkGray]	1	4					5	5	4	14.8	14.8	13.7	75.651	0	51.387	461540000	59	23.1312	23.8252	23.7708	23.9641	23.7808	22.377	23.8028	23.6247	23.5731	23.6573	22.4787	22.039	21.7739	21.3179	24.3257	22.695	23.7826	21.7606	21.7553	22.381
	1.72446	0.367754	A0A087WWU8;D6R904;A0A494C0G0;H0YL80;H0YKX5;H0YKP3;F5H7S3;H7BYY1;H0YKJ4;H0YK48;A0A494BZZ2;B7Z596;A0A0S2Z4G6;Q6ZN40;P09493;Q5VU61	A0A087WWU8;D6R904		TPM3	98	Color2 [DarkGray]	1	4					23	23	7	60.4	60.4	14.5	26.42	0	323.31	35066000000	469	28.4947	28.7719	28.9021	29.0367	28.4518	28.6769	28.8182	28.7497	28.5301	28.4814	28.4805	28.5839	28.5193	28.7952	28.3288	28.1971	28.6267	28.6775	28.6796	28.3086
	0.178132	0.159329	A0A087WWW8;Q9Y6J0;B5MEB3;C9JT60;C9J068	A0A087WWW8;Q9Y6J0;B5MEB3	Calcineurin-binding protein cabin-1	CABIN1	100	Color2 [DarkGray]	1	4					5	5	5	4.9	4.9	4.9	240.76	0	228.21	467450000	105	23.35	23.6077	23.7731	23.5804	23.268	23.1922	23.4778	23.5995	23.5354	22.8693	23.4689	24.3671	23.7657	24.1222	24.0513	23.7531	24.2811	23.4364	23.8142	24.2263
	0.252654	-0.0690107	A0A087WXM6;J3QQT2;J3KRX5;A0A0A6YYL6;P18621;J3QLC8;A0A0A0MRF8;J3KRB3;A0A087WWH0;J3QS96;A0A087WY81;J3KSJ0	A0A087WXM6;J3QQT2;J3KRX5;A0A0A6YYL6;P18621;J3QLC8;A0A0A0MRF8	60S ribosomal protein L17	RPL17;RPL17-C18orf32	106	Color2 [DarkGray]	1	4					7	7	7	41.4	41.4	41.4	19.586	0	323.31	14677000000	306	29.7776	30.0715	30.2786	29.806	29.6962	29.1014	30.3108	30.0289	29.6447	29.5033	27.3664	29.7329	29.6214	29.3919	29.5965	30.2002	29.6645	29.9798	29.4667	29.7894
	0.0195243	0.0226507	Q96CB8;A0A087WXN4;E9PGI3	Q96CB8;A0A087WXN4;E9PGI3	Integrator complex subunit 12	INTS12	107	Color2 [DarkGray]	1	4					2	2	2	8.4	8.4	8.4	48.807	0	59.375	233660000	37	22.8928	21.6322	22.9788	22.974	22.612	22.797	22.2205	22.4868	23.031	22.3425	20.4841	22.0502	22.6188	21.3842	22.4897	22.6163	22.0481	22.2533	22.7614	22.6158
	2.08037	0.587338	A0A087WXU0;Q9NWS8;A0A2R8Y4J4;A0A2R8Y4P5	A0A087WXU0;Q9NWS8;A0A2R8Y4J4	Required for meiotic nuclear division protein 1 homolog	RMND1	109	Color2 [DarkGray]	1	4					5	5	5	20.8	20.8	20.8	32.26	0	22.392	150520000	57	22.9227	23.2918	23.3578	23.0621	22.6882	23.2454	22.4989	23.3574	23.3418	22.7095	23.2856	22.6115	23.5422	23.7476	22.7557	23.381	23.2046	23.2182	23.2267	22.8754
	0.150077	0.0680218	A0A499FIX8;H7BXI1;A0A087WXU3;A0FGR8	A0A499FIX8;H7BXI1;A0A087WXU3;A0FGR8	Extended synaptotagmin-2	ESYT2	110	Color2 [DarkGray]	1	4					8	8	8	13.7	13.7	13.7	93.977	0	76.897	1199300000	96	25.112	24.9827	25.1437	25.4126	25.1214	25.1446	25.2439	25.4058	25.2036	25.5665	25.4333	25.14	25.2285	25.152	25.3744	24.6644	24.9542	24.7199	25.3949	24.8287
	1.80645	0.352242	A0A087WY03;E5RFV3	A0A087WY03;E5RFV3		SREK1	113	Color2 [DarkGray]	1	4					3	3	3	34	34	34	10.713	0	268.68	1069800000	97	26.0837	26.1409	26.2241	26.3554	25.8181	26.126	26.3069	26.3768	26.5442	26.1986	26.5945	26.3766	26.7307	26.5149	26.1968	26.2505	26.2349	26.5181	26.4193	26.2112
	0.166525	0.481495	Q9NP79;A0A087WY55;Q5TGM0	Q9NP79;A0A087WY55	Vacuolar protein sorting-associated protein VTA1 homolog	VTA1	114	Color2 [DarkGray]	1	4					5	5	5	14.3	14.3	14.3	33.879	0	19.817	1508700000	54	25.4438	23.0045	22.0215	25.6002	25.2986	25.4839	21.6845	25.365	22.9589	21.8299	22.7278	25.651	25.6675	25.5194	25.3989	22.9396	25.5004	22.7411	25.8316	25.4568
	0.0283759	-0.0293784	A0A087WY71;E9PFW3;Q96CW1;C9JJ47;C9JJD3;H7C4C3;C9JPV8;C9JTK4;C9JGT8	A0A087WY71;E9PFW3;Q96CW1;C9JJ47	AP-2 complex subunit mu	AP2M1	116	Color2 [DarkGray]	1	4					5	5	5	15	15	15	49.526	0	121.89	532250000	94	25.8424	25.7417	25.4099	25.7975	25.6195	25.4293	25.8021	25.2906	25.8226	25.8078	24.8696	24.7321	23.9973	24.8033	24.8667	25.2202	24.776	24.7448	24.8753	25.1221
	0.54208	-1.54658	D6RFM0;D6RAH7;H9KV45;A0A0A0MQU3;A0A087WY85;P62837;P61077;D6RAW0;D6RA11;A0A087WW00;C9J9H9;Q9Y2X8;P51668	D6RFM0;D6RAH7;H9KV45;A0A0A0MQU3;A0A087WY85;P62837;P61077;D6RAW0	Ubiquitin-conjugating enzyme E2 D2;Ubiquitin-conjugating enzyme E2 D3	UBE2D2;UBE2D3	118	Color2 [DarkGray]	1	4					3	3	3	54.1	54.1	54.1	11.065	0	133.93	6259800000	79	21.4518	27.5552	27.6215	27.5231	27.4524	25.0147	27.7975	27.3837	27.2636	27.5569	26.8696	24.1452	26.4329	26.1862	27.108	26.6471	26.7645	22.2739	21.8595	26.9015
	0.394401	0.370647	A0A140T9S0;A0A0G2JLV0;A0A087WYD6;X5CMH5;E7ENX8;Q03519	A0A140T9S0;A0A0G2JLV0;A0A087WYD6;X5CMH5;E7ENX8;Q03519	Antigen peptide transporter 2	TAP2	120	Color2 [DarkGray]	1	4					2	2	2	3.4	3.4	3.4	72.046	0	7.3135	188140000	36	22.1631	22.4418	21.2264	21.697	22.7466	21.4113	21.2887	23.2464	22.6597	21.9132	22.3836	23.4744	23.3723	23.2877	22.4998	22.4094	22.227	23.2829	23.2571	22.2592
	1.63362	1.26881	A0A087WYF9;Q8TEE9	A0A087WYF9		SAP25	122	Color2 [DarkGray]	1	4					3	3	3	17.8	17.8	17.8	31.395	0	19.182	388460000	30	22.1602	23.6425	23.4161	23.4868	22.3376	21.99	23.4598	23.9431	23.5159	22.1342	22.5906	24.2596	22.4782	22.5655	22.6147	22.2689	24.148	23.2551	23.672	21.0785
	0.095808	-0.0281782	A0A087WYJ2;M0R2B7;P28340;M0QZR8;A0A2R8Y705;M0QXE6;M0QXQ2;M0R3H8	A0A087WYJ2;M0R2B7;P28340;M0QZR8	DNA polymerase;DNA polymerase delta catalytic subunit	POLD1	124	Color2 [DarkGray]	1	4					30	30	12	41.6	41.6	16.2	121.18	0	323.31	9616600000	445	27.4407	27.0097	26.9807	27.1454	27.2521	27.2878	27.2611	27.1762	27.2446	27.4124	27.5919	27.5393	27.3294	27.4583	27.5262	27.3393	27.3458	27.2458	27.3949	27.1653
	1.64847	0.216579	O43399;A0A087WYR3;A0A087WZ51	O43399;A0A087WYR3;A0A087WZ51	Tumor protein D54	TPD52L2	126	Color2 [DarkGray]	1	4					7	7	7	36.9	36.9	36.9	22.237	0	323.31	2882400000	139	25.4397	25.444	25.2136	25.5579	25.129	25.1214	25.4074	25.1886	25.2946	25.0861	24.9603	25.1704	25.1901	25.338	25.1669	25.2788	25.3576	25.6552	25.2725	25.2146
	0.220814	-0.595244	A0A087WYS1;E7EUC7;Q16851;C9JWG0;C9JVG3;C9JQU9;C9JNZ1;C9J6Q0;C9JTZ5;C9JUW1	A0A087WYS1;E7EUC7;Q16851	UTP--glucose-1-phosphate uridylyltransferase	UGP2	127	Color2 [DarkGray]	1	4					6	6	6	19.7	19.7	19.7	56.967	0	191.97	1230700000	56	25.5429	25.0556	25.3496	25.4059	25.2846	25.1001	24.9575	24.5312	25.3683	25.3439	22.4565	22.8757	22.9801	22.6342	22.9243	24.3623	24.8261	24.4312	21.8835	24.12
	0.56074	-0.605402	H3BS73;H3BRT2;H3BQ55;H3BNT3;H3BNB2;H3BMF3;A0A087WYU2;Q96S19	H3BS73;H3BRT2;H3BQ55;H3BNT3;H3BNB2;H3BMF3;A0A087WYU2;Q96S19	UPF0585 protein C16orf13	C16orf13	129	Color2 [DarkGray]	1	4					2	2	2	31.1	31.1	31.1	11.138	0	9.3034	149860000	26	22.4941	21.7644	22.4495	22.8937	22.5827	22.441	20.8375	22.5297	22.4154	23.3393	22.1586	21.656	22.5217	22.762	23.2118	22.8287	22.9377	22.0937	20.9716	22.3304
	1.75836	-0.550938	A0A087WZ13;E9PAU2;Q8IY67;K7EKR9;K7EQG2	A0A087WZ13;E9PAU2;Q8IY67	Ribonucleoprotein PTB-binding 1	RAVER1	131	Color2 [DarkGray]	1	4					14	14	14	32.9	32.9	32.9	77.843	0	323.31	4283100000	327	25.2862	24.9342	24.8485	24.6708	25.2992	25.181	24.8481	24.999	25.298	25.3496	25.2254	24.9138	25.1316	24.7447	25.5383	25.3072	24.9502	24.9188	24.979	25.7091
	1.65244	-0.971182	A0A590UK10;A0A3B3IPE9;A0A087WZG4;Q6ZSZ5;M0QZS0	A0A590UK10;A0A3B3IPE9;A0A087WZG4;Q6ZSZ5	Rho guanine nucleotide exchange factor 18	ARHGEF18	137	Color2 [DarkGray]	1	4					3	3	3	5.4	5.4	5.4	121.99	0	36.146	412600000	42	23.2864	21.3477	22.7868	22.1636	23.4671	22.3589	22.7035	22.0332	22.0565	23.4672	23.3798	22.8765	23.4726	23.3411	23.7692	23.754	21.8879	21.6893	22.9286	23.6709
	0.0495191	0.0250421	Q5TBB1;A0A2R8YCP1;A0A2R8Y6Y1;A0A2R8YGP2;A0A2R8YCJ4;A0A087WZJ6;A0A2R8Y761;A0A2R8YCX2;A0A2R8Y883;A0A2R8Y7R8;A0A2R8Y687;A0A2R8YE60;A0A2R8Y4S2;A0A2R8Y6M7;A0A2R8Y7Q3;A0A2R8YEC1;A0A087WXR7;A0A2R8Y6Q6;A0A2R8YEH2;A0A2R8Y459;A0A2R8YEU9;A0A2R8YEQ4;A0A2R8YEB4;A0A2R8YEK5;A0A2R8Y7A3	Q5TBB1;A0A2R8YCP1;A0A2R8Y6Y1;A0A2R8YGP2;A0A2R8YCJ4;A0A087WZJ6;A0A2R8Y761;A0A2R8YCX2;A0A2R8Y883;A0A2R8Y7R8;A0A2R8Y687;A0A2R8YE60;A0A2R8Y4S2;A0A2R8Y6M7;A0A2R8Y7Q3;A0A2R8YEC1;A0A087WXR7;A0A2R8Y6Q6;A0A2R8YEH2;A0A2R8Y459;A0A2R8YEU9	Ribonuclease H2 subunit B	RNASEH2B	138	Color2 [DarkGray]	1	4					4	4	4	21.2	21.2	21.2	35.138	0	73.142	3027300000	102	26.027	26.0932	26.1901	25.9015	25.787	25.9263	26.386	26.0484	26.1053	25.9406	25.468	25.6647	25.8429	25.3838	25.8961	25.9175	25.5795	25.6453	26.1295	25.7963
	0.0896356	-0.289972	A0A087WZK0;P49366;Q5J8M5;M0R253;M0QX43;A0A3B3IU31;B4E3M2;M0R0V2;M0R264;M0R0J4;M0QYZ7;M0R1T2	A0A087WZK0;P49366;Q5J8M5	Deoxyhypusine synthase	DHPS	139	Color2 [DarkGray]	1	4					5	5	5	20	20	20	41.114	0	98.978	529500000	78	25.7301	22.951	26.1014	25.1978	25.3768	25.9397	24.9332	25.5966	25.3347	25.6206	26.0556	25.5367	25.3189	22.3276	26.0595	25.3279	22.3616	25.8109	25.0391	22.0023
	1.27233	-2.18166	A0A087WZK9;B3KS98;O15372;E5RJT0;E5RGU4	A0A087WZK9;B3KS98;O15372;E5RJT0	Eukaryotic translation initiation factor 3 subunit H	EIF3H	140	Color2 [DarkGray]	1	4					7	7	7	28.7	28.7	28.7	39.589	0	24.035	1780700000	82	26.0916	25.4039	25.2761	21.7005	25.6817	25.0884	21.8263	25.2867	22.0093	26.0982	22.738	22.5468	21.6636	22.6082	22.4384	22.4124	23.2523	22.2538	22.6017	23.4279
	0.266454	-0.555908	A0A087X2E5;A0A087WZN1;O43837;A0A0D9SG66	A0A087X2E5;A0A087WZN1;O43837	Isocitrate dehydrogenase [NAD] subunit, mitochondrial;Isocitrate dehydrogenase [NAD] subunit beta, mitochondrial	IDH3B	141	Color2 [DarkGray]	1	4					4	4	4	19.9	19.9	19.9	41.219	0	84.916	1612600000	83	24.9036	25.5456	25.0885	22.4427	24.7221	25.0377	24.9869	25.0715	25.1545	24.8707	25.7038	25.7966	25.556	25.6054	25.4061	22.0804	26.0853	25.4554	25.8354	26.2627
	0.240159	-0.38383	A0A087WZR3;H9KVA9;A0A0D9SF50;P46736	A0A087WZR3;H9KVA9;A0A0D9SF50;P46736	Lys-63-specific deubiquitinase BRCC36	BRCC3	143	Color2 [DarkGray]	1	4					2	2	1	9.2	9.2	4.1	33.404	0	6.7958	117150000	37	23.5594	21.2176	22.077	22.9814	23.4968	22.635	23.4583	22.0749	21.2183	21.6008	22.0826	22.1717	22.6386	23.1058	22.2248	23.3456	23.0685	21.92	21.9155	23.4338
	0.818009	1.42949	A0A087WZT3;Q9H3K6;H3BV85;H3BTW0;A0A0B4J295;H3BVE0	A0A087WZT3;Q9H3K6;H3BV85;H3BTW0;A0A0B4J295;H3BVE0	BolA-like protein 2	BOLA2;BOLA2B	144	Color2 [DarkGray]	1	4					2	2	2	23	23	23	16.932	0	89.531	3091800000	40	25.3468	21.5366	25.7237	25.7965	25.0635	25.555	26.0419	25.6572	26.6175	25.2289	26.0558	26.0338	24.619	26.052	22.2271	25.8796	26.1119	25.4834	25.9568	26.1853
	0.039132	-0.0146246	A0A087X054;A0A494C039;Q9Y4L1;E9PJ21;A0A087WWI4;K7EQK2;Q9BST8;J3QQH7;J3QLE9;J3QL06;J3KTF1;A0A087X214;A0A087WW13	A0A087X054;A0A494C039;Q9Y4L1;E9PJ21;A0A087WWI4;K7EQK2	Hypoxia up-regulated protein 1	HYOU1	148	Color2 [DarkGray]	1	4					18	18	18	28.3	28.3	28.3	104.78	0	323.31	10991000000	479	27.2955	27.0871	27.0766	27.0912	27.1278	27.1996	27.0761	27.2744	27.0869	27.2365	26.9679	27.0886	27.1891	26.7662	26.9608	26.9855	27.0448	26.9662	27.0971	26.7748
	1.31714	1.19197	A0A087X0P0;Q02224	A0A087X0P0;Q02224	Kinesin-like protein;Centromere-associated protein E	CENPE	155	Color2 [DarkGray]	1	4					7	7	7	3.6	3.6	3.6	312.1	0	7.0594	86482000	52	23.3973	23.7842	21.6936	22.7793	22.1229	21.6589	23.391	22.5945	23.8752	21.45	22.6663	23.8344	22.0731	22.4221	21.9328	22.6276	23.7977	22.2077	23.9942	22.7971
	1.53968	-1.04969	A0A087X0Q9;Q9BVL4	A0A087X0Q9;Q9BVL4	Selenoprotein O	SELO	156	Color2 [DarkGray]	1	4					5	5	5	14.8	14.8	14.8	73.338	0	36.8	231160000	54	23.7694	23.8458	22.7132	22.2758	24.0407	23.6436	21.8178	24.1437	23.7734	23.763	24.7935	24.1611	24.4224	22.8474	23.6057	21.8287	22.4157	22.2826	22.8109	24.4969
	0.365092	-0.79241	Q8N6M0;A0A087X0W9;A0A0C4DH76	Q8N6M0;A0A087X0W9	OTU domain-containing protein 6B	OTUD6B	159	Color2 [DarkGray]	1	4					3	3	3	14	14	14	33.812	0	15.043	308360000	39	24.7484	22.7159	23.1653	22.3102	24.8269	24.6766	24.679	24.9952	22.7209	25.0988	22.5494	24.7906	22.3592	22.0475	22.6563	25.2004	22.0658	22.2394	24.8667	22.533
	0.385994	0.115805	A0A0G2JN29;A0A087X117;Q15155;A0A0G2JP90;A0A087WW46;H3BUC9	A0A0G2JN29;A0A087X117;Q15155;A0A0G2JP90;A0A087WW46	Nodal modulator 1	NOMO1	160	Color2 [DarkGray]	1	4					17	17	2	21.5	21.5	3.2	139.54	0	290.62	2354100000	181	26.9313	26.6907	26.9144	26.8601	26.8919	26.8653	26.7811	26.9569	26.8442	26.9725	27.0309	26.765	26.7773	26.8578	26.8478	26.7349	26.5799	26.6688	27.037	26.4236
	0.0779952	-0.105917	P54252;F5H211;A0A2R8Y3X7;G3V3R7;A0A087X1A8;A0A0A0MS38;D3VVH9;G3V4U9;G3V2G1;G3V3T6;C9JQV6;G3V2G2;A0A087WXY4;G3V328;E9PJN5;G3V526;S4R399;A0A2R8Y888;D3VVP3;G3V5H3;G3V4F4;G3V4F5;G3V3S5;G3V4B1;G3V390;D6R9I5;G3V3A6	P54252;F5H211;A0A2R8Y3X7;G3V3R7;A0A087X1A8;A0A0A0MS38;D3VVH9;G3V4U9;G3V2G1;G3V3T6;C9JQV6;G3V2G2;A0A087WXY4;G3V328;E9PJN5;G3V526	Ataxin-3	ATXN3	163	Color2 [DarkGray]	1	4					5	5	5	21.3	21.3	21.3	41.25	0	193.58	419000000	53	22.8599	22.6298	23.3377	22.3916	22.7095	22.7788	22.8795	23.3725	23.1333	23.1125	22.169	21.8973	22.4698	23.3381	23.7555	22.8347	22.2545	21.4286	22.1515	21.8607
	1.04501	-0.818202	A0A087X1N4;Q8IYJ3	A0A087X1N4;Q8IYJ3	Synaptotagmin-like protein 1	SYTL1	169	Color2 [DarkGray]	1	4					6	6	6	18.7	18.7	18.7	54.506	0	57.722	199720000	47	22.0236	23.4857	21.4922	23.2728	24.0502	23.7158	22.622	22.3823	23.0389	23.8081	23.067	23.3251	23.704	22.927	22.9372	23.0823	22.2726	22.5114	21.8039	23.5199
	0.26077	-0.141654	A0A087X1Z3;Q9UL46;H0YM70;H0YKU2	A0A087X1Z3;Q9UL46;H0YM70	Proteasome activator complex subunit 2	PSME2	172	Color2 [DarkGray]	1	4					9	9	9	48.4	48.4	48.4	29.126	0	323.31	8126600000	129	27.7269	27.5692	27.6919	27.8766	27.8239	28.0672	27.3387	27.4621	27.4327	28.116	28.1236	28.0774	27.8957	28.2688	27.712	27.6098	27.5584	27.4958	27.3986	27.8914
	0.532026	0.52585	A0A087X211;Q8TCG1	A0A087X211;Q8TCG1	Protein CIP2A	KIAA1524	174	Color2 [DarkGray]	1	4					6	6	6	10.2	10.2	10.2	102.28	0	97.763	229980000	68	22.5489	21.9554	22.7699	22.8144	22.7724	22.5082	22.9869	22.6151	23.0336	22.5927	23.8339	22.7097	21.796	22.5144	22.8018	23.01	22.9694	22.7926	22.8634	20.9554
	0.083619	0.0798731	Q2M389;A0A087X256;F8VYH7	Q2M389;A0A087X256	WASH complex subunit 7	KIAA1033	175	Color2 [DarkGray]	1	4					4	4	4	5.8	5.8	5.8	136.4	0	19.364	132610000	39	21.5189	21.7245	22.1942	21.9436	22.8005	22.337	22.3153	21.8501	22.3011	22.389	22.5413	22.3207	21.5554	22.8942	22.64	21.6872	22.4386	21.6232	22.5461	21.5361
	0.168604	0.0881362	A0A087X295;Q9NNW5;E9PDU5;E9PBK6;Q6PKC6;C9K020;V9GZ65;E5RFX3;F8WE36;C9JFP6;V9GYU1	A0A087X295;Q9NNW5;E9PDU5;E9PBK6	WD repeat-containing protein 6	WDR6	176	Color2 [DarkGray]	1	4					7	7	7	10.6	10.6	10.6	125	0	144.05	501420000	79	23.3918	23.6042	23.4646	23.6302	23.6675	23.3218	23.2588	23.4394	23.1096	23.0667	24.0984	23.8273	24.1651	23.8102	23.3813	23.2593	23.8548	23.5487	23.271	23.353
	0.378424	-0.228176	A0A087X2D0;P84103	A0A087X2D0;P84103	Serine/arginine-rich splicing factor 3	SRSF3	179	Color2 [DarkGray]	1	4					4	3	3	49.5	49.5	49.5	10.32	0	126.58	49422000000	117	30.2766	30.4068	30.3562	30.2858	30.2003	30.2773	30.6279	30.1757	30.5478	30.6081	30.6322	29.8193	29.9956	29.541	30.2817	29.7749	30.1131	29.7405	29.791	29.9882
	0.761729	-0.295182	A0A087X2D5;Q9BRJ2;A0A0G2JMS5;A0A087WU62	A0A087X2D5;Q9BRJ2	39S ribosomal protein L45, mitochondrial	MRPL45	180	Color2 [DarkGray]	1	4					4	4	4	20.9	20.9	20.9	35.29	0	209.14	2203200000	95	25.3542	24.9371	25.3464	25.0443	25.3486	25.0968	24.8229	25.1235	25.233	25.1439	25.9507	25.3599	25.4421	25.2038	25.5511	26.0865	25.3048	25.5995	25.3648	25.9831
	0.467719	0.285277	A0A087X2H1;Q9ULT8;H0YJD4;G3V4V5;H0YJP0;A0A087WVU6	A0A087X2H1;Q9ULT8;H0YJD4	E3 ubiquitin-protein ligase HECTD1	HECTD1	182	Color2 [DarkGray]	1	4					11	11	11	7.8	7.8	7.8	289.63	0	26.542	422400000	101	22.4657	22.7982	22.9842	22.4168	22.4676	22.1044	22.3341	23.0901	22.6271	22.0891	23.3033	23.2499	23.5754	23.4334	22.8386	23.1564	23.0798	23.2169	22.7932	22.7342
	0.43487	-0.0585785	A0A087X2I1;P62333;H0YJC0;H0YJX2;H0YJS8;H0YJE9;H0YJT1	A0A087X2I1;P62333	26S protease regulatory subunit 10B	PSMC6	183	Color2 [DarkGray]	1	4					13	13	13	37.5	37.5	37.5	45.796	0	285.36	9171500000	572	28.1486	27.9525	28.0918	28.0076	28.1628	28.1662	27.9978	28.0751	27.9638	28.097	28.5553	28.1508	28.3439	28.2055	28.1576	28.2807	28.1534	28.2009	28.1582	28.152
	0.493302	0.315731	C9JFE4;A0A096LP07;A0A096LPJ3;A8K070;Q13098;J3QLT0;J3KSA5;J3KRJ4;J3QQX0;J3QS84;J3QS88;J3KTB0;J3QLE8;J3QL53;J3KRE8	C9JFE4;A0A096LP07;A0A096LPJ3;A8K070;Q13098;J3QLT0;J3KSA5;J3KRJ4	COP9 signalosome complex subunit 1	GPS1	185	Color2 [DarkGray]	1	4					8	8	8	20.4	20.4	20.4	53.371	0	169	1366000000	128	25.8658	25.8996	26.0614	26.0504	25.9684	25.9127	25.895	26.2417	26.1615	25.7735	26.2624	26.6532	26.6295	26.7206	26.771	26.0463	26.217	25.8177	26.5455	25.7021
	0.526564	-0.752256	E7ESD2;A0A0A0MR88;A0A096LPC5;Q9Y4E1;Q641Q2;A0A087WYF6;F8W7U3;J3KP36;Q5T1D7;A0A0A0MT65	E7ESD2;A0A0A0MR88;A0A096LPC5;Q9Y4E1;Q641Q2;A0A087WYF6;F8W7U3;J3KP36	WASH complex subunit FAM21C;WASH complex subunit FAM21A	FAM21A;FAM21C	188	Color2 [DarkGray]	1	4					3	3	3	3.8	3.8	3.8	140.17	0	10.505	262800000	31	21.9945	23.1622	22.688	21.7422	23.8255	23.2333	22.602	21.5775	23.1648	22.0692	23.4342	21.2639	23.3397	21.1019	23.2143	22.389	22.7684	22.9629	23.3504	23.2593
	0.412085	-1.28153	P0DPI2;A0A0B4J2D5;A0A096LPI6;A0A096LNJ1;A0A096LP73;A0A2R8Y6K9;A0A096LNH5;A0A2R8YDR7;F2Z2Q0;A0A096LP12;H7C1F6;H7C2G3	P0DPI2;A0A0B4J2D5;A0A096LPI6;A0A096LNJ1;A0A096LP73;A0A2R8Y6K9;A0A096LNH5;A0A2R8YDR7;F2Z2Q0;A0A096LP12		C21orf33	189	Color2 [DarkGray]	1	4					3	3	3	26.9	26.9	26.9	28.17	0	119.61	3702600000	153	28.199	28.0247	28.0242	27.9823	28.4261	28.6442	28.1596	28.1149	28.2166	28.3356	21.8383	22.8604	27.6544	27.6773	27.5039	27.8968	27.2941	27.729	22.5943	27.3311
	0.7997	2.2337	U3KQC1;A0A0A0MQU0;Q9BV38;K7EIR0;K7EML4	U3KQC1;A0A0A0MQU0;Q9BV38;K7EIR0	WD repeat-containing protein 18	WDR18	194	Color2 [DarkGray]	1	4					4	4	4	10.9	10.9	10.9	43.237	0	229.96	1179200000	37	26.4441	26.4876	26.6634	26.4293	22.8055	26.8207	22.2201	26.4324	22.062	21.8809	26.8703	22.7245	23.1406	21.8162	21.581	26.7402	27.0129	26.5439	26.8634	21.9688
	0.124855	-0.260655	H7C3V9;H7C277;A0A0A0MQU4;Q96I15;H7C1N7;C9JNL5;H7C4A1	H7C3V9;H7C277;A0A0A0MQU4;Q96I15;H7C1N7	Selenocysteine lyase	SCLY	195	Color2 [DarkGray]	1	4					5	5	5	30.3	30.3	30.3	26.198	0	12.281	294530000	59	24.1483	24.3403	24.1107	24.1009	24.3421	24.908	24.02	24.2322	23.9057	24.8924	24.7767	23.1356	24.4087	24.7139	24.8102	24.7626	24.1061	24.425	22.5032	22.2217
	0.530446	1.90136	A0A0A0MR02;P45880;Q5JSD2;Q5JSD1	A0A0A0MR02;P45880	Voltage-dependent anion-selective channel protein 2	VDAC2	197	Color2 [DarkGray]	1	4					5	5	5	26.6	26.6	26.6	30.348	0	168.62	8120000000	388	29.0629	29.1366	29.1131	29.3166	29.0744	29.4327	29.5885	29.1806	29.6885	28.8355	29.3721	29.4062	29.6773	29.244	22.488	29.1837	29.4217	28.6433	29.0935	29.3392
	0.146496	0.181954	H3BM50;H3BPU5;H3BPT1;H3BN58;A0A0A0MR05;Q9BVC4;H3BR25;H3BSZ4;H3BR38;H3BQ74;I3L2E7	H3BM50;H3BPU5;H3BPT1;H3BN58;A0A0A0MR05;Q9BVC4;H3BR25;H3BSZ4;H3BR38	Target of rapamycin complex subunit LST8	MLST8	199	Color2 [DarkGray]	1	4					4	4	4	45.7	45.7	45.7	12.812	0	61.798	249570000	50	21.9353	22.295	22.9119	23.2224	22.9642	21.3553	21.8737	23.2366	23.1505	22.1695	23.7308	23.7447	23.0083	24.156	23.6737	22.824	22.429	23.6394	22.7087	23.7024
	0.0593881	0.0547204	A0A0A0MRA5;B7Z4B8;Q9BUJ2;M0R3F1;M0QYZ0;M0R203;M0QZV6;M0R0K8;M0QYI8	A0A0A0MRA5;B7Z4B8;Q9BUJ2;M0R3F1	Heterogeneous nuclear ribonucleoprotein U-like protein 1	HNRNPUL1	202	Color2 [DarkGray]	1	4					16	16	16	25.1	25.1	25.1	85.939	0	323.31	3085600000	191	26.5484	26.4102	26.3968	26.482	26.3776	26.6954	26.4262	26.1845	26.2432	26.4595	26.0603	25.2937	26.1914	25.7222	26.1711	24.8809	25.839	25.9407	26.0115	25.2318
	0.411764	-0.564797	A0A0A0MRB5;Q8WXG6;C9JLZ9;C9K0L0;A0A0U1RR25;F8W8U2	A0A0A0MRB5;Q8WXG6	MAP kinase-activating death domain protein	MADD	204	Color2 [DarkGray]	1	4					5	5	5	4.7	4.7	4.7	176.55	0	85.508	194050000	44	23.317	23.3774	23.0571	22.2773	23.3647	23.3643	23.517	23.7903	24.1313	23.0428	21.8193	23.7806	21.6408	22.5449	23.6453	23.5958	22.3362	23.5413	21.4377	22.5977
	2.55405	1.32031	A0A0A0MRF6;Q99996;A0A0A0MRE9;H7BYL6;A0A2R8Y590;H0Y6Q0;A0A6I8PUD8;A0A087WX84;A0A6I8PUA5;REV__A0A2R8Y7M3;REV__P26038;REV__P35241;REV__A0A2R8Y5S7;REV__A0A1X7SBS1;REV__A0A1W2PPS1;REV__Q00839	A0A0A0MRF6;Q99996;A0A0A0MRE9	A-kinase anchor protein 9	AKAP9	208	Color2 [DarkGray]	1	4					8	8	7	3	3	2.9	453.49	0	94.328	213620000	61	22.5961	23.2234	23.0613	23.5379	22.8718	22.4378	23.3231	22.205	23.6514	21.7532	22.635	23.5197	23.1781	23.2977	22.4125	22.3436	23.0467	22.0758	23.9176	22.0858
	0.132112	-0.355012	A0A0A0MRJ6;P22061;F6S8N6;A0A3F2YNX8;C9J0F2;F8WDT3;F8WAV5;F8WAX2	A0A0A0MRJ6;P22061;F6S8N6;A0A3F2YNX8	Protein-L-isoaspartate O-methyltransferase;Protein-L-isoaspartate(D-aspartate) O-methyltransferase	PCMT1	212	Color2 [DarkGray]	1	4					9	9	9	57.5	57.5	57.5	30.315	0	220.03	2766500000	97	25.4889	25.5212	25.8021	25.8103	25.4109	25.7541	25.7918	25.6229	25.643	25.4319	25.1238	26.3304	23.0949	21.9968	24.9622	25.6866	26.3431	25.5463	26.4234	25.4886
	0.252723	0.7013	A0A0A0MRM9;Q14978;S4R402;S4R341;S4R349;S4R3C2	A0A0A0MRM9;Q14978	Nucleolar and coiled-body phosphoprotein 1	NOLC1	214	Color2 [DarkGray]	1	4					8	8	8	16.9	16.9	16.9	74.543	0	323.31	4916600000	74	27.2143	27.0614	27.1735	26.911	26.8931	27.5721	26.846	26.984	26.2327	27.1677	26.6798	26.5165	26.7685	25.6102	26.3015	22.6011	25.9729	26.4844	26.9022	22.4887
	2.15009	-1.14539	A0A0U1RQK7;A0A0A0MSA7;O43432	A0A0U1RQK7;A0A0A0MSA7;O43432	Eukaryotic translation initiation factor 4 gamma 3	EIF4G3	231	Color2 [DarkGray]	1	4					7	5	5	6.3	4.9	4.9	195.27	0	34.391	172600000	58	23.651	22.958	22.514	22.3427	23.861	23.1559	23.1768	23.2636	23.27	23.5048	23.7952	23.0689	22.2906	22.2826	23.9781	23.6396	23.14	23.0054	23.0459	24.1788
	1.39477	0.752958	A0A0A0MSI8;O00471;F8W9B8;G3V4Z7	A0A0A0MSI8;O00471;F8W9B8	Exocyst complex component 5	EXOC5	233	Color2 [DarkGray]	1	4					5	5	5	8.9	8.9	8.9	82.118	0	19.361	142870000	77	22.7189	22.8356	22.741	22.9144	22.8818	22.8576	22.6578	22.3443	23.2985	22.7995	22.553	22.1502	22.0871	23.4072	21.7167	22.7269	22.3737	23.1088	23.3488	22.5591
	0.291083	0.664731	A0A0A0MSN9;P18615;A0A0G2JI50;E9PD43;A0A0A0MT02	A0A0A0MSN9;P18615;A0A0G2JI50;E9PD43;A0A0A0MT02	Negative elongation factor E	NELFE	237	Color2 [DarkGray]	1	4					3	3	3	12	12	12	38.08	0	105.82	296760000	52	22.6106	24.3056	24.9519	24.6601	21.9016	21.4184	21.2514	21.9054	21.7208	22.3042	22.2499	24.7727	25.0771	23.0252	24.5926	21.566	24.5904	22.5844	24.9022	22.851
	0.110813	0.122084	A0A0A0MTR6;A0A0C4DFN8;A0A0A0MSZ4;A0A0A0MT64;P22570;A0A0A0MTN9;J3QQX3;A0A0C4DGN7;J3KS64;J3QKZ8;J3QQW7	A0A0A0MTR6;A0A0C4DFN8;A0A0A0MSZ4;A0A0A0MT64;P22570;A0A0A0MTN9;J3QQX3;A0A0C4DGN7	NADPH:adrenodoxin oxidoreductase, mitochondrial	FDXR	243	Color2 [DarkGray]	1	4					5	5	5	15.5	15.5	15.5	52.89	0	21.173	230720000	36	22.7936	21.6977	22.3555	22.9117	22.4902	23.0355	23.1657	22.4425	22.9545	23.0628	23.2241	23.3281	23.525	23.2067	22.1383	22.909	23.303	22.2837	21.6068	22.5002
	1.39289	-1.11437	A0A0A0MT33;Q9UPN6	A0A0A0MT33;Q9UPN6	Protein SCAF8	SCAF8	245	Color2 [DarkGray]	1	4					6	6	6	6.3	6.3	6.3	148.86	0	18.574	337090000	44	24.1624	22.8126	20.7753	23.688	24.1569	21.7902	23.2265	24.0428	23.6148	23.8741	23.6617	21.449	24.0781	22.3761	24.2788	22.2267	23.7805	23.0417	22.0747	23.9012
	0.384416	-0.1448	A0A0A0MTB8;Q8NI36	A0A0A0MTB8;Q8NI36	WD repeat-containing protein 36	WDR36	248	Color2 [DarkGray]	1	4					13	13	13	20	20	20	99.365	0	323.31	1267500000	152	25.2545	25.3681	25.6891	25.3593	25.2954	25.6524	25.7119	25.7737	25.3398	25.2761	24.5251	25.0795	25.3742	24.9707	25.0157	25.7417	25.4397	25.1494	24.9148	25.5765
	1.73295	0.668089	A0A0A0MTC1;A0A0A0MTR7;Q63HN8	A0A0A0MTC1;A0A0A0MTR7;Q63HN8	E3 ubiquitin-protein ligase RNF213	RNF213	249	Color2 [DarkGray]	1	4					6	6	6	1.7	1.7	1.7	596.48	0	133.44	129520000	54	22.7925	23.0871	22.6751	23.3975	23.1421	22.8419	23.2536	22.7191	23.6996	23.3665	23.5052	23.5001	22.8373	24.1871	22.9193	23.1525	23.3305	22.4858	23.6156	22.7996
	1.5552	1.34867	Q13418;A0A0A0MTH3;A0A087WWY6	Q13418;A0A0A0MTH3	Integrin-linked protein kinase	ILK	251	Color2 [DarkGray]	1	4					5	5	5	15.5	15.5	15.5	51.419	0	5.2227	640490000	55	21.7456	23.6781	23.4846	23.8833	23.2883	22.9877	21.6808	23.565	23.8854	21.9061	22.129	23.9042	22.578	24.5833	22.0862	22.107	23.8431	23.9416	23.9908	23.6674
	0.990302	0.353171	A0A0A0MTH9;O14981	A0A0A0MTH9;O14981	TATA-binding protein-associated factor 172	BTAF1	252	Color2 [DarkGray]	1	4					11	11	11	8.3	8.3	8.3	206.93	0	257.97	690780000	96	24.6832	24.7079	24.5601	25.0599	24.756	24.951	24.9305	24.8874	24.9952	25.2553	25.1566	25.5983	25.7937	25.4994	24.9073	24.3673	25.6261	25.4996	25.5021	24.7253
	0.559895	-1.06632	A0A0A0MTL5;Q13309;D6RAG5;D6R9R7	A0A0A0MTL5;Q13309	S-phase kinase-associated protein 2	SKP2	254	Color2 [DarkGray]	1	4					6	6	6	24.4	24.4	24.4	48.885	0	13.24	524900000	58	22.6798	26.2994	22.9998	22.2878	25.6326	22.6872	25.7468	25.8459	22.0277	23.2138	22.3761	22.3099	23.2451	22.8364	22.212	26.0356	21.9652	21.6817	21.5338	21.8925
	0.669558	0.681239	Q13617;A0A0A0MTN0;Q5T2B5	Q13617;A0A0A0MTN0;Q5T2B5	Cullin-2	CUL2	255	Color2 [DarkGray]	1	4					4	4	4	9.7	9.7	9.7	86.982	0	11.009	494590000	59	22.312	22.3971	21.6769	23.5203	23.0419	21.6786	22.339	22.8444	24.1756	23.9334	23.0682	23.2313	23.4016	23.3444	22.0904	23.6488	23.7534	22.115	22.9968	22.2464
	0.410656	0.343058	Q96JP5;A0A0A6YYC7;H3BTR0	Q96JP5;A0A0A6YYC7;H3BTR0	E3 ubiquitin-protein ligase ZFP91	ZFP91;ZFP91-CNTF	258	Color2 [DarkGray]	1	4					4	4	4	11.8	11.8	11.8	63.444	0	33.357	311640000	70	22.975	22.5841	22.9762	22.9335	22.0079	23.1926	22.447	22.6989	22.8466	21.8457	22.6868	22.7531	22.7451	22.7708	22.5482	22.8621	22.7373	22.9723	22.6892	23.4661
	0.371287	0.160515	A0A0B4J1Z1;C9JAB2;Q16629	A0A0B4J1Z1;C9JAB2;Q16629	Serine/arginine-rich splicing factor 7	SRSF7	263	Color2 [DarkGray]	1	4					6	6	5	42.3	42.3	42.3	15.763	0	48.99	30469000000	108	29.324	29.2397	29.7369	29.2999	29.2719	29.1939	29.4775	29.5639	29.3261	29.2681	29.6798	29.6721	29.8487	29.7222	29.1876	29.6967	29.7637	29.5277	29.7989	29.7776
	0.292345	0.233518	A0A0B4J2A0;Q9UHJ6	A0A0B4J2A0;Q9UHJ6	Sedoheptulokinase	TRPV1;SHPK	267	Color2 [DarkGray]	1	4					4	4	4	13	13	13	51.504	0	64.505	397090000	56	24.133	24.4644	24.6369	24.4193	24.3615	24.3029	24.4485	24.4207	24.6596	24.4298	24.912	25.1272	24.6875	25.2534	24.3994	25.2267	22.7064	24.8307	25.2293	25.4368
	0.748876	0.35698	Q5W0H4;A0A0B4J2C3;P13693;J3KPG2;E9PJF7;Q56UQ5	Q5W0H4;A0A0B4J2C3;P13693;J3KPG2;E9PJF7	Translationally-controlled tumor protein	TPT1	268	Color2 [DarkGray]	1	4					3	3	3	22.3	22.3	22.3	21.525	0	172.12	9847600000	142	22.023	30.6319	30.0797	30.4367	30.2535	29.6651	30.5038	30.0946	30.6654	29.8533	29.4562	22.0532	22.2436	29.7985	29.8117	29.5057	29.4212	23.212	30.0648	29.619
	0.244061	-0.10604	A0A0B4J2E5;Q15269;C9J544	A0A0B4J2E5;Q15269	Periodic tryptophan protein 2 homolog	PWP2	269	Color2 [DarkGray]	1	4					10	10	10	14.9	14.9	14.9	102.45	0	94.878	1904100000	152	24.7181	24.5648	24.7537	24.6296	24.6102	24.9815	24.7604	25.0381	24.6403	24.9709	24.3966	24.693	24.9604	24.8301	24.5193	24.7144	25.0486	24.9419	24.8221	25.2458
	0.685686	0.393526	A0A0C4DFL7;Q16850;H7C0D0;C9IYR8;A0A3B3ITR4	A0A0C4DFL7;Q16850	Lanosterol 14-alpha demethylase	CYP51A1	271	Color2 [DarkGray]	1	4					5	5	5	17.7	17.7	17.7	57.278	0	118.18	286840000	80	22.5301	22.871	22.6262	22.1401	21.8882	22.9667	22.979	22.6604	23.2251	22.5342	22.3956	22.4134	22.0867	22.9359	22.488	22.6658	22.8283	22.3165	22.6831	22.4996
	2.66129	1.38047	A0A0C4DFL8;F5GX28;O94953;K7EQ54	A0A0C4DFL8;F5GX28;O94953	Lysine-specific demethylase 4B	KDM4B	272	Color2 [DarkGray]	1	4					3	3	3	4.5	4.5	4.5	121.9	0	60.494	152770000	30	21.3298	21.5452	22.3137	22.8678	22.3871	23.2282	23.102	23.3601	23.6978	22.1546	22.7551	23.0337	21.7554	23.4635	21.6651	22.9152	22.8349	23.5319	23.222	21.5225
	0.431222	0.385496	X6RJB2;X6RGT4;X6RHD7;A0A0C4DFV0;Q9H469;X6RCZ8	X6RJB2;X6RGT4;X6RHD7;A0A0C4DFV0;Q9H469;X6RCZ8	F-box/LRR-repeat protein 15	FBXL15	276	Color2 [DarkGray]	1	4					2	2	2	16.8	16.8	16.8	21.048	0	41.278	137350000	52	23.1919	22.8266	21.5157	23.4063	23.1925	23.3373	22.7734	22.5652	23.2403	22.4032	23.3324	23.1964	22.3755	22.8042	22.3999	22.9721	23.0301	22.7575	22.0443	21.9574
	3.07459	1.49044	A0A0C4DFW4;Q5JUR7	A0A0C4DFW4;Q5JUR7	Testis-expressed sequence 30 protein	TEX30	277	Color2 [DarkGray]	1	4					3	3	3	24.7	24.7	24.7	21.22	0	103.89	1558600000	84	26.9133	27.2061	26.5147	27.4967	26.3457	26.559	27.3044	26.4164	27.8715	25.9629	26.6213	27.5829	27.3397	27.9739	26.3376	27.4546	27.8753	26.8497	28.1773	26.9115
	0.631519	-1.16455	A0A0C4DFX9;Q9H3P2;H0Y3X6;H7C3C2;F8W954;F8WF98;H7C2M8;H7C0W2;C9JHL4	A0A0C4DFX9;Q9H3P2;H0Y3X6	Negative elongation factor A	NELFA	279	Color2 [DarkGray]	1	4					3	3	3	7.8	7.8	7.8	58.499	0	17.031	248210000	38	24.4423	21.8328	22.8561	24.4956	24.6134	24.6347	21.9816	24.1432	22.0295	24.4548	21.8944	22.7104	22.9298	22.0669	24.5687	24.7061	22.4898	24.4931	22.3345	21.9478
	0.0505811	0.0737677	A0A0C4DG07;O60934	A0A0C4DG07;O60934	Nibrin	NBN	282	Color2 [DarkGray]	1	4					2	2	2	4.6	4.6	4.6	75.968	0	5.6385	34352000	30	23.6139	21.2192	22.1441	21.566	23.1171	22.0309	22.6481	22.1165	22.7519	21.223	22.1119	22.0617	23.1044	23.0244	22.3873	22.1617	22.0163	22.1337	22.1079	22.4278
	0.0361021	0.0135598	C9J9K3;A0A0C4DG17;P08865;F8WD59	C9J9K3;A0A0C4DG17;P08865	40S ribosomal protein SA	RPSA	283	Color2 [DarkGray]	1	4					13	13	13	57.8	57.8	57.8	29.404	0	323.31	65510000000	593	29.4915	29.7795	29.783	29.4529	29.4773	29.2862	29.494	29.6556	29.5322	29.5576	29.8612	29.7108	29.4691	29.1995	29.4467	29.7385	29.8297	29.638	29.819	29.4678
	0.780241	-0.212738	Q7L014;A0A0C4DG89;D6RJA6	Q7L014;A0A0C4DG89	Probable ATP-dependent RNA helicase DDX46	DDX46	291	Color2 [DarkGray]	1	4					20	20	20	24.8	24.8	24.8	117.36	0	165.02	2921400000	218	24.9534	24.6275	24.7029	24.6297	24.8755	24.8909	24.7546	24.6188	24.8933	24.8597	24.1109	23.092	25.0477	24.698	24.9925	24.5022	24.6321	24.2989	24.3272	24.6714
	0.530674	-0.147259	Q8NI27;A0A0C4DG98;H0Y815	Q8NI27;A0A0C4DG98	THO complex subunit 2	THOC2	293	Color2 [DarkGray]	1	4					7	7	7	8.4	8.4	8.4	182.77	0	290.88	3276800000	167	26.162	25.6623	25.796	25.6003	25.7994	25.5863	25.9962	25.7446	26.0161	25.9437	26.6248	25.6338	25.9981	25.716	26.0861	26.265	26.1608	25.9944	26.0178	26.11
	0.525887	-0.644836	Q14527;A0A0C4DGA6;H7C5K0	Q14527;A0A0C4DGA6;H7C5K0	Helicase-like transcription factor	HLTF	295	Color2 [DarkGray]	1	4					4	4	4	7.8	7.8	7.8	113.93	0	4.7658	93547000	43	21.8802	21.2548	22.4933	21.8379	23.4041	22.8976	22.2524	22.3642	21.8193	23.5324	21.623	22.028	22.6489	22.4765	23.2595	22.2963	22.2279	23.4717	22.8817	21.3987
	0.223497	-0.38978	A0A0C4DGF8;A0A1B0GV09;Q9H9B1;A0A1B0GWF6;A0A1B0GU48;A0A1B0GTP4	A0A0C4DGF8;A0A1B0GV09;Q9H9B1;A0A1B0GWF6;A0A1B0GU48	Histone-lysine N-methyltransferase EHMT1	EHMT1	299	Color2 [DarkGray]	1	4					3	3	3	9	9	9	88.239	0	30.868	240390000	42	22.0265	23.6427	21.0093	21.3059	24.396	20.8462	22.9008	21.7476	23.0894	23.5223	22.3737	23.348	23.6991	23.2706	22.4905	23.1922	23.2505	22.2162	23.4223	22.2385
	0.716585	0.0731897	Q14839;A0A0C4DGG9;A0A2R8Y521;A0A2R8Y212;F5GWX5;A0A2U3TZM0;A0A2R8YFK9;A0A2R8Y5J0;A0A2R8Y425;A0A2R8YDJ9;A0A2R8YFD8;A0A2R8YD40;A0A2R8YDW2;A0A2R8Y4X2;A0A2R8YER1;A0A2R8Y8C1;A0A2R8Y445;A0A2R8Y5Z7;A0A2R8Y685;A0A2R8Y8B3;A0A2R8Y7I0;A0A2R8Y7M9;A0A2R8Y5M9;A0A2R8YE38;F6T542;A0A2R8Y6G9;F5H6N4;K7EMC0	Q14839;A0A0C4DGG9;A0A2R8Y521;A0A2R8Y212;F5GWX5;A0A2U3TZM0;A0A2R8YFK9;A0A2R8Y5J0;A0A2R8Y425;A0A2R8YDJ9;A0A2R8YFD8;A0A2R8YD40;A0A2R8YDW2;A0A2R8Y4X2;A0A2R8YER1;A0A2R8Y8C1;A0A2R8Y445;A0A2R8Y5Z7;A0A2R8Y685	Chromodomain-helicase-DNA-binding protein 4	CHD4	301	Color2 [DarkGray]	1	4					50	50	38	35.7	35.7	29.4	218	0	323.31	25952000000	998	28.8506	28.7785	28.9438	28.758	28.7839	28.7549	28.766	28.9015	28.8244	28.725	28.9377	28.9052	29.151	28.9394	28.7887	29.0516	29.0951	28.8829	28.9208	28.8521
	0.424564	0.171969	J3QRU8;A0A0C4DGN6;Q9Y2X7;J3QQI0;K7EN79;J3QLH1;J3QL89	J3QRU8;A0A0C4DGN6;Q9Y2X7	ARF GTPase-activating protein GIT1	GIT1	307	Color2 [DarkGray]	1	4					10	10	7	26.5	26.5	21.9	76.805	0	149.55	1480000000	157	25.9542	25.9018	25.6365	25.7722	25.5071	25.7316	25.6313	25.6752	25.9337	25.3586	25.9682	26.0943	26.3116	25.9673	26.0238	25.7296	25.8272	25.7663	25.9365	26.0324
	0.834849	0.396207	K7ELJ7;A0A0C4DGQ5;P04632;K7EMQ1;K7EIV0;K7EKD8;K7EM73;A0A075B7C0;U3KQE2;Q96L46	K7ELJ7;A0A0C4DGQ5;P04632;K7EMQ1;K7EIV0;K7EKD8	Calpain small subunit 1	CAPNS1	308	Color2 [DarkGray]	1	4					5	5	5	23.4	23.4	23.4	29.44	0	323.31	3147600000	248	25.372	25.391	25.3596	26.0235	25.5497	25.2634	25.3497	25.5335	25.7769	25.9423	26.0938	25.7633	25.7951	26.0421	26.0292	25.6864	25.7323	25.5078	26.5029	25.2394
	0.350028	0.768821	P39656;A0A0C4DGS1;U3KQ84	P39656;A0A0C4DGS1;U3KQ84	Dolichyl-diphosphooligosaccharide--protein glycosyltransferase 48 kDa subunit	DDOST	310	Color2 [DarkGray]	1	4					8	8	8	25.4	25.4	25.4	50.8	0	40.009	4336100000	135	26.2076	26.3299	26.1886	26.6224	26.2497	26.2876	26.5602	25.9699	26.143	26.112	25.0785	25.5211	25.6866	25.6064	26.2127	25.7196	25.8469	25.7472	25.8005	22.5226
	0.111948	0.145542	A0A0C4DGV3;B7Z8V7;Q4G0N4;D6RHI4	A0A0C4DGV3;B7Z8V7;Q4G0N4	NAD kinase 2, mitochondrial	NADK2	313	Color2 [DarkGray]	1	4					5	5	5	23.9	23.9	23.9	28.255	0	7.8657	228910000	50	22.2372	21.6546	23.1588	21.1773	22.3734	22.8533	22.4268	22.9102	22.5459	22.3681	22.4568	22.2875	22.7302	22.8143	22.6715	22.4446	21.8633	21.1798	22.8997	21.4421
	3.44569	-0.938837	A0A0C4DH01;Q9NVU0;H3BM46;H3BRY1;H3BMR4	A0A0C4DH01;Q9NVU0	DNA-directed RNA polymerase III subunit RPC5	POLR3E	317	Color2 [DarkGray]	1	4					5	5	5	10.3	10.3	10.3	75.773	0	135.02	241480000	75	24.1928	23.4545	24.1697	23.3133	24.2497	23.938	23.4514	23.6828	23.469	24.4565	22.1269	23.4287	23.8011	23.2901	23.9369	23.98	21.8242	21.8027	23.1256	24.3102
	0.463602	-0.228952	Q5QPR4;A0A0D9SEI3;Q5QPR3;A0A0D9SER5;A0A0D9SEN2;Q9UQ88;P21127;J3KS35;E7ESP2	Q5QPR4;A0A0D9SEI3;Q5QPR3;A0A0D9SER5;A0A0D9SEN2;Q9UQ88;P21127	Cyclin-dependent kinase 11A;Cyclin-dependent kinase 11B	CDK11A;CDK11B	320	Color2 [DarkGray]	1	4					5	5	5	8.2	8.2	8.2	86.823	0	27.395	168920000	42	23.102	21.1983	21.9859	23.6954	24.068	22.8527	23.3253	23.6457	23.4419	23.5748	23.7538	21.0318	24.3409	23.3255	23.6702	21.2105	23.4425	22.4783	24.0931	24.1586
	1.19306	0.699012	C9J840;E7EX83;A0A0D9SG62;H7C0P6;E7ENQ1;G3XAA2;H7C360;G5E948;E7EN19;A0A0D9SEY1;O95819;H7C3Z6	C9J840;E7EX83;A0A0D9SG62;H7C0P6;E7ENQ1;G3XAA2;H7C360;G5E948;E7EN19;A0A0D9SEY1;O95819	Mitogen-activated protein kinase kinase kinase kinase 4	MAP4K4	324	Color2 [DarkGray]	1	4					4	4	4	6.6	6.6	6.6	113.56	0	34.976	89473000	26	21.9805	22.9822	23.1327	23.321	22.0711	22.0155	22.0823	22.1183	23.2318	22.5748	21.6666	22.9933	22.9212	22.6791	21.8073	22.2569	23.5848	21.7683	22.1852	22.1679
	0.312465	0.645692	Q92614;A0A0D9SFK2;H0YEV9	Q92614;A0A0D9SFK2	Unconventional myosin-XVIIIa	MYO18A	327	Color2 [DarkGray]	1	4					10	10	10	7.1	7.1	7.1	233.11	0	12.954	225970000	55	24.0905	20.9305	24.2586	22.0925	24.2902	22.1061	22.0627	22.3759	24.8908	24.4139	24.5619	24.5059	24.211	24.708	22.4809	21.8879	24.3384	23.9162	24.2632	22.1867
	0.535899	0.50351	A0A0D9SFL2;Q96T60;M0QYH2;M0R3C8;M0QX49;M0R097;A0A0D9SFU1;A0A1B0GU66;A0A0D9SEV0;M0R000;M0QYI1;A0A0D9SFD6	A0A0D9SFL2;Q96T60;M0QYH2;M0R3C8	Bifunctional polynucleotide phosphatase/kinase;Polynucleotide 3-phosphatase;Polynucleotide 5-hydroxyl-kinase	PNKP	328	Color2 [DarkGray]	1	4					5	5	5	18.4	18.4	18.4	53.119	0	205	716560000	98	23.7378	23.5471	23.4348	23.618	23.4114	23.8553	23.7442	23.3881	23.2598	23.5129	23.7433	23.3242	23.056	22.9717	21.9529	23.2053	23.3081	23.0538	23.1626	22.1207
	1.46518	-1.00688	A0A0D9SFM0;Q149N8;H7C2W2;K4DI94	A0A0D9SFM0;Q149N8	E3 ubiquitin-protein ligase SHPRH	SHPRH	329	Color2 [DarkGray]	1	4					5	5	5	4.7	4.7	4.7	193.46	0	25.348	192840000	54	23.7659	23.3864	23.5683	23.4699	23.601	23.3158	24.0832	23.7821	23.5134	23.8379	21.9979	24.1288	24.0845	22.5386	24.1726	24.2746	24.1853	21.768	22.1173	24.0552
	0.189358	0.497705	A0A0D9SFP2;A0A1W2PNM1;Q16836;A0A0A0MSE2;A0A1W2PQV5;A0A1W2PQC2;A0A1W2PQ78;A0A1W2PRT2;A0A1W2PQ55;A0A1W2PP40	A0A0D9SFP2;A0A1W2PNM1;Q16836;A0A0A0MSE2;A0A1W2PQV5;A0A1W2PQC2;A0A1W2PQ78;A0A1W2PRT2	Hydroxyacyl-coenzyme A dehydrogenase, mitochondrial	HADH	330	Color2 [DarkGray]	1	4					8	8	1	46.5	46.5	5.3	35.236	0	20.915	2011700000	58	25.5725	25.7038	25.4336	25.8244	25.8764	25.9304	25.6458	25.6794	25.5488	25.6497	25.9013	22.5167	25.513	24.8561	26.157	22.5389	25.1916	25.3953	25.3159	21.8712
	0.0336652	0.011157	A0A0D9SFS3;E9PDF2;E9PCR7;Q02218;E9PFG7;C9J4G7;Q9ULD0	A0A0D9SFS3;E9PDF2;E9PCR7;Q02218;E9PFG7	2-oxoglutarate dehydrogenase, mitochondrial	OGDH	331	Color2 [DarkGray]	1	4					10	10	10	19.3	19.3	19.3	113.31	0	202.2	826220000	99	24.4946	25.2251	24.5823	24.8432	24.8036	25.1867	25.1475	21.7523	25.2264	25.1079	25.2338	24.9366	25.0301	24.9916	25.1524	22.2013	24.8165	25.0151	24.9666	24.9193
	0.0344186	-0.0686221	Q5JRC6;A0A0D9SGE8;Q8IWS0	Q5JRC6;A0A0D9SGE8;Q8IWS0	PHD finger protein 6	PHF6	333	Color2 [DarkGray]	1	4					4	4	4	19.8	19.8	19.8	36.43	0	221.83	667120000	62	26.3205	25.9659	26.3789	25.9018	26.0617	22.6544	25.8214	25.7312	25.682	26.1037	23.2196	24.7945	22.2188	24.7232	23.5074	22.0718	25.0548	23.2351	24.8313	25.74
	0.0217716	0.0388851	Q13094;A0A0D9SGG1;E7ESF6	Q13094;A0A0D9SGG1;E7ESF6	Lymphocyte cytosolic protein 2	LCP2	334	Color2 [DarkGray]	1	4					5	5	5	13.3	13.3	13.3	60.187	0	22.513	662000000	58	23.7934	23.7933	23.7588	24.1713	23.8054	21.4862	24.1157	24.1652	23.8781	24.5632	24.0803	24.0473	23.4807	22.2431	22.7904	21.6014	24.0153	23.8805	24.2762	23.2542
	0.0569411	0.020184	A0A140T8Z0;A0A0G2JH68;O60610;A0A2R8Y5N1;H9KV28;B4E2I7;A0A2R8YEF8;H7C2W8	A0A140T8Z0;A0A0G2JH68;O60610;A0A2R8Y5N1;H9KV28	Protein diaphanous homolog 1	DIAPH1	337	Color2 [DarkGray]	1	4					26	26	26	29.1	29.1	29.1	140.3	0	323.31	4570500000	413	25.4599	25.357	25.0897	25.4977	25.412	25.5028	25.5496	25.1547	25.5963	25.4902	25.222	25.0269	24.7464	25.0801	25.2968	25.328	25.3704	24.9787	25.3524	25.2467
	2.17775	2.17283	A0A0G2JHC2;Q6NYC8	A0A0G2JHC2;Q6NYC8	Phostensin	PPP1R18	338	Color2 [DarkGray]	1	4					6	6	6	16	16	16	68.041	0	38.689	985920000	64	21.6479	24.5763	24.1991	24.7964	23.7772	21.4361	24.6788	24.1518	24.5394	21.8872	21.9329	24.9609	25.0231	25.4876	22.192	24.0113	25.1137	24.2863	25.3542	23.6299
	2.08499	-0.4642	A0A0G2JRR0;A0A0G2JRN8;A0A0G2JIS2;A2ABF8;A0A0G2JIR1;A2ABF9;A0A0G2JK64;Q96KQ7;H0Y4K5	A0A0G2JRR0;A0A0G2JRN8;A0A0G2JIS2;A2ABF8;A0A0G2JIR1;A2ABF9;A0A0G2JK64;Q96KQ7	Histone-lysine N-methyltransferase EHMT2	EHMT2	342	Color2 [DarkGray]	1	4					7	7	7	13.4	13.4	13.4	99.541	0	116.91	835910000	128	24.4269	24.4226	24.3679	24.0626	24.802	24.4058	24.4966	24.4402	24.4611	24.5402	24.8532	24.2871	24.6112	24.1972	24.8673	24.4919	24.1607	23.954	24.178	24.546
	1.17111	2.37253	A0A0G2JIW1;P0DMV9;P0DMV8;V9GZ37	A0A0G2JIW1;P0DMV9;P0DMV8;V9GZ37	Heat shock 70 kDa protein 1B;Heat shock 70 kDa protein 1A	HSPA1B;HSPA1A	343	Color2 [DarkGray]	1	4					10	8	5	21.3	18.2	11.4	70.108	0	48.003	1147300000	81	26.045	26.2453	25.5382	26.1749	25.2013	26.0508	26.4529	21.0327	26.1745	22.0939	25.9885	26.1326	26.1727	25.7282	25.7678	25.8279	26.1661	25.7894	26.0866	21.6109
	0.630354	1.0121	A2ACR1;A0A0G2JJA7;P28065;A2ACR0;A0A0G2JJQ0;A0A0G2JJ13;A0A0G2JHI2	A2ACR1;A0A0G2JJA7;P28065;A2ACR0;A0A0G2JJQ0	Proteasome subunit beta type;Proteasome subunit beta type-9	PSMB9	344	Color2 [DarkGray]	1	4					3	3	3	23.5	23.5	23.5	20.96	0	63.944	325120000	53	22.6323	22.5464	22.6441	23.5308	23.5714	21.673	23.0235	23.45	21.9317	23.116	23.3037	23.7404	24.0537	24.5996	22.2652	21.677	23.5716	24.0998	24.4221	21.4832
	1.24002	1.26724	A0A0G2JJD3;O95870;F2Z3H2;A0A0G2JI89	A0A0G2JJD3;O95870	Abhydrolase domain-containing protein 16A	ABHD16A	345	Color2 [DarkGray]	1	4					4	4	4	10.3	10.3	10.3	67.518	0	79.251	286210000	99	22.6421	23.7432	24.0625	24.4759	23.9304	23.63	23.966	24.0879	23.9229	23.0793	23.5465	24.1637	24.4508	24.7722	21.6137	22.1154	24.4438	24.032	24.005	23.4837
	0.153064	-0.161262	H0Y6K2;A0A140T9E9;A0A0G2JK44;P25440;A0A0G2JHN8;A0A140T9I1;U3KQA6;A0A0G2JHL0;A0A140T9F7;A0A140T9V2	H0Y6K2;A0A140T9E9;A0A0G2JK44;P25440;A0A0G2JHN8;A0A140T9I1;U3KQA6;A0A0G2JHL0;A0A140T9F7;A0A140T9V2	Bromodomain-containing protein 2	BRD2	347	Color2 [DarkGray]	1	4					4	4	4	5.8	5.8	5.8	88.288	0	7.0102	249120000	26	21.9023	22.7097	23.1553	21.865	22.8919	21.9238	23.2052	21.9744	23.3823	22.7003	22.8851	21.9684	23.2347	23.0707	23.2952	23.2998	23.4882	22.7884	23.3932	23.4689
	0.01782	-0.0401134	A0A0G2JKR7;P28702;A0A0G2JHI1;A0A087WZ88;P48443	A0A0G2JKR7;P28702;A0A0G2JHI1	Retinoic acid receptor RXR-beta	RXRB	348	Color2 [DarkGray]	1	4					3	3	1	13	13	4.9	38.516	0	75.792	614100000	52	22.2344	23.7522	22.1138	23.8339	24.0121	22.2683	24.1598	24.441	24.4286	24.2831	25.0625	24.8965	24.8227	25.1323	22.7097	24.7418	22.5148	24.36	22.1958	24.7462
	1.17283	-0.41294	A0A0G2JNZ2;A0A0G2JPP5;A0A669KB89;Q14160;A0A0G2JMS7;A0A669KAX5;H0YCG0;H0YDF9	A0A0G2JNZ2;A0A0G2JPP5;A0A669KB89;Q14160;A0A0G2JMS7	Protein scribble homolog	SCRIB	353	Color2 [DarkGray]	1	4					12	12	11	13.8	13.8	13	174.91	0	120.24	1196200000	106	25.9186	25.5691	25.3313	25.3829	25.7705	25.8628	25.5158	25.7392	25.6025	25.8985	21.3604	25.8638	25.7568	25.9144	26.2361	25.8708	26.0454	25.7189	25.7561	26.4026
	1.32695	-1.22545	Q8NF37;A0A0G2JQ62;A0A0G2JRI7	Q8NF37;A0A0G2JQ62	Lysophosphatidylcholine acyltransferase 1	LPCAT1	354	Color2 [DarkGray]	1	4					4	4	4	11.2	11.2	11.2	59.151	0	15.353	242480000	72	22.6859	22.7639	22.8269	21.1533	22.9732	22.3555	22.7772	22.9074	21.4081	22.9348	21.7721	22.4035	22.8945	23.234	23.6213	23.4232	21.2714	21.9978	22.1075	23.2754
	0.564959	-0.354458	A0A0G2JS82;O94973;A0A0G2JQM1;E9PQP4;E9PPY8;A0A0G2JS17;A0A0G2JQT9;H0YDE9;H0YEG0;A0A0G2JRF9;A0A0G2JQA4;E9PR62	A0A0G2JS82;O94973;A0A0G2JQM1	AP-2 complex subunit alpha-2	AP2A2	357	Color2 [DarkGray]	1	4					8	7	7	15.2	13.8	13.8	101.54	0	67.675	337850000	61	23.4055	22.8136	22.9285	23.1728	23.1739	23.2689	23.0034	22.9761	23.1107	23.4821	22.809	21.8565	22.6819	22.1327	22.6865	23.1644	23.0619	22.9116	22.6068	23.0983
	0.443137	-0.164764	A0A0J9YYL3;A0A0J9YVP6;A0A0J9YXJ8;A0A0J9YXX5;Q9UHX1;A0A0J9YVR6;E9PQ56;E9PN18;A0A0J9YWM1;H0YEM1;E9PMU7;E9PL19;H0YCP8	A0A0J9YYL3;A0A0J9YVP6;A0A0J9YXJ8;A0A0J9YXX5;Q9UHX1;A0A0J9YVR6;E9PQ56;E9PN18;A0A0J9YWM1;H0YEM1;E9PMU7	Poly(U)-binding-splicing factor PUF60	PUF60	358	Color2 [DarkGray]	1	4					11	11	11	32.7	32.7	32.7	54.626	0	283.41	3512400000	153	26.7671	26.7502	26.9328	26.7301	26.8489	26.7257	26.8329	26.8845	26.6092	26.8418	26.2684	26.4298	26.5087	26.2406	26.4105	26.4584	26.2149	26.7389	26.3197	26.4575
	0.591073	0.935487	E9PP14;A0A0J9YX13;E9PKL9;Q13630;E9PLH9;E9PP60	E9PP14;A0A0J9YX13;E9PKL9;Q13630;E9PLH9	GDP-L-fucose synthase	TSTA3	362	Color2 [DarkGray]	1	4					4	4	4	37.4	37.4	37.4	21.843	0	73.641	245230000	42	23.7181	23.3268	23.5201	23.763	23.7946	23.3831	23.6518	21.1464	23.5361	23.4981	23.0613	22.6417	22.3736	22.8663	20.6814	23.6213	20.8088	23.9136	23.562	22.0114
	0.440654	-0.366731	A0A0J9YXM6;Q562E7	A0A0J9YXM6;Q562E7	WD repeat-containing protein 81	WDR81	364	Color2 [DarkGray]	1	4					2	2	2	2.1	2.1	2.1	211.57	0	8.0428	89079000	40	22.4992	22.7743	23.0217	21.5477	21.8525	21.6408	23.2747	22.672	22.6344	22.8005	21.3188	21.2748	22.4869	22.6301	23.0271	23.2869	23.1229	21.8272	22.325	22.924
	3.51643	2.63446	A0A0J9YXQ4;A0A0J9YXH5;A0A0J9YX94	A0A0J9YXQ4;A0A0J9YXH5			365	Color2 [DarkGray]	1	4					8	8	8	19.8	19.8	19.8	65.154	0	16.581	620430000	44	22.1145	24.5635	22.355	24.905	21.7961	21.7152	25.0093	24.5298	25.0837	21.8241	22.1479	24.7998	22.0238	24.3882	23.1444	21.944	24.8511	21.7062	24.9569	22.0312
	1.92863	-0.248643	D6REM6;A0A0R4J2E8;A8MXP9;P43243;D6R991;H0Y8T4;B3KM87;D6RBI2;D6RE02;D6RIA2;D6RAM9;D6RAY2;D6RBK5	D6REM6;A0A0R4J2E8;A8MXP9;P43243;D6R991	Matrin-3	MATR3	367	Color2 [DarkGray]	1	4					17	17	17	24.8	24.8	24.8	88.358	0	323.31	15427000000	421	27.5473	27.4529	27.5331	27.3186	27.5295	27.5803	27.4092	27.5963	27.1577	27.5547	27.722	27.2752	27.5043	27.2265	27.2931	27.3157	27.2227	27.495	27.1784	27.4984
	1.02313	1.34377	A0A0R4J2F3;P0DPB6	A0A0R4J2F3;P0DPB6			369	Color2 [DarkGray]	1	4					4	4	4	50	50	50	13.262	0	52.364	519500000	47	24.0912	24.9256	24.3717	22.0236	21.9961	24.3406	24.1859	24.4851	24.2939	20.8753	23.4102	23.9032	23.7731	23.2227	22.6337	21.5959	23.1257	24.3089	24.1274	22.7874
	1.15163	-0.332652	A0A0U1RQF0;P49327;A0A0U1RRG3;J3KTF0	A0A0U1RQF0;P49327	Fatty acid synthase;[Acyl-carrier-protein] S-acetyltransferase;[Acyl-carrier-protein] S-malonyltransferase;3-oxoacyl-[acyl-carrier-protein] synthase;3-oxoacyl-[acyl-carrier-protein] reductase;3-hydroxyacyl-[acyl-carrier-protein] dehydratase;Enoyl-[acyl-carrier-protein] reductase;Oleoyl-[acyl-carrier-protein] hydrolase	FASN	372	Color2 [DarkGray]	1	4					80	80	80	46.9	46.9	46.9	273.2	0	323.31	64785000000	2162	30.1427	30.3176	29.5987	29.7293	30.1812	30.1689	30.1882	29.8355	30.2308	30.2361	30.6223	30.5504	30.2135	30.0898	30.6312	30.4898	30.6124	29.8461	30.1358	30.4677
	1.64654	1.02717	A0A1B0GW38;A0A0U1RQX8;P22681;A0A0U1RR39	A0A1B0GW38;A0A0U1RQX8;P22681;A0A0U1RR39	E3 ubiquitin-protein ligase CBL	CBL	375	Color2 [DarkGray]	1	4					8	8	8	15.4	15.4	15.4	95.95	0	49.213	416160000	69	22.8008	23.01	23.1591	24.036	22.9533	23.4893	23.6698	23.4253	23.8541	23.1262	22.2709	23.603	22.9269	23.2449	22.8849	23.3013	24.2576	23.046	23.7803	21.8422
	0.213831	-0.431362	A0A0U1RRL5;P32519	A0A0U1RRL5;P32519	ETS-related transcription factor Elf-1	ELF1	380	Color2 [DarkGray]	1	4					5	5	5	13.5	13.5	13.5	67.052	0	25.124	306840000	53	23.9454	23.2455	23.8791	23.2884	23.932	21.3559	23.2559	23.7291	21.8625	21.475	24.0048	23.1261	24.0493	23.7902	22.8154	21.9796	22.3001	24.029	21.8043	24.2485
	1.17846	-0.41396	A6NLN1;A0A0U1RRM4;P26599;K7EKJ7;A0A0D9SF20;K7ES59;K7EK45;A0A087WU68;K7ELW5;A0A087WUW5	A6NLN1;A0A0U1RRM4;P26599	Polypyrimidine tract-binding protein 1	PTBP1	382	Color2 [DarkGray]	1	4					16	16	15	55.4	55.4	53.9	56.51	0	323.31	15005000000	265	28.1667	27.6937	27.7989	27.7745	28.1639	27.802	27.8746	27.9371	27.7672	28.0384	27.731	27.3271	27.3539	27.1897	27.6267	27.7462	27.7568	27.7317	27.5728	28.131
	2.21575	1.74886	A0A140T9B3;A0A140T9J9;A0A1W2PR11;A0A140T962;Q5QT33;P10321;A0A140T9E1;A2AEA2;A0A140T942;A0A140T921;A0A140T9U8;A0A140T9H5;O19617;A0A140T9L3;A0A140TA05;A0A140T9Z7;F8W9Z8;P01893;A0A140TA12	A0A140T9B3;A0A140T9J9;A0A1W2PR11;A0A140T962;Q5QT33;P10321;A0A140T9E1;A2AEA2;A0A140T942;A0A140T921;A0A140T9U8;A0A140T9H5;O19617;A0A140T9L3;A0A140TA05;A0A140T9Z7;F8W9Z8;P01893	HLA class I histocompatibility antigen, Cw-7 alpha chain;Putative HLA class I histocompatibility antigen, alpha chain H	HLA-C;HLA-H	386	Color2 [DarkGray]	1	4					6	6	0	18.6	18.6	0	44.588	0	11.193	85168000	28	22.2692	23.9177	23.0236	23.989	21.4843	21.0167	23.9602	23.343	23.9979	21.2757	21.9257	23.5805	22.4092	23.0215	22.0596	21.6407	22.5367	22.3919	23.669	22.8624
	0.610322	-0.141964	A0A182DWI3;E9PIR7;F8W809;A0A087WSW9;A0A087WSY9;Q16881;E2QRB9;E9PKD3;E9PQI3;E9PLT3;E9PKI4;E9PJU2;A0A0B4J225;E9PIZ5	A0A182DWI3;E9PIR7;F8W809;A0A087WSW9;A0A087WSY9;Q16881;E2QRB9	Thioredoxin reductase 1, cytoplasmic	TXNRD1	388	Color2 [DarkGray]	1	4					12	12	12	34.2	34.2	34.2	62.035	0	323.31	9208000000	268	28.5389	28.4952	28.5183	28.5107	28.6376	28.4106	28.45	28.574	28.4619	28.4698	27.7432	28.0247	28.1753	28.1071	28.4424	28.4035	28.2225	28.4497	28.2598	28.3575
	1.85863	-0.390513	A0A1B0GWJ0;A0A1B0GTJ7;P30566;A0A1B0GWF8;A0A0A6YY92;A0A1B0GTG9;A0A096LNY5;A0A096LNY6;A0A096LNY4;B4DEP1;A0A096LP72;A0A096LP92;A0A096LPA2;A0A1W2PRX2;A0A096LNT0;A0A096LP76	A0A1B0GWJ0;A0A1B0GTJ7;P30566;A0A1B0GWF8;A0A0A6YY92;A0A1B0GTG9;A0A096LNY5;A0A096LNY6	Adenylosuccinate lyase	ADSL	390	Color2 [DarkGray]	1	4					15	15	15	52.5	52.5	52.5	54.465	0	323.31	29180000000	594	29.5894	29.2379	29.2942	29.2521	29.8335	29.1075	28.9722	29.2004	29.2691	29.6946	29.5046	29.1656	29.1641	29.1053	29.3281	29.4748	29.3156	29.1369	29.2419	29.5743
	2.78779	1.61764	F5GZ78;A0A1B0GTU4;P49023;F5H836;A0A1B0GU60	F5GZ78;A0A1B0GTU4;P49023;F5H836;A0A1B0GU60	Paxillin	PXN	393	Color2 [DarkGray]	1	4					2	2	2	6.8	6.8	6.8	64.232	0	8.6888	178350000	27	22.5353	22.5737	21.9615	24.1005	21.5575	21.3313	22.7584	22.8955	24.0398	22.6951	22.1918	23.2916	22.4866	23.9535	22.2962	21.9108	21.7557	21.8433	23.7884	22.8629
	1.86068	0.69109	A0A1B0GUA3;Q96EK5;A0A1B0GV79;A0A1B0GW21;A0A1B0GTE6;A0A0D9SFK7;A0A1B0GUH6;A0A1B0GTX3	A0A1B0GUA3;Q96EK5;A0A1B0GV79;A0A1B0GW21;A0A1B0GTE6;A0A0D9SFK7;A0A1B0GUH6	KIF1-binding protein	KIAA1279;KIF1BP	397	Color2 [DarkGray]	1	4					4	4	4	11.3	11.3	11.3	74.783	0	93.892	984460000	58	25.3452	25.214	25.0965	25.2868	24.7152	25.1713	25.3808	25.1629	25.5238	24.6196	25.1923	25.1653	22.9049	24.7946	24.7404	24.9593	24.8664	23.7361	25.5234	24.2891
	1.71512	1.14312	A0A1B0GW44;A0A1B0GV23;A0A1B0GVD5;A0A1B0GWE8;P07339;A0A1B0GVP3;A0A1B0GU92;A0A1B0GU03;C9JH19;H7C469;F8WD96;H7C1V0;F8W787;A0A1B0GV01	A0A1B0GW44;A0A1B0GV23;A0A1B0GVD5;A0A1B0GWE8;P07339;A0A1B0GVP3;A0A1B0GU92;A0A1B0GU03;C9JH19;H7C469;F8WD96	Cathepsin D;Cathepsin D light chain;Cathepsin D heavy chain	CTSD	399	Color2 [DarkGray]	1	4					7	7	7	26.4	26.4	26.4	43.688	0	62.511	1321300000	75	24.6502	24.6343	24.9942	25.9853	24.6594	24.6703	24.8099	24.9958	25.2842	24.4628	22.7582	24.248	24.0378	25.4514	23.8326	22.3674	24.2857	24.3133	24.6001	23.7937
	0.0271116	-0.0312886	A0A1B0GV47;Q7Z4S6;H0YIM7;H0YI78;H0YHT2;H0YHG9;H0YIM6	A0A1B0GV47;Q7Z4S6	Kinesin-like protein KIF21A	KIF21A	400	Color2 [DarkGray]	1	4					5	5	4	5	5	4.2	184.71	0	39.995	133410000	73	22.7941	23.2551	22.1832	22.755	23.0978	21.974	22.9499	22.5605	23.087	22.7024	23.2033	23.1219	21.2836	22.1798	23.0695	23.1894	23.302	23.0101	22.3695	21.6467
	0.130288	-0.213407	A0A1B0GV75;A0A1B0GVF3;P23786;A0A1B0GTB8;A0A1B0GWC0;A0A1B0GUD9;A0A1B0GTM0;A0A1B0GTL9;A0A1B0GUB8	A0A1B0GV75;A0A1B0GVF3;P23786;A0A1B0GTB8;A0A1B0GWC0	Carnitine O-palmitoyltransferase 2, mitochondrial	CPT2	402	Color2 [DarkGray]	1	4					7	7	7	17.9	17.9	17.9	67.171	0	97.422	193810000	38	23.1056	21.7603	23.3127	23.5747	23.3863	23.389	23.2358	21.8921	23.6254	23.5372	22.4587	22.4969	21.9451	22.435	22.136	21.8505	23.037	21.6622	21.4086	22.8379
	0.616496	1.16314	Q16555;A0A1C7CYX9;E5RFU4	Q16555;A0A1C7CYX9	Dihydropyrimidinase-related protein 2	DPYSL2	407	Color2 [DarkGray]	1	4					7	7	7	21	21	21	62.293	0	187.02	2163100000	90	25.289	25.8982	26.1407	26.4355	25.7551	25.5864	25.6598	25.4343	26.4264	25.8843	25.5965	25.8316	25.6535	25.8328	25.936	25.5695	25.2742	25.775	25.8744	22.3412
	0.937171	0.147906	A0A1W2PNV4;E9PF58;F8WFD3	A0A1W2PNV4			412	Color2 [DarkGray]	1	4					13	13	0	29.7	29.7	0	75.872	0	206.06	4540300000	152	26.5858	26.6551	26.4973	26.6063	26.5732	26.7997	26.7387	26.6982	26.9167	26.6094	26.5047	26.5958	26.5945	26.8209	26.5319	26.8757	26.6584	26.5422	26.6306	26.6684
	2.42411	-1.13427	A0A494C0T4;A0A1W2PNW1;H0YJH6;P42226;Q5FBW6;G3V2L2;G3V2M3;G3V2H4;G3V5I8;G3V568;G3V370;G3V5K5	A0A494C0T4;A0A1W2PNW1;H0YJH6;P42226	Signal transducer and activator of transcription 6	STAT6	413	Color2 [DarkGray]	1	4					6	6	6	13.1	13.1	13.1	80.305	0	12.612	157900000	35	22.3524	22.2184	22.1784	22.6502	23.1172	22.5324	22.4772	24.1247	22.3793	23.8602	22.7732	21.3665	23.4131	21.7924	23.563	22.9168	22.7655	22.0908	22.4266	23.2454
	0.383905	0.729477	A0A1W2PNX8;Q9H3U1	A0A1W2PNX8;Q9H3U1	Protein unc-45 homolog A	UNC45A	414	Color2 [DarkGray]	1	4					8	8	8	10.8	10.8	10.8	118.39	0	15.204	276790000	33	22.1326	22.3865	22.5323	21.871	22.1488	21.8035	24.0746	24.3521	21.4468	21.8653	22.8499	24.3416	22.5662	24.6157	21.9576	25.3428	22.7524	24.4369	24.0251	23.0689
	0.436599	-0.363246	A0A1W2PNY5;A0A1W2PQZ6;A0A1W2PRF0;A0A1W2PRJ0;A0A1W2PPP6;A0A1X7SBS0;A0A1W2PS93;A0A1W2PR08;A0A1W2PRF5;G5E9D4;Q96EB1;A0A1W2PQA7;A0A1W2PP47;E9PPJ9;A0A1W2PNW2	A0A1W2PNY5;A0A1W2PQZ6;A0A1W2PRF0;A0A1W2PRJ0;A0A1W2PPP6;A0A1X7SBS0;A0A1W2PS93;A0A1W2PR08;A0A1W2PRF5;G5E9D4;Q96EB1;A0A1W2PQA7;A0A1W2PP47	Elongator complex protein 4	ELP4	415	Color2 [DarkGray]	1	4					3	3	3	14.5	14.5	14.5	42.555	0	29.748	211980000	40	23.5109	22.8107	22.7227	21.8184	22.8206	22.761	22.8288	22.9304	22.4684	23.0756	22.9814	22.3951	23.1238	21.8219	21.7107	22.0024	21.8118	21.6091	22.6839	22.6386
	1.30909	0.199547	A0A1W2PPH1;A0A1W2PQH3;P23368;A0A1W2PR68;A0A1W2PQT3;A0A1W2PQY8;A0A1W2PQ37;A0A1W2PQF8;A0A1W2PRH1;A0A1W2PRS2;A0A1W2PRY9;A0A1W2PQH4	A0A1W2PPH1;A0A1W2PQH3;P23368;A0A1W2PR68;A0A1W2PQT3;A0A1W2PQY8;A0A1W2PQ37;A0A1W2PQF8	NAD-dependent malic enzyme, mitochondrial	ME2	419	Color2 [DarkGray]	1	4					11	11	11	34.6	34.6	34.6	61.221	0	323.31	4474200000	136	25.6668	25.9899	26.1817	26.2275	25.9473	25.798	26.1341	26.2534	26.2782	25.8631	26.0028	26.1292	26.1131	26.0131	25.9955	26.1482	26.2251	26.1626	26.2168	26.1315
	0.195979	-0.110817	A0A1W2PPZ5;P23193;A0A1W2PRL9;E5RIS7;E5RJ93;B7Z4S1;E5RK46;A0A1W2PS15;E5RFI1;A0A1W2PPV7	A0A1W2PPZ5;P23193;A0A1W2PRL9;E5RIS7	Transcription elongation factor A protein 1	TCEA1	424	Color2 [DarkGray]	1	4					11	11	11	49.5	49.5	49.5	33.935	0	85.916	1826100000	91	25.7744	26.1085	26.0379	25.7656	26.1374	25.7296	25.4433	25.9987	25.7754	25.9141	22.3655	25.7614	26.8327	26.363	25.9193	26.7335	25.6973	26.187	26.2252	26.6016
	0.164958	0.404412	E9PNM1;A0A1W2PQ47;P37268;E9PJG4;E9PS69	E9PNM1;A0A1W2PQ47;P37268	Squalene synthase	FDFT1	425	Color2 [DarkGray]	1	4					6	6	6	18.8	18.8	18.8	47.285	0	14.14	487330000	51	24.0807	22.1751	22.1991	21.9616	21.0661	23.9274	21.6626	22.0676	24.7782	23.9717	25.0762	24.3696	23.8292	22.7117	23.3348	24.7171	25.1647	23.1292	24.3383	23.7997
	0.996559	0.843281	B4DP61;A0A1W2PRV5;E7EQZ4;Q16637	B4DP61;A0A1W2PRV5;E7EQZ4;Q16637	Survival motor neuron protein	SMN2;SMN1	430	Color2 [DarkGray]	1	4					2	2	2	17.6	17.6	17.6	24.38	0	41.264	265560000	37	22.8686	21.8529	23.0471	23.6707	21.8727	21.091	23.2636	21.0012	23.0016	22.3765	22.6852	22.4111	22.1744	23.8337	22.8698	21.9498	23.225	22.8202	23.7041	23.7179
	1.18851	-0.230501	A0A1X7SBZ2;A0A5H1ZRQ2;Q92841;A0A0U1RQJ0	A0A1X7SBZ2;A0A5H1ZRQ2;Q92841	Probable ATP-dependent RNA helicase DDX17	DDX17	433	Color2 [DarkGray]	1	4					23	23	18	40.7	40.7	33.2	80.253	0	323.31	25947000000	485	27.7478	27.6575	27.963	27.9281	28.0443	28.0189	27.7694	27.9455	27.6572	27.8837	27.7603	27.7556	27.6899	27.5653	27.8772	27.9056	27.5935	27.6309	27.5392	27.8066
	2.53372	-0.868211	A0A286YF22;O43175;A0A2C9F2M7;A0A286YFA2;A0A286YFL2;A0A286YFM8;A0A286YER3;A0A286YFC8;A0A286YFB2;A0A286YF34;A0A286YFF3;A0A286YFK5;A0A286YF78;A0A286YFE1	A0A286YF22;O43175;A0A2C9F2M7;A0A286YFA2;A0A286YFL2;A0A286YFM8;A0A286YER3;A0A286YFC8;A0A286YFB2	D-3-phosphoglycerate dehydrogenase	PHGDH	438	Color2 [DarkGray]	1	4					17	17	17	31.9	31.9	31.9	55.938	0	106.78	15189000000	352	27.8865	27.0679	27.9844	27.1681	27.9726	28.3151	27.2057	27.9048	27.0008	28.2106	27.3486	26.8323	27.1203	26.7624	27.5785	27.4762	27.2003	27.5896	26.9152	27.5577
	0.699468	-1.96962	Q5T0S4;A0A286YFE3;A0A2C9F2P4;A0A286YFL8;A0A286YFF7;P50897;A0A286YFL6	Q5T0S4;A0A286YFE3;A0A2C9F2P4;A0A286YFL8;A0A286YFF7;P50897	Palmitoyl-protein thioesterase 1	PPT1	439	Color2 [DarkGray]	1	4					3	3	3	19.1	19.1	19.1	31.36	0	33.353	3141600000	50	26.7839	21.9849	22.4399	22.8327	26.6454	23.0233	21.9658	26.6003	26.1359	26.5249	23.6826	22.1652	22.5451	22.4067	22.3483	22.6117	22.8357	21.4737	22.789	26.5241
	0.950302	-2.75512	H7C3F5;A0A2H2FJL5;B7Z6J7;O75175;A0A2R8Y6N5;A0A2R8Y691;H0Y5X7;A0A0G2JNJ7;H7C148;A0A2R8Y4W0;A0A2R8Y7Z8	H7C3F5;A0A2H2FJL5;B7Z6J7;O75175;A0A2R8Y6N5;A0A2R8Y691;H0Y5X7;A0A0G2JNJ7;H7C148	CCR4-NOT transcription complex subunit 3	CNOT3	440	Color2 [DarkGray]	1	4					4	4	4	11.2	11.2	11.2	58.866	0	37.532	1444300000	74	27.0701	22.574	22.7747	21.3505	22.3199	22.8263	26.8023	22.6459	23.5062	23.1431	27.2619	22.6225	21.7233	22.2532	27.4647	27.5273	23.1188	22.3044	22.5083	27.711
	0.395332	0.509814	A0A2R8Y2F6;P42336	A0A2R8Y2F6;P42336	Phosphatidylinositol 4,5-bisphosphate 3-kinase catalytic subunit alpha isoform	PIK3CA	443	Color2 [DarkGray]	1	4					4	4	4	6.8	6.8	6.8	116.1	0	38.97	119800000	58	23.5	23.0776	23.9481	23.6465	22.31	22.9337	24.3277	23.8568	24.0041	23.562	24.1201	22.5581	21.9278	23.9987	23.5601	23.0407	23.9692	24.1453	22.1594	22.3374
	0.105197	-0.111437	A0A2R8Y4F5;H0YFD6;P40939;A0A2R8YG21;A0A2R8Y688	A0A2R8Y4F5;H0YFD6;P40939;A0A2R8YG21	Trifunctional enzyme subunit alpha, mitochondrial;Long-chain enoyl-CoA hydratase;Long chain 3-hydroxyacyl-CoA dehydrogenase	HADHA	449	Color2 [DarkGray]	1	4					13	13	13	23.4	23.4	23.4	79.466	0	323.31	2666200000	165	25.7456	25.4571	25.2578	25.6261	25.787	25.0188	25.3965	25.6469	25.5286	25.7252	25.4301	24.7129	24.9977	24.532	25.5516	24.8267	24.7069	24.6475	25.4476	24.5163
	0.656038	1.03536	A0A2R8YFW8;A0A2R8YGN6;A0A2R8YCL5;A0A2R8Y4I8;A0A2U3TZR0;Q9UBP0;A0A2R8Y7W6;A0A2R8YFC9;A0A2R8Y7K2;A0A2R8Y5N9;A0A2R8Y481	A0A2R8YFW8;A0A2R8YGN6;A0A2R8YCL5;A0A2R8Y4I8;A0A2U3TZR0;Q9UBP0;A0A2R8Y7W6;A0A2R8YFC9;A0A2R8Y7K2;A0A2R8Y5N9;A0A2R8Y481	Spastin	SPAST	451	Color2 [DarkGray]	1	4					2	2	2	9	9	9	52.266	0	82.896	579380000	58	25.3911	25.4117	25.3843	25.6422	23.0786	22.9489	25.2878	25.42	25.5922	25.39	25.1466	26.5291	26.5975	26.8972	25.7737	25.8333	26.225	25.7724	26.3918	26.1397
	0.54657	0.245124	Q9NSI8;A0A2R8Y4K8;S6FRS6	Q9NSI8;A0A2R8Y4K8;S6FRS6	SAM domain-containing protein SAMSN-1	SAMSN1	452	Color2 [DarkGray]	1	4					5	5	4	25.2	25.2	20.9	41.708	0	130.78	532770000	98	24.8336	25.2995	24.8711	25.0564	24.5322	24.9455	25.7316	25.0346	25.5297	24.7261	24.9065	25.0418	25.0388	24.9942	24.9709	25.423	25.3625	24.6565	24.7953	25.1658
	0.187525	0.102185	A0A2R8Y765;A0A2R8Y7U4;A0A2U3TZQ7;A0A2R8Y7I9;A0A2R8Y4T4;A0A2R8Y855;B4DGM3;Q969G3;J3QKS7;A0A2R8YES3;J3QR61;J3KT85;A0A2R8YD78;J3QKX6	A0A2R8Y765;A0A2R8Y7U4;A0A2U3TZQ7;A0A2R8Y7I9;A0A2R8Y4T4;A0A2R8Y855;B4DGM3;Q969G3;J3QKS7;A0A2R8YES3;J3QR61	SWI/SNF-related matrix-associated actin-dependent regulator of chromatin subfamily E member 1	SMARCE1	456	Color2 [DarkGray]	1	4					8	8	8	46.9	46.9	46.9	32.319	0	59.98	1170800000	128	25.234	25.0488	25.0106	25.1678	25.2785	25.0583	25.3242	25.0425	25.1884	24.9517	25.3691	24.7425	25.2062	24.8127	24.3941	21.5625	25.0153	25.0171	25.0149	25.1508
	0.343602	0.216375	A0A2R8Y566;Q9P260	A0A2R8Y566;Q9P260	LisH domain and HEAT repeat-containing protein KIAA1468	KIAA1468	461	Color2 [DarkGray]	1	4					6	6	2	8.6	8.6	3.5	134.59	0	93.087	122150000	68	21.7684	21.8659	21.9411	22.2596	22.437	22.3348	22.2556	21.8783	22.5727	22.4294	22.7446	22.1359	21.7508	22.6656	21.5793	23.0612	22.7311	22.8481	22.5857	22.7724
	0.43985	-1.14748	A0A2R8Y595;A0A2R8YFL0;P49711	A0A2R8Y595;A0A2R8YFL0;P49711	Transcriptional repressor CTCF	CTCF	463	Color2 [DarkGray]	1	4					5	5	5	11.6	11.6	11.6	72.999	0	38.82	1164800000	63	25.3831	25.2116	25.5215	25.3074	25.0086	25.453	25.1115	25.6975	25.5957	25.783	26.3867	26.654	26.554	26.837	26.5697	25.9865	26.336	26.4917	21.7225	26.6911
	0.530508	0.771049	Q99700;F8WB06;A0A5F9ZHW5;A0A2R8Y5A6;A0A2R8Y7E6;A0A5F9ZI57;V9GY86;F8VQP2;A0A2R8YDM9;A0A2R8Y7P6;H0YH87;A0A5F9ZHH4;A0A5F9ZHX3;F8W0B5;F8VRK6;A0A5F9ZH85;F8WB05	Q99700;F8WB06;A0A5F9ZHW5;A0A2R8Y5A6;A0A2R8Y7E6;A0A5F9ZI57;V9GY86;F8VQP2;A0A2R8YDM9;A0A2R8Y7P6;H0YH87;A0A5F9ZHH4;A0A5F9ZHX3;F8W0B5;F8VRK6	Ataxin-2	ATXN2	464	Color2 [DarkGray]	1	4					7	7	7	8.3	8.3	8.3	140.28	0	24.979	575720000	88	23.1004	23.8861	23.7282	23.213	23.2033	23.3015	23.277	23.455	23.3392	23.5518	24.0815	23.9717	23.7986	24.3021	21.2439	22.8567	24.1306	23.8209	24.2279	23.9989
	0.0107567	-0.0169449	A0A2R8YF51;A0A2R8Y5D2;A0A2R8YD90;A0A2R8YCS7;Q9Y3Z3;A0A2R8Y6J9;A0A2R8YG48;A0A2R8Y7R5;A0A2R8Y755;A0A2R8Y586	A0A2R8YF51;A0A2R8Y5D2;A0A2R8YD90;A0A2R8YCS7;Q9Y3Z3;A0A2R8Y6J9	Deoxynucleoside triphosphate triphosphohydrolase SAMHD1	SAMHD1	465	Color2 [DarkGray]	1	4					4	4	4	27.7	27.7	27.7	32.238	0	13.363	189780000	30	22.9047	21.6282	22.0678	21.4097	22.7542	21.968	23.0608	21.6147	22.1426	21.96	22.5558	22.1353	22.0219	23.5222	22.7757	23.142	22.6716	23.5799	23.2068	22.8592
	1.56977	-2.19905	E7EQB9;A0A2R8YEZ4;A0A2R8Y5D3;O15160;H0Y723;A0A2R8Y8D6;D6RDJ3;A0A2R8YEY5	E7EQB9;A0A2R8YEZ4;A0A2R8Y5D3;O15160;H0Y723;A0A2R8Y8D6;D6RDJ3;A0A2R8YEY5	DNA-directed RNA polymerases I and III subunit RPAC1	POLR1C	466	Color2 [DarkGray]	1	4					6	6	6	36.5	36.5	36.5	33.839	0	86.017	1662200000	87	24.964	25.2549	25.0788	22.9286	24.8873	21.6105	24.8897	24.729	21.8662	24.7145	24.8469	22.4548	24.6542	21.2367	25.1467	24.3335	23.4657	24.69	24.6601	24.7394
	0.156721	-0.162427	A0A2R8Y5F1;A0A2R8YGU4;X5D2U8;H3BMQ0;A0A2R8YDZ2;A0A2R8Y7X5;A0A2R8YDR3;A0A2R8Y7C8;A0A2R8YGD6;P49815;A0A2R8YEJ8;A0A2R8Y6C9;H3BQY7	A0A2R8Y5F1;A0A2R8YGU4;X5D2U8;H3BMQ0;A0A2R8YDZ2;A0A2R8Y7X5;A0A2R8YDR3;A0A2R8Y7C8;A0A2R8YGD6;P49815;A0A2R8YEJ8	Tuberin	TSC2	467	Color2 [DarkGray]	1	4					5	5	5	5.3	5.3	5.3	193.03	0	110.83	291690000	73	22.2028	22.7107	22.9782	23.1621	22.7796	22.0382	22.718	23.1265	21.7998	22.6205	23.0705	22.695	22.9719	21.913	22.8707	22.4807	22.6292	22.4287	23.2355	22.4892
	1.56634	0.23508	O00571;A0A2R8Y645;A0A2R8YFS5;A0A2U3TZJ9;A0A2R8YFR4;A0A2R8YCW1;A0A2R8Y5G6;A0A0D9SFB3;A0A2R8Y4A4;A0A0D9SG12;A0A2R8YF78;F6S8Q4;A0A2R8Y7T2;A0A2R8YDT5;A0A0D9SF53;O15523;A0A2R8YDH3;A0A0J9YVQ7;A0A087WVZ1;A0A2R8YCU0;A0A2R8Y650;A0A2R8YF89	O00571;A0A2R8Y645;A0A2R8YFS5;A0A2U3TZJ9;A0A2R8YFR4;A0A2R8YCW1;A0A2R8Y5G6;A0A0D9SFB3;A0A2R8Y4A4;A0A0D9SG12;A0A2R8YF78;F6S8Q4;A0A2R8Y7T2;A0A2R8YDT5;A0A0D9SF53;O15523;A0A2R8YDH3	ATP-dependent RNA helicase DDX3X;ATP-dependent RNA helicase DDX3Y	DDX3X;DDX3Y	468	Color2 [DarkGray]	1	4					21	20	19	39.9	38.2	36.9	73.243	0	285.85	7899500000	375	26.0237	26.0036	25.982	25.9337	25.8176	26.1319	25.928	25.98	26.1577	25.7666	26.4278	25.9684	26.1863	26.2425	25.9174	25.9889	26.0861	26.1452	25.9682	25.8602
	0.863054	-0.163831	Q15813;A0A2R8Y5Q8;A0A2R8YHI9;A0A2R8Y7E7;A0A2R8Y6Q1;A0A2R8YFL4;A0A2U3TZJ6;A0A2R8Y4V6;A0A2R8Y809;A0A2R8YER9;A0A2R8Y784;A0A2R8Y6L2;A0A2R8Y897;A0A2R8YFM3;A0A2R8Y4E7;A0A2R8Y4P2;A0A2R8Y6G3;A0A2R8Y787;A0A2R8Y5H6;A0A2R8Y7H8;A0A2R8YF12	Q15813;A0A2R8Y5Q8;A0A2R8YHI9;A0A2R8Y7E7;A0A2R8Y6Q1;A0A2R8YFL4;A0A2U3TZJ6;A0A2R8Y4V6;A0A2R8Y809;A0A2R8YER9	Tubulin-specific chaperone E	TBCE	472	Color2 [DarkGray]	1	4					9	8	8	27.1	25.8	25.8	59.345	0	86.909	1344500000	71	24.4212	24.4637	24.152	24.1394	24.4109	24.5628	24.1316	24.4114	24.2961	24.6007	24.143	24.1269	23.9072	24.3179	24.2954	24.4998	24.2518	24.3277	24.1285	24.2302
	0.551249	-0.426104	A0A2R8Y623;P62081;B5MCP9	A0A2R8Y623;P62081;B5MCP9	40S ribosomal protein S7	RPS7	475	Color2 [DarkGray]	1	4					6	6	6	46.7	46.7	46.7	19.405	0	126.51	4838400000	147	27.6054	27.4449	26.8845	26.694	27.3674	27.2206	27.2143	26.9988	26.9793	27.2956	26.7843	26.1716	25.9426	25.8347	26.2253	26.5471	26.3448	26.8145	26.4619	26.7862
	0.432958	0.745724	A0A2R8Y653;Q9BZX2	A0A2R8Y653;Q9BZX2	Uridine-cytidine kinase 2	UCK2	476	Color2 [DarkGray]	1	4					3	3	3	22.1	22.1	22.1	27.408	0	42.03	300110000	27	25.3976	24.8696	24.9835	24.2561	22.5925	25.0257	24.5559	21.9078	24.4276	23.9695	24.1829	23.9217	21.8559	22.9015	21.4123	21.9407	22.3237	24.4078	23.8195	24.4475
	0.0939408	-0.0814371	A0A2R8Y6G6;P06733;K7EM90;A0A2R8Y879;A0A2R8YEM5;A0A2R8Y798;K7ERS8;A0A2R8YEG5;E5RGZ4;E5RI09;E5RG95;K7EPM1;K7EKN2	A0A2R8Y6G6;P06733	Alpha-enolase	ENO1	478	Color2 [DarkGray]	1	4					28	28	26	55.8	55.8	55.8	47.327	0	323.31	108310000000	1904	30.6637	30.605	30.5908	30.5866	30.5649	30.7942	30.8206	30.8103	30.5497	30.7701	30.1319	29.788	29.6679	29.6776	29.817	30.0606	29.9342	30.0974	30.0042	29.9919
	1.20609	-0.200655	A0A2R8Y6J3;P46777;Q5T7N0;A0A2R8Y4A2	A0A2R8Y6J3;P46777	60S ribosomal protein L5	RPL5	479	Color2 [DarkGray]	1	4					9	9	9	41.2	41.2	41.2	27.045	0	122.19	8712100000	148	27.1141	27.0955	26.8033	26.7133	26.8588	26.8805	26.7853	27.0422	26.8508	26.7799	26.2637	27.0434	26.8391	26.4833	26.868	27.3705	26.5516	26.9336	26.6461	26.9895
	1.00252	-0.273946	A0A2R8YFH0;E9PHA6;A0A2R8Y6P0;A0A2R8YG02;P43246;A0A2R8Y7S8;A0A2R8Y713	A0A2R8YFH0;E9PHA6;A0A2R8Y6P0;A0A2R8YG02;P43246;A0A2R8Y7S8	DNA mismatch repair protein Msh2	MSH2	481	Color2 [DarkGray]	1	4					14	14	14	21.6	21.6	21.6	102.86	0	190.92	2655800000	176	25.32	25.1958	25.5914	25.0071	25.3704	25.7497	25.2672	25.5124	25.4396	25.5581	25.7164	25.1809	25.1931	24.975	25.5247	25.5122	25.3129	25.3319	25.4691	25.5334
	0.583036	0.875129	H7C4A0;H7C209;A0A2R8Y7Y4;Q8N8A2	H7C4A0;H7C209;A0A2R8Y7Y4;Q8N8A2	Serine/threonine-protein phosphatase 6 regulatory ankyrin repeat subunit B	ANKRD44	491	Color2 [DarkGray]	1	4					3	3	3	10.4	10.4	10.4	34.417	0	18.513	149710000	35	23.2886	23.3753	21.6303	23.4129	21.6879	23.5029	23.2023	23.0805	23.8138	21.1072	23.4183	24.0081	21.4826	21.7918	23.4623	23.1549	22.1566	23.3906	23.5788	22.8394
	0.282581	-0.429219	E5RH77;A0A2R8Y811;P62263	E5RH77;A0A2R8Y811;P62263	40S ribosomal protein S14	RPS14	492	Color2 [DarkGray]	1	4					4	4	4	26.9	26.9	26.9	14.295	0	14.608	1852300000	92	24.4011	25.3382	24.6847	24.7154	24.8579	24.5887	24.8128	24.7367	24.9945	24.1137	23.8506	24.7393	24.7022	24.6453	24.4843	24.3745	24.4972	24.8389	22.4166	25.0328
	1.62468	1.48696	A0A2R8Y833;P31785;Q5FC10;D6RDW9;A0A2R8Y437;A0A2R8Y4F3;A0A2R8YE73	A0A2R8Y833;P31785;Q5FC10;D6RDW9;A0A2R8Y437;A0A2R8Y4F3;A0A2R8YE73	Cytokine receptor common subunit gamma	IL2RG	493	Color2 [DarkGray]	1	4					2	2	2	10.8	10.8	10.8	38.638	0	59.874	119760000	52	23.6024	24.2002	23.2529	23.8413	23.7043	23.6454	23.486	22.7675	24.2636	21.3476	23.7399	23.6688	22.4821	23.774	22.4976	21.9112	23.3688	23.2548	24.0267	22.4084
	0.0230792	0.0967607	E7ETK0;A0A2R8Y849;A0A2R8YD14;P62847;A0A2R8Y8A0	E7ETK0;A0A2R8Y849;A0A2R8YD14;P62847	40S ribosomal protein S24	RPS24	494	Color2 [DarkGray]	1	4					5	5	5	27.5	27.5	27.5	15.197	0	10.904	1591400000	41	25.979	26.31	25.7438	25.6225	26.5856	25.6076	26.0027	21.732	25.3713	21.7018	22.3359	21.4857	21.9054	22.9268	22.3891	22.6545	25.3847	22.7036	23.1212	25.9781
	1.43693	0.679936	A0A2R8YD50;P51659;A0A2R8YDT8;A0A2R8YF45;E7EPL9;E7ER27;A0A2R8Y7L2;E7ET17	A0A2R8YD50;P51659;A0A2R8YDT8;A0A2R8YF45;E7EPL9;E7ER27;A0A2R8Y7L2;E7ET17	Peroxisomal multifunctional enzyme type 2;(3R)-hydroxyacyl-CoA dehydrogenase;Enoyl-CoA hydratase 2	HSD17B4	499	Color2 [DarkGray]	1	4					8	8	8	15.5	15.5	15.5	76.837	0	23.29	2443100000	98	24.8444	25.2117	24.2659	25.0855	24.4399	25.2595	25.3625	24.8806	25.4299	24.8032	25.2682	25.7352	25.2741	25.9751	24.8933	25.3534	25.3147	24.87	25.6426	25.2769
	0.0450202	-0.0197964	E7EU96;P68400;A0A2R8YD58;A0A2R8YF43;A0A2R8Y5A0;Q8NEV1;A0A2R8YFU2;A0A2R8YDP2;A0A2R8Y4H0;A0A2R8Y4D6;A0A2R8YEW1;V9GYA2;A0A2R8YDY7;V9GY80;A0A2R8YCK2;A0A087WY74;V9GYW6;A0A2R8Y3W6;A0A2R8Y7T1;A0A2R8YF47;A0A2R8YEL7;A0A2R8Y797;P12532;P17540	E7EU96;P68400;A0A2R8YD58;A0A2R8YF43;A0A2R8Y5A0;Q8NEV1;A0A2R8YFU2;A0A2R8YDP2;A0A2R8Y4H0;A0A2R8Y4D6	Casein kinase II subunit alpha;Casein kinase II subunit alpha 3	CSNK2A1;CSNK2A3	500	Color2 [DarkGray]	1	4					10	10	9	36.9	36.9	35.3	45.31	0	323.31	13422000000	469	29.4592	29.5291	29.4111	29.1679	29.3831	29.5169	29.4706	29.4146	29.6241	29.2302	29.399	29.2225	29.3193	29.0245	29.059	29.6703	29.2463	29.3433	29.073	29.2963
	0.23727	-0.170718	A0A2R8YD63;Q92547	A0A2R8YD63;Q92547	DNA topoisomerase 2-binding protein 1	TOPBP1	501	Color2 [DarkGray]	1	4					7	7	7	7.5	7.5	7.5	170.13	0	54.107	351400000	70	24.6654	24.3069	23.746	24.0897	24.1625	24.303	24.3178	23.8656	24.4699	24.2034	24.879	24.3156	24.1267	24.0008	25.1873	24.5152	24.489	24.2376	24.2973	23.9874
	1.23844	0.55747	A0A2R8YDE6;Q9UBN7	A0A2R8YDE6;Q9UBN7	Histone deacetylase 6	HDAC6	503	Color2 [DarkGray]	1	4					5	5	5	9.1	9.1	9.1	125.37	0	88.855	529940000	77	25.1652	25.1389	25.5724	25.7018	25.2481	25.6179	25.0559	25.1069	25.5945	25.5317	25.2631	25.4838	26.0436	26.4934	25.706	21.7089	25.4352	25.4695	26.1506	25.2246
	0.234252	0.205712	F5H008;A0A2R8YDQ0;Q9H267;G3V3F9	F5H008;A0A2R8YDQ0;Q9H267	Vacuolar protein sorting-associated protein 33B	VPS33B	505	Color2 [DarkGray]	1	4					5	5	5	13.2	13.2	13.2	67.605	0	51.707	130250000	46	23.5347	23.3847	23.178	23.0304	22.8831	23.3725	23.2136	22.9733	23.4884	23.2451	23.2519	22.6376	23.4598	23.8276	22.4719	23.791	22.7587	22.8516	22.8606	23.7841
	0.299891	-1.03229	A0A2R8YDT1;P15104	A0A2R8YDT1;P15104	Glutamine synthetase	GLUL	507	Color2 [DarkGray]	1	4					3	3	3	7.5	7.5	7.5	57.174	0	213.47	902340000	69	25.1562	22.0765	22.8403	21.1315	25.2037	27.6075	26.9345	22.2712	26.9792	27.0103	23.4015	26.0316	25.7051	26.5747	26.1128	26.9669	22.6931	25.458	26.3645	26.8522
	0.494211	-0.170759	A0A2R8YEM3;E7EQV9;P61313;E7EX53;A0A2R8Y738;E7ENU7	A0A2R8YEM3;E7EQV9;P61313;E7EX53;A0A2R8Y738;E7ENU7	Ribosomal protein L15;60S ribosomal protein L15	RPL15	513	Color2 [DarkGray]	1	4					5	5	5	35.5	35.5	35.5	19.968	0	18.278	13207000000	105	28.5501	28.3368	27.9757	27.8035	28.1385	28.141	27.8576	28.0556	27.8617	28.0158	28.8217	28.4365	28.6368	28.127	28.033	28.7172	28.9598	28.5829	28.2364	28.5244
	0.581351	0.957554	P30043;A0A2R8YEP4;M0R192	P30043;A0A2R8YEP4;M0R192	Flavin reductase (NADPH)	BLVRB	514	Color2 [DarkGray]	1	4					2	2	2	14.1	14.1	14.1	22.119	0	6.2558	113940000	48	22.3676	20.6726	22.9763	24.7517	23.6544	22.0982	22.3896	22.5765	24.4577	24.4278	21.6897	22.5744	21.3163	25.0789	22.8672	22.4151	22.7368	22.3785	22.5143	22.023
	0.813414	0.227821	H3BMM5;A0A2R8YF87;Q96AX1;F5H6Y0;A0A2R8Y5U3;F5H7N5	H3BMM5;A0A2R8YF87;Q96AX1;F5H6Y0	Vacuolar protein sorting-associated protein 33A	VPS33A	515	Color2 [DarkGray]	1	4					6	6	6	15.8	15.8	15.8	61.238	0	154.75	367020000	62	24.302	24.1969	24.0403	24.4194	24.2948	23.6782	24.1058	24.5427	24.3863	24.2154	24.4247	24.0921	24.061	24.2379	24.3303	24.0304	24.1814	24.4216	24.478	23.7698
	1.47881	0.360801	A0A2R8YFH5;Q15437;Q5QPE2;Q5QPE1;A0A2R8Y633;A0A2R8Y7S7	A0A2R8YFH5;Q15437;Q5QPE2	Protein transport protein Sec23B	SEC23B	516	Color2 [DarkGray]	1	4					14	14	13	25.8	25.8	23.9	84.472	0	323.31	4404300000	289	26.6657	26.7802	26.7739	26.8452	26.4866	26.7473	26.7052	26.7915	26.9833	26.6737	26.8275	27.0171	27.034	27.3432	26.7045	27.0213	27.002	26.9931	26.9994	26.863
	0.138568	-0.154583	A0A2R8YFV2;A0A669KAV7;O95785;B9EGQ5;A0A669KBG4;M0QXA7;A0A669KBH9;A0A3B3IS05;M0QXF8	A0A2R8YFV2;A0A669KAV7;O95785;B9EGQ5;A0A669KBG4;M0QXA7;A0A669KBH9	Protein Wiz	WIZ	517	Color2 [DarkGray]	1	4					5	5	5	5.4	5.4	5.4	183.74	0	8.9961	224430000	49	23.0361	22.1981	21.5306	23.5452	23.3291	21.448	23.1447	22.1233	22.1646	22.3738	23.3214	23.4606	22.2992	23.3899	23.2568	23.7378	21.6912	23.5929	22.2784	23.0368
	0.273857	0.773073	A0A2R8YGH5;H7C1E4;P61966	A0A2R8YGH5;H7C1E4;P61966	AP-1 complex subunit sigma-1A	AP1S1	519	Color2 [DarkGray]	1	4					2	2	2	15.9	15.9	15.9	18.602	0	87.984	605360000	47	21.9235	25.5734	25.9276	25.5076	21.3725	25.8194	25.5446	25.6606	25.4811	25.6541	25.71	25.7955	25.9431	25.8021	26.2833	26.0963	25.9891	25.5727	25.6779	26.0665
	0.415403	0.362583	A0A2R8YHB3;A0A3B3IRP5;Q6P1J9;A0A1B0GUB2;A0A2R8Y640;A0A3B3ISN2	A0A2R8YHB3;A0A3B3IRP5;Q6P1J9;A0A1B0GUB2	Parafibromin	CDC73	521	Color2 [DarkGray]	1	4					9	9	9	28.6	28.6	28.6	43.862	0	23.041	979230000	58	24.832	24.5224	24.9284	24.6456	24.6953	24.8964	24.5571	24.755	24.8246	24.6259	25.2121	24.9146	25.0569	24.75	23.3505	25.2252	25.0279	25.0477	25.0027	25.1009
	0.760784	-1.20463	Q9H165;A0A2U3TZJ5;A0A2R8YDW6	Q9H165;A0A2U3TZJ5;A0A2R8YDW6	B-cell lymphoma/leukemia 11A	BCL11A	522	Color2 [DarkGray]	1	4					3	3	3	8.5	8.5	8.5	91.196	0	39.88	433450000	34	22.2132	21.7785	22.5865	22.8983	24.0109	21.2871	22.1506	23.5132	21.8505	24.3702	22.0809	22.0257	24.0757	22.6688	24.3411	24.0235	21.6351	22.8569	21.8277	21.3416
	0.67073	-0.40871	P06744;A0A2U3TZU2;K7EQ48;A0A2R8Y6C7;A0A0J9YYH3;A0A0J9YX90;A0A0J9YXP8;CON__Q3ZBD7;K7ERC6;K7EPY4;K7EP41;K7ENA0;K7EIL4;A0A0J9YXM3;K7ELR7;A0A2R8YF08;K7ERK8;A0A0J9YXH9;A0A0J9YYI8	P06744;A0A2U3TZU2;K7EQ48;A0A2R8Y6C7;A0A0J9YYH3;A0A0J9YX90;A0A0J9YXP8	Glucose-6-phosphate isomerase	GPI	525	Color2 [DarkGray]	1	4					15	15	14	35.7	35.7	32.4	63.146	0	323.31	10301000000	233	27.0336	26.7695	26.5183	26.5856	27.091	27.0735	26.8995	26.5677	26.8621	27.167	26.1735	26.4445	25.8569	25.8614	26.6508	27.0218	26.4536	26.4085	26.2751	26.3102
	0.483696	-0.647521	A0A2U3TZY2;H0YGM0;Q9H078;F5H392;A0A2R8Y6R5	A0A2U3TZY2;H0YGM0;Q9H078	Caseinolytic peptidase B protein homolog	CLPB	526	Color2 [DarkGray]	1	4					10	10	4	20.4	20.4	7.4	76.852	0	21.957	959110000	117	24.4667	24.2624	23.8587	24.1151	24.0478	24.0312	23.9816	23.8465	23.8982	23.9012	23.8832	23.5431	24.1762	21.5175	23.8789	24.3233	23.9891	24.0984	23.7698	24.0627
	0.00611737	-0.00947237	A0A384DVU0;Q8IY17;M0R2C2;M0QYT1	A0A384DVU0;Q8IY17	Neuropathy target esterase	PNPLA6	529	Color2 [DarkGray]	1	4					5	5	5	6.7	6.7	6.7	149.92	0	76.285	173050000	43	22.753	23.3483	23.2135	23.4173	23.1186	22.2479	23.0644	21.9469	21.4477	23.2447	21.973	23.0355	22.8487	23.5844	22.6446	22.0335	23.2888	23.1372	23.2611	22.7404
	0.386298	0.216525	A0A3B3IRP0;A0A3B3IU13;A0A3B3IU05;A0A3B3ITQ1;A0A3B3ITU8;A0A3B3IU04;A0A3F2YNW8;Q14643;A0A3B3IRZ9;A0A3B3IS59	A0A3B3IRP0;A0A3B3IU13;A0A3B3IU05;A0A3B3ITQ1;A0A3B3ITU8;A0A3B3IU04;A0A3F2YNW8;Q14643;A0A3B3IRZ9;A0A3B3IS59	Inositol 1,4,5-trisphosphate receptor type 1	ITPR1	531	Color2 [DarkGray]	1	4					2	2	2	2.1	2.1	2.1	176.11	0	47.06	55185000	41	22.32	22.1223	22.8526	23.09	22.8618	22.6472	22.6244	21.7474	22.3669	22.9536	21.592	23.1972	22.4175	23.1564	22.7098	21.5117	22.9599	22.745	22.9919	22.2139
	1.21701	-0.826802	A0A3B3IRR3;Q9HCM7	A0A3B3IRR3;Q9HCM7	Fibrosin-1-like protein	FBRSL1	534	Color2 [DarkGray]	1	4					4	4	4	7.1	7.1	7.1	110.38	0	40.598	205960000	86	23.0875	22.5094	23.1258	22.6368	23.2186	22.6738	22.6806	21.1624	22.9624	23.2946	24.0623	23.5483	23.5065	23.0921	24.4185	24.146	23.7922	23.6867	23.3101	24.3768
	0.614931	-0.286137	A0A3B3IS46;A0A3B3IRX3;Q71F56;H0YHC1;A0A3B3IRS4;F8VRB8	A0A3B3IS46;A0A3B3IRX3;Q71F56;H0YHC1	Mediator of RNA polymerase II transcription subunit 13-like	MED13L	539	Color2 [DarkGray]	1	4					4	4	4	4.8	4.8	4.8	175.59	0	5.5284	29674000	31	21.8904	22.0655	21.8357	21.6931	22.0851	22.4634	21.8239	21.7219	21.864	22.0979	22.1126	21.5153	22.3471	22.2532	22.4625	22.6071	21.6607	22.3021	22.3891	22.6984
	0.16654	-0.179433	B3KV94;A0A3B3ISE6;A0A3B3ITA8;A0A3B3ITJ7;A0A3B3ITE7;A0A3B3IT25;A0A3B3IS40;Q9UGL1;A0A3B3ITJ3;A0A3B3IS31;A0A3B3IT85;A0A3B3ITA9	B3KV94;A0A3B3ISE6;A0A3B3ITA8;A0A3B3ITJ7;A0A3B3ITE7;A0A3B3IT25;A0A3B3IS40;Q9UGL1	Lysine-specific demethylase 5B	KDM5B	542	Color2 [DarkGray]	1	4					9	9	8	9.9	9.9	8.5	145.08	0	29.319	131190000	45	22.8802	22.1926	21.585	22.3001	22.948	23.6437	23.3738	23.3681	23.2137	21.8443	23.1218	21.6997	23.1041	21.9621	23.1695	22.0275	22.2745	21.9834	22.0643	22.2961
	1.37807	-1.47925	P06400;A0A3B3IS71;A0A2R8YFL6	P06400;A0A3B3IS71	Retinoblastoma-associated protein	RB1	544	Color2 [DarkGray]	1	4					4	4	4	9.1	9.1	9.1	106.16	0	130.51	632460000	55	23.5534	23.205	23.4109	23.6667	23.5979	23.3819	23.449	23.8651	23.0985	24.1426	23.8784	23.8825	23.4109	21.4493	23.8134	23.9431	23.3987	23.6306	21.5281	24.1057
	0.890141	0.188699	A0A3B3IS84;P53621;A0A3B3IT15;A0A3B3ISC6;A0A3B3ITV3;A0A3B3ISK1;A0A3B3IU89;A0A3B3ITI7;A0A3B3ITX2;A0A3B3IU78;A0A3B3IS23;A0A3B3IU84	A0A3B3IS84;P53621;A0A3B3IT15;A0A3B3ISC6;A0A3B3ITV3;A0A3B3ISK1;A0A3B3IU89	Coatomer subunit alpha;Xenin;Proxenin	COPA	545	Color2 [DarkGray]	1	4					25	25	25	31	31	31	136.11	0	323.31	12700000000	394	27.7784	27.869	27.7971	27.9656	27.8689	27.9601	27.9695	27.8921	28.1136	27.7169	27.4124	28.0376	27.871	28.0672	27.6363	28.1151	27.9893	27.7596	27.7171	27.8866
	0.896387	0.350777	Q5T8C6;A0A3B3ISD2;Q13042	Q5T8C6;A0A3B3ISD2;Q13042	Cell division cycle protein 16 homolog	CDC16	547	Color2 [DarkGray]	1	4					6	6	6	18.5	18.5	18.5	54.704	0	22.056	97845000	46	22.3556	22.6673	22.4597	22.1597	22.5566	22.5043	22.0402	22.2374	22.4593	22.0804	22.6666	23.1337	22.7232	22.7309	21.8701	22.9879	21.4208	20.7901	22.7331	22.1727
	1.09209	0.642948	B4DKB2;A0A3B3ISF9;P42892;E9PJG1	B4DKB2;A0A3B3ISF9;P42892	Endothelin-converting enzyme 1	ECE1	550	Color2 [DarkGray]	1	4					4	4	4	10.8	10.8	10.8	83.573	0	17.682	84539000	24	22.2145	23.4183	22.7072	22.9102	22.3571	22.7781	22.9666	22.756	23.1024	21.6014	23.3412	21.7521	22.265	23.2422	22.8139	22.7401	21.6606	22.0969	22.9977	22.9082
	1.07817	-0.420949	P14735;A0A3B3ISG5;Q5T5N3	P14735;A0A3B3ISG5	Insulin-degrading enzyme	IDE	551	Color2 [DarkGray]	1	4					16	16	16	26.7	26.7	26.7	117.97	0	127.1	1588400000	142	25.2139	24.9815	24.335	24.6791	25.4411	25.0486	25.0817	24.9642	24.8391	25.2172	24.1701	24.623	24.3773	24.4989	25.1118	24.911	22.8117	24.9322	24.616	24.5469
	0.08311	-0.0464959	A0A3B3ISK7;Q6PI48;A0A3B3IS01;A0A3B3IT01;A0A3B3ITK9;A0A3B3ITS3;A0A3B3IS54;A0A3B3IT89	A0A3B3ISK7;Q6PI48;A0A3B3IS01;A0A3B3IT01;A0A3B3ITK9;A0A3B3ITS3	Aspartate--tRNA ligase, mitochondrial	DARS2	552	Color2 [DarkGray]	1	4					7	7	7	19.1	19.1	19.1	70.986	0	62.157	313600000	48	23.8499	22.2394	24.6567	24.1704	24.1998	24.2314	21.7572	24.3786	23.4742	24.0963	24.1476	22.2044	24.3239	24.3113	23.9826	23.8571	20.9239	22.5912	24.2772	24.1404
	0.101155	0.216437	A0A3B3ISW7;Q86VN1	A0A3B3ISW7;Q86VN1	Vacuolar protein-sorting-associated protein 36	VPS36	557	Color2 [DarkGray]	1	4					4	4	4	16.4	16.4	16.4	36.751	0	7.058	303770000	38	22.7699	23.4334	21.5154	21.5025	21.9626	22.384	24.5633	24.671	24.6977	22.652	21.1926	24.351	22.0586	22.2364	22.1998	24.1612	23.5879	21.721	22.9515	23.708
	0.266228	1.20852	A0A3B3IT57;E9PH64;E7EWZ0;E9PF49;Q9Y6M9	A0A3B3IT57;E9PH64;E7EWZ0;E9PF49;Q9Y6M9	NADH dehydrogenase [ubiquinone] 1 beta subcomplex subunit 9	NDUFB9	560	Color2 [DarkGray]	1	4					4	4	4	37	37	37	17.16	0	144.25	1676900000	49	27.1883	27.4051	27.7112	27.0135	27.1477	27.0038	21.2561	27.8912	27.5008	27.3058	23.7137	22.4185	22.3168	22.402	22.7512	22.0297	21.9062	23.2919	26.9612	21.8387
	0.0903976	0.130844	H0YNU5;A0A3B3IT82;P54132	H0YNU5;A0A3B3IT82;P54132	Bloom syndrome protein	BLM	561	Color2 [DarkGray]	1	4					4	4	4	5.2	5.2	5.2	144.47	0	136.23	130970000	38	22.2848	22.6976	21.6807	22.6895	22.4224	21.9201	22.5147	21.5954	21.6487	22.8903	22.2653	22.8215	22.0441	22.9535	22.729	22.8373	22.3198	22.4127	22.2284	20.955
	1.13611	0.71196	A0A3B3ITH3;Q9P2X3;J3KT25;J3QRS6	A0A3B3ITH3;Q9P2X3;J3KT25	Protein IMPACT	IMPACT	564	Color2 [DarkGray]	1	4					6	6	6	24.4	24.4	24.4	37.452	0	106.13	522140000	59	24.0679	23.9169	24.3653	24.0451	23.6961	21.0802	24.2622	24.0852	24.5427	24.0358	24.586	24.6145	24.4129	24.74	24.3859	22.0799	24.4259	24.3745	24.6715	23.0336
	0.05307	-0.213876	A0A3B3ITJ4	A0A3B3ITJ4			565	Color2 [DarkGray]	1	4					14	2	2	41.5	3.4	3.4	59.218	0	32.83	957020000	37	25.9289	26.1362	26.2423	21.7663	25.879	26.0477	26.0453	26.0447	26.141	26.0522	26.1255	26.4817	26.3648	26.2624	22.6222	26.3016	22.1939	21.7203	26.0701	26.542
	1.27148	1.68299	A0A3B3ITK7;P36871	A0A3B3ITK7;P36871	Phosphoglucomutase-1	PGM1	566	Color2 [DarkGray]	1	4					10	10	10	27.1	27.1	27.1	63.957	0	51.026	926340000	84	25.1045	25.4455	25.5368	25.4382	24.8137	25.0919	25.3565	25.7566	25.2375	25.2746	25.3962	26.0512	25.8711	25.8565	22.649	25.2327	25.6779	25.8406	25.6455	22.7084
	0.000255657	0.000274181	A0A3B3ITS5;Q14181;H0YDR7;E9PIQ6	A0A3B3ITS5;Q14181;H0YDR7	DNA polymerase alpha subunit B	POLA2	569	Color2 [DarkGray]	1	4					5	5	5	15.3	15.3	15.3	64.516	0	131.94	928870000	93	23.5029	23.7965	23.7492	23.4223	23.6366	23.2095	22.338	23.7227	23.5843	23.0417	23.9728	24.2744	24.329	24.2248	24.1602	24.2696	24.4528	24.3765	24.0223	24.4141
	0.793589	0.304633	A0A3B3ITW3;P28288	A0A3B3ITW3;P28288	ATP-binding cassette sub-family D member 3	ABCD3	571	Color2 [DarkGray]	1	4					5	5	5	11.1	11.1	11.1	75.421	0	37.14	463470000	42	24.6356	24.9226	24.4072	24.919	24.7196	24.7436	25.1164	24.7411	24.9426	24.4003	21.9453	21.6243	21.2083	25.0791	24.596	24.9689	22.3863	22.4372	25.2233	25.2295
	0.578851	0.148278	A0A3B3ITZ9;Q9Y2W1	A0A3B3ITZ9;Q9Y2W1	Thyroid hormone receptor-associated protein 3	THRAP3	572	Color2 [DarkGray]	1	4					11	11	11	16.3	16.3	16.3	103.52	0	305.47	8605900000	253	27.1303	27.6619	27.4919	27.3556	26.9492	27.1172	27.3086	27.7035	27.2246	27.1969	27.1776	27.3021	27.316	27.0457	26.818	27.319	27.2361	27.3474	27.1786	27.2474
	0.0609173	-0.085021	A0A3B3IU33;Q9Y303;H3BTE3;H3BTZ6;H3BSV9	A0A3B3IU33;Q9Y303;H3BTE3;H3BTZ6;H3BSV9	Putative N-acetylglucosamine-6-phosphate deacetylase	AMDHD2	573	Color2 [DarkGray]	1	4					3	3	3	13.7	13.7	13.7	41.333	0	21.897	145310000	57	23.6444	22.8688	22.8602	23.1163	23.524	23.4405	22.9614	22.6948	23.2239	24.1011	23.6637	22.8789	23.3084	23.3067	21.8675	23.3464	23.0781	22.7117	23.2196	23.7141
	0.529844	-0.15774	A0A3B3IU45;P33991;A0A3B3IT92;A0A3B3ITP6;E5RG31;A0A3B3IS57;A0A3B3IRR8	A0A3B3IU45;P33991;A0A3B3IT92;A0A3B3ITP6;E5RG31;A0A3B3IS57	DNA replication licensing factor MCM4	MCM4	574	Color2 [DarkGray]	1	4					27	27	27	42.3	42.3	42.3	91.19	0	323.31	20316000000	502	28.9383	28.7688	28.9444	28.5709	28.708	28.9323	28.9834	28.9155	28.8734	28.7864	28.5833	28.736	28.6456	28.4541	28.7942	28.8321	28.7691	28.9487	28.8654	29.1062
	0.0574497	0.0402503	Q13144;A0A3B3IUB1;A0A3B3ISX3;A0A3B3ISM8;A0A3B3IUF2;A0A3B3IRP4;A0A3B3ITG6;A0A3B3ITQ2;A0A3B3IS56;A0A3B3ISV1;A0A3B3ISS1;A0A3B3ISI2;A0A3B3IST9;C9JRD9;A0A3B3ITK8;A0A3B3IT53;H7C2X0	Q13144;A0A3B3IUB1;A0A3B3ISX3;A0A3B3ISM8;A0A3B3IUF2;A0A3B3IRP4;A0A3B3ITG6;A0A3B3ITQ2;A0A3B3IS56	Translation initiation factor eIF-2B subunit epsilon	EIF2B5	577	Color2 [DarkGray]	1	4					9	9	9	18.3	18.3	18.3	80.379	0	28.792	1345300000	132	24.3968	24.6054	24.6226	24.5648	24.068	24.3724	24.3665	24.7196	24.5689	24.2969	24.4256	21.793	24.8713	24.7286	25.159	24.7846	24.5758	24.4	24.6007	24.7781
	0.617668	-0.192247	A0A3B3IUB9	A0A3B3IUB9			579	Color2 [DarkGray]	1	4					10	10	1	4.5	4.5	0.5	419.02	0	28.861	428460000	90	24.4399	24.8021	24.3473	24.7299	24.7577	24.813	24.5598	24.8152	24.6209	24.9091	22.6295	24.6779	24.1909	24.614	25.2787	25.034	24.4944	24.4836	24.9543	24.7427
	0.745671	-0.488052	A0A3B3IUD2;Q9BUK6	A0A3B3IUD2;Q9BUK6	Protein misato homolog 1	MSTO1	581	Color2 [DarkGray]	1	4					6	6	6	17.8	17.8	17.8	60.645	0	18.016	409500000	52	22.9784	22.861	22.7466	21.3508	22.6216	23.1248	22.22	22.9812	22.7636	22.5795	22.9613	22.2466	22.5591	22.3499	22.5293	23.3124	22.9965	22.9854	22.3426	23.0288
	0.464658	-0.206103	A0A3B3IUD7;Q14690	A0A3B3IUD7;Q14690	Protein RRP5 homolog	PDCD11	582	Color2 [DarkGray]	1	4					23	23	23	17.9	17.9	17.9	208.83	0	86.583	3049200000	236	26.2611	26.0495	26.3176	26.1361	26.3109	26.2562	26.2998	26.332	26.2685	26.3701	26.8259	26.79	26.9927	26.5279	26.8365	27.2039	26.8961	26.6245	26.6846	26.924
	1.43947	1.07761	A0A494BZT8;Q9Y6A5;A0A494C117;H0Y8F2;E7EMT0;C9JA91	A0A494BZT8;Q9Y6A5;A0A494C117	Transforming acidic coiled-coil-containing protein 3	TACC3	585	Color2 [DarkGray]	1	4					8	8	8	17.4	17.4	17.4	89.871	0	48.585	400520000	66	23.4717	23.9801	23.2881	23.4955	23.8007	23.4184	24.3137	23.6087	24.1771	22.9616	22.5855	24.0241	23.1758	24.1829	22.1859	22.411	24.2417	23.6829	23.763	22.3599
	0.593544	-1.46682	A0A494C198;H0Y993;A0A494C028;P35659;B4DFG0;D6R9L5;H0Y8X0;D6RDA2	A0A494C198;H0Y993;A0A494C028;P35659;B4DFG0	Protein DEK	DEK	588	Color2 [DarkGray]	1	4					5	5	5	15.5	15.5	15.5	34.461	0	12.176	1398500000	55	25.3238	22.0999	25.397	22.2844	25.7869	23.1992	25.7867	25.8373	25.5382	25.7351	22.1808	22.4871	23.0119	22.1903	22.1699	22.1908	22.7539	23.9905	23.0962	25.2844
	0.0464261	-0.0937924	A0A494C1G8;A0A494C0Z6;H0Y6K5;A0A494C070;H0Y7L6;Q02447	A0A494C1G8;A0A494C0Z6;H0Y6K5;A0A494C070;H0Y7L6;Q02447	Transcription factor Sp3	SP3	592	Color2 [DarkGray]	1	4					3	3	3	32.8	32.8	32.8	15.65	0	181.98	554460000	47	24.16	24.1279	24.37	24.5771	24.0917	24.4638	24.5699	24.5006	24.3202	23.4576	23.7379	22.0537	23.6911	22.1009	22.8484	22.2927	22.8072	21.752	22.2709	23.2467
	0.80954	0.742292	A0A494C0J8;H0Y4G9;Q99836;A0A3B3ITY3;A0A3F2YP85;A0A0A0MSI9	A0A494C0J8;H0Y4G9;Q99836;A0A3B3ITY3;A0A3F2YP85;A0A0A0MSI9	Myeloid differentiation primary response protein MyD88	MYD88	595	Color2 [DarkGray]	1	4					3	3	3	18.8	18.8	18.8	27.113	0	26.797	289950000	22	21.5491	23.1246	21.9874	23.2932	22.1118	22.3039	23.2144	23.2616	23.6074	21.4737	22.2799	24.2072	23.5296	22.3655	22.371	21.9437	23.6906	23.6867	21.8139	22.1543
	0.0176971	0.00678968	A0A494C0K9;H7C0C1;P48047;H7C086;H7C068	A0A494C0K9;H7C0C1;P48047	ATP synthase subunit O, mitochondrial	ATP5O	596	Color2 [DarkGray]	1	4					5	5	5	40.6	40.6	40.6	16.89	0	323.31	11105000000	60	27.3882	26.9216	27.3143	27.1727	27.2557	26.9172	27.4002	27.0011	27.3738	27.2259	27.0458	27.4994	27.934	27.6342	27.5104	27.4438	27.2994	27.1625	27.4185	27.5801
	1.19044	-0.54689	K7EIG1;A0A494C0R8;O75153;I3L2B0;I3L318;I3L4B5	K7EIG1;A0A494C0R8;O75153;I3L2B0	Clustered mitochondria protein homolog	CLUH	599	Color2 [DarkGray]	1	4					23	23	22	28.9	28.9	28.3	140.49	0	91.279	2070400000	157	25.9242	25.5264	25.6299	24.818	25.4396	25.4627	25.6515	25.2104	25.4814	25.6912	25.9874	25.6964	26.0262	24.8646	26.1377	25.7119	25.8953	25.3939	25.5159	25.5989
	1.02341	1.05809	A0A494C0W5;Q86WV6;A0A494C0T1;J3QTB1	A0A494C0W5;Q86WV6;A0A494C0T1;J3QTB1	Stimulator of interferon genes protein	TMEM173	603	Color2 [DarkGray]	1	4					5	5	5	33.5	33.5	33.5	28.999	0	15.964	239750000	24	22.3346	23.2294	22.1333	23.6054	20.8572	22.8408	22.98	21.6601	22.7132	22.1712	23.7431	21.7407	22.4904	23.2966	23.2759	22.1027	21.5044	22.1765	23.3215	22.4
	0.727571	1.61275	D3DSM0;A0A494C0X7;P05107;J3KNI6;E5RHE6;E5RK54;E5RIG7;E5RK25;E7EVZ9	D3DSM0;A0A494C0X7;P05107;J3KNI6	Integrin beta;Integrin beta-2	ITGB2	604	Color2 [DarkGray]	1	4					11	11	11	23.9	23.9	23.9	78.354	0	301.17	1294400000	169	26.11	26.2745	25.6532	26.3231	25.7131	26.0731	26.5324	25.3007	26.5441	21.3706	25.9523	26.2655	25.1088	25.5224	25.9657	25.0783	25.9407	24.4017	25.8078	24.697
	0.0977453	0.170016	A0A494C143;Q14689	A0A494C143;Q14689	Disco-interacting protein 2 homolog A	DIP2A	606	Color2 [DarkGray]	1	4					4	4	4	4.7	4.7	4.7	171.47	0	7.9629	85015000	39	22.3977	23.7871	23.2129	23.5168	23.4716	21.7563	21.9437	21.9512	22.0607	22.6671	23.0479	23.8579	22.7626	21.9279	22.4229	21.836	23.7198	22.6854	24.3931	22.6568
	0.0774145	-0.0442991	A0A494C146;P50336;A0A494C0M9;D3DVG2;A0A1W2PRF9;H0YFP3;A0A494C0D4;A0A494C134	A0A494C146;P50336;A0A494C0M9;D3DVG2;A0A1W2PRF9;H0YFP3;A0A494C0D4	Protoporphyrinogen oxidase	PPOX	607	Color2 [DarkGray]	1	4					4	4	4	16.1	16.1	16.1	46.457	0	13.344	409920000	83	23.3079	23.2691	23.4936	23.5036	23.3067	23.7151	23.5776	21.8758	23.7152	24.2009	23.8025	23.8176	23.4483	23.4599	23.5128	23.2115	23.2439	23.5035	23.7477	23.5831
	0.612224	0.951199	A0A494C165;P12955;K7ES25;A0A494C194	A0A494C165;P12955;K7ES25	Xaa-Pro dipeptidase	PEPD	609	Color2 [DarkGray]	1	4					9	9	9	26.2	26.2	26.2	57.603	0	134.02	734160000	107	24.6549	24.8426	24.926	25.0184	24.4425	24.3813	24.4697	25.0666	24.8805	24.4553	25.2131	25.0128	24.8193	25.1358	24.7287	24.0839	24.6467	23.9223	24.1427	21.7461
	0.428642	0.482295	C9JL30;A8MXB9;H7C3B2;A0A494C1B1;J3KQJ1;C9J660;Q8NBJ7;F8WA42;E9PBT8;J3QT17;F8WES7;F8WEX5;E9PG02	C9JL30;A8MXB9;H7C3B2;A0A494C1B1;J3KQJ1;C9J660;Q8NBJ7;F8WA42	Sulfatase-modifying factor 2	SUMF2	610	Color2 [DarkGray]	1	4					5	5	5	23.4	23.4	23.4	31.215	0	25.416	561430000	83	22.9789	23.8689	24.5136	23.8508	22.6989	22.0647	24.2936	24.893	24.1748	23.9964	24.3225	24.6218	24.663	25.0873	24.5778	24.402	24.3326	24.3809	24.5037	24.4144
	0.558772	-0.703603	Q86WJ1;A0A494C1F7;A0A494C1P7;A0A494C0J6;A0A087WTM4;A0A494C0Q0;A0A494C0B8;A0A494C1I3;A0A494C0M4;A0A494C1H0;A0A494C111;A0A0A0MSH9;A0A0A0MRH8;A0A087WWW4;A0A494C1S1;A0A494C179;A0A494C0F0;A0A1W2PP16	Q86WJ1;A0A494C1F7;A0A494C1P7;A0A494C0J6;A0A087WTM4;A0A494C0Q0;A0A494C0B8;A0A494C1I3;A0A494C0M4;A0A494C1H0;A0A494C111;A0A0A0MSH9	Chromodomain-helicase-DNA-binding protein 1-like	CHD1L	611	Color2 [DarkGray]	1	4					7	7	7	11.6	11.6	11.6	101	0	23.854	638090000	70	23.1261	23.092	23.3385	22.9788	23.1014	23.3968	23.1804	23.3568	23.1361	23.4047	23.4297	23.437	23.8413	23.4553	23.8499	23.487	22.9042	22.9493	20.9978	23.0264
	0.25936	0.143042	A0A494C1L1;Q14739;C9JXK0;C9JES9	A0A494C1L1;Q14739;C9JXK0	Lamin-B receptor	LBR	613	Color2 [DarkGray]	1	4					10	10	10	28	28	28	46.925	0	84.517	8953000000	194	29.1576	28.9836	29.2008	29.542	29.0566	29.2855	29.2284	29.5121	28.9446	29.1813	29.5335	29.776	29.857	29.8537	29.5931	29.5254	29.4925	29.7129	29.5218	29.459
	0.432846	-0.222025	E9PEM5;A0A494C1L5;P50851;A0A494BZW2;A0A494C0R9;H0YAC6;H0Y9N9;A0A3B3ISK3;A0A3B3IS13	E9PEM5;A0A494C1L5;P50851;A0A494BZW2;A0A494C0R9	Lipopolysaccharide-responsive and beige-like anchor protein	LRBA	614	Color2 [DarkGray]	1	4					14	14	14	7.7	7.7	7.7	286.97	0	109.29	884040000	99	25.0395	24.922	25.0053	24.7985	25.6512	25.3211	25.013	22.0375	25.2109	25.559	24.7601	25.6312	25.3703	25.6147	25.3602	25.5308	25.1775	24.2657	25.758	25.6998
	0.0986257	-0.0994978	Q9Y5Q9;A0A494C1S7;H7C0C0	Q9Y5Q9;A0A494C1S7;H7C0C0	General transcription factor 3C polypeptide 3	GTF3C3	616	Color2 [DarkGray]	1	4					4	4	4	7.8	7.8	7.8	101.27	0	48.709	623310000	61	24.0859	23.969	24.255	23.9718	24.137	21.4889	24.6573	24.144	24.1065	23.539	23.9882	22.9765	24.1817	24.18	23.661	24.4709	24.2434	24.2037	22.7398	24.0591
	0.044228	0.0324769	A0A494C1V1;Q6ZNJ1;H0Y764;H7C3Y7;H7C408	A0A494C1V1;Q6ZNJ1;H0Y764;H7C3Y7	Neurobeachin-like protein 2	NBEAL2	617	Color2 [DarkGray]	1	4					8	8	8	5.8	5.8	5.8	298.4	0	122.73	235270000	78	22.6032	23.2141	21.9124	23.1244	22.9107	23.2334	23.2818	21.6738	23.5976	23.318	21.7769	23.4423	22.5986	23.2087	23.4823	22.6192	23.5466	21.9915	22.6657	22.7555
	0.897767	0.195257	A0A499FI31;Q15020;A0A494C0L2;F8W667;F8VVK9;F8VZM2;H0YHU8	A0A499FI31;Q15020	Squamous cell carcinoma antigen recognized by T-cells 3	SART3	618	Color2 [DarkGray]	1	4					18	18	18	28	28	28	111.96	0	323.31	2806500000	283	25.442	25.7148	25.8989	25.8187	25.6252	25.5911	25.8344	25.7385	25.7644	25.8671	25.4992	25.6	25.7579	25.8906	25.7231	25.2211	25.8597	26.0045	25.8871	25.3644
	1.29073	1.95324	A0A499FIZ0;Q9H7D7;H0Y9R3;C9JCS7;H0Y917	A0A499FIZ0;Q9H7D7;H0Y9R3	WD repeat-containing protein 26	WDR26	619	Color2 [DarkGray]	1	4					7	7	7	17.1	17.1	17.1	81.327	0	65.823	987470000	103	25.2661	25.6754	25.3701	25.7534	25.0068	25.7721	25.5471	25.6069	25.7801	21.6183	25.6888	26.084	25.8343	25.4556	23.4414	24.0944	25.738	25.0655	25.844	24.9536
	0.738079	0.37882	A0A499FJI4;O75592;H7C3U4;A0A0C4DGY7	A0A499FJI4;O75592	E3 ubiquitin-protein ligase MYCBP2	MYCBP2	620	Color2 [DarkGray]	1	4					16	16	16	5.2	5.2	5.2	510.08	0	34.209	355400000	67	21.3772	22.6249	22.5074	23.2512	22.8951	22.5826	23.3676	22.5419	23.4047	23.2364	22.7759	23.1264	23.101	22.8335	22.3825	21.7736	22.8186	22.9437	22.9075	22.3676
	1.18858	0.517322	A0A499FJK2;P01137	A0A499FJK2;P01137	Transforming growth factor beta-1;Latency-associated peptide	TGFB1	621	Color2 [DarkGray]	1	4					5	5	5	15.4	15.4	15.4	44.325	0	46.758	112610000	47	22.787	22.7358	22.7787	23.4329	23.1786	21.1163	23.1611	23.184	23.124	23.1061	22.6788	23.3003	22.8517	23.2866	22.3838	23.1328	22.8424	22.5791	23.2723	22.378
	0.697745	-0.102754	A0A499FJL1;P48147	A0A499FJL1;P48147	Prolyl endopeptidase	PREP	622	Color2 [DarkGray]	1	4					11	11	11	22.7	22.7	22.7	72.926	0	90.565	1145700000	147	25.8214	24.8982	25.287	25.1269	25.4348	25.8266	25.959	25.6166	25.3414	25.4667	24.9436	24.9638	24.9397	25.3651	25.2554	25.6124	25.0248	25.336	25.2654	25.353
	1.96161	0.952589	A0A4V7I447;Q0VD83	A0A4V7I447;Q0VD83	Apolipoprotein B receptor	APOBR	625	Color2 [DarkGray]	1	4					3	3	3	5.6	5.6	5.6	114.87	0	189.81	119760000	35	21.4668	23.1891	22.1908	23.0604	22.7538	22.2773	23.0508	21.8599	23.3469	22.1342	22.6518	23.12	21.6687	23.5191	22.4723	21.2655	22.4995	22.6646	22.9444	21.7002
	0.0866188	-0.0500779	A0A4W8VX11;Q15154;A0A5H1ZRS1;H0YBA1;E7EV93;E5RGQ4;E9PGW9	A0A4W8VX11;Q15154;A0A5H1ZRS1	Pericentriolar material 1 protein	PCM1	626	Color2 [DarkGray]	1	4					10	10	10	9.5	9.5	9.5	210.13	0	280.74	607250000	129	22.8102	23.1989	22.8552	22.8943	23.082	22.7489	22.9415	23.1933	23.0158	22.984	23.1523	23.7602	22.9515	23.2462	23.3723	23.4435	23.4373	21.7604	23.637	23.5553
	0.457775	0.493409	A0A4W8VYG7;A0A4W8W4R1;Q99674	A0A4W8VYG7;A0A4W8W4R1;Q99674	Cell growth regulator with EF hand domain protein 1	CGREF1	627	Color2 [DarkGray]	1	4					3	3	3	20.3	20.3	20.3	31.905	0	115.13	76515000	42	22.0306	22.6261	22.4878	22.6255	21.6101	22.4448	23.1158	22.4437	23.4196	21.9174	20.9492	23.2689	23.0765	22.056	21.4649	22.2317	22.4022	22.6981	21.7087	22.8438
	0.246987	0.397397	Q96AP0;A0A590TQL1;R4GNJ5	Q96AP0;A0A590TQL1;R4GNJ5	Adrenocortical dysplasia protein homolog	ACD	628	Color2 [DarkGray]	1	4					2	2	2	7.6	7.6	7.6	48.967	0	14.881	110610000	19	21.7495	23.4418	21.8626	23.4511	23.8045	20.8762	21.6338	21.8513	22.0508	21.0396	22.7279	22.4916	22.8952	23.3949	22.6704	21.7648	21.4064	22.3459	22.7914	22.5842
	0.0324899	0.0275493	A0A590UJ21;A0A590UJ50;Q13616;A0A590UJ56;A0A590UK34;A0A0C4DGX4;A0A590UJC4;A0A590UJR3;A0A590UJA0;A0A590UJ97;A0A590UJM8;A0A590UJ59	A0A590UJ21;A0A590UJ50;Q13616;A0A590UJ56;A0A590UK34;A0A0C4DGX4;A0A590UJC4;A0A590UJR3;A0A590UJA0	Cullin-1	CUL1	630	Color2 [DarkGray]	1	4					10	10	10	19.5	19.5	19.5	84.333	0	234.37	753050000	137	23.6729	24.121	24.0538	23.6877	23.6595	23.8253	23.8045	24.2025	24.0286	23.5153	23.3401	24.0472	24.6785	24.2948	23.8063	23.8687	24.053	24.5518	23.7351	24.655
	0.209151	0.12945	Q5JWF2;P63092;A0A590UJ58;B0AZR9;A0A590UJF0;A0A590UJQ9;A0A590UJI6;A0A590UJR6;A0A590UJQ2;A0A590UJY2;A0A590UKB4;A0A590UJ22;S4R3E3;A0A590UJG5;A0A590UJY8;A0A0A0MR13;A0A590UJB7;Q5JWE9;S4R3V9;P38405;A0A590UJX3;H0Y7F4;Q5JWD1;K7EQ80;A0A590UKA4;H0Y7E8;A0A590UJC9;K7EPE2	Q5JWF2;P63092;A0A590UJ58;B0AZR9;A0A590UJF0;A0A590UJQ9;A0A590UJI6;A0A590UJR6;A0A590UJQ2;A0A590UJY2;A0A590UKB4;A0A590UJ22;S4R3E3;A0A590UJG5	Guanine nucleotide-binding protein G(s) subunit alpha isoforms XLas;Guanine nucleotide-binding protein G(s) subunit alpha isoforms short	GNAS	632	Color2 [DarkGray]	1	4					6	6	2	9.3	9.3	3.6	111.02	0	164.38	715560000	115	23.9419	24.8419	24.3063	24.5638	24.3515	24.4102	24.5997	24.8691	24.5678	24.2285	22.3736	24.6539	24.6226	25.0257	24.7359	24.8839	25.31	24.3337	24.871	25.1946
	0.955324	-0.424882	A0A590UJB6;Q13303;A0A5F9UN28;Q5TG81;A0A590UJ35;A0A087X1P8;F8W6W4;B7Z8E5;Q14722	A0A590UJB6;Q13303;A0A5F9UN28	Voltage-gated potassium channel subunit beta-2	KCNAB2	635	Color2 [DarkGray]	1	4					8	8	2	39.9	39.9	12.3	44.108	0	165.8	2998600000	139	26.4121	26.1789	26.8616	26.5333	26.8324	26.2932	26.0176	26.5078	26.212	26.7986	26.7208	26.3512	26.992	26.5412	27.006	26.362	25.9438	26.1807	25.8901	26.239
	0.239671	0.294366	A0A590UK95;A0A590UK44;A0A590UJW8;A0A590UJQ1;Q96J02	A0A590UK95;A0A590UK44;A0A590UJW8;A0A590UJQ1;Q96J02	E3 ubiquitin-protein ligase Itchy homolog	ITCH	641	Color2 [DarkGray]	1	4					4	4	4	10.5	10.5	10.5	62.007	0	8.7983	219830000	51	22.7498	23.3324	22.7774	23.1183	22.3549	22.2437	23.094	22.7673	21.6488	22.3222	23.0742	22.8607	23.3888	23.6675	23.1486	22.1614	22.0023	23.3558	23.4464	22.8779
	0.042787	0.0522933	A0A590UK80;A0A590UJK4;A0A590UK01;A0A590UJP7;Q13247;A0A0D9SEM4;Q08170;A0A3B3ISP5;A0A3B3IS65;A0A0A0MRR4;A0A3B3ISS0;A0A3F2YNZ1;Q9Y468	A0A590UK80;A0A590UJK4;A0A590UK01;A0A590UJP7;Q13247	Serine/arginine-rich splicing factor 6	SRSF6	644	Color2 [DarkGray]	1	4					7	7	6	6.2	6.2	5.4	120.93	0	115.51	16601000000	87	28.2111	28.0209	28.1521	27.7083	27.5137	28.5004	28.1229	28.3724	28.2482	28.0171	28.7229	28.7416	28.8711	28.7331	28.6798	28.9336	28.6833	28.4178	28.7866	29.0564
	0.403601	0.915962	H0Y3T6;A0A5F9UJX7;A0A5F9UP49;Q9BRK5;G3V1E2	H0Y3T6;A0A5F9UJX7;A0A5F9UP49;Q9BRK5;G3V1E2	45 kDa calcium-binding protein	SDF4	645	Color2 [DarkGray]	1	4					2	2	2	18.1	18.1	18.1	28.001	0	93.212	1250200000	46	25.8176	25.2553	22.0771	24.4922	22.8745	25.6134	25.4714	24.9514	25.4552	21.6713	25.0583	25.1396	24.6203	22.9768	25.008	25.1919	25.563	24.8767	25.2831	24.9896
	0.324154	0.491157	I3L1M4;A0A5F9ZHZ9;J3QRD1;A0A5F9ZI12;A0A5F9ZHI5;A0A5F9ZGX4;A0A5F9ZHN9;P51648	I3L1M4;A0A5F9ZHZ9;J3QRD1;A0A5F9ZI12;A0A5F9ZHI5;A0A5F9ZGX4;A0A5F9ZHN9;P51648	Fatty aldehyde dehydrogenase	ALDH3A2	649	Color2 [DarkGray]	1	4					2	2	2	18.5	18.5	18.5	18.483	0	27.058	108380000	50	22.546	21.2464	21.6674	22.5587	21.6167	22.3452	22.6031	22.5445	22.2802	21.7309	22.9111	23.2893	23.4659	23.2094	24.0073	23.8134	22.4219	21.404	22.6441	21.373
	0.45326	-0.445264	A0A5F9ZHX4;A0A5F9ZHW9;A0A5F9ZH11;P55201	A0A5F9ZHX4;A0A5F9ZHW9;A0A5F9ZH11;P55201	Peregrin	BRPF1	650	Color2 [DarkGray]	1	4					3	3	3	6.5	6.5	6.5	78.09	0.0010867	2.8523	67273000	49	22.9778	22.0641	21.6505	22.9211	23.2502	21.9822	21.6556	23.0077	21.3683	23.019	23.3952	23.0268	22.9238	23.065	22.306	23.0098	22.4318	23.0709	22.5999	23.1601
	0.944883	0.589657	A0A5F9ZHB6;P49642;F8VNY2;F8VSB2;A0A3B3ITS8	A0A5F9ZHB6;P49642;F8VNY2	DNA primase small subunit;DNA primase	PRIM1	653	Color2 [DarkGray]	1	4					5	5	5	17.6	17.6	17.6	54.082	0	230.85	357980000	58	24.0185	23.657	23.0643	23.3725	22.0792	22.8889	21.7516	23.2365	22.2108	22.0711	22.257	22.342	22.2923	22.526	21.8362	23.0592	23.1743	23.3656	22.9662	22.7304
	0.553557	-0.468122	A0A5F9ZHM4;P07195;A0A3B3IS95;A8MW50;F5H793;C9J7H8;F5H5G7;A0A087WUM2;F5H245;Q6ZMR3	A0A5F9ZHM4;P07195;A0A3B3IS95;A8MW50;F5H793;C9J7H8	L-lactate dehydrogenase B chain;L-lactate dehydrogenase	LDHB	655	Color2 [DarkGray]	1	4					15	14	14	52.5	49	49	37.294	0	323.31	20852000000	535	29.6699	29.6299	29.6727	29.4778	29.6913	29.6574	29.6094	29.4274	29.1469	29.6032	28.9471	28.4482	28.3304	28.0353	28.8927	29.1829	28.7443	29.0245	28.5023	28.8476
	0.527015	0.739725	A0A5F9ZHM8;P04424;A0A5F9ZHC6;F8W943;A0A5F9ZI35;H7C0S8	A0A5F9ZHM8;P04424;A0A5F9ZHC6;F8W943	Argininosuccinate lyase	ASL	656	Color2 [DarkGray]	1	4					4	4	4	13.3	13.3	13.3	38.707	0	46.299	115650000	45	23.7485	23.6271	23.3061	23.9747	21.3365	23.8071	23.7355	23.6177	22.7063	23.5954	23.7601	22.5063	21.0992	22.6677	23.3392	21.2129	24.2781	23.3333	23.8223	21.9411
	0.542797	0.274441	A0A5F9ZHN7;Q9NTJ5;E9PGZ4;F8WDN7;C9JV50;F8WCQ2;C9J3E3	A0A5F9ZHN7;Q9NTJ5;E9PGZ4	Phosphatidylinositide phosphatase SAC1	SACM1L	657	Color2 [DarkGray]	1	4					11	11	11	25.8	25.8	25.8	69.359	0	289.39	2377700000	159	24.706	24.9162	24.8168	25.2837	24.6762	25.0363	24.8575	24.8882	24.76	24.9317	25.238	25.3337	25.3154	25.6932	25.3258	25.5123	25.0685	25.3072	25.3355	25.0409
	1.56307	-0.210524	V9GYM8;A0A5F9ZI21;Q92974;V9GYF0;Q5VY93;V9GZ14;V9GYF5;V9GYG5;V9GZ58	V9GYM8;A0A5F9ZI21;Q92974	Rho guanine nucleotide exchange factor 2	ARHGEF2	662	Color2 [DarkGray]	1	4					26	26	26	33	33	33	116.07	0	277.12	10980000000	441	28.0067	28.0728	28.0037	27.8431	28.1046	27.9699	28.0759	28.1875	27.9873	28.0742	28.1853	28.0857	28.2008	27.8704	28.218	28.2516	28.2158	28.1358	28.1008	28.247
	0.373662	0.912871	A0A5H1ZRP4;Q8WX92	A0A5H1ZRP4;Q8WX92	Negative elongation factor B	NELFB	664	Color2 [DarkGray]	1	4					6	6	6	10.8	10.8	10.8	70.038	0	27.827	479740000	39	23.1407	21.4286	25.321	25.3676	22.145	25.4736	22.8396	25.5472	25.3754	22.5433	21.2953	22.7072	25.2973	22.7186	25.495	25.6949	22.441	25.2541	25.2671	24.8938
	1.22734	-1.05118	A0A669KB03;A0A669KAW3;P40692;A0A669KBB4;A0A669KBK2;H0Y818;H0Y5L7;A0A087WX20;F2Z298;E9PF25;H0Y806;E7EUC9	A0A669KB03;A0A669KAW3;P40692;A0A669KBB4;A0A669KBK2;H0Y818	DNA mismatch repair protein Mlh1	MLH1	667	Color2 [DarkGray]	1	4					7	7	7	19.1	19.1	19.1	57.532	0	312.62	265270000	67	23.531	23.6046	22.3886	23.2363	24.1978	23.511	23.6991	23.6709	23.3629	24.1108	23.534	22.7406	23.5847	21.5681	23.6763	23.2224	22.159	23.6113	23.1356	23.5228
	1.14597	-0.751263	A0A669KBG8;A0A669KB10;Q92538	A0A669KBG8;A0A669KB10;Q92538	Golgi-specific brefeldin A-resistance guanine nucleotide exchange factor 1	GBF1	670	Color2 [DarkGray]	1	4					18	18	18	14.5	14.5	14.5	210.17	0	118.57	849000000	165	24.9513	24.6645	24.8424	24.4099	24.7037	24.7453	24.4116	24.5728	24.4507	24.8413	24.3548	24.4857	22.5596	23.1536	24.8835	24.5931	24.4137	24.4226	24.5551	25.1458
	1.31279	0.346332	A0A669KB68;A0A669KB56;A0A669KBA4;A0A669KB53;P42224;A0A669KB75;A0A669KB52;A0A669KBI6;E7EPD2;J3KPM9;E7ENM1;D2KFR9;A0A669KB17;E9PH66;Q67C41;A0A669KBK4	A0A669KB68;A0A669KB56;A0A669KBA4;A0A669KB53;P42224;A0A669KB75;A0A669KB52;A0A669KBI6;E7EPD2;J3KPM9;E7ENM1;D2KFR9;A0A669KB17	Signal transducer and activator of transcription 1-alpha/beta;Signal transducer and activator of transcription	STAT1	673	Color2 [DarkGray]	1	4					11	11	11	21.4	21.4	21.4	87.03	0	199.45	2570700000	125	25.2442	25.4487	25.3671	25.4493	25.0316	25.0234	25.5737	25.0726	25.797	25.4483	25.4713	25.6203	25.3903	25.8549	25.3847	25.4328	25.4671	25.6476	25.6631	25.5145
	0.339948	0.460728	Q9UMN6;A0A669KBI7;A0A669KBD5	Q9UMN6;A0A669KBI7	Histone-lysine N-methyltransferase 2B	KMT2B	678	Color2 [DarkGray]	1	4					8	8	8	5.3	5.3	5.3	293.51	0	281.31	149290000	75	23.0184	23.1192	23.2568	22.7062	21.072	22.9963	22.7749	22.7375	22.8183	22.8095	23.6	23.4671	23.4658	23.2607	23.4876	23.3805	23.5628	23.0521	23.6164	23.1896
	0.667315	1.44798	A0A669KBJ7;Q9H2P0;A0A2R8Y6X0;A0A2R8YCL6	A0A669KBJ7;Q9H2P0;A0A2R8Y6X0	Activity-dependent neuroprotector homeobox protein	ADNP	679	Color2 [DarkGray]	1	4					9	9	9	12.9	12.9	12.9	131.49	0	67.919	1117900000	103	26.3584	26.2479	26.7065	26.3629	26.5233	25.9604	26.2845	26.5031	26.6154	26.9836	22.8623	21.2674	26.438	26.3566	23.2899	26.4288	26.424	26.8142	26.2875	23.0336
	0.463326	-0.142163	A0A669KBL1;Q93009;H3BND8;F5H2X1;I3L2D8	A0A669KBL1;Q93009;H3BND8	Ubiquitin carboxyl-terminal hydrolase 7;Ubiquitin carboxyl-terminal hydrolase	USP7	680	Color2 [DarkGray]	1	4					19	19	19	27.6	27.6	27.6	132.33	0	277.39	3074100000	309	25.2267	25.0978	25.0059	24.9922	25.2233	25.1459	25.1929	25.2502	25.2298	25.5055	24.8689	24.6885	24.7746	25.1007	24.9607	24.7707	24.9794	25.223	24.8836	25.0855
	0.13412	0.0723343	A0A6E1WJ75;Q86U70;H0YA09;E9PFI4;G5E9Y7;O43679	A0A6E1WJ75;Q86U70;H0YA09;E9PFI4;G5E9Y7;O43679	LIM domain-binding protein 1;LIM domain-binding protein 2	LDB1;LDB2	683	Color2 [DarkGray]	1	4					2	2	2	7.8	7.8	7.8	46.336	0	74.027	260380000	43	23.4235	24.2643	24.4219	24.8339	24.8802	23.582	24.8859	24.9457	25.1252	24.3971	21.875	24.1197	24.7114	24.8908	25.2822	22.1998	24.7438	24.5792	24.7141	24.7152
	2.5002	-0.39081	A0A6I8PRS0;A0A6I8PL42;A0A6I8PIT3;A0A6I8PIV1;Q9P2J5;A0A6I8PLB3;A0A6I8PS05;B4DER1;A0A6I8PLB8;A0A6I8PIP7;A0A6I8PTV8;A0A6I8PRU9;A0A6I8PRP1	A0A6I8PRS0;A0A6I8PL42;A0A6I8PIT3;A0A6I8PIV1;Q9P2J5;A0A6I8PLB3;A0A6I8PS05;B4DER1;A0A6I8PLB8;A0A6I8PIP7;A0A6I8PTV8	Leucine--tRNA ligase, cytoplasmic	LARS	684	Color2 [DarkGray]	1	4					24	24	24	29.9	29.9	29.9	127.91	0	323.31	11245000000	346	29.6603	29.2521	29.4471	29.2276	29.3047	29.5605	29.1639	29.4319	29.1013	29.5016	29.264	29.028	29.4901	28.9771	29.6058	29.2954	29.0857	29.345	29.0478	29.5049
	0.327353	-0.376263	A0A6I8PTT9;Q06210;A0A6I8PRN4;A0A6I8PRT6;O94808	A0A6I8PTT9;Q06210;A0A6I8PRN4	Glutamine--fructose-6-phosphate aminotransferase [isomerizing] 1	GFPT1	688	Color2 [DarkGray]	1	4					12	12	12	29.9	29.9	29.9	70.431	0	27.832	419650000	146	23.69	24.1104	24.5337	24.1536	23.355	23.9972	24.2336	24.7502	24.4009	24.4158	24.0969	23.3637	24.6746	22.818	24.7017	23.5466	23.3725	24.9776	23.2496	23.6546
	0.248065	-0.132569	Q99615;A0A6I8PU73;A0A6I8PUD4;A0A6I8PS32;A0A6I8PIK4;A0A6I8PR89;A0A6I8PU89;A0A6I8PRZ0;A0A6I8PLE7;K7ER44;A0A6I8PUC2;K7EK03;K7EIH8;K7EPP7;K7ESP1;K7ELJ8;K7EJV7;K7EN19;K7EJL5;K7EJE9;A0A6I8PR93	Q99615;A0A6I8PU73;A0A6I8PUD4;A0A6I8PS32;A0A6I8PIK4;A0A6I8PR89;A0A6I8PU89;A0A6I8PRZ0;A0A6I8PLE7;K7ER44;A0A6I8PUC2;K7EK03;K7EIH8;K7EPP7;K7ESP1	DnaJ homolog subfamily C member 7	DNAJC7	690	Color2 [DarkGray]	1	4					14	14	14	39.3	39.3	39.3	56.44	0	114.9	3219200000	92	24.9461	25.0721	25.4672	25.178	24.8675	25.087	24.3498	25.288	24.7013	24.8644	25.0152	24.8658	25.4125	25.1146	25.1551	23.5523	25.0762	24.8628	25.0349	25.6721
	0.901646	1.20296	A0AVT1;H0Y8S8;H0Y9U5	A0AVT1	Ubiquitin-like modifier-activating enzyme 6	UBA6	693	Color2 [DarkGray]	1	4					11	11	11	17	17	17	117.97	0	78.046	564270000	93	24.8756	24.5053	24.3124	24.3845	24.3174	24.6072	24.3209	23.771	24.3797	24.1538	22.2542	24.0585	23.8739	23.9292	21.5818	24.3153	24.6759	21.8081	24.9646	22.7931
	0.132028	0.0730839	M0R026;A1L0T0;M0QZX5;M0R1B5;E9PJS0	M0R026;A1L0T0	Acetolactate synthase-like protein	ILVBL	697	Color2 [DarkGray]	1	4					8	8	8	20.2	20.2	20.2	56.732	0	56.016	995680000	145	24.977	24.6238	24.6482	24.883	24.7377	24.792	24.911	24.7308	24.566	25.0109	24.427	24.4509	24.2895	24.4382	24.3329	24.4249	24.3607	24.2038	24.689	24.2024
	0.848244	-0.206141	A2A274;Q99798	A2A274;Q99798	Aconitate hydratase, mitochondrial	ACO2	698	Color2 [DarkGray]	1	4					23	23	23	40.5	40.5	40.5	87.819	0	273.96	5883000000	220	27.679	27.8652	27.8333	27.7643	28.1447	27.7364	27.7922	27.6329	27.864	28.2102	27.857	27.7753	27.6867	27.8567	27.7579	28.0197	27.6928	27.8137	27.6472	27.844
	0.158909	0.755812	A2A2D0;P16949	A2A2D0;P16949	Stathmin	STMN1	700	Color2 [DarkGray]	1	4					5	5	3	52.9	52.9	41.2	9.7931	0	98.49	4210400000	92	26.2386	26.3171	26.2528	26.4128	26.2948	26.5429	26.4499	26.118	26.2959	26.2397	25.9246	26.5303	22.9403	26.1816	22.5354	21.854	22.6784	26.4203	20.8524	21.6496
	0.565083	-0.642735	A2A2Q9;Q9Y312	A2A2Q9;Q9Y312	Protein AAR2 homolog	AAR2	702	Color2 [DarkGray]	1	4					5	5	5	21.6	21.6	21.6	45.034	0	10.203	430120000	44	23.2633	21.6427	22.8913	23.3953	23.629	22.7001	23.1868	23.2736	23.1373	23.143	22.1635	22.2444	23.5774	22.6964	23.2102	21.6782	23.2723	22.6237	21.1144	22.9321
	0.0992306	-0.12913	P42696;A2A2V2;Q5TCT4	P42696;A2A2V2	RNA-binding protein 34	RBM34	704	Color2 [DarkGray]	1	4					4	4	4	14.9	14.9	14.9	48.564	0	52.892	261960000	62	24.2105	24.342	24.0406	23.9929	24.3224	24.2895	24.2994	24.0364	23.8687	24.356	23.2626	22.1174	23.8471	23.4147	24.6552	24.1683	24.2193	24.3849	24.2289	22.6882
	0.744842	0.865456	A2RRP1;H0Y5G7;C9JCM7	A2RRP1;H0Y5G7	Neuroblastoma-amplified sequence	NBAS	706	Color2 [DarkGray]	1	4					3	3	3	2.7	2.7	2.7	268.57	0	73.781	219010000	34	22.5824	23.3776	22.0315	21.8771	21.521	21.4981	21.653	22.2521	23.7835	23.0059	22.8131	20.977	22.9385	23.6662	22.2012	23.5218	23.7443	23.3699	23.6936	22.8305
	1.49114	2.15438	A3KFJ0;O14965;Q5QPD4;Q5QPD2;A3KFJ1;A3KFJ2;Q5QPD1	A3KFJ0;O14965;Q5QPD4	Aurora kinase A	AURKA	709	Color2 [DarkGray]	1	4					6	6	6	27.4	27.4	27.4	39.513	0	40.887	742920000	37	24.1075	24.7208	21.6531	24.5632	21.1113	22.406	24.6	24.151	24.9514	22.2496	22.9823	21.7626	25.0882	25.4716	24.2942	24.6077	24.9395	22.9853	25.2811	23.9947
	0.0580445	0.0700393	A3KFL5;A3KFL2;Q13868;A3KFL1	A3KFL5;A3KFL2;Q13868;A3KFL1	Exosome complex component RRP4	EXOSC2	710	Color2 [DarkGray]	1	4					6	6	6	29.5	29.5	29.5	26.327	0	65.58	930020000	59	23.7445	23.506	24.0635	24.2287	23.7959	21.9708	23.526	23.8677	23.6218	23.6136	24.3724	23.9948	24.4731	22.6933	22.7445	24.0493	24.05	22.179	23.8652	23.9748
	0.357861	0.0886531	A3KMH1	A3KMH1	von Willebrand factor A domain-containing protein 8	VWA8	711	Color2 [DarkGray]	1	4					9	9	9	7.2	7.2	7.2	214.82	0	108.28	107110000	76	22.9565	22.8958	23.2166	22.7781	22.6629	23.0959	22.6035	22.7898	22.7369	22.4217	22.9916	22.8089	22.8304	22.7535	22.7965	22.8503	22.8039	21.5563	22.485	22.5177
	0.160035	-0.0492587	A5YKK6;H3BMZ2;H3BNB1;H3BVC9	A5YKK6	CCR4-NOT transcription complex subunit 1	CNOT1	715	Color2 [DarkGray]	1	4					21	21	21	12.1	12.1	12.1	266.94	0	323.31	2212100000	170	24.8132	24.6599	24.7318	24.4876	24.6663	24.4401	24.4333	24.6892	24.7415	24.7943	25.0809	24.7005	24.8975	24.7364	24.8317	24.7179	24.73	24.7074	25.0189	24.8892
	0.0510101	-0.0118594	A6NDG6;H3BV17	A6NDG6	Phosphoglycolate phosphatase	PGP	718	Color2 [DarkGray]	1	4					8	8	8	39.9	39.9	39.9	34.006	0	25.851	1278700000	86	23.815	24.1284	24.2972	24.0722	24.275	24.1435	24.0201	24.2389	24.3445	24.1683	23.9885	21.6136	24.643	24.3365	24.4074	21.8593	24.2611	23.5627	24.2724	24.2223
	0.244616	-0.238851	A6NFI3	A6NFI3	Zinc finger protein 316	ZNF316	722	Color2 [DarkGray]	1	4					2	2	2	3.8	3.8	3.8	108.44	0	6.7863	71729000	32	23.3542	22.6182	22.7025	22.1792	23.327	23.277	22.8955	22.5953	23.2296	23.2132	21.7066	22.1135	22.6518	22.336	21.9065	21.4359	22.3836	21.6736	22.5356	22.7891
	0.567832	-0.399554	A6NHB5;Q14202;A6NHN7;A6NL54	A6NHB5;Q14202;A6NHN7	Zinc finger MYM-type protein 3	ZMYM3	725	Color2 [DarkGray]	1	4					4	4	4	5.5	5.5	5.5	152.6	0	10.213	113520000	81	23.6455	22.8098	23.3199	23.5192	23.5517	21.1331	22.9982	22.6447	23.4094	23.8597	23.2798	22.316	22.279	22.8964	23.1052	23.5013	22.9115	23.0553	22.2938	23.2004
	0.145986	-0.155396	A6NHR9;J3KTL8;A0A2R8YCU7;J3QSH1;A0A2R8YE92	A6NHR9;J3KTL8	Structural maintenance of chromosomes flexible hinge domain-containing protein 1	SMCHD1	728	Color2 [DarkGray]	1	4					25	25	25	18.4	18.4	18.4	226.37	0	76.332	1035200000	146	24.9187	24.6812	24.9767	24.5323	25.2376	24.3962	24.7629	24.5838	25.1016	24.1133	21.7763	24.0246	23.8833	23.574	24.3387	23.9997	24.4734	24.4007	24.1973	24.3371
	0.514156	-0.845597	A6NIH7	A6NIH7	Protein unc-119 homolog B	UNC119B	729	Color2 [DarkGray]	1	4					5	5	4	39.4	39.4	35.9	28.136	0	22.22	655290000	52	24.7403	24.7544	24.5753	22.8117	25.0171	24.3749	24.4356	24.7599	22.0318	24.4664	22.9805	23.3628	24.6337	24.1197	23.0271	25.1889	24.5121	22.5288	24.7687	24.6037
	0.170741	0.0602059	A6NJA2;P54578;J3QQT6;J3KS55	A6NJA2;P54578	Ubiquitin carboxyl-terminal hydrolase;Ubiquitin carboxyl-terminal hydrolase 14	USP14	731	Color2 [DarkGray]	1	4					12	12	12	49.3	49.3	49.3	51.086	0	251.59	5847900000	157	26.3048	25.8753	26.1789	26.2475	26.3516	25.8472	26.0298	26.2856	26.3296	26.062	26.25	26.0063	26.2623	25.9011	26.1179	26.1991	25.7456	26.2227	26.1583	25.8643
	0.535191	1.84621	H7C2P7;A6NJD9;A8MVT4;A8MYK1;Q16540	H7C2P7;A6NJD9;A8MVT4;A8MYK1;Q16540	39S ribosomal protein L23, mitochondrial	MRPL23	732	Color2 [DarkGray]	1	4					2	2	2	31.4	31.4	31.4	13.669	0	21.147	2188900000	40	21.5266	22.6237	22.1159	21.4204	21.7039	25.7527	22.046	22.806	25.5076	22.1867	21.9112	22.5909	26.1955	26.1479	26.2769	26.3168	25.9463	22.8761	25.7342	21.2578
	0.162086	0.068759	A6NKB8;Q9H4A4;A0A087WU27;A0A087WUS4;C9JMZ3;H7C2T3	A6NKB8;Q9H4A4	Aminopeptidase B	RNPEP	734	Color2 [DarkGray]	1	4					16	16	16	44.5	44.5	44.5	68.168	0	323.31	6305700000	326	25.9096	26.0656	25.753	25.8177	25.4487	25.924	25.8551	25.8257	26.0466	25.9296	26.0503	26.1104	26.1756	26.0392	26.1052	25.826	26.0394	25.7294	25.6963	25.8413
	3.03568	-1.61662	A6NML8;K4DI95;C9J6U3;O60879	A6NML8;K4DI95;C9J6U3;O60879	Protein diaphanous homolog 2	DIAPH2	742	Color2 [DarkGray]	1	4					5	5	5	6.4	6.4	6.4	124.85	0	25.497	142990000	25	22.97	22.0991	22.2185	21.3578	24.0015	21.8764	21.7274	22.946	22.4053	23.3968	22.2965	22.1593	22.071	22.187	23.3947	21.6193	22.1126	22.6779	21.9964	23.6201
	2.98652	0.789762	A6NNK5;Q12888;C9JXV0;H7C3N7;M0R142;H7C495	A6NNK5;Q12888	Tumor suppressor p53-binding protein 1	TP53BP1	743	Color2 [DarkGray]	1	4					12	12	12	12	12	12	209.02	0	100.71	673320000	93	22.5595	23.6277	22.9736	23.9704	23.2684	22.6882	23.5221	23.4246	23.9594	23.0937	23.19	23.4055	22.4127	23.9877	22.8002	23.3653	23.6641	23.6482	23.6821	23.2782
	1.46658	0.710823	R9WNI0;A8MQB8;G3V0J0;Q06787;Q8IXW7;A0A087WXI3;A0A087WWR6;A0A087WY29	R9WNI0;A8MQB8;G3V0J0;Q06787;Q8IXW7;A0A087WXI3;A0A087WWR6;A0A087WY29	Fragile X mental retardation protein 1	FMR1	750	Color2 [DarkGray]	1	4					4	3	2	9.4	7.9	4.4	61.515	0	127.6	539680000	61	22.3562	22.9556	22.8297	23.2196	22.5351	22.9923	23.6612	23.1946	23.8126	22.6234	22.8435	23.7539	23.6117	23.934	23.2516	23.1973	23.7076	23.3873	23.6258	23.3386
	0.578844	1.39236	P49840;A8MT37;M0QYV0	P49840;A8MT37	Glycogen synthase kinase-3 alpha	GSK3A	751	Color2 [DarkGray]	1	4					3	3	3	10.1	10.1	10.1	50.98	0	42.581	744920000	56	26.2723	26.2109	22.6054	22.2636	22.32	26.2406	26.5871	22.1832	26.7645	21.9854	27.6723	22.586	23.0281	22.3849	21.88	19.9989	22.5189	23.4616	22.1685	21.8266
	0.101603	-0.183278	A8MUH2;P18859	A8MUH2;P18859	ATP synthase-coupling factor 6, mitochondrial	ATP5J	753	Color2 [DarkGray]	1	4					3	3	3	20.2	20.2	20.2	13.954	0	234.41	1262500000	38	24.2504	24.7278	24.8018	24.8394	24.2393	24.4148	24.6189	24.6474	25.2577	24.3955	24.7411	22.2002	22.2071	22.3307	24.6192	24.3916	24.738	22.0198	24.6264	24.5334
	0.0780997	0.164169	A8MUM1;Q53HC9;C9JVR6;F8WDS8;C9J0U9;D3YTH5	A8MUM1;Q53HC9;C9JVR6	Protein TSSC1	TSSC1	754	Color2 [DarkGray]	1	4					5	5	5	22.2	22.2	22.2	46.319	0	148.16	744250000	50	23.6414	23.8961	24.4383	24.6467	23.8116	23.8999	24.7168	24.5846	22.2754	23.5511	21.935	24.9844	25.0709	25.293	24.5178	24.0618	24.8358	24.7724	25.1091	24.7871
	0.555132	-0.864275	H7BY10;K7EJV9;K7ERT8;A8MUS3;P62750;K7EMA7	H7BY10;K7EJV9;K7ERT8;A8MUS3;P62750;K7EMA7	60S ribosomal protein L23a	RPL23A	755	Color2 [DarkGray]	1	4					7	7	7	36.1	36.1	36.1	17.692	0	9.4703	2059100000	63	25.4876	25.2351	25.3801	24.8729	25.1319	25.3568	25.4581	25.1097	25.0986	25.1903	24.5506	24.8362	22.0005	22.0405	24.8669	24.9042	22.0618	25.2482	24.7774	25.0574
	0.125297	-0.122481	A8MXV4	A8MXV4	Nucleoside diphosphate-linked moiety X motif 19, mitochondrial	NUDT19	759	Color2 [DarkGray]	1	4					9	9	9	42.7	42.7	42.7	42.233	0	25.347	1539700000	117	25.5313	25.7684	26.5093	26.1285	25.6074	25.8333	25.6948	26.5841	25.8441	25.6783	26.1918	26.8846	26.7833	26.5665	26.7411	22.2201	26.5301	26.9092	25.7127	26.7149
	2.52762	0.895726	B0I1T2;A0A3B3IU30;F8WEW9;J3KRL0;K7EIG7;J3QRN6;O94832	B0I1T2;A0A3B3IU30	Unconventional myosin-Ig;Minor histocompatibility antigen HA-2	MYO1G	764	Color2 [DarkGray]	1	4					22	22	22	33.7	33.7	33.7	116.44	0	192.83	4119500000	265	24.7227	24.9551	24.7011	25.6012	24.6891	24.6478	25.0979	24.0444	25.4217	24.6215	25.1103	25.4534	24.9863	26.1389	25.0413	24.5954	25.1605	24.5959	25.5076	24.7345
	1.77484	0.250267	B0QY89;Q9Y262;B0QY90;C9JHP4;C9K0Q7;H7C3A0;H0Y7E6	B0QY89;Q9Y262;B0QY90	Eukaryotic translation initiation factor 3 subunit L	EIF3L	765	Color2 [DarkGray]	1	4					14	14	14	29	29	29	70.901	0	323.31	3791300000	221	26.4619	26.4734	26.5242	26.4197	26.1561	26.2562	26.3872	26.5882	26.518	26.0912	26.2125	26.2855	26.1838	26.2488	26.2599	26.6887	26.6594	26.4119	26.3438	26.0221
	3.80376	0.899347	B0QYD3;Q9UH17;P31941	B0QYD3;Q9UH17	DNA dC->dU-editing enzyme APOBEC-3B	APOBEC3B	768	Color2 [DarkGray]	1	4					10	10	8	30.2	30.2	26.3	57.208	0	229.03	4165700000	361	26.9955	27.3186	27.714	27.6449	26.8522	27.2973	27.4735	27.837	27.4625	26.7523	27.7939	27.8923	27.791	27.9527	26.8563	27.7715	27.8431	27.8072	27.7891	26.7909
	1.39529	0.642592	B0QYK0;Q01844;A0A0D9SFL3;C9JGE3	B0QYK0;Q01844;A0A0D9SFL3;C9JGE3	RNA-binding protein EWS	EWSR1	770	Color2 [DarkGray]	1	4					6	6	2	12.3	12.3	7	64.929	0	323.31	11520000000	343	29.2484	29.3825	30.0038	29.782	29.1118	28.9714	29.5828	29.7448	29.3672	28.9855	29.4232	29.8895	29.9879	30.4221	29.5257	29.2676	30.0933	29.8262	29.8934	29.2714
	0.597367	0.307212	B0YIW6;P48444;Q6P1Q5;E9PK34	B0YIW6;P48444;Q6P1Q5	Coatomer subunit delta	ARCN1	775	Color2 [DarkGray]	1	4					8	8	8	16.7	16.7	16.7	61.626	0	91.26	1487400000	175	24.1704	25.2122	25.5874	25.7461	25.7028	25.2325	25.3064	25.7144	25.7911	25.3873	25.4306	25.9954	26.024	26.0365	24.9097	25.8581	25.7413	25.7059	25.6166	25.9616
	1.7608	-0.462021	B1AH77;B1AH80;P15153;B1AH78	B1AH77;B1AH80;P15153;B1AH78	Ras-related C3 botulinum toxin substrate 2	RAC2	776	Color2 [DarkGray]	1	4					6	6	3	58.1	58.1	34.5	16.775	0	46.831	2929300000	95	26.1775	25.6781	25.7238	26.1073	26.3879	26.1608	26.1172	25.8927	25.8015	26.519	25.9725	26.2408	25.9586	26.1895	26.3264	27.0445	25.8946	22.7893	25.6114	26.3245
	0.513944	0.180647	B1AK87;P47756;B1AK85;A0A6I8PRV6;A0A6I8PIN8	B1AK87;P47756;B1AK85	F-actin-capping protein subunit beta	CAPZB	781	Color2 [DarkGray]	1	4					10	10	1	46.7	46.7	5.3	27.44	0	214.08	9835400000	273	28.4565	29.4183	28.9731	29.3564	28.9167	28.7157	29.1204	28.8188	29.1176	28.8034	27.8316	28.5189	28.5629	29.0745	28.6884	28.4829	28.6461	28.4897	28.8249	29.2423
	0.235409	0.360878	Q9NRA8;B1AKL4;B1AKL5	Q9NRA8;B1AKL4	Eukaryotic translation initiation factor 4E transporter	EIF4ENIF1	785	Color2 [DarkGray]	1	4					6	6	6	14.2	14.2	14.2	108.2	0	97.636	379100000	43	21.9912	22.2723	22.6852	23.8276	23.6516	23.6877	22.8017	20.7125	23.8487	21.6257	24.3026	24.2961	21.6075	23.109	24.1488	21.6	22.2034	22.4342	24.059	23.9747
	1.22396	-0.404964	B1ALA9;P60891;A0A2R8Y7H4;B7ZB02;Q15244;B1ALA7	B1ALA9;P60891;A0A2R8Y7H4;B7ZB02	Ribose-phosphate pyrophosphokinase 1	PRPS1	792	Color2 [DarkGray]	1	4					8	8	3	36.5	36.5	10.5	31.392	0	230.85	4982100000	168	27.0268	26.9458	26.9426	26.5541	27.1914	27.607	26.8516	26.7201	27.0344	27.2174	26.1566	26.4815	26.5627	26.4317	26.9315	26.9256	26.5406	26.7193	26.4774	26.7772
	0.403811	-0.763649	B1AMS2;Q14141	B1AMS2;Q14141	Septin-6	2022-09-06	795	Color2 [DarkGray]	1	4					4	4	4	15.5	15.5	15.5	49.303	0	146.73	1007500000	70	24.4112	24.5608	24.8679	24.7003	25.1053	24.4621	24.4303	24.9365	24.7281	24.732	22.6796	22.211	22.9376	24.3529	24.543	24.5072	23.8749	23.8043	21.4381	23.8938
	0.251549	0.179202	B1ANH0;B1ANG9;B1ANH2;Q16774;B1ANH6;B1ANH5;B1ANH3	B1ANH0;B1ANG9;B1ANH2;Q16774;B1ANH6;B1ANH5;B1ANH3	Guanylate kinase	GUK1	797	Color2 [DarkGray]	1	4					4	4	4	31.3	31.3	31.3	23.711	0	4.6222	277140000	27	21.9643	23.051	20.8359	23.3915	23.2708	23.263	21.8271	22.8873	23.16	22.4325	22.4839	21.5315	22.5061	22.6477	23.4011	23.4187	23.2617	21.9081	23.1955	22.5735
	0.319042	-0.247302	P42566;B1AUU8;S4R3U1	P42566;B1AUU8	Epidermal growth factor receptor substrate 15	EPS15	801	Color2 [DarkGray]	1	4					10	10	10	16.1	16.1	16.1	98.655	0	20.199	406800000	109	24.799	24.3743	24.1408	24.2054	24.3769	24.2028	24.1865	24.0046	24.7045	24.4517	23.7235	24.855	23.9235	23.7985	23.8674	24.2006	22.4556	22.6604	23.2864	24.2879
	1.07015	0.261299	B4DG22;B1AXG1;B7ZB17;P51812;A0A2R8Y603;A0A2R8Y7S9;Q9UK32	B4DG22;B1AXG1;B7ZB17;P51812;A0A2R8Y603	Ribosomal protein S6 kinase alpha-3	RPS6KA3	802	Color2 [DarkGray]	1	4					9	9	9	15.5	15.5	15.5	80.583	0	124.78	1161200000	117	25.3052	25.5758	25.5542	25.9439	25.6121	25.5431	25.7423	25.3399	25.8208	25.8315	25.6257	25.7349	26.037	26.1819	25.9607	25.7814	25.7719	25.6128	26.0149	25.512
	1.2462	-0.317833	B2R5W2;B4DY08;G3V4W0;G3V4C1;P07910;G3V2Q1;G3V576;G3V2D6;G3V555;G3V5V7;G3V575;G3V251;G3V3K6;G3V5X6;B7ZW38;O60812;P0DMR1;A0A0G2JNQ3;A0A0G2JPF8;B2RXH8;B4DSU6;G3V4M8;G3V2H6	B2R5W2;B4DY08;G3V4W0;G3V4C1;P07910;G3V2Q1;G3V576;G3V2D6;G3V555;G3V5V7;G3V575;G3V251	Heterogeneous nuclear ribonucleoproteins C1/C2	HNRNPC	803	Color2 [DarkGray]	1	4					14	14	14	47.9	47.9	47.9	31.948	0	282.88	24262000000	499	29.531	29.3278	29.3743	29.171	29.6006	29.4438	29.3146	29.3281	29.3849	29.5506	29.3907	28.9974	29.0565	29.0236	29.1952	29.1851	29.0144	29.228	28.9232	29.4276
	0.117272	-0.216805	E9PM17;B3KNX7;Q13153;H0YCG5;H0YCM0	E9PM17;B3KNX7;Q13153;H0YCG5	Non-specific serine/threonine protein kinase;Serine/threonine-protein kinase PAK 1	PAK1	804	Color2 [DarkGray]	1	4					7	3	3	23.5	11.9	11.9	50.876	0	134.3	150980000	52	24.1707	23.4376	22.4339	24.3671	23.6967	22.0548	23.9515	23.7433	23.7152	24.0498	23.4052	24.2318	22.1483	22.5711	22.6421	22.4634	24.1814	23.9048	21.6769	22.8091
	0.0776378	-0.0379333	B3KSI3;M0QZ10;M0QXF9;O15382;M0QZP4;M0R2K7	B3KSI3;M0QZ10;M0QXF9;O15382;M0QZP4	Branched-chain-amino-acid aminotransferase;Branched-chain-amino-acid aminotransferase, mitochondrial	BCAT2	807	Color2 [DarkGray]	1	4					7	7	7	39.8	39.8	39.8	39.915	0	323.31	1992000000	155	26.9906	26.7238	27.1122	26.9254	27.3102	26.3693	26.9282	27.1428	27.0768	27.253	27.0173	27.2435	27.4525	27.644	27.2449	27.0241	27.1343	27.495	27.0169	27.0067
	0.407995	-0.163836	B3KT28;Q9UNN5;B1ANM7	B3KT28;Q9UNN5;B1ANM7	FAS-associated factor 1	FAF1	808	Color2 [DarkGray]	1	4					5	5	5	23.1	23.1	23.1	53.653	0	50.879	1755900000	69	23.9479	24.766	24.6201	24.7775	24.9754	24.4733	24.3243	25.0001	24.1323	24.7044	24.4854	24.7205	25.1432	24.7945	24.651	24.8518	24.6251	22.5264	24.5453	24.5741
	0.000467495	0.00175142	B3KTM8;H0YMJ0;H0YLJ3;Q9UBU8;H0YLV1;H0YMT8;H0YM21;H0YNE0	B3KTM8;H0YMJ0;H0YLJ3;Q9UBU8	Mortality factor 4-like protein 1	MORF4L1	809	Color2 [DarkGray]	1	4					4	4	4	17.5	17.5	17.5	40.028	0	62.22	532170000	72	25.4666	25.6042	24.9875	22.3253	24.9817	21.2846	25.4703	25.4702	25.1183	21.9011	24.9509	24.8961	22.9691	21.0576	22.3007	25.3496	22.1749	21.7716	24.9401	24.2508
	0.580847	-0.0797257	B3KWE1;P12081;B4DDD8;E7ETE2;B4E1C5;D6RJE6;A0A2R8Y6I1;A0A2R8Y5P7;B4DQ67;A0A2R8Y4X6	B3KWE1;P12081;B4DDD8;E7ETE2;B4E1C5;D6RJE6;A0A2R8Y6I1;A0A2R8Y5P7	Histidine--tRNA ligase, cytoplasmic	HARS;HARS2	812	Color2 [DarkGray]	1	4					10	10	5	26.4	26.4	15.7	49.623	0	42.373	4133800000	95	26.746	26.3479	26.4667	26.4178	26.3843	26.4167	26.3508	26.4615	26.2612	26.5528	25.9603	26.375	26.2399	26.4515	26.3528	26.5032	26.2893	26.3167	26.2879	26.4473
	0.370076	-1.75514	B4DDF4;B4DUT8;Q99439;H3BVI6;K7ES69;A0A087X271;A0A087X1X5;H3BQH0;A0A087WV51;U3KPS3	B4DDF4;B4DUT8;Q99439;H3BVI6;K7ES69;A0A087X271;A0A087X1X5	Calponin;Calponin-2	CNN2	814	Color2 [DarkGray]	1	4					5	5	5	25.5	25.5	25.5	32.616	0	125.91	1769300000	68	27.3694	27.609	22.1454	27.6548	28.3386	26.7772	27.3737	27.0705	21.7973	28.1772	22.7722	27.0216	27.1067	22.7938	27.5927	27.4168	26.9278	22.2919	27.3658	22.5236
	0.943801	-0.367983	B4DIH5;P61201;H0YMC2;H0YM03;H0YKU5	B4DIH5;P61201	COP9 signalosome complex subunit 2	COPS2	818	Color2 [DarkGray]	1	4					11	11	11	41.4	41.4	41.4	44.228	0	169.44	1221800000	113	24.2193	24.1985	24.2334	24.196	24.0464	24.4219	24.2579	24.3272	24.1331	24.2664	23.8886	23.3951	23.2404	24.1299	24.6502	24.282	24.5439	23.7544	23.5791	24.547
	0.108684	-0.0746231	B4DJV2;O75390;H0YH82;H0YIC4;F8VTT8;F8W1S4;F8W4S1;F8VRI6;F8VU34;F8VR34	B4DJV2;O75390	Citrate synthase;Citrate synthase, mitochondrial	CS	821	Color2 [DarkGray]	1	4					7	7	1	30	30	3.5	50.431	0	109.87	11704000000	133	27.9012	28.1976	28.0513	28.2893	28.7004	27.8401	27.9575	27.7616	27.8944	28.5467	28.8148	28.556	28.6347	28.2477	28.3753	28.2849	27.9605	28.2702	28.7521	27.8596
	0.171507	0.191484	Q13610;B4DJV5;F8VZ56	Q13610;B4DJV5	Periodic tryptophan protein 1 homolog	PWP1	822	Color2 [DarkGray]	1	4					6	6	6	21	21	21	55.827	0	133.17	1330400000	118	24.9285	24.8151	24.9983	23.8207	23.767	24.9399	24.8626	25.258	25.1033	24.8265	25.6626	24.6682	25.1073	24.7048	24.1982	24.0334	25.2145	25.0535	25.0857	25.157
	0.617823	-0.386067	Q9H9T3;B4DKA4;H0YAP7	Q9H9T3;B4DKA4	Elongator complex protein 3	ELP3	824	Color2 [DarkGray]	1	4					5	5	5	16.1	16.1	16.1	62.258	0	50.402	842390000	111	24.1518	24.3086	24.5855	23.7961	24.6995	24.5382	24.5527	24.6016	24.8231	24.0293	23.1955	24.2112	24.4182	24.1552	24.7999	24.9579	24.6599	24.5532	24.1787	24.9688
	0.204617	0.356493	B4DR61;P61619;H7C1Q9;C9JXC6;H7C069;A6NK38;F2Z2C7;A6NIF9;C9JJV4;F8W776;Q8TC24;Q9H9S3	B4DR61;P61619	Protein transport protein Sec61 subunit alpha isoform 1	SEC61A1	831	Color2 [DarkGray]	1	4					4	4	4	11.4	11.4	11.4	52.949	0	75.699	713970000	36	23.5529	24.3485	22.1	24.2379	22.1904	24.3445	24.005	21.9671	22.4724	23.9279	23.3224	24.3985	22.2508	22.5969	21.9496	22.541	23.4519	22.5824	22.0108	21.8243
	2.05223	0.655261	B4DUC8;Q13126;J3QSB7;F2Z2F3;A0A2R8Y4K0;F8WES2;J3KRN1	B4DUC8;Q13126;J3QSB7;F2Z2F3	S-methyl-5-thioadenosine phosphorylase;Purine nucleoside phosphorylase	MTAP	834	Color2 [DarkGray]	1	4					8	8	8	47.7	47.7	47.7	33.186	0	155.42	1907700000	115	24.6269	24.7271	24.7848	24.8686	24.0992	24.8611	24.8532	24.8007	25.3724	24.521	24.7298	24.7905	24.4336	25.0198	24.3881	24.2489	24.5231	24.3967	24.6743	24.3056
	0.351384	-0.310195	H0Y988;R4GNC0;B4DVL2;Q02083	H0Y988;R4GNC0;B4DVL2;Q02083	N-acylethanolamine-hydrolyzing acid amidase;N-acylethanolamine-hydrolyzing acid amidase subunit alpha;N-acylethanolamine-hydrolyzing acid amidase subunit beta	NAAA	835	Color2 [DarkGray]	1	4					3	3	3	26.8	26.8	26.8	15.603	0	14.898	60852000	52	22.4312	22.1563	22.196	21.8581	22.5652	22.8606	22.0444	22.295	22.1061	23.1175	21.2453	21.644	22.1406	22.41	21.4183	22.1984	21.8692	22.6022	22.167	22.681
	0.734305	0.238067	B4DXZ6;P51114;E7EU85;E9PFF5;H7C4S4;C9JZE0;C9JY20;C9JAJ4	B4DXZ6;P51114;E7EU85;E9PFF5	Fragile X mental retardation syndrome-related protein 1	FXR1	839	Color2 [DarkGray]	1	4					10	10	8	28.5	28.5	25.8	68.326	0	323.31	3316000000	178	26.5668	26.8457	26.859	26.8231	26.3814	26.8838	26.8776	26.9552	27.0044	26.6246	26.6239	27.028	26.9989	27.1588	26.9834	26.6136	26.694	26.8638	26.8859	26.9304
	0.183346	0.422079	B4DZS0;O76075	B4DZS0;O76075	DNA fragmentation factor subunit beta	DFFB	843	Color2 [DarkGray]	1	4					4	4	4	20.2	20.2	20.2	41.956	0	54.618	507350000	50	23.9743	21.9985	22.8941	23.0164	23.6975	23.8945	23.486	21.5271	25.297	25.061	22.5281	23.0228	22.9012	24.7522	22.6631	22.0839	23.7091	22.2155	22.4922	22.4478
	1.12482	0.972924	B4E0K5;Q16539;E7EX54;B5TY33	B4E0K5;Q16539;E7EX54	Mitogen-activated protein kinase 14	MAPK14	844	Color2 [DarkGray]	1	4					6	6	6	29	29	29	32.357	0	11.517	497540000	72	22.6382	23.8863	23.9127	24.1668	21.6717	23.9718	23.5886	23.639	23.7141	23.6468	22.7823	23.8359	23.7042	23.7495	22.814	23.6063	24.0269	23.5475	23.795	23.4011
	0.0925312	0.187716	B4E0T2;P50542;J3KPV0;F5GYB4;F5H3X7;F5H5C0	B4E0T2;P50542;J3KPV0	Peroxisomal targeting signal 1 receptor	PEX5	845	Color2 [DarkGray]	1	4					4	4	4	10.6	10.6	10.6	73.182	0	40.722	188480000	38	23.8041	23.7746	22.3956	23.461	21.5098	23.6914	23.8678	24.2366	22.4997	23.7661	22.0759	22.0175	21.8769	23.1844	24.5346	23.9398	24.1623	23.9937	24.1546	22.7385
	0.711304	-0.698506	Q8NBY1;B4E0Y9;Q9P289;C9JJV0;C9JDH9;C9J6L2;C9JCC0;C9J232;H7C279	Q8NBY1;B4E0Y9;Q9P289	Serine/threonine-protein kinase 26	STK26	846	Color2 [DarkGray]	1	4					4	3	3	16.6	12.2	12.2	43.867	0	15.442	952810000	54	23.9942	22.3829	24.1427	24.2124	23.8948	24.0331	21.4187	24.4515	24.1562	23.8511	24.3961	24.3452	23.6731	22.5228	24.3923	24.3625	21.8371	21.746	22.6637	24.211
	0.562745	-0.157224	B4E1E0;P17812;A0A3B3IRI2;A0A3B3IRQ8;A0A3B3ITF6;A0A3B3ITB8;A0A3B3ISY3	B4E1E0;P17812;A0A3B3IRI2;A0A3B3IRQ8;A0A3B3ITF6	CTP synthase;CTP synthase 1	CTPS1	847	Color2 [DarkGray]	1	4					15	15	15	46.4	46.4	46.4	49.694	0	212.08	14509000000	220	28.3283	28.2227	28.1629	27.9828	28.3601	28.1432	28.0689	28.3028	28.4002	28.0889	27.9997	28.1509	28.1618	28.0737	28.2189	28.5858	28.4502	28.2863	27.8469	28.2647
	1.00887	0.454966	B5MCX3;Q15019;C9J2Q4;C9IY94;C9J938;C9JB25;C9IZU3;C9JQJ4;H7C310;H7C2Y0;B5MD47;C9JZI2;A0A1B0GXJ2;C9JFT1;F8WB65	B5MCX3;Q15019;C9J2Q4	Septin-2	2022-09-02	857	Color2 [DarkGray]	1	4					11	11	11	54.2	54.2	54.2	36.94	0	185.45	3803500000	122	25.1572	25.5118	25.3504	25.2942	25.196	25.3963	25.3407	25.2628	25.2229	25.0465	25.6628	25.7024	25.7835	26.0638	25.0663	24.9159	25.6544	25.6029	25.9486	25.4009
	1.56193	0.420774	G3V195;B7WPE2;Q32P44;G3V1D0;H0Y3M3;H7C355	G3V195;B7WPE2;Q32P44;G3V1D0;H0Y3M3	Echinoderm microtubule-associated protein-like 3	EML3	862	Color2 [DarkGray]	1	4					6	6	6	18.4	18.4	18.4	73.281	0	125.83	707710000	68	23.973	23.5316	23.6271	23.5792	23.2792	23.5522	23.7104	23.8572	24.0056	23.6515	24.3029	23.69	24.0274	23.8824	23.3917	21.5719	21.763	23.7996	24.1238	23.5855
	0.395926	0.249329	B7WPG3;C9IYN3;V9GYK2;Q8WVV9;H7C464;H7BXH8;C9JJZ7	B7WPG3;C9IYN3;V9GYK2;Q8WVV9	Heterogeneous nuclear ribonucleoprotein L-like	HNRNPLL	863	Color2 [DarkGray]	1	4					10	10	10	28.9	28.9	28.9	56.45	0	95.776	1347200000	93	25.5856	25.8769	25.4366	25.3145	24.8047	25.309	25.5068	25.6801	25.4739	25.1647	25.5868	25.7418	22.7554	25.985	25.3124	25.7798	21.7618	25.2246	25.4285	25.9229
	0.842484	-0.749831	C9J2P0;H7C061;B7Z306;P51965	C9J2P0;H7C061;B7Z306;P51965	Ubiquitin-conjugating enzyme E2 E1	UBE2E1	867	Color2 [DarkGray]	1	4					2	2	1	24.5	24.5	12.2	16.21	0	50.797	161150000	41	23.6842	23.396	23.9229	23.4011	23.5899	23.5506	23.5763	23.7355	23.2601	23.5086	21.4924	22.2663	21.7315	22.5929	23.469	22.019	21.7808	23.6424	21.4868	23.1726
	0.963148	-3.26356	H7C2W9;C9JU56;B7Z4E3;B7Z4C8;P62899;B8ZZK4	H7C2W9;C9JU56;B7Z4E3;B7Z4C8;P62899	60S ribosomal protein L31	RPL31	868	Color2 [DarkGray]	1	4					3	3	3	29.6	29.6	29.6	12.701	0	57.001	13230000000	93	28.8912	28.7108	28.6017	28.3911	28.2287	29.0929	28.4215	28.5166	28.2649	28.9087	28.7568	28.5275	28.0946	22.4722	28.6129	29.1218	28.606	28.7734	22.2157	28.6479
	0.94174	-0.720611	Q96GQ7;B7Z6D5;A0A087X059	Q96GQ7;B7Z6D5	Probable ATP-dependent RNA helicase DDX27	DDX27	872	Color2 [DarkGray]	1	4					9	9	9	14.6	14.6	14.6	89.834	0	135.2	1521900000	137	24.9293	24.2366	24.3296	22.7655	24.5471	24.4738	24.087	24.1805	23.9072	24.7204	24.871	24.3948	24.393	24.5472	24.178	24.3546	24.1017	24.1896	23.9506	24.6075
	0.350474	-0.127815	F8VV59;B7Z9C2;F8W118;F8W543;F8VRJ2;H0YHC3;H0YH88;B7Z4K9	F8VV59;B7Z9C2;F8W118;F8W543;F8VRJ2;H0YHC3;H0YH88		NAP1L1	873	Color2 [DarkGray]	1	4					10	10	2	39.8	39.8	9.5	38.028	0	323.31	23722000000	213	28.6379	28.4868	28.2179	28.3122	28.3844	28.3728	28.4963	28.289	27.8523	28.2874	27.7601	27.8123	27.3957	27.9258	27.8487	28.3781	28.0416	27.5859	27.9855	28.0666
	0.521355	0.274336	B7Z9I1;Q5T4U5;P11310;E9PJM9	B7Z9I1;Q5T4U5;P11310	Medium-chain specific acyl-CoA dehydrogenase, mitochondrial	ACADM	874	Color2 [DarkGray]	1	4					5	5	5	18.4	18.4	18.4	42.426	0	28.002	353420000	42	22.8371	22.9048	23.0099	22.525	22.5431	23.1296	22.3028	21.7318	22.98	22.1883	21.9155	21.6066	22.8043	21.9498	21.9779	22.8818	22.7333	22.7153	22.4779	22.1262
	0.849903	-1.26513	Q6JBY9;B7ZKW8;F6T4W9	Q6JBY9;B7ZKW8;F6T4W9	CapZ-interacting protein	RCSD1	879	Color2 [DarkGray]	1	4					4	4	4	21.2	21.2	21.2	44.503	0	212.08	802330000	51	21.5439	21.4694	21.9532	21.9471	21.9153	22.6324	24.2214	24.0505	21.3993	24.2181	21.4848	22.1911	22.6157	22.8154	24.5623	23.5699	23.6569	22.5946	21.663	22.1896
	1.89321	-2.03147	B9A044;B8ZZ50;O60573;C9JEL3;B4E1E4;B9A023;B8ZZL3	B9A044;B8ZZ50;O60573;C9JEL3	Eukaryotic translation initiation factor 4E type 2	EIF4E2	882	Color2 [DarkGray]	1	4					3	3	3	25.3	25.3	25.3	26.816	0	103.35	522470000	48	24.7176	24.9774	21.8465	22.9268	24.4812	24.6461	21.9277	24.7662	22.4404	24.5075	21.429	21.6933	23.1911	21.471	22.7605	24.451	22.2144	21.8616	21.4878	24.7026
	0.0272331	0.0232959	B8ZZG1;Q9NZW5;C9JGI8;C9J4Q3	B8ZZG1;Q9NZW5	MAGUK p55 subfamily member 6	MPP6	886	Color2 [DarkGray]	1	4					4	4	4	11.7	11.7	11.7	48.757	0	106.08	282340000	39	22.9534	22.6807	23.0692	22.9602	23.3167	23.5104	23.0548	23.0717	22.9863	23.2438	23.108	22.5573	22.126	23.1107	23.2693	21.9598	23.4609	22.0358	22.9799	22.1141
	0.189257	0.231419	B8ZZQ6;P06454;B8ZZA1;B8ZZW7;H7C2N1	B8ZZQ6;P06454;B8ZZA1;B8ZZW7;H7C2N1	Prothymosin alpha;Prothymosin alpha, N-terminally processed;Thymosin alpha-1	PTMA	889	Color2 [DarkGray]	1	4					5	5	5	36.4	36.4	36.4	11.758	0	323.31	2641000000	132	26.1914	25.9844	25.9002	25.4118	25.599	25.8968	26.1758	26.1714	25.5608	26.3198	27.0095	26.6857	26.7133	25.9853	24.8204	23.6393	26.7217	26.9926	26.9047	26.1977
	0.291526	-0.181696	B8ZZU8;Q15370;I3L0M9	B8ZZU8;Q15370;I3L0M9	Transcription elongation factor B polypeptide 2	TCEB2	891	Color2 [DarkGray]	1	4					4	4	4	32.7	32.7	32.7	12.527	0	191.87	2309000000	113	26.5076	26.9047	26.4808	26.6725	26.2486	26.3879	26.6414	26.6506	25.9909	26.3857	27.1407	26.9841	26.6393	25.9059	26.799	25.9833	26.731	26.8488	26.7914	26.6543
	0.182719	0.616977	B9A018;Q53GS9;A0A087X1B2;A0A087WW31;F8WC91	B9A018;Q53GS9;A0A087X1B2	U4/U6.U5 tri-snRNP-associated protein 2	USP39	895	Color2 [DarkGray]	1	4					11	11	11	32.6	32.6	32.6	62.043	0	72.018	824480000	88	25.9213	25.8091	25.6481	25.6984	25.687	26.1032	26.0992	25.7779	25.9028	25.5579	25.8098	25.4372	25.4748	22.9285	24.7427	25.2614	25.6566	25.5185	24.806	20.8801
	0.273083	0.144965	J3KMX2;B9EGA3;Q92925;J3QWB6;C9JYI7;Q6STE5;J3QQL7	J3KMX2;B9EGA3;Q92925	SWI/SNF-related matrix-associated actin-dependent regulator of chromatin subfamily D member 2	SMARCD2	898	Color2 [DarkGray]	1	4					11	11	9	34.9	34.9	30.7	52.238	0	128.41	2495500000	197	26.1445	26.1349	26.1973	26.2084	26.188	26.3437	26.171	26.1321	26.3151	26.3611	27.0435	26.8729	26.7599	27.1183	26.4549	26.5641	26.5203	26.4897	26.5228	26.5809
	0.300848	-0.116362	B9ZVN9;O95602	B9ZVN9;O95602	DNA-directed RNA polymerase;DNA-directed RNA polymerase I subunit RPA1	POLR1A	900	Color2 [DarkGray]	1	4					16	16	16	16.1	16.1	16.1	187.81	0	189.08	1842200000	174	26.1862	26.115	26.2502	26.0037	26.0493	26.1821	26.2411	26.4679	26.1699	26.024	25.4973	26.3916	26.5825	26.1593	26.0603	26.3347	26.4109	26.4309	26.0002	26.6649
	0.265154	-0.672592	C9IYQ7;F8WCF5;F8WEL4;Q8NFH5;C9JIY9	C9IYQ7;F8WCF5;F8WEL4;Q8NFH5;C9JIY9	Nucleoporin NUP53	NUP35	906	Color2 [DarkGray]	1	4					2	2	2	32.2	32.2	32.2	11.723	0	53.866	306570000	28	24.8963	22.2858	25.0151	24.9234	24.6351	21.611	24.8559	24.9722	24.6943	24.8393	24.5879	24.3236	21.3065	21.4261	22.251	24.6141	22.7617	24.6347	22.5593	24.568
	0.244255	0.371072	C9IZ80;Q7L1Q6;C9JFN4;C9JV57;C9J188;C9JWF5	C9IZ80;Q7L1Q6;C9JFN4	Basic leucine zipper and W2 domain-containing protein 1	BZW1	907	Color2 [DarkGray]	1	4					7	7	6	34.7	34.7	30.6	33.454	0	50.805	906600000	46	23.9505	24.7508	23.9693	24.4967	24.1144	24.0495	24.9612	24.3562	24.8355	24.317	22.3788	22.2797	22.044	22.8728	24.2787	22.5856	22.6578	24.7337	24.5125	22.5232
	0.525075	1.49755	C9IZD3;Q68EM7;I3L4P0;I3L1S9;I3L4P6	C9IZD3;Q68EM7;I3L4P0;I3L1S9	Rho GTPase-activating protein 17	ARHGAP17	908	Color2 [DarkGray]	1	4					5	5	5	27.5	27.5	27.5	24.009	0	20.871	486370000	31	25.3923	25.1154	25.5609	21.9867	25.6398	25.4763	22.5392	25.6575	25.5178	20.7702	26.0548	22.2029	21.6907	25.2509	22.352	22.0075	21.7698	23.1157	25.1839	23.1872
	0.19665	0.371661	C9J050;C9JEJ2;P49585;H7BZN1;H7C1T3;C9J2E1;C9JVS0;C9JPY0;F8WAZ5;Q9Y5K3	C9J050;C9JEJ2;P49585;H7BZN1;H7C1T3;C9J2E1	Choline-phosphate cytidylyltransferase A	PCYT1A	913	Color2 [DarkGray]	1	4					3	3	3	18.8	18.8	18.8	33.711	0	7.1616	580400000	46	23.9289	23.4223	21.8374	23.917	23.7561	21.2268	23.3884	23.4558	21.5907	22.6063	23.7433	24.0802	22.6104	24.4307	22.3308	22.1548	22.5822	23.9504	24.0151	23.7736
	0.80719	-0.666652	C9J0I9;Q86WB0	C9J0I9;Q86WB0	Nuclear-interacting partner of ALK	ZC3HC1	915	Color2 [DarkGray]	1	4					4	4	4	13.9	13.9	13.9	50.562	0	16.537	62835000	47	21.1942	22.5685	22.46	21.1292	22.9181	21.9711	21.5452	22.6029	22.3319	23.1384	22.4248	21.3704	22.3887	22.7284	22.0795	23.0777	22.8789	22.375	22.1215	22.8416
	0.536424	-0.401949	C9J0K6;P30626;B4DHQ6	C9J0K6;P30626;B4DHQ6	Sorcin	SRI	917	Color2 [DarkGray]	1	4					5	5	5	43.9	43.9	43.9	17.605	0	87.492	1634600000	65	26.1383	25.9024	26.1893	25.8011	25.9333	25.6851	25.7611	25.59	25.7708	26.1151	21.8055	24.8003	21.6501	24.4589	25.7084	25.6084	25.045	24.6769	25.6207	25.5024
	0.203944	-0.369736	C9J1C6;Q9P0P0;F8WBU5;C9J391;H7C426	C9J1C6;Q9P0P0;F8WBU5;C9J391	E3 ubiquitin-protein ligase RNF181	RNF181	919	Color2 [DarkGray]	1	4					3	3	3	30.9	30.9	30.9	16.031	0	5.7887	453450000	53	21.746	22.909	22.4599	22.4387	21.9029	22.6356	21.8022	22.9587	23.1686	22.3287	23.6602	23.7928	22.7304	22.1628	24.196	24.0089	23.6352	22.4446	23.5912	24.4127
	0.24608	-0.116715	C9J2Y9;P30876;C9J4M6;C9JMN3;C9JZW8	C9J2Y9;P30876;C9J4M6	DNA-directed RNA polymerase;DNA-directed RNA polymerase II subunit RPB2	POLR2B	922	Color2 [DarkGray]	1	4					17	17	17	21	21	21	133.06	0	257.81	3821300000	273	26.0121	26.2151	26.1926	26.2659	26.3934	26.2146	26.1583	26.3211	26.3786	25.9567	26.0911	26.2536	26.4272	26.2169	26.6034	26.8107	26.5347	26.4068	26.4527	26.8275
	0.727516	-0.313446	Q9BQ75;C9J384;H7C515	Q9BQ75;C9J384;H7C515	Protein CMSS1	CMSS1	923	Color2 [DarkGray]	1	4					4	4	4	14	14	14	31.884	0	48.158	113190000	35	23.8661	21.4633	23.5855	22.1268	22.4813	24.0636	21.9687	21.3513	21.6478	22.5124	22.1371	21.8616	22.8644	22.5344	22.0842	22.4325	22.5179	23.3489	21.9316	22.4165
	0.0718837	-0.238809	C9J494;Q9H000	C9J494;Q9H000	Probable E3 ubiquitin-protein ligase makorin-2	MKRN2	924	Color2 [DarkGray]	1	4					3	3	3	15	15	15	46.68	0	138.58	633960000	27	21.4711	21.7219	22.6195	24.0068	21.4836	21.8841	21.5415	22.1728	22.3647	21.598	22.0171	22.8089	25.7929	21.6593	21.7554	23.0309	22.5287	22.6798	21.6687	25.8177
	0.3446	-0.918403	C9J4Z3;P61513;M0R0A1;Q6P4E4;E9PEL3;M0R2L6;G5E9R3;A6NKH3	C9J4Z3;P61513;M0R0A1;Q6P4E4;E9PEL3;M0R2L6	60S ribosomal protein L37a	RPL37A	926	Color2 [DarkGray]	1	4					3	3	3	55.9	55.9	55.9	7.624	0	7.164	2092500000	45	26.154	25.8716	25.8639	22.6015	20.8918	25.8093	25.571	22.0645	22.2157	25.7959	25.3024	22.5221	22.2806	21.9366	21.7504	22.5266	21.683	21.8997	20.7341	22.7235
	0.309362	-0.302866	C9J614;F5GZP3;H3BRJ5;Q8IWR1;C9J9F0;C9IZE0;C9JE08;C9IY67	C9J614;F5GZP3;H3BRJ5;Q8IWR1;C9J9F0;C9IZE0;C9JE08;C9IY67	Tripartite motif-containing protein 59	TRIM59	929	Color2 [DarkGray]	1	4					2	2	2	22	22	22	20.606	0	15.509	162380000	41	22.6592	21.7903	22.9686	22.7409	21.846	21.996	21.1472	23.0651	21.0294	21.9805	22.6813	23.0116	22.135	22.0902	22.1005	22.5882	22.0397	20.8514	21.5636	22.7085
	0.116143	-0.0979056	Q9Y5L0;C9J7E5;E9PFH4	Q9Y5L0;C9J7E5;E9PFH4	Transportin-3	TNPO3	931	Color2 [DarkGray]	1	4					12	12	12	19.7	19.7	19.7	104.2	0	323.31	3220100000	168	25.2527	25.5836	25.8093	25.6306	25.3397	25.4104	25.7113	25.6088	25.7825	25.4482	25.9672	25.9651	26.4809	26.0138	26.3286	26.4229	26.1978	25.9871	25.8329	26.5348
	1.54104	0.822438	C9J880;Q68CQ7;C9JNB0;C9JY96;C9JPK4	C9J880;Q68CQ7;C9JNB0;C9JY96;C9JPK4	Glycosyltransferase 8 domain-containing protein 1	GLT8D1	936	Color2 [DarkGray]	1	4					2	2	2	21.8	21.8	21.8	19.42	0	60.353	102790000	32	22.6177	22.0651	23.6349	23.4794	22.1499	21.9292	21.3018	23.3137	23.0623	22.1561	23.295	23.1225	23.9842	22.2805	22.5073	22.7199	22.3541	22.1273	23.3806	22.0997
	0.246637	0.43372	C9J8Q5;P51649;A0A5F9ZH98;A0A5F9ZI23	C9J8Q5;P51649;A0A5F9ZH98;A0A5F9ZI23	Succinate-semialdehyde dehydrogenase, mitochondrial	ALDH5A1	939	Color2 [DarkGray]	1	4					3	3	3	7.7	7.7	7.7	53.867	0	5.3727	779050000	36	22.0668	24.1181	23.1274	24.5333	21.8162	24.0233	21.3076	24.8708	22.9702	21.8741	23.0941	22.7625	21.7633	21.7668	22.7882	22.0515	22.7947	21.9442	21.7112	22.7682
	0.321197	-0.169332	C9J8T0;P57772	C9J8T0;P57772	Selenocysteine-specific elongation factor	EEFSEC	940	Color2 [DarkGray]	1	4					9	9	9	30.5	30.5	30.5	47.876	0	108.54	960130000	166	25.0697	25.2186	25.0926	24.6778	25.0089	25.2516	25.0508	24.9355	25.3332	25.127	25.6897	25.7842	25.1569	25.2782	25.0107	25.6563	25.2571	24.8338	24.8329	25.653
	0.818365	-0.194037	C9JA08;Q96D46;C9IY70;C9IZW9;C9K0C2;C9J0B9	C9JA08;Q96D46	60S ribosomal export protein NMD3	NMD3	945	Color2 [DarkGray]	1	4					11	11	11	29.7	29.7	29.7	60.125	0	95.042	1444000000	159	23.7643	24.1003	24.3024	23.9872	24.2845	23.6212	23.975	24.3498	23.9523	24.0436	24.0927	24.1108	24.748	24.2746	24.4554	24.5589	24.0528	23.6533	24.1769	24.3837
	1.0484	0.885291	C9JBI3;P78330	C9JBI3;P78330	Phosphoserine phosphatase	PSPH	950	Color2 [DarkGray]	1	4					2	2	2	11.2	11.2	11.2	20.745	0	4.1042	162720000	20	21.3319	21.3412	22.617	23.1409	21.5907	23.5449	21.1919	22.4656	21.1392	21.0563	21.0669	22.0017	21.8897	22.5052	21.5136	22.5886	22.8591	22.5495	22.4393	21.5229
	0.794173	1.48357	E9PQX9;C9JCC6;Q14919;E9PNC7;E9PMW2	E9PQX9;C9JCC6;Q14919;E9PNC7	Dr1-associated corepressor	DRAP1	952	Color2 [DarkGray]	1	4					3	3	3	24.3	24.3	24.3	19.966	0	47.342	797520000	56	24.6014	24.5048	24.5323	24.7734	22.4686	24.8428	24.8819	24.9158	24.5103	24.9558	21.942	24.0634	21.8759	22.6877	21.6036	24.8318	22.0359	24.9643	24.6691	21.6783
	0.830652	-1.36616	H7C131;C9JDE9;P09110;H0Y4D4	H7C131;C9JDE9;P09110;H0Y4D4	3-ketoacyl-CoA thiolase, peroxisomal	ACAA1	955	Color2 [DarkGray]	1	4					3	3	3	19.3	19.3	19.3	30.222	0	80.5	846470000	33	25.3402	25.5024	25.819	25.493	25.4703	25.615	25.6595	25.2356	25.574	25.5311	22.4406	25.2437	25.364	22.7566	25.4818	25.6936	25.4946	22.5422	22.62	25.4252
	1.65735	1.40853	C9JFD7;O96017;H7C0V7;F8WCV2;B7ZBF8;A0A3B3ITA7;B7ZBF7;B7ZBF6	C9JFD7;O96017;H7C0V7;F8WCV2;B7ZBF8;A0A3B3ITA7;B7ZBF7;B7ZBF6	Serine/threonine-protein kinase Chk2	CHEK2	959	Color2 [DarkGray]	1	4					2	2	2	17.9	17.9	17.9	23.089	0	195.42	792470000	58	23.8338	24.3419	24.3834	24.8713	22.2428	24.4698	22.0664	24.4161	25.293	23.7426	24.5249	24.964	24.6565	24.8625	24.2163	24.689	24.5901	24.4684	24.7856	23.9765
	0.00837601	-0.00461578	C9JFV4;Q8IZL8;E7EV54;I3L445;I3L4P1;I3L1P4;I3L4M7	C9JFV4;Q8IZL8;E7EV54	Proline-, glutamic acid- and leucine-rich protein 1	PELP1	961	Color2 [DarkGray]	1	4					15	15	15	20.8	20.8	20.8	124.94	0	119.68	1091500000	153	23.4065	23.5401	23.6632	23.5651	23.3549	24.2262	23.5922	23.899	23.5912	23.5723	23.9828	23.7629	23.9566	23.8092	24.1124	24.0012	24.0339	23.6227	23.908	23.8524
	0.276805	0.535806	C9JG97;C9JEH3;Q13685;C9JTS3;H7C0R2	C9JG97;C9JEH3;Q13685;C9JTS3	Angio-associated migratory cell protein	AAMP	963	Color2 [DarkGray]	1	4					7	7	7	28	28	28	44.693	0	106.29	1057300000	61	24.8256	23.9995	24.1197	24.1948	22.6035	24.8496	24.3115	24.3259	24.379	24.2437	21.7767	24.5092	24.6315	23.1626	24.3743	22.6243	24.4377	24.645	22.9861	21.3577
	0.414554	0.278559	C9JHW1;E7ESB6;I1E4Y6;Q6Y7W6;F8WCD5;C9JPV7;C9JXQ0;C9J0V6;C9JHT0;C9JRZ2;C9JW88;C9JH78;C9IYH5;C9J7G1;B8ZZD2	C9JHW1;E7ESB6;I1E4Y6;Q6Y7W6	PERQ amino acid-rich with GYF domain-containing protein 2	GIGYF2	967	Color2 [DarkGray]	1	4					8	8	8	15.6	15.6	15.6	81.788	0	173.19	956340000	122	25.3892	25.2464	25.1454	25.2309	25.0138	25.2305	25.3332	25.4051	25.3989	24.9862	25.6613	25.9763	25.7698	26.01	25.2766	25.9575	25.9165	25.6324	25.765	26.0141
	0.495327	-0.315114	C9JIF9;P13798;H7C393;H7C1U0;H0YFE5;F8WEH5	C9JIF9;P13798	Acylamino-acid-releasing enzyme	APEH	968	Color2 [DarkGray]	1	4					6	6	6	16.1	16.1	16.1	81.673	0	323.31	2222400000	159	25.1181	24.461	24.0206	24.9322	24.6213	24.8482	24.5853	24.1413	24.5424	24.7609	24.4972	24.5493	24.324	24.4886	24.6163	25.1007	24.8924	24.3345	23.5789	24.8042
	0.108571	0.0778956	C9JIK8;Q9Y4P1;C9J1C1;H0Y2Y0;F2Z2K8	C9JIK8;Q9Y4P1	Cysteine protease ATG4B	ATG4B	969	Color2 [DarkGray]	1	4					3	3	3	24.7	24.7	24.7	24.833	0	8.5055	51413000	36	22.2942	22.7808	22.3025	22.1855	21.6582	22.0781	21.6905	21.4843	22.3503	21.4924	22.1703	22.1553	22.9474	21.776	22.1157	22.9796	22.0571	21.7401	21.6806	22.4145
	0.25085	-0.512196	C9JJ19;P82930	C9JJ19;P82930	28S ribosomal protein S34, mitochondrial	MRPS34	971	Color2 [DarkGray]	1	4					9	9	9	44.4	44.4	44.4	26.332	0	6.474	583690000	61	24.7522	24.0641	24.4788	23.7615	24.632	24.4278	22.4771	22.5802	21.8055	24.2391	24.688	21.9805	24.4522	24.2728	22.1401	24.6026	24.3797	21.3676	22.1209	22.9983
	1.38141	0.57206	C9JKF1;Q5K651	C9JKF1;Q5K651	Sterile alpha motif domain-containing protein 9	SAMD9	974	Color2 [DarkGray]	1	4					8	8	8	12.5	12.5	12.5	148.82	0	127.51	109650000	96	21.9381	21.6322	21.983	22.5116	22.3241	21.7763	22.0475	21.8851	22.2329	22.1065	22.7478	22.1823	22.526	22.8976	22.1429	22.1209	22.2722	21.9612	22.7814	21.5617
	1.16534	0.774166	C9JLU1;P52434	C9JLU1;P52434	DNA-directed RNA polymerases I, II, and III subunit RPABC3	POLR2H	975	Color2 [DarkGray]	1	4					5	5	5	52.7	52.7	52.7	16.925	0	65.936	4298000000	97	27.2172	27.5742	27.4269	27.722	27.537	27.6838	27.6235	27.6175	27.6207	27.2499	28.5346	27.8867	28.8071	28.4944	26.6373	27.2321	28.7318	27.7867	28.5054	27.8217
	0.588051	-1.61734	C9JXB8;C9JNW5;P83731	C9JXB8;C9JNW5;P83731	60S ribosomal protein L24	RPL24	977	Color2 [DarkGray]	1	4					4	4	4	28.9	28.9	28.9	14.369	0	11.95	13751000000	59	28.761	28.1579	28.6968	28.1653	28.3112	28.6294	28.1559	28.1429	27.9031	28.2961	28.4663	27.8297	22.9838	22.7642	28.2277	28.5458	27.9287	28.2052	27.721	28.1878
	0.644782	1.06584	C9JP16;O75718	C9JP16;O75718	Cartilage-associated protein	CRTAP	978	Color2 [DarkGray]	1	4					3	3	3	8.4	8.4	8.4	41.432	0.00067507	3.3521	200590000	36	21.1384	23.5676	23.564	22.7926	21.9516	22.0282	21.3099	24.2295	23.718	21.7528	22.5444	24.6469	24.0929	24.7228	23.8352	24.3955	24.3494	21.5199	24.7902	24.2206
	0.448516	-1.32393	C9JQV0;Q9BRJ6;H7C0T1;H7C2R9	C9JQV0;Q9BRJ6;H7C0T1;H7C2R9	Uncharacterized protein C7orf50	C7orf50	984	Color2 [DarkGray]	1	4					3	3	3	23.4	23.4	23.4	21.883	0	46.863	752170000	48	25.6812	26.1685	22.0964	25.9362	26.1823	22.1761	22.439	26.3225	25.9847	26.0996	26.2147	22.1659	22.6833	22.1094	23.0804	21.7405	26.2386	22.2422	22.4991	26.4629
	0.0686924	0.307943	F2Z3P9;C9JXQ9;O95168	F2Z3P9;C9JXQ9;O95168	NADH dehydrogenase [ubiquinone] 1 beta subcomplex subunit 4	NDUFB4	999	Color2 [DarkGray]	1	4					2	2	2	43.5	43.5	43.5	8.0551	0	27.641	1268900000	54	22.3466	26.1896	21.9964	26.6306	25.9475	26.214	21.5892	27.0304	26.487	26.3353	26.7881	27.0131	22.3346	22.2079	21.9305	26.8236	27.0199	27.4669	27.0093	26.8897
	0.0457719	-0.0711746	H0Y3P2;D3DQV9;P78344;H0YCH5;H0YD77;E9PKF8;H0YEC5;H0YE22	H0Y3P2;D3DQV9;P78344;H0YCH5	Eukaryotic translation initiation factor 4 gamma 2	EIF4G2	1073	Color2 [DarkGray]	1	4					11	11	11	15.2	15.2	15.2	98.117	0	13.5	616590000	75	23.7942	24.142	23.9474	24.2115	23.6339	23.6884	23.9336	24.1213	23.7229	23.2551	24.217	22.9896	24.604	24.4777	23.8783	23.1348	22.4892	21.4949	22.1944	24.1239
	0.134061	0.685772	D3YTB1;F8W727;P62910	D3YTB1;F8W727;P62910	60S ribosomal protein L32	RPL32	1075	Color2 [DarkGray]	1	4					2	2	2	21.8	21.8	21.8	15.616	0	42.32	2336100000	49	28.1887	27.6495	27.3468	26.8711	27.4987	28.2203	27.5666	27.3763	27.2578	27.7899	27.0867	26.6755	26.4196	22.1854	22.0041	28.0824	27.0774	27.1185	26.5214	22.8
	0.260615	0.122855	D3YTB5;P51617;H7C1F0;F8WAB6;H7C224;H7C2I6	D3YTB5;P51617;H7C1F0;F8WAB6;H7C224	Interleukin-1 receptor-associated kinase 1	IRAK1	1076	Color2 [DarkGray]	1	4					4	4	4	9.3	9.3	9.3	76.059	0	68.74	323680000	77	23.2261	22.4617	22.8684	22.7796	22.3615	22.9848	22.6819	23.0935	22.8449	22.7606	23.0537	22.9455	23.4887	22.7729	22.241	23.5836	23.0671	22.8304	22.3149	22.8577
	1.06863	2.09238	D6RA82;P12429;D6RFJ9;D6RCA8;D6RFG5	D6RA82;P12429	Annexin;Annexin A3	ANXA3	1091	Color2 [DarkGray]	1	4					4	4	4	20.8	20.8	20.8	32.118	0	41.342	381070000	39	24.8769	21.497	25.4203	25.427	22.48	22.5145	24.7538	25.1416	21.4761	21.8548	22.0353	22.7667	22.0302	25.4658	22.9635	21.7824	24.9302	22.7549	25.3859	22.0868
	0.860851	1.08597	D6RAM3;Q7L591;D6RAZ9;D6R951;D6R977;D6RC22	D6RAM3;Q7L591	Docking protein 3	DOK3	1096	Color2 [DarkGray]	1	4					4	4	4	20.9	20.9	20.9	47.601	0	94.431	172170000	32	22.8972	21.8842	21.5227	21.7726	22.5467	21.5707	22.387	22.3158	22.2429	20.931	21.1897	22.1428	22.8312	23.731	21.1756	21.8206	21.9941	22.0433	23.5881	22.3373
	1.53729	-0.527537	D6REN3;E2QRC7;D6RB92;Q5JS54;H7C465	D6REN3;E2QRC7;D6RB92;Q5JS54;H7C465	Proteasome assembly chaperone 4	PSMG4	1101	Color2 [DarkGray]	1	4					3	3	3	53.9	53.9	53.9	8.3125	0	4.0936	282270000	37	21.3393	21.2485	21.876	21.9362	23.012	21.7397	22.6341	21.3412	22.6794	22.6391	22.5544	23.0729	22.7012	22.4825	23.0772	22.8881	22.4457	22.8955	22.4077	22.8876
	0.126446	-0.463565	D6RD47;P62266	D6RD47;P62266	40S ribosomal protein S23	RPS23	1109	Color2 [DarkGray]	1	4					3	3	3	29.1	29.1	29.1	14.837	0	5.6828	687430000	31	25.1444	25.4077	25.6386	25.1923	25.0625	21.8825	23.1289	24.7643	21.6563	25.0056	21.9832	22.3404	25.5442	21.6123	24.3485	22.0159	25.8303	25.5698	25.7426	21.6411
	0.166764	-0.557901	D6REB4;Q9H074;D6RJ02;D6RJF2;D6R9H8	D6REB4;Q9H074;D6RJ02;D6RJF2;D6R9H8	Polyadenylate-binding protein-interacting protein 1	PAIP1	1112	Color2 [DarkGray]	1	4					2	2	2	11.1	11.1	11.1	39.908	0	203.87	444600000	49	24.5995	25.1107	24.7864	24.7951	24.9009	22.5965	24.9834	22.7192	25.3688	24.685	23.5035	21.2153	22.4382	22.0361	21.3472	25.5678	25.1556	21.8065	22.1383	25.637
	1.29625	0.454144	D6RGI3;D6RER5;Q9NVA2;D6RDU5;D6RDP1;D6R9Y6;H0Y9G8;H0Y961;E7EW69;E7EX04;B5ME97;Q9P0V9	D6RGI3;D6RER5;Q9NVA2;D6RDU5;D6RDP1;D6R9Y6	Septin-11	2022-09-11	1114	Color2 [DarkGray]	1	4					6	6	5	21.4	21.4	16.9	49.005	0	51.852	1557600000	107	23.8547	24.1133	23.9382	24.4925	23.9499	24.0905	24.3314	24.1266	24.3815	24.1519	23.9881	24.2524	24.2725	24.8782	23.8444	24.4769	24.1361	24.5736	24.0299	24.0191
	1.16259	0.640358	D6REX3;O94979;D6RHZ5;H7BXG7;H0YAB3;H0Y8V7;H0Y9T9;H0Y9K1;H0YAF5;H0Y8W8	D6REX3;O94979;D6RHZ5;H7BXG7	Protein transport protein Sec31A	SEC31A	1115	Color2 [DarkGray]	1	4					10	10	10	11	11	11	136.22	0	71.003	518200000	102	23.4604	24.1765	23.9134	24.4101	23.6871	23.8344	24.35	24.0663	24.403	23.7375	23.668	24.0902	23.3717	23.5967	22.8536	23.6516	23.7429	23.708	24.1682	23.7384
	0.495502	-1.32823	Q9P2W9;D6RF48;D6RC71	Q9P2W9;D6RF48	Syntaxin-18	STX18	1117	Color2 [DarkGray]	1	4					6	6	6	26	26	26	38.673	0	93.189	401340000	82	24.7782	24.9655	25.3765	25.0809	24.8746	22.1878	24.6623	25.5544	24.7924	24.8871	22.1031	22.6068	21.6508	20.9299	22.626	25.2201	21.9436	22.5396	22.0502	25.7787
	0.503591	0.373529	E7EM50;D6RFE8;E7EWV1;Q5H8A4	E7EM50;D6RFE8;E7EWV1;Q5H8A4	GPI ethanolamine phosphate transferase 2	PIGG	1118	Color2 [DarkGray]	1	4					2	2	2	8.9	8.9	8.9	51.236	0	24.776	46590000	56	21.8794	21.8733	21.9109	22.3367	21.6533	21.8024	22.0878	22.5998	21.9473	21.7911	22.3784	21.7896	21.7596	23.1678	22.0655	22.227	22.0419	22.1318	21.7211	22.1687
	0.174893	0.110479	D6RFN0;Q9BT78;D6RAX7;D6RD63;D6REK7	D6RFN0;Q9BT78;D6RAX7;D6RD63	COP9 signalosome complex subunit 4	COPS4	1121	Color2 [DarkGray]	1	4					14	14	14	45.4	45.4	45.4	49.684	0	224.07	3325100000	158	25.5027	25.6535	25.6619	25.8076	25.3639	25.6925	25.7343	25.7523	25.5544	25.5256	26.197	25.1563	25.9188	25.1044	25.8427	24.9913	25.0887	25.4452	25.6122	24.9046
	1.73067	-0.183437	D6RG13;P61247;D6RB09;D6RAT0;E9PFI5;H0Y8L7;H0Y9Y4;D6R9B6;D6RAS7;D6RED7;D6RGE0;D6RI02	D6RG13;P61247;D6RB09;D6RAT0;E9PFI5;H0Y8L7;H0Y9Y4;D6R9B6;D6RAS7	40S ribosomal protein S3a	RPS3A	1123	Color2 [DarkGray]	1	4					11	11	11	48	48	48	25.608	0	195.14	30439000000	451	31.0358	31.0202	30.8949	30.6977	30.9745	30.979	30.6522	31.0387	30.8835	30.9237	30.61	30.8345	30.8702	30.6723	30.8695	30.8781	30.9042	30.9885	30.6615	30.881
	0.546098	1.05759	H0YAE9;D6RHI9;O00584;D6REQ6;A0A087WZM2;A0A087WWI1;J3QQ64	H0YAE9;D6RHI9;O00584;D6REQ6;A0A087WZM2;A0A087WWI1	Ribonuclease T2	RNASET2	1129	Color2 [DarkGray]	1	4					4	4	4	30.3	30.3	30.3	21.772	0	19.974	2885300000	60	26.4198	26.9497	25.7998	26.3114	25.5772	26.714	26.5632	25.9621	26.0028	26.0945	24.9581	26.205	25.7305	25.9579	22.2906	25.7404	26.017	22.1391	25.7543	25.8337
	0.125632	-0.117996	D6RHX8;F8W9W2;P43250;D6RHC7;D6RDA3	D6RHX8;F8W9W2;P43250;D6RHC7	G protein-coupled receptor kinase 6	GRK6	1130	Color2 [DarkGray]	1	4					4	4	4	15.8	15.8	15.8	54.483	0	49.315	392080000	50	23.3592	21.7971	22.2345	22.1936	23.0692	23.1912	21.1197	22.9498	22.9421	23.2012	23.3483	23.1911	22.9522	22.7771	23.0719	23.144	21.5676	21.8892	22.8421	21.8845
	0.116292	-0.207849	D6W601;Q96EY9	D6W601;Q96EY9	Probable inactive tRNA-specific adenosine deaminase-like protein 3	ADAT3	1133	Color2 [DarkGray]	1	4					2	2	2	11.2	11.2	11.2	39.844	0	21.585	110330000	40	21.2507	21.7846	21.5667	22.202	21.1396	23.2274	22.1046	21.9643	23.4031	23.4316	23.2544	22.5347	22.2454	23.0172	23.3615	23.5793	22.5008	21.9461	22.0233	23.5445
	1.14451	0.624424	E2QRD4;Q6ZRQ5	E2QRD4;Q6ZRQ5	Protein MMS22-like	MMS22L	1135	Color2 [DarkGray]	1	4					3	3	3	4	4	4	137.5	0	23.117	429360000	60	23.851	23.4457	22.1198	23.5908	23.2643	23.3852	22.1894	23.1637	23.3905	22.2154	22.4941	23.7223	23.9241	23.784	23.2243	22.7816	23.472	23.4717	23.8034	23.3669
	0.0231918	0.00938272	E5KLJ9;A0A2R8Y3X5;O60313;A0A2R8YE78;A0A2R8YDM2;C9JMB8;A0A2R8YFD1;A0A2R8YGE5;A0A2R8Y4G4;A0A2R8Y4Q3;A0A2R8YE54;A0A2R8YD53;H7C141	E5KLJ9;A0A2R8Y3X5;O60313;A0A2R8YE78;A0A2R8YDM2;C9JMB8;A0A2R8YFD1;A0A2R8YGE5	Dynamin-like 120 kDa protein, mitochondrial;Dynamin-like 120 kDa protein, form S1	OPA1	1138	Color2 [DarkGray]	1	4					12	12	12	18	18	18	113.68	0	142.33	1292100000	111	25.7114	25.3591	25.4294	25.3815	25.5684	25.4299	25.4605	25.1571	25.1671	25.5715	25.3236	25.6902	26.0969	25.6189	25.3277	25.6562	25.4931	25.4966	25.7092	25.3715
	0.613964	-0.738559	E5RHF4;Q9P015;E5RIZ4	E5RHF4;Q9P015;E5RIZ4	39S ribosomal protein L15, mitochondrial	MRPL15	1152	Color2 [DarkGray]	1	4					4	4	4	24.2	24.2	24.2	21.943	0.00068353	3.5783	433180000	41	22.0321	24.0599	23.9568	23.9545	24.1314	23.9323	22.2401	24.483	22.4268	24.1497	24.6642	22.4302	22.0536	22.774	23.7991	21.693	21.8935	22.4252	22.3099	22.3392
	0.332056	-0.968241	E5RIW3;E5RJD8;E5RHG6;O75347	E5RIW3;E5RJD8;E5RHG6;O75347	Tubulin-specific chaperone A	TBCA	1153	Color2 [DarkGray]	1	4					2	2	2	34.5	34.5	34.5	10.08	0	52.522	5049300000	54	26.3092	26.373	26.2623	26.7496	26.6576	26.7013	26.7033	26.5982	27.0737	26.7398	22.3758	27.2251	22.6142	22.2057	26.5065	27.2311	26.8982	22.0166	27.4184	27.4164
	3.78829	-2.50417	P05423;E5RHT4;E7EQ68	P05423;E5RHT4;E7EQ68	DNA-directed RNA polymerase III subunit RPC4	POLR3D	1155	Color2 [DarkGray]	1	4					2	2	2	9.8	9.8	9.8	44.395	0	59.773	241150000	32	24.489	22.3286	24.9409	22.2553	25.1601	24.2635	22.2842	24.6062	22.653	24.8201	22.1391	22.8024	21.757	23.3881	25.2994	25.1795	21.6075	22.3833	22.1341	25.1677
	0.159962	0.212971	E5RHW4;O94905	E5RHW4;O94905	Erlin-2	ERLIN2	1156	Color2 [DarkGray]	1	4					2	1	1	10.7	7.1	7.1	37.725	0	4.8155	21427000	37	22.3137	21.9222	22.3265	21.6522	21.6105	22.228	21.986	22.3556	21.872	22.0006	22.6323	20.9259	20.7114	22.0945	22.2211	22.4549	21.5961	21.8406	21.1836	20.1183
	0.205492	0.474394	E5RIA4;E7ETB3;Q9ULA0;E7EMB6;F8WAN0;C9JBE1;C9J1E2;E7EPX3;B9ZVU2;C9JRG3;E5RJ35	E5RIA4;E7ETB3;Q9ULA0;E7EMB6;F8WAN0;C9JBE1	Aspartyl aminopeptidase	DNPEP	1157	Color2 [DarkGray]	1	4					7	7	7	22.5	22.5	22.5	51.998	0	16.232	677030000	35	23.8542	22	21.8182	24.3671	23.9521	21.6316	21.9579	23.9653	23.3958	24.3108	22.2764	22.25	23.0327	24.0948	21.1609	22.233	22.7403	22.7267	21.8795	22.416
	0.279073	-0.593711	E5RIM3;Q9Y263;H0YBW4;H0YC16	E5RIM3;Q9Y263;H0YBW4	Phospholipase A-2-activating protein	PLAA	1159	Color2 [DarkGray]	1	4					7	7	7	23.2	23.2	23.2	66.734	0	18.363	618940000	53	25.2072	21.7806	24.9558	25.338	24.8846	24.6073	25.0078	25.3669	21.889	24.638	25.3418	25.2876	24.9743	25.4042	25.0583	25.4889	25.3955	25.1241	25.1952	25.6203
	0.804801	2.04129	E5RK69;H0YC77	E5RK69	Annexin	ANXA6	1162	Color2 [DarkGray]	1	4					20	3	3	48.7	10	10	51.776	0	166.94	400290000	28	21.8791	24.8424	22.3599	26.2938	21.4296	22.0842	25.2264	21.9877	20.9643	21.4209	25.0044	22.6048	23.329	25.4185	21.9252	21.8809	24.9523	21.9485	22.471	22.2067
	0.0827738	-0.346157	Q7L5N1;E7EM64;H7C3T0	Q7L5N1;E7EM64	COP9 signalosome complex subunit 6	COPS6	1163	Color2 [DarkGray]	1	4					5	5	5	26	26	26	36.163	0	53.714	787180000	37	25.2472	25.3271	25.6977	25.9852	25.7108	25.6232	25.828	25.8717	22.56	25.875	25.5375	23.7163	21.6711	22.466	21.9757	21.9071	21.905	24.9909	22.3512	21.1853
	0.700887	-0.874508	J3QLD9;E7EMK3;Q14254;K7EKW9	J3QLD9;E7EMK3;Q14254	Flotillin-2	FLOT2	1165	Color2 [DarkGray]	1	4					4	4	4	15.2	15.2	15.2	47.142	0	19.563	241430000	47	23.6174	23.6503	23.2006	23.9769	23.8516	24.219	23.6847	23.0719	21.9272	23.6672	23.4485	23.205	22.8047	22.0633	23.6138	22.3058	22.5244	22.2432	21.9994	22.3322
	0.208899	-0.0887132	E7EMW7;O95071;E7ET84;E5RFK7;H0YBB4;H0YAV7	E7EMW7;O95071	E3 ubiquitin-protein ligase UBR5	UBR5	1167	Color2 [DarkGray]	1	4					18	18	18	10.7	10.7	10.7	308.57	0	323.31	1483800000	236	24.8038	24.4446	24.2099	24.7114	24.568	24.7327	24.87	24.5067	25.0406	24.8126	25.3176	24.7202	24.6508	24.4003	24.9901	25.0005	24.9058	24.4744	24.8602	24.9968
	0.462551	0.907771	F2Z2Y8;E7EN89;Q9H0E2;E9PP67;E9PQ25	F2Z2Y8;E7EN89;Q9H0E2;E9PP67;E9PQ25	Toll-interacting protein	TOLLIP	1168	Color2 [DarkGray]	1	4					2	2	2	13.1	13.1	13.1	23.28	0	34.835	331220000	34	22.0511	22.0338	23.1383	21.6517	22.4306	21.8805	21.7954	21.994	23.9773	22.3315	22.3283	24.0509	23.8101	24.6415	24.309	24.4785	24.2303	24.028	23.8958	21.4641
	1.24342	0.197499	E7ENJ6;Q9BXS5;K7EJL1;K7EPJ8;K7ENA7;K7EQ90;K7ER75;A0A087WZX7;K7EQX3	E7ENJ6;Q9BXS5;K7EJL1	AP-1 complex subunit mu-1	AP1M1	1170	Color2 [DarkGray]	1	4					8	8	8	32.7	32.7	32.7	42.636	0	82.562	1698600000	171	27.0445	26.8881	26.9261	27.1786	26.8614	26.6012	26.9665	27.0844	26.8798	26.7094	27.0631	26.8873	27.3976	27.0743	26.9124	26.9054	26.6393	26.8513	26.9085	26.7681
	1.06746	1.38834	E7EV99;E7ENY0;P35611;A0A0A0MSR2;H0Y9H2;D6RF25;P35612	E7EV99;E7ENY0;P35611;A0A0A0MSR2;H0Y9H2	Alpha-adducin	ADD1	1172	Color2 [DarkGray]	1	4					6	6	6	20.9	20.9	20.9	70.055	0	180.43	723310000	47	23.4919	23.5855	23.4394	24.1239	23.3045	23.3592	23.5962	23.8029	23.9568	23.9668	23.6568	24.2204	22.5332	24.3619	22.5315	24.6295	22.4629	21.2673	23.7957	20.8821
	1.01926	-3.36155	E7EPB3;P50914	E7EPB3;P50914	60S ribosomal protein L14	RPL14	1173	Color2 [DarkGray]	1	4					4	4	4	36.3	36.3	36.3	14.558	0	34.287	4172300000	73	28.2645	28.1674	28.1701	27.8961	28.6913	28.0746	27.79	27.9585	27.6688	28.163	28.3545	27.239	26.7714	21.4229	28.0134	27.8267	27.2091	21.81	22.5045	28.0708
	0.453743	0.127445	E7ES33;E7EPK1;Q16181;G3V1Q4;A0A0U1RRH9;A0A0U1RRE1;A0A5F9ZGZ7;A0A0U1RRD1;Q5JXL7;A0A0U1RRM2	E7ES33;E7EPK1;Q16181;G3V1Q4	Septin-7	2022-09-07	1176	Color2 [DarkGray]	1	4					8	8	8	33.1	33.1	33.1	48.715	0	160.27	4621600000	119	26.2559	26.1682	25.9253	26.3033	25.9061	26.1273	26.0599	25.9622	26.145	26.2167	25.8555	25.8467	25.6245	26.0747	25.7772	25.4359	25.9491	25.88	25.8896	26.0028
	0.046235	-0.024519	E7EPN9;Q9Y520;A0A2R8Y7F4;A0A2R8YET2;A0A0A0MS30;H7C5N8;A0A2R8Y424	E7EPN9;Q9Y520	Protein PRRC2C	PRRC2C	1177	Color2 [DarkGray]	1	4					15	15	15	9.2	9.2	9.2	308.77	0	323.31	1557900000	261	25.2956	25.1437	25.3564	24.8291	25.1901	25.008	24.8868	24.8609	24.9791	24.9409	25.5397	25.5179	25.2359	25.176	24.855	24.6457	25.4356	25.2946	25.3844	25.4806
	0.0909518	-0.227531	Q9H0R1;E7EQ45;G3V3L4	Q9H0R1;E7EQ45;G3V3L4	AP-5 complex subunit mu-1	AP5M1	1181	Color2 [DarkGray]	1	4					2	2	2	6.7	6.7	6.7	54.766	0	99.259	107780000	38	23.5876	23.9643	24.0345	21.7891	24.144	22.6045	22.5248	24.3746	21.2771	21.5408	24.2133	22.6214	24.2362	24.3772	23.2922	22.8026	21.847	24.3349	22.5169	21.8935
	0.905791	-0.640334	E7EQ69;Q9GZZ1;C9J5D1;F8WCK0;C9JZU6;C9J5J3;A0A0D9SF32;A0A087WWJ2;B0AZT5	E7EQ69;Q9GZZ1;C9J5D1	N-alpha-acetyltransferase 50	NAA50	1182	Color2 [DarkGray]	1	4					5	5	5	45.2	45.2	45.2	19.311	0	22.238	369000000	54	23.0679	22.8654	23.0337	23.0773	22.8174	22.8252	22.7711	23.1188	21.4718	23.0731	22.8251	21.2919	22.7079	22.3911	23.3162	23.1417	23.1949	23.2225	22.3814	22.6763
	0.366351	-0.120863	E7EQN5;P98171;E9PCM6;A0A0B4J1X7;S4R314;S4R352;C9JLA8;C9J5M2;F8WAR0;H7C3K8;H7C2Z8;H7C3G3;A0A2R8YE00;A0A2R8Y4P6	E7EQN5;P98171;E9PCM6;A0A0B4J1X7	Rho GTPase-activating protein 4	ARHGAP4	1185	Color2 [DarkGray]	1	4					15	15	14	22.7	22.7	21.2	102.57	0	246.24	1929500000	154	25.9976	25.9041	25.9471	26.1078	26.0369	26.0771	25.8532	26.0232	26.0487	25.8661	26.0877	26.1032	26.2443	25.9895	26.505	26.2874	26.0648	25.6926	25.8903	26.1118
	1.4021	0.315204	E7EQR4;P15311;E9PNP4;A0A2R8Y5P0;E9PQ82;E9PNV3	E7EQR4;P15311	Ezrin	EZR	1186	Color2 [DarkGray]	1	4					16	11	11	27.8	19.6	19.6	69.371	0	289.41	13418000000	193	28.8801	29.1278	29.112	29.1373	28.9836	29.0096	29.3424	29.4963	28.9887	28.7027	28.3814	28.3866	29.0049	28.9357	28.6737	28.4101	29.0537	29.1464	28.994	28.4349
	0.287606	0.147085	E7ERI8;E7EW49;E3W994;A0A0U1RQI6;J3KR49;O75122;B3KR06;E7ENG2;C9J668;D6RBU8;H7C4I5;H7C4X8	E7ERI8;E7EW49;E3W994;A0A0U1RQI6;J3KR49;O75122	CLIP-associating protein 2	CLASP2	1187	Color2 [DarkGray]	1	4					13	13	13	14.5	14.5	14.5	165.63	0	220.03	413170000	130	23.048	22.9781	23.208	23.0398	23.2363	23.1311	23.2071	23.2199	23.1201	23.2363	23.5419	23.5037	23.6805	23.8374	23.133	23.5664	23.2659	23.6934	23.6817	23.4852
	0.149652	0.0731425	P11940;E7ERJ7;E7EQV3;A0A087WTT1;H0YAR2;H0YB75;H0YBN4;H0YAS6;H0YAS7;H0YB86;E5RJB9;E5RH24;E5RGH3;H0YAP2;B1ANR1;E5RHG7;H0YC10;A0A6I8PS38;H0YEQ8;H0YAW6;A0A6I8PLA1;E5RFD8;E5RGC4;E5RJM8	P11940;E7ERJ7;E7EQV3;A0A087WTT1	Polyadenylate-binding protein 1;Polyadenylate-binding protein	PABPC1	1188	Color2 [DarkGray]	1	4					17	17	5	37.3	37.3	12.9	70.67	0	323.31	21510000000	321	29.5951	29.4944	29.6704	29.3403	29.2068	29.0997	29.7259	29.4577	29.6369	29.2716	29.7805	29.6161	29.3629	29.5898	29.4677	30.2574	29.6136	29.6843	29.6398	29.968
	0.0169767	-0.00893164	E7ERK9;Q9UI10;A0A087WW69;F8W8L6	E7ERK9;Q9UI10	Translation initiation factor eIF-2B subunit delta	EIF2B4	1189	Color2 [DarkGray]	1	4					11	11	1	35.3	35.3	3.9	59.714	0	323.31	2876900000	245	25.1615	25.0538	25.0296	24.9562	24.6993	25.1091	24.8584	25.229	24.8952	25.39	25.2645	25.2521	25.1982	25.186	24.9482	25.3416	25.281	25.229	25.2382	25.274
	0.224394	0.390884	E7ERS3;Q86VM9;H3BRH3;H3BPD0;H3BP01	E7ERS3;Q86VM9	Zinc finger CCCH domain-containing protein 18	ZC3H18	1191	Color2 [DarkGray]	1	4					6	6	6	9.8	9.8	9.8	108.94	0	21.74	611680000	64	24.0748	24.6971	24.8657	24.6291	25.3436	20.942	24.4091	24.6927	24.1394	24.8715	25.3149	23.0796	22.5068	25.0164	24.5427	24.6149	21.61	24.8541	24.8445	22.3081
	0.27649	-0.548754	E7ESY4;Q13330;H0Y4T7;F8W9Y9;H0YIT0;E9PF88	E7ESY4;Q13330;H0Y4T7	Metastasis-associated protein MTA1	MTA1	1195	Color2 [DarkGray]	1	4					12	10	9	26.5	23.2	20.6	79.372	0	148.38	1238400000	76	24.3318	24.6785	24.5993	22.958	24.378	21.8524	24.3713	24.5315	24.5791	24.5296	24.4973	24.5804	22.8313	24.6185	24.8311	24.4572	24.4561	22.223	21.9771	22.5891
	1.30963	-0.526202	E7ET15;O15042;E7EW00;H0Y8D9;C9J5L1;U3KPT1;C9JDJ7	E7ET15;O15042;E7EW00;H0Y8D9	U2 snRNP-associated SURP motif-containing protein	U2SURP	1196	Color2 [DarkGray]	1	4					10	10	10	13.7	13.7	13.7	118.25	0	49.264	687260000	113	24.5908	24.4526	24.4228	23.8819	24.734	24.7204	24.0772	24.502	24.2136	24.1107	24.1378	23.5727	23.3788	23.4804	24.2628	24.7973	24.0336	24.3104	24.0372	24.6104
	0.917311	-1.16517	E7ET49;Q8NCG7	E7ET49;Q8NCG7	Sn1-specific diacylglycerol lipase beta	DAGLB	1197	Color2 [DarkGray]	1	4					5	5	5	17.6	17.6	17.6	68.951	0	233.63	813350000	79	23.5324	23.7419	24.0509	23.6026	23.9981	23.7975	23.4175	24.1222	23.6712	24.3562	24.1571	23.8898	22.932	21.1472	24.3434	23.9808	23.4611	23.9688	23.8255	24.2096
	2.02832	0.856899	E7ETY4;E9PC69;Q7KZI7;F5H4J8;F5H6N2;F5H4F6;B4DIB3;A0A087X0I6;Q9P0L2	E7ETY4;E9PC69;Q7KZI7	Serine/threonine-protein kinase MARK2	MARK2	1200	Color2 [DarkGray]	1	4					4	3	3	10.2	8.2	8.2	78.452	0	158.01	829970000	69	25.6144	25.9145	26.1212	26.4339	25.1467	25.4619	25.7103	25.9417	26.3896	25.5434	23.1101	26.5317	26.5931	26.6886	25.8622	26.0906	26.5225	26.2049	26.6209	26.1531
	0.320462	-0.187663	Q75MG1;E7ETZ4;Q9Y6E2;E9PFE3;C9JF98;F8WDX8;E7EMS9;B5MCH7;E9PFD4;B5MCE7	Q75MG1;E7ETZ4;Q9Y6E2;E9PFE3;C9JF98;F8WDX8;E7EMS9;B5MCH7	Basic leucine zipper and W2 domain-containing protein 2	BZW2	1201	Color2 [DarkGray]	1	4					4	4	4	24.5	24.5	24.5	31.247	0	14.379	1997400000	72	25.4957	25.2881	25.4948	25.5581	25.0205	25.4254	25.368	25.3016	24.746	25.1441	25.3535	21.3341	25.107	24.9987	25.3806	21.8994	22.5257	22.1527	25.302	25.8101
	0.280813	-0.534324	E7EVA0;P27816;H7C456;H7C4C5;B5MEG9;A0A0J9YVV8;A0A0J9YW37;H0Y2V1;F8W9U4	E7EVA0;P27816	Microtubule-associated protein;Microtubule-associated protein 4	MAP4	1204	Color2 [DarkGray]	1	4					11	11	11	7.9	7.9	7.9	245.44	0	57.246	471900000	47	23.8447	23.2884	22.389	23.4234	24.0188	24.3099	23.5346	23.4471	23.5301	24.1939	21.526	22.7459	21.4922	21.886	23.578	23.6032	21.9531	22.391	22.1372	21.3233
	0.38218	0.184666	E7EVG2;Q86U86;H0Y5B5;C9JCJ2;C9J053;C9JQF1;C9JPI5;C9J409	E7EVG2;Q86U86;H0Y5B5	Protein polybromo-1	PBRM1	1207	Color2 [DarkGray]	1	4					10	10	10	11.6	11.6	11.6	168.45	0	110.76	850000000	120	23.6949	23.9303	23.6747	23.99	24.0665	23.6411	23.4705	23.8254	23.8869	24.1274	24.4108	24.0096	24.0915	24.4194	24.1339	24.1841	23.6203	22.5313	24.1809	23.4107
	0.775146	0.376977	G3V2E7;F8W6L3;G3V3H3;G3V5R9;E7EVH7;Q07866;G5E9S8;H0YJU9;H0YJL0;H0YJT3;H0YG16;H0YGB8;G3V2P7	G3V2E7;F8W6L3;G3V3H3;G3V5R9;E7EVH7;Q07866;G5E9S8	Kinesin light chain 1	KLC1	1208	Color2 [DarkGray]	1	4					6	6	4	17.2	17.2	10.9	62.715	0	56.195	774020000	94	25.8037	25.6451	25.9553	25.9497	25.4844	26.0791	26.3376	22.0181	25.8857	25.2899	25.4879	26.0353	22.9965	25.7563	26.1849	22.7396	25.7584	25.5348	25.988	25.1126
	1.31944	-0.382513	E7EVW7;P14317	E7EVW7;P14317	Hematopoietic lineage cell-specific protein	HCLS1	1210	Color2 [DarkGray]	1	4					6	6	6	15.8	15.8	15.8	49.704	0	56.347	2165100000	128	26.8686	26.4375	26.6706	26.472	26.9677	26.8859	26.626	26.6183	26.3184	26.6769	26.9427	26.6782	26.4651	26.3097	27.0956	26.016	26.3601	25.9124	26.5938	26.4837
	0.882356	-0.735209	E7EW05;Q9NVU7;F8W8T7;D6RC74	E7EW05;Q9NVU7	Protein SDA1 homolog	SDAD1	1212	Color2 [DarkGray]	1	4					6	6	6	14.3	14.3	14.3	75.44	0	75.946	405440000	48	23.4102	22.7874	23.3182	22.7826	23.2919	22.9253	23.4311	23.2855	23.1571	23.3977	23.3725	23.0536	21.4605	22.8684	23.4254	21.8885	22.9944	23.2859	21.3375	22.9713
	0.306991	-0.491349	E7EWP0;H0Y886;O43674	E7EWP0;H0Y886;O43674	NADH dehydrogenase [ubiquinone] 1 beta subcomplex subunit 5, mitochondrial	NDUFB5	1214	Color2 [DarkGray]	1	4					2	2	2	20.3	20.3	20.3	20.038	0	19.656	175240000	16	23.7357	21.2173	23.2559	23.8425	23.8355	21.5667	22.1495	21.7959	22.0846	23.7614	22.9801	22.741	22.8188	22.6568	22.0463	22.2869	22.4776	21.8184	21.529	22.4351
	0.582465	0.557018	E7EWR4;P33240;E9PID8;A0A0A0MT56	E7EWR4;P33240;E9PID8	Cleavage stimulation factor subunit 2	CSTF2	1215	Color2 [DarkGray]	1	4					5	5	4	17.6	17.6	13.7	62.942	0	54.217	664730000	94	23.7446	23.5404	23.6944	23.4967	23.4349	23.3723	23.5763	23.6262	23.4873	21.6164	22.3005	23.5458	23.3936	23.7403	23.3058	23.7065	23.6228	23.5854	23.1398	23.2788
	0.0105611	-0.00963354	E7EX17;P23588;F8W0K0;F8VSC7;F8VP89;F8VX11;F8VRU1;F8VYE9	E7EX17;P23588;F8W0K0;F8VSC7;F8VP89;F8VX11	Eukaryotic translation initiation factor 4B	EIF4B	1216	Color2 [DarkGray]	1	4					6	6	6	12	12	12	69.697	0	37.924	4866700000	174	27.0774	26.9938	26.9569	26.4829	26.9751	27.3446	26.607	26.8006	26.6598	26.9584	27.3337	27.0974	27.0111	26.9069	26.1008	27.267	27.274	27.3719	27.2526	27.3064
	0.577938	0.186834	E7EX90;Q14203;Q6AWB1;E7EWF7;C9JZA4;C9JTE5;C9JJN7;C9JJD0;C9JKG6;E9PCY0	E7EX90;Q14203;Q6AWB1	Dynactin subunit 1	DCTN1;DKFZp686E0752	1218	Color2 [DarkGray]	1	4					17	17	17	21.6	21.6	21.6	139.09	0	323.31	4031500000	217	24.9544	24.7723	24.768	24.9674	24.6717	24.8465	24.9136	24.8875	25.0184	24.8708	24.8269	25.1946	25.2597	25.417	24.8972	24.7922	25.1321	25.0013	24.9713	25.187
	0.536591	-0.278703	E7EXA6;Q8WVB6;A0A0D9SF58;F8WCC1;H0Y7D3	E7EXA6;Q8WVB6;A0A0D9SF58	Chromosome transmission fidelity protein 18 homolog	CHTF18	1219	Color2 [DarkGray]	1	4					12	12	11	20.1	20.1	19.4	107.43	0	113.02	372600000	91	23.0077	22.7147	22.3824	22.8321	22.6114	22.8029	22.4511	22.309	22.9117	23.2259	22.8288	23.2172	22.9741	23.1303	23.0612	23.6042	23.2259	22.7527	22.3579	23.4483
	0.292679	0.811171	F8VZJ2;H0YHX9;Q13765;E9PAV3;F8W0W4;F8W1N5;F8VNW4	F8VZJ2;H0YHX9;Q13765;E9PAV3;F8W0W4;F8W1N5;F8VNW4	Nascent polypeptide-associated complex subunit alpha;Nascent polypeptide-associated complex subunit alpha, muscle-specific form	NACA	1220	Color2 [DarkGray]	1	4					4	4	4	41.9	41.9	41.9	15.016	0	182.15	1597200000	78	26.5368	26.5851	26.2889	26.143	26.18	26.4649	26.2016	26.6454	26.2162	21.6285	25.7075	25.8361	25.4158	24.6199	26.0541	26.1347	23.1169	25.9874	25.8899	25.7618
	0.280187	0.444617	E9PB93;O15514;E9PHV4	E9PB93;O15514;E9PHV4	DNA-directed RNA polymerase II subunit RPB4	POLR2D	1221	Color2 [DarkGray]	1	4					3	3	3	51	51	51	12.267	0	33.669	227780000	51	23.2367	23.2931	23.1252	23.0813	23.1192	22.4036	23.3485	23.2264	22.147	20.6015	23.6053	22.1314	22.3668	23.0079	23.3393	22.3832	21.5709	21.5011	22.9548	22.3525
	0.387552	-0.254733	P22234;E9PBS1;D6RF62	P22234;E9PBS1;D6RF62	Multifunctional protein ADE2;Phosphoribosylaminoimidazole-succinocarboxamide synthase;Phosphoribosylaminoimidazole carboxylase	PAICS	1222	Color2 [DarkGray]	1	4					15	15	15	46.8	46.8	46.8	47.079	0	323.31	8061700000	309	27.083	26.8134	26.7632	26.9652	27.0494	27.2991	27.0672	26.8393	26.7538	27.1723	26.0693	26.1093	26.0045	26.118	26.5575	26.5411	26.2676	26.2117	26.2342	26.311
	0.171879	-0.221856	E9PCH4;Q8TEU7;D6RE77;B7Z7Y1;A0A5F9ZHG7;J3KNG8;Q8TF40	E9PCH4;Q8TEU7;D6RE77;B7Z7Y1;A0A5F9ZHG7	Rap guanine nucleotide exchange factor 6	RAPGEF6	1228	Color2 [DarkGray]	1	4					5	5	5	5.7	5.7	5.7	185.19	0	20.79	66889000	46	22.0177	21.9177	22.1232	23.0575	21.9583	21.4755	22.3766	22.4538	21.6181	22.8884	22.1456	22.071	21.509	21.1698	22.43	22.8481	22.8296	22.6822	22.0605	21.5166
	1.19443	0.383601	P31943;G8JLB6;E9PCY7;H0YB39;D6RIT2;D6RIU0;H0YBD7;D6RBM0;D6RIH9;D6RJ04;D6RDU3;D6R9T0;D6RFM3;E5RGV0;D6RAM1;E7EQJ0;E5RGH4;H0YBG7;E7EN40;H0YAQ2;D6RDL0;D6RF17;D6R9D3	P31943;G8JLB6;E9PCY7;H0YB39;D6RIT2;D6RIU0;H0YBD7;D6RBM0	Heterogeneous nuclear ribonucleoprotein H;Heterogeneous nuclear ribonucleoprotein H, N-terminally processed	HNRNPH1	1230	Color2 [DarkGray]	1	4					12	10	8	37.9	31.8	28.1	49.229	0	323.31	18142000000	411	27.1943	27.6699	27.4837	27.583	27.1932	27.3975	27.533	27.3645	27.6301	27.3774	27.3837	27.8999	27.5961	28.1369	27.4572	27.5217	27.8592	27.672	27.9255	27.7133
	0.0179647	0.0452981	E9PDH4;Q9Y2I7	E9PDH4;Q9Y2I7	1-phosphatidylinositol 3-phosphate 5-kinase	PIKFYVE	1232	Color2 [DarkGray]	1	4					5	5	5	6.4	6.4	6.4	157	0	11.097	101760000	31	22.2704	23.2322	21.9432	21.9238	22.1603	21.6557	22.7003	21.946	23.9178	24.1805	24.6488	24.066	22.1745	24.118	21.653	21.6831	22.4344	23.3477	22.2313	24.0159
	1.35929	1.21339	H0Y547;E9PEJ6;P98196;H0Y8F0	H0Y547;E9PEJ6;P98196	Phospholipid-transporting ATPase;Probable phospholipid-transporting ATPase IH	ATP11A	1235	Color2 [DarkGray]	1	4					3	3	3	5.5	5.5	5.5	106.51	0	6.6571	260650000	36	22.9529	22.8958	22.7558	22.8211	21.491	23.381	23.3448	23.6251	23.324	21.7002	21.3111	23.4748	23.7186	23.8551	21.7625	23.8661	22.916	21.2853	23.1406	23.3335
	0.151643	-0.45767	E9PEX6;P09622;F8WDM5;A0A1W2PR83;F2Z2E3	E9PEX6;P09622	Dihydrolipoyl dehydrogenase;Dihydrolipoyl dehydrogenase, mitochondrial	DLD	1238	Color2 [DarkGray]	1	4					10	10	10	30.5	30.5	30.5	51.815	0	46.338	2051500000	106	25.9951	25.3614	25.8866	25.7227	26.1141	25.9859	25.5043	25.5215	25.3611	25.741	25.1461	23.0939	25.1149	22.1007	25.4265	24.945	25.0133	22.1463	24.8391	22.5726
	0.199212	0.169735	E9PF10;O75694	E9PF10;O75694	Nuclear pore complex protein Nup155	NUP155	1239	Color2 [DarkGray]	1	4					17	17	17	20.8	20.8	20.8	148.09	0	298.28	3534600000	203	26.9125	26.9899	26.7837	26.9148	26.6755	26.97	26.8618	26.7062	27.2302	26.158	26.8584	27.4215	27.2965	27.1128	27.5808	27.1734	26.8356	27.2377	27.2259	27.3905
	0.218611	-0.495374	E9PF19;Q9Y4P3;Q96E41;A0A087WXC6	E9PF19;Q9Y4P3;Q96E41	Transducin beta-like protein 2	TBL2	1241	Color2 [DarkGray]	1	4					6	6	6	24.3	24.3	24.3	45.935	0	27.369	521980000	64	24.9683	24.902	24.9646	24.9799	24.618	25.3459	24.6625	25.3698	21.4319	24.8397	25.4678	25.2009	25.7225	24.6727	24.7018	24.237	25.2802	25.0278	25.2874	24.194
	0.705064	0.776031	H0Y8C4;E9PFR3;Q14738;H0YN84;H7C5Q9;Q15173	H0Y8C4;E9PFR3;Q14738	Serine/threonine-protein phosphatase 2A 56 kDa regulatory subunit delta isoform	PPP2R5D	1244	Color2 [DarkGray]	1	4					3	2	2	8.5	6.2	6.2	59.335	0	31.995	839450000	40	23.8248	23.9785	21.5231	24.7248	24.181	23.7823	24.729	24.6905	24.5167	24.4532	23.9608	22.0664	21.9675	24.4963	22.1936	21.4158	24.3976	24.1884	24.4923	24.298
	0.587731	0.79515	E9PG22;Q8IW35;F8WF91;H7C4Y5	E9PG22;Q8IW35	Centrosomal protein of 97 kDa	CEP97	1245	Color2 [DarkGray]	1	4					7	7	7	12.8	12.8	12.8	90.309	0	11.347	130440000	49	21.9656	22.9526	23.0411	21.6794	22.7205	22.0468	22.0071	22.8942	23.5601	22.4412	23.2124	23.6295	23.2247	23.4462	20.8025	23.6899	22.2509	22.7906	23.2013	22.7422
	0.499325	-0.177872	E9PGM1;E7EX73;E7EUU4;Q04637;C9JF13;C9J6B6;C9J2Z7;C9K073;H7C0V6;H7C044;F8WCF2;C9JHW9;C9J987	E9PGM1;E7EX73;E7EUU4;Q04637;C9JF13;C9J6B6	Eukaryotic translation initiation factor 4 gamma 1	EIF4G1	1249	Color2 [DarkGray]	1	4					22	22	20	20.4	20.4	18.7	166.75	0	323.31	8582900000	248	26.231	26.5055	26.1981	26.1937	26.3009	26.3096	25.9749	26.2015	26.1492	26.3424	26.7846	26.7266	26.7821	26.3743	26.6885	26.6458	26.8275	26.5009	26.6536	26.7505
	0.211298	-0.253346	E9PGM9;P78332;C9J250;F8WCA5	E9PGM9;P78332;C9J250;F8WCA5	RNA-binding protein 6	RBM6	1250	Color2 [DarkGray]	1	4					4	4	4	6.1	6.1	6.1	113.93	0	35.974	220530000	43	21.4474	21.6054	23.2221	22.248	22.7852	22.885	22.8324	22.3756	22.8917	23.1529	22.4897	22.0479	22.0327	21.7904	23.4413	22.2396	20.865	22.2886	23.4947	22.0589
	0.543066	-0.189309	E9PGT1;Q15631;H7C1D4;A0A0J9YVW2	E9PGT1;Q15631;H7C1D4	Translin	TSN	1251	Color2 [DarkGray]	1	4					8	8	8	39.5	39.5	39.5	25.572	0	140.14	5410800000	122	26.24	25.7455	25.7952	25.4895	26.0141	26.1759	25.7246	25.8789	25.9603	26.096	25.9118	25.9213	26.054	26.0589	25.7497	26.0683	26.1383	25.7928	25.8382	26.2442
	0.968228	1.71617	E9PGT3;Q15418;E9PMM7;Q5SVM6;Q5SVM7;E9PAN7;B7Z3B5;F2Z2J1;Q15349	E9PGT3;Q15418	Ribosomal protein S6 kinase;Ribosomal protein S6 kinase alpha-1	RPS6KA1	1252	Color2 [DarkGray]	1	4					9	9	9	20.2	20.2	20.2	81.471	0	116.76	728800000	81	25.2994	25.3425	24.955	25.4612	25.163	25.3922	25.4452	24.9331	25.4876	25.1869	25.1801	25.2994	24.4276	25.2136	22.1098	23.9836	25.4059	22.194	25.1439	21.982
	0.295025	-0.103709	E9PHA2;Q15003;C9J470;H7C415;C9JZP1	E9PHA2;Q15003;C9J470	Condensin complex subunit 2	NCAPH	1255	Color2 [DarkGray]	1	4					7	7	7	13.4	13.4	13.4	81.572	0	75.341	801810000	125	25.1156	24.5567	24.5513	24.7088	25.2247	24.9129	24.7658	24.6574	25.0493	25.0359	24.6808	25.2478	25.0195	24.8634	24.6723	24.9226	22.2131	24.978	25.0444	25.1478
	1.29292	1.30991	Q9NVE7;E9PHT6;H0YA26	Q9NVE7;E9PHT6;H0YA26	Pantothenate kinase 4	PANK4	1258	Color2 [DarkGray]	1	4					4	4	4	8.5	8.5	8.5	85.99	0	169.33	324630000	38	21.8877	23.9757	23.9772	24.1852	21.6072	24.0246	24.0047	24.1475	24.0986	22.165	22.5001	22.6914	22.6839	22.5268	22.2743	22.3286	24.1832	22.3922	23.8699	23.3944
	0.312559	0.453673	E9PIE4;Q9Y6C9	E9PIE4;Q9Y6C9	Mitochondrial carrier homolog 2	MTCH2	1264	Color2 [DarkGray]	1	4					5	5	5	23.7	23.7	23.7	28.549	0	28.041	283880000	42	22.0895	22.9146	22.934	22.8377	21.4236	22.4687	22.5436	21.1872	21.8255	22.2455	23.545	23.2643	23.3648	23.4206	23.623	22.7182	23.3006	22.8989	23.6596	22.6366
	2.14811	0.539721	E9PJ81;E9PRQ7;Q04323;A0A087WTZ5	E9PJ81;E9PRQ7;Q04323;A0A087WTZ5	UBX domain-containing protein 1	UBXN1	1270	Color2 [DarkGray]	1	4					5	5	5	28.6	28.6	28.6	32.611	0	215.97	1867600000	109	24.4868	24.651	25.215	25.064	24.3125	24.3134	24.9705	24.9046	24.8851	24.5057	24.7133	24.8248	24.7413	24.7486	24.6607	24.0781	24.9557	25.3025	25.1852	24.245
	0.136407	-0.166325	G3V1A4;E9PP50;E9PK25;P23528;E9PQB7;E9PLJ3;E9PS23;Q9Y281	G3V1A4;E9PP50;E9PK25;P23528;E9PQB7	Cofilin-1	CFL1	1275	Color2 [DarkGray]	1	4					9	9	9	59.7	59.7	59.7	16.811	0	208.73	8543100000	100	27.5316	27.1904	27.0017	27.2846	27.3127	27.4657	27.33	27.216	26.9915	27.2823	26.0688	25.898	25.561	25.8312	26.1878	26.2683	26.3219	26.5789	26.2295	26.2193
	0.402034	-0.165404	E9PK47;P06737	E9PK47;P06737	Alpha-1,4 glucan phosphorylase;Glycogen phosphorylase, liver form	PYGL	1276	Color2 [DarkGray]	1	4					20	20	17	31.3	31.3	28	94.069	0	164.17	5625700000	374	27.7529	27.5601	27.6777	27.4344	27.5618	28.1414	27.4988	27.6769	27.4594	27.893	27.4725	27.4737	27.3845	27.2234	27.3246	27.6559	27.4995	27.7305	27.138	27.1375
	0.825234	-0.23461	E9PS17;E9PK59;Q96KG9;E9PPN3;A0A0A0MQX4;H0YDH0	E9PS17;E9PK59;Q96KG9;E9PPN3	N-terminal kinase-like protein	SCYL1	1278	Color2 [DarkGray]	1	4					8	8	8	21	21	21	85.718	0	199.57	607870000	104	23.734	23.5581	21.2154	23.517	23.7652	23.2627	23.4413	23.9643	23.4216	23.9162	23.5765	23.0785	23.3983	23.1958	23.4691	23.2096	23.2797	23.3851	23.4736	23.396
	0.273913	-0.930223	H7BXH2;E9PKF6;Q5H9R7;H0YEN2;E9PQP7;H0YDW1;E9PK08;E9PKG4;E9PNN8	H7BXH2;E9PKF6;Q5H9R7	Serine/threonine-protein phosphatase 6 regulatory subunit 3	PPP6R3	1282	Color2 [DarkGray]	1	4					12	12	12	23.9	23.9	23.9	92.407	0	323.31	1449600000	90	26.2433	26.7672	26.4632	26.9152	26.3005	26.7914	26.831	26.7955	27.0995	26.2367	25.7179	26.4839	22.7467	21.3399	26.8673	27.2251	26.5179	26.6162	26.7428	26.4138
	0.568953	-0.148368	E9PKG1;Q99873;E9PIX6;E9PQ98;H0YDE4;E9PNR9;Q9NR22;E9PMW9;E9PMZ2	E9PKG1;Q99873;E9PIX6;E9PQ98	Protein arginine N-methyltransferase 1	PRMT1	1283	Color2 [DarkGray]	1	4					13	13	13	55.4	55.4	55.4	37.709	0	115.47	5738000000	165	28.5389	28.2028	28.242	28.0025	28.3611	27.9938	27.9351	28.1064	27.9142	27.9075	28.0921	27.8589	27.7682	27.7407	28.0307	28.1189	27.6204	27.9986	27.9468	27.8984
	0.226973	-0.540975	E9PKH5;Q2TAM5;A0A087X0W8;Q04206;E9PI38;E9PQS6;E9PKV4;A0A087WVP0;E9PRX2;E9PMD5	E9PKH5;Q2TAM5;A0A087X0W8;Q04206	Transcription factor p65	RELA	1284	Color2 [DarkGray]	1	4					7	7	7	27.8	27.8	27.8	46.697	0	70.613	2271000000	65	25.3753	25.6848	25.3406	25.9168	25.1967	25.3021	25.86	25.6655	25.6662	25.043	22.8343	25.4058	25.9384	25.9369	25.9758	25.5892	22.5924	25.7921	22.1056	25.5739
	0.570414	-0.867142	E9PKH6;E9PPW7;O00217;E9PN51;F8W9K7	E9PKH6;E9PPW7;O00217;E9PN51;F8W9K7	NADH dehydrogenase [ubiquinone] iron-sulfur protein 8, mitochondrial	NDUFS8	1285	Color2 [DarkGray]	1	4					2	2	2	19.6	19.6	19.6	15.892	0.00069045	3.7232	1811900000	71	25.0676	25.4054	25.0597	24.678	25.1692	25.7911	25.2656	24.9212	25.6998	25.354	22.5984	24.7331	24.3912	22.3978	25.2122	25.3546	25.0555	25.2116	24.9147	25.4234
	1.09877	0.353388	E9PKP7;P17480;E9PLT2;E9PMM2	E9PKP7;P17480	Nucleolar transcription factor 1	UBTF	1286	Color2 [DarkGray]	1	4					12	12	12	17	17	17	87.435	0	61.026	1786400000	109	26.1502	26.1655	26.3865	26.2547	26.2321	25.8042	26.1296	26.5624	26.9472	26.0038	26.0963	26.2399	26.3498	26.4892	26.1201	25.9376	25.9979	26.1118	26.2876	26.2091
	0.051825	-0.162145	E9PQD0;E9PS30;E9PLI6;E9PS76;Q8N9N8	E9PQD0;E9PS30;E9PLI6;E9PS76;Q8N9N8	Probable RNA-binding protein EIF1AD	EIF1AD	1293	Color2 [DarkGray]	1	4					2	2	2	51.6	51.6	51.6	7.3314	0	292.46	279480000	15	23.066	21.4309	24.7893	21.831	21.757	22.1828	24.5416	22.5443	21.5932	21.1911	24.858	24.9039	21.7299	24.5528	22.8184	22.4819	24.8058	25.0386	22.2429	25.1021
	0.207021	-0.281325	E9PLK3;P55786;A6NEC2;H0YDG0;E9PP11;E9PJY4;E9PPD4;E9PJF9;E9PPZ2;H0YCQ5	E9PLK3;P55786	Puromycin-sensitive aminopeptidase	NPEPPS	1294	Color2 [DarkGray]	1	4					15	15	15	20.5	20.5	20.5	102.99	0	153.57	1382700000	109	24.773	24.5774	24.3683	24.6687	24.5532	24.7456	24.4685	23.9368	24.0937	24.6612	21.7391	23.7612	23.6433	24.3095	24.1586	24.036	23.9193	24.0487	22.5836	23.4078
	0.163192	-0.340662	E9PM92;O00193;E9PRZ9;E9PQA1	E9PM92;O00193;E9PRZ9	Small acidic protein	C11orf58;SMAP	1299	Color2 [DarkGray]	1	4					3	3	3	29.3	29.3	29.3	17.634	0	208.85	224980000	58	23.114	24.1437	23.8262	23.8807	23.9939	22.3665	23.3919	24.0221	21.6773	24.0478	23.6823	22.3671	21.9461	22.6745	23.4232	22.6742	22.4108	22.7317	23.1113	21.2415
	1.90276	1.08364	E9PMS6;F8WD26;J3KP06;Q8WWI1;E9PMT2;E9PMP7;A0A0A0MTE2;H0Y424	E9PMS6;F8WD26;J3KP06;Q8WWI1;E9PMT2;E9PMP7;A0A0A0MTE2	LIM domain only protein 7	LMO7	1303	Color2 [DarkGray]	1	4					5	5	5	7.1	7.1	7.1	145.42	0	17.89	146180000	21	22.1076	22.9166	21.568	22.7766	22.3466	21.9501	23.5589	21.7307	23.4948	22.2128	22.312	22.3538	22.2951	24.1283	22.3378	22.7594	22.7867	21.5984	23.6343	22.8023
	0.362399	0.475405	E9PNH0;H0YCD7;Q9H0X9	E9PNH0;H0YCD7;Q9H0X9	Oxysterol-binding protein;Oxysterol-binding protein-related protein 5	OSBPL5	1306	Color2 [DarkGray]	1	4					3	3	3	15.3	15.3	15.3	37.791	0	63.506	52952000	25	22.971	22.4989	22.0074	23.7461	22.6252	22.7188	23.2611	22.4794	22.5022	21.6583	22.9411	23.1294	22.6185	23.8384	23.4473	22.1109	23.3565	22.2193	22.1271	22.5814
	0.622121	0.792647	E9PNJ4;G0XQ39;Q13586;H0YDB2	E9PNJ4;G0XQ39;Q13586;H0YDB2	Stromal interaction molecule 1	STIM1	1307	Color2 [DarkGray]	1	4					6	6	6	17.6	17.6	17.6	57.62	0	106.52	423550000	67	24.3861	24.6677	24.8903	24.8374	24.7064	24.4751	24.7003	22.4195	24.9749	24.9027	25.3515	22.3468	26.0897	26.015	23.0263	23.5445	25.3216	25.5991	25.5527	25.5742
	0.721708	0.183464	E9PQ57;P78406;E9PPG9;B0QZ36	E9PQ57;P78406;E9PPG9	mRNA export factor	RAE1	1308	Color2 [DarkGray]	1	4					7	7	7	25.9	25.9	25.9	47.831	0	113.03	2314900000	119	24.6741	24.6061	25.1029	25.0434	24.8531	24.8363	24.9133	24.8334	25.068	24.7862	24.428	24.5257	24.9017	24.8542	24.4576	24.8156	21.8369	24.8149	24.791	24.9258
	0.149222	-0.122165	O95169;E9PQ68;K9J7I2	O95169;E9PQ68;K9J7I2	NADH dehydrogenase [ubiquinone] 1 beta subcomplex subunit 8, mitochondrial	NDUFB8	1309	Color2 [DarkGray]	1	4					3	3	3	30.1	30.1	30.1	21.766	0	73.209	808700000	92	24.5975	24.9186	25.678	25.507	25.7125	25.2031	25.2119	25.6486	25.6443	25.3796	25.8098	25.9778	26.8901	26.4323	26.3567	26.4135	25.8594	25.552	25.6124	26.2359
	0.319575	-0.797019	E9PQD7;P15880;E9PMM9;H0YEN5;E9PPT0;I3L404;E9PM36;H3BNG3;H0YE27	E9PQD7;P15880;E9PMM9;H0YEN5;E9PPT0	40S ribosomal protein S2	RPS2	1311	Color2 [DarkGray]	1	4					7	7	7	43.4	43.4	43.4	25.211	0	201.47	1652100000	88	25.5355	25.6929	25.4079	25.2773	25.3872	25.3202	25.2148	25.2908	24.7025	25.0947	22.123	22.5664	22.1608	21.9523	24.4221	22.0833	21.3333	21.5182	22.3057	22.5218
	0.369098	0.171912	E9PRG8;E9PLD3;A0A494BXY3	E9PRG8;E9PLD3;A0A494BXY3	Uncharacterized protein C11orf98	C11orf98	1317	Color2 [DarkGray]	1	4					2	2	2	21.1	21.1	21.1	14.234	0	15.755	320770000	57	23.1598	23.5967	23.55	23.2359	23.1878	23.7088	21.8555	23.2432	22.9571	22.9759	23.4951	23.4715	22.7287	23.4218	22.5843	21.6574	23.3396	23.3766	23.2426	23.4218
	1.45628	0.438251	P29692;E9PRY8;A0A087X1X7;E9PK01;E9PPR1;E9PI39;E9PQ49;E9PL12;E9PIZ1;H0YCK7;E9PQZ1;E9PMW7;E9PK06;H0YE72;E9PK72;H0YE58;E9PQC9	P29692;E9PRY8;A0A087X1X7;E9PK01;E9PPR1;E9PI39;E9PQ49;E9PL12;E9PIZ1;H0YCK7;E9PQZ1;E9PMW7	Elongation factor 1-delta	EEF1D	1318	Color2 [DarkGray]	1	4					10	10	5	52	52	33.5	31.121	0	323.31	12289000000	396	27.9359	28.1857	28.0893	27.7821	27.4033	27.6636	27.7636	28.0263	27.9999	27.5438	27.9607	28.5529	28.4436	28.3288	27.6674	28.0665	28.2918	28.0516	28.1802	27.9235
	0.089048	-0.04636	F1T0I1;O15027;A0A3F2YNX0;A0A3F2YNZ0;X6RGP5;A0A0C4DH09;Q8N9G1	F1T0I1;O15027;A0A3F2YNX0;A0A3F2YNZ0;X6RGP5	Protein transport protein Sec16A	SEC16A	1320	Color2 [DarkGray]	1	4					20	20	20	18.3	18.3	18.3	249.48	0	323.31	2860300000	282	25.6169	25.5617	25.7738	25.6079	25.5841	25.6292	25.445	25.5993	25.7201	25.5457	25.6349	25.888	25.9506	25.8253	25.8486	25.8124	25.9617	25.8163	25.945	26.3054
	0.504728	0.9123	Q9UNZ2;F2Z2K0;R4GNE6	Q9UNZ2;F2Z2K0	NSFL1 cofactor p47	NSFL1C	1322	Color2 [DarkGray]	1	4					7	7	7	25.7	25.7	25.7	40.572	0	323.31	2617700000	82	25.4517	25.7078	21.91	25.6394	25.318	25.6005	25.4975	25.5415	25.7646	25.7081	25.6974	21.7965	25.7691	25.8489	22.4089	25.828	25.826	25.6851	25.8166	25.9853
	0.242982	0.127724	F2Z2U4;Q9Y4A5;H0Y4W2;A0A2R8YFJ4;C9K0N1	F2Z2U4;Q9Y4A5;H0Y4W2	Transformation/transcription domain-associated protein	TRRAP	1324	Color2 [DarkGray]	1	4					22	22	22	9.7	9.7	9.7	436.13	0	302.93	1306500000	225	25.3699	24.9076	24.9355	25.1005	25.0392	25.4404	25.0923	25.1149	25.223	25.2336	25.2652	25.5564	25.4503	25.9408	25.2027	25.7285	25.4234	25.1779	25.1043	25.382
	0.641642	-0.153476	F2Z2W7;Q8IZ69;H7C100;H7BZZ4	F2Z2W7;Q8IZ69;H7C100	tRNA (uracil-5-)-methyltransferase homolog A	TRMT2A	1325	Color2 [DarkGray]	1	4					9	9	9	21.9	21.9	21.9	70.834	0	160.75	1962600000	198	25.5338	25.1962	25.1176	25.0497	25.0895	24.8787	25.0474	25.1481	25.0702	25.0544	25.2458	25.0986	25.0878	24.6177	25.2	25.1583	25.1041	24.9037	24.9888	24.9964
	0.0931904	-0.0711861	F2Z2X4;Q9C0E2	F2Z2X4;Q9C0E2	Exportin-4	XPO4	1326	Color2 [DarkGray]	1	4					7	7	7	8.8	8.8	8.8	130.15	0	158.05	415520000	85	23.2025	23.0253	22.9755	23.327	23.1836	23.3612	22.0453	23.4025	23.5868	23.2103	23.511	23.3991	23.8759	23.7647	24.06	23.9167	23.4937	23.2931	23.6414	24.1507
	1.02488	1.07227	F2Z3J9;Q14914	F2Z3J9;Q14914	Prostaglandin reductase 1	PTGR1	1330	Color2 [DarkGray]	1	4					2	2	2	9	9	9	32.729	0.00067537	3.3574	99626000	31	22.7898	21.8302	21.4882	22.1216	22.8828	22.9209	23.0383	22.8668	23.4754	21.6833	22.9886	22.5506	21.647	24.3556	22.5946	23.4367	23.6658	21.2103	23.8113	22.3141
	1.69219	-1.6262	F5GWV0;F5H4P3;Q6NXE6;F5H052;F5H2X2;F5H2K4;B4E1N1;F5H7V0;F5GZP0;F5H3X1;F5H6J3	F5GWV0;F5H4P3;Q6NXE6;F5H052;F5H2X2;F5H2K4;B4E1N1	Armadillo repeat-containing protein 6	ARMC6	1335	Color2 [DarkGray]	1	4					4	4	4	29.7	29.7	29.7	28.108	0	24.285	1058400000	38	21.0548	21.7819	21.7133	22.497	24.7491	24.7784	22.5906	21.6241	22.4577	24.6453	21.9998	23.5054	22.1205	22.9965	25.0434	22.6303	22.5989	22.6846	22.8099	22.8281
	3.20112	2.50989	H0YKE7;F5GX29;H0YNG9;Q99653;H0YLY7	H0YKE7;F5GX29;H0YNG9;Q99653;H0YLY7	Calcineurin B homologous protein 1	CHP1	1338	Color2 [DarkGray]	1	4					4	4	4	44.7	44.7	44.7	14.27	0	112.16	318520000	44	21.4815	24.6227	20.9764	25.0058	21.9133	22.8886	24.6988	22.3732	24.953	22.0313	24.2131	25.0786	22.324	25.0201	22.9025	22.5657	24.6303	21.7259	25.3912	23.4835
	0.194452	0.427811	F5GX39;Q15363;E7EQ72	F5GX39;Q15363	Transmembrane emp24 domain-containing protein 2	TMED2	1339	Color2 [DarkGray]	1	4					3	3	3	31.9	31.9	31.9	13.631	0	63.633	769810000	46	24.2576	24.5867	24.8797	24.2469	25.3287	22.5983	24.8795	24.3661	24.7774	24.6282	22.5291	22.4275	22.0888	23.0571	22.7183	21.2861	24.1041	22.2373	24.2926	21.9876
	0.00933936	-0.00225925	F5GYN4;J3KR44;Q96FW1;F5H6Q1;F5GYJ8;F5H3F0	F5GYN4;J3KR44;Q96FW1;F5H6Q1;F5GYJ8	Ubiquitin thioesterase OTUB1	OTUB1	1345	Color2 [DarkGray]	1	4					7	7	7	32	32	32	28.05	0	148.1	4727200000	164	27.4779	27.3693	27.2063	27.209	27.3125	27.1462	27.3709	27.3724	27.2205	27.0275	27.345	27.1591	27.235	27.0167	27.0662	27.1856	27.2606	27.1753	27.1679	27.2169
	1.38181	-0.878774	F5GZS6;J3KPF3;P08195;F5GZI0;H0YFX4;H0YFS2;F5H867;F5H0E2	F5GZS6;J3KPF3;P08195	4F2 cell-surface antigen heavy chain	SLC3A2	1349	Color2 [DarkGray]	1	4					14	14	14	30.2	30.2	30.2	64.872	0	258.61	5652300000	209	25.9123	25.2486	26.0747	25.275	25.9452	25.4548	25.275	26.2148	25.0812	25.8291	26.4272	26.0925	26.561	26.0907	26.6815	26.7052	25.9996	26.473	25.351	26.8571
	0.696628	-0.156823	F5H0F9;Q9UJX4;H0YFB5;F5GY68;F5H0N1	F5H0F9;Q9UJX4;H0YFB5	Anaphase-promoting complex subunit 5	ANAPC5	1355	Color2 [DarkGray]	1	4					7	7	7	16.3	16.3	16.3	83.674	0	114.99	651010000	95	24.0373	23.4261	23.3373	23.5882	23.572	23.7736	23.542	23.826	23.5476	23.6094	23.5478	23.3979	23.6227	23.3003	23.8304	23.9112	23.464	23.3149	23.3695	23.4211
	0.393117	1.67865	F5H157;Q15286	F5H157;Q15286	Ras-related protein Rab-35	RAB35	1359	Color2 [DarkGray]	1	4					3	3	3	23.8	23.8	23.8	21.214	0	162.53	1437300000	65	26.671	26.8637	26.881	27.0864	27.0502	26.8714	22.1803	27.1717	22.3586	26.7876	22.9851	22.1001	23.0773	28.4043	22.8244	23.1791	22.8377	27.1037	27.8024	22.2749
	1.33953	0.366386	F5H1D6;Q07864;A0A5F9ZHA7;F5H7E4	F5H1D6;Q07864	DNA polymerase;DNA polymerase epsilon catalytic subunit A	POLE	1361	Color2 [DarkGray]	1	4					12	12	12	9.4	9.4	9.4	258.35	0	83.76	1201700000	73	25.6814	25.3428	25.4587	25.5942	25.1409	25.4549	25.6269	25.2054	26.004	25.5705	25.8175	25.6533	25.1731	25.4663	25.2945	25.4588	25.3719	24.904	25.6837	25.2768
	0.287669	-0.173998	F5H1S9;G8JLB3;Q9Y606;F5GXL3;F5H168;F5GY32;F8W9U5;F5H1B2	F5H1S9;G8JLB3;Q9Y606	tRNA pseudouridine synthase;tRNA pseudouridine synthase A, mitochondrial	PUS1	1364	Color2 [DarkGray]	1	4					7	7	7	25.1	25.1	25.1	41.729	0	323.01	2825000000	90	26.9189	26.8023	26.6699	26.6238	27.1392	27.2122	26.791	27.0483	26.6492	27.1156	27.4227	27.3105	27.6527	27.3442	27.43	26.7543	27.3871	27.1935	27.5706	27.1991
	0.0160368	0.0147753	Q9Y485;F5H269;E7EMZ0	Q9Y485;F5H269	DmX-like protein 1	DMXL1	1367	Color2 [DarkGray]	1	4					4	4	4	2.7	2.7	2.7	337.83	0	10.729	32493000	38	22.2705	22.0669	21.5879	21.7044	22.1015	22.8737	22.3556	23.2123	22.3187	22.5215	22.335	22.3427	22.6978	22.6872	21.6216	22.2583	21.7285	21.7967	22.272	22.6787
	1.80322	0.715034	F5H365;Q15436;G3V5X8;G3V4Q2;G3V4V1;G3V1W4;G3V3G5;G3V2R6	F5H365;Q15436	Protein transport protein Sec23A	SEC23A	1372	Color2 [DarkGray]	1	4					10	9	9	19.2	17.3	17.3	82.968	0	165.68	1180200000	135	25.9554	26.0701	25.8685	26.5863	25.3909	25.8653	26.3684	26.3626	26.435	26.0484	26.1013	26.3037	26.4334	26.9671	26.177	26.1591	26.1631	26.1092	26.4228	25.9348
	0.786666	-0.278246	F5H3Y4;Q8IY37	F5H3Y4;Q8IY37	Probable ATP-dependent RNA helicase DHX37	DHX37	1376	Color2 [DarkGray]	1	4					7	7	7	10.9	10.9	10.9	110.69	0	192.96	1123800000	149	26.4359	25.7239	26.0653	26.2263	26.4294	25.9384	26.4017	26.1451	26.0194	25.9236	26.3222	26.0864	25.8401	25.5598	26.2092	26.3979	26.5101	26.17	25.9283	26.2845
	2.17111	0.73778	Q8IZ83;F5H4B6;M0QY06	Q8IZ83;F5H4B6	Aldehyde dehydrogenase family 16 member A1	ALDH16A1	1379	Color2 [DarkGray]	1	4					6	6	6	12.5	12.5	12.5	85.126	0	101.51	1126900000	71	25.9607	26.0061	26.2643	26.9214	25.9188	25.8425	21.5425	26.3968	26.3662	25.925	26.3211	26.4686	26.6899	27.1469	26.2204	22.2625	26.2623	21.9414	26.706	26.125
	0.150409	-0.0814958	Q13043;F5H5B4;A0A087WYT4	Q13043;F5H5B4	Serine/threonine-protein kinase 4;Serine/threonine-protein kinase 4 37kDa subunit;Serine/threonine-protein kinase 4 18kDa subunit	STK4	1383	Color2 [DarkGray]	1	4					5	5	5	12.1	12.1	12.1	55.63	0	323.31	1840700000	71	25.2504	25.3289	24.9246	25.5026	25.3144	25.6641	25.0625	25.1813	25.0212	25.2445	25.4427	25.2211	25.1556	24.9255	25.4912	25.1757	24.8389	24.7423	25.7574	25.4826
	0.597774	-0.348896	H0Y8R1;F5H5I6;H0YAK1;Q12849;H0YAM1	H0Y8R1;F5H5I6;H0YAK1;Q12849	G-rich sequence factor 1	GRSF1	1384	Color2 [DarkGray]	1	4					8	8	8	23.5	23.5	23.5	47.27	0	56.629	328710000	76	22.7677	23.4895	23.3616	22.3203	23.039	22.4885	23.0997	22.8665	22.9716	22.8279	22.9707	22.8876	22.816	21.9571	23.0595	22.6979	22.9267	21.545	22.5988	22.317
	0.000374139	0.000442028	P12694;F5H5P2;F5GXU9	P12694;F5H5P2;F5GXU9	2-oxoisovalerate dehydrogenase subunit alpha, mitochondrial	BCKDHA	1385	Color2 [DarkGray]	1	4					6	6	6	20.2	20.2	20.2	50.47	0	9.1651	247580000	52	21.6247	22.1179	22.5361	22.9923	22.2535	22.0632	22.6697	22.5737	23.5696	23.6021	22.0586	23.3003	23.0096	22.7549	23.3496	23.0838	22.8213	23.0706	23.5891	23.699
	0.201381	0.492709	F5H8A0;Q86TN4;F5H6B6;F5H1K3;H0YGY9	F5H8A0;Q86TN4;F5H6B6	tRNA 2-phosphotransferase 1	TRPT1	1391	Color2 [DarkGray]	1	4					3	3	3	22.5	22.5	22.5	20.615	0	5.2695	155440000	38	22.056	23.3415	22.3658	21.5472	21.874	21.591	24.1528	21.3362	24.5938	23.0462	23.846	24.6201	24.2378	24.9892	24.2234	23.8633	24.2052	22.1558	24.2726	24.2883
	0.334076	0.0901227	I3L0H8;F6QDS0;H3BQK0;Q9NUU7;Q9UMR2;I3L352;H3BTB3;H3BMQ5;H3BN59	I3L0H8;F6QDS0;H3BQK0;Q9NUU7;Q9UMR2;I3L352	ATP-dependent RNA helicase DDX19A;ATP-dependent RNA helicase DDX19B	DDX19A;DDX19B	1396	Color2 [DarkGray]	1	4					3	3	3	9.2	9.2	9.2	50.519	0	287.34	1288000000	57	26.6199	26.6822	26.5872	26.765	26.4154	26.6175	26.58	26.7788	26.6891	26.5763	26.7442	26.6709	26.8185	26.6534	26.6922	26.9988	26.7681	26.8371	26.8561	26.9192
	0.0497824	-0.105514	G3V5T1;G3V4Z0;Q86TZ5;H0YJ71;F6RWC2;Q9NRG7;G3V451;G3V4N6;G3V2Z6	G3V5T1;G3V4Z0;Q86TZ5;H0YJ71;F6RWC2;Q9NRG7;G3V451;G3V4N6;G3V2Z6	Epimerase family protein SDR39U1	SDR39U1	1399	Color2 [DarkGray]	1	4					2	2	2	17.3	17.3	17.3	17.492	0	27.614	123040000	45	21.5152	22.5158	21.7318	21.765	21.3785	22.0902	21.9068	22.6085	20.108	21.5556	22.0418	22.5136	21.7524	23.169	22.2416	22.0999	21.809	23.0158	22.5549	22.8434
	1.136	-0.638821	F6VRR5;Q9BY77;F8WCX5;Q8WUT1;Q6R954;F8WEE2	F6VRR5;Q9BY77;F8WCX5	Polymerase delta-interacting protein 3	POLDIP3	1403	Color2 [DarkGray]	1	4					8	8	8	32	32	32	48.103	0	124.03	751950000	104	24.4215	24.3562	24.3865	23.9522	25.1601	24.3611	24.0284	24.3368	24.5788	24.5246	23.9872	23.9362	23.8434	23.5857	24.7664	24.2925	24.0647	23.7191	23.94	24.1609
	0.571481	0.631413	F6VZ39;Q9H0Z9;E9PSF1;A6NG75;Q9BX46	F6VZ39;Q9H0Z9;E9PSF1;A6NG75;Q9BX46	RNA-binding protein 38;RNA-binding protein 24	RBM38;RBM24	1405	Color2 [DarkGray]	1	4					2	2	2	29.3	29.3	29.3	13.604	0	37.72	1122500000	71	25.5907	25.508	25.6342	25.1893	25.4397	25.111	25.032	25.7211	25.3509	24.7467	25.918	25.6645	25.3556	25.2496	23.2014	25.6774	25.459	25.4527	25.443	25.3193
	0.119536	-0.0190811	F8VPD4;P27708;H7C2E4;H7BZB3;H7C3Z5	F8VPD4;P27708	CAD protein;Glutamine-dependent carbamoyl-phosphate synthase;Aspartate carbamoyltransferase;Dihydroorotase	CAD	1411	Color2 [DarkGray]	1	4					38	38	38	27.9	27.9	27.9	236.02	0	323.31	17324000000	587	27.9053	28.0537	27.9259	28.0245	28.1349	27.9647	28.084	27.8647	28.1021	28.0863	28.101	28.3836	28.1445	28.1648	28.1774	28.4134	28.4397	27.8494	28.2641	28.2332
	0.274162	0.156871	F8VQD9;Q9BSB4;H3BMZ4;F8VVA0	F8VQD9;Q9BSB4;H3BMZ4;F8VVA0	Autophagy-related protein 101	ATG101	1412	Color2 [DarkGray]	1	4					2	2	2	17.4	17.4	17.4	21.926	0	54.97	150740000	38	22.6328	22.211	22.6257	22.7966	22.567	21.9834	22.2596	22.698	22.2316	22.0417	22.6431	22.0737	22.6289	22.2753	22.299	22.5197	22.9279	22.2009	22.0137	21.7821
	0.367517	0.212211	J3KPG5;F8VU39;Q9UIF9;A0A0C4DGI9;H0YHL2;H0YII3	J3KPG5;F8VU39;Q9UIF9;A0A0C4DGI9	Bromodomain adjacent to zinc finger domain protein 2A	BAZ2A	1417	Color2 [DarkGray]	1	4					6	6	6	5.2	5.2	5.2	208.07	0	116.07	411620000	76	24.7322	25.2165	24.6844	24.8302	24.3273	24.335	23.3802	25.0633	25.083	25.325	22.5863	25.5049	25.5299	25.3169	25.0722	25.0464	25.2092	24.7028	25.4004	25.0572
	0.391641	0.128499	F8VVM2;Q00325;F8VWQ0	F8VVM2;Q00325	Phosphate carrier protein, mitochondrial	SLC25A3	1420	Color2 [DarkGray]	1	4					4	4	4	19.4	19.4	19.4	36.161	0	46.134	2906500000	57	25.7018	25.4399	25.3045	25.3475	25.2439	25.6016	25.4641	25.4058	25.2282	24.9118	25.1632	24.8463	25.2844	24.8564	25.1777	21.7385	25.5467	22.4745	25.3454	24.93
	0.430549	0.520096	F8VVX6;Q5HYK3;B4DP72;F8VP53	F8VVX6;Q5HYK3;B4DP72	2-methoxy-6-polyprenyl-1,4-benzoquinol methylase, mitochondrial	COQ5	1421	Color2 [DarkGray]	1	4					3	3	3	24.4	24.4	24.4	24.5	0	115.91	263940000	50	22.0231	22.0535	24.0463	23.8161	23.6654	23.258	21.8482	24.3508	23.384	23.8491	22.7763	21.0287	21.9429	24.2705	21.7462	23.8783	22.5125	22.2001	23.15	23.2795
	1.77704	0.768073	F8WAK2;F8VXI9;Q14161;F8W822;R4GNG3	F8WAK2;F8VXI9;Q14161;F8W822;R4GNG3	ARF GTPase-activating protein GIT2	GIT2	1426	Color2 [DarkGray]	1	4					9	6	6	19.2	14.5	14.5	76.045	0	244.68	923430000	93	24.9724	25.1269	25.5166	25.8969	24.7089	25.6217	25.4539	25.5518	25.3846	25.2558	25.1586	25.1338	25.3143	25.223	24.6656	22.0919	24.8925	25.1059	25.5745	24.3763
	0.191538	-0.0946016	F8VYE8;P36873;F8VR82;F8W0W8;A0A087WYY5;F5H1L6;F5H037;F8W0V8	F8VYE8;P36873;F8VR82;F8W0W8;A0A087WYY5	Serine/threonine-protein phosphatase;Serine/threonine-protein phosphatase PP1-gamma catalytic subunit	PPP1CC	1427	Color2 [DarkGray]	1	4					12	12	3	56.6	56.6	18.8	34.95	0	323.31	10469000000	344	28.5506	28.6047	28.6238	28.5014	28.6563	28.4693	28.5335	28.5494	28.6523	28.3702	28.2498	28.3665	27.9369	27.8439	28.3234	28.388	28.2682	28.3463	28.2792	28.3053
	0.171024	-0.153106	F8VZX1;H0YIC9;F8VYY9;P54619;H0YHF8;F8VSL2;F8VPF5;F8VVA3	F8VZX1;H0YIC9;F8VYY9;P54619;H0YHF8;F8VSL2;F8VPF5;F8VVA3	5-AMP-activated protein kinase subunit gamma-1	PRKAG1	1428	Color2 [DarkGray]	1	4					2	2	2	15.3	15.3	15.3	23.596	0	30.485	71124000	57	22.5383	22.0937	23.6272	22.7775	22.7689	22.7314	22.9444	22.2059	21.6227	21.9175	22.0248	22.553	21.8654	22.72	22.3324	22.852	22.1081	21.898	22.1303	22.8442
	0.376691	0.480954	Q9NRG9;F8VZ44;F8VUB6	Q9NRG9;F8VZ44;F8VUB6	Aladin	AAAS	1429	Color2 [DarkGray]	1	4					6	6	1	17.8	17.8	3.7	59.573	0	52.83	841290000	90	25.1357	25.0804	24.8532	24.9723	25.0834	25.3303	25.0365	24.9349	25.0823	22.7763	24.8932	25.258	24.9014	24.7229	24.9452	25.0046	25.14	24.9525	24.8346	24.8833
	1.35494	2.17039	F8VZY9;P05783;CON__P05784;CON__H-INV:HIT000015463	F8VZY9;P05783	Keratin, type I cytoskeletal 18	KRT18	1433	Color2 [DarkGray]	1	4					6	6	5	19.4	19.4	17.1	43.774	0	14.152	522870000	18	21.9204	24.4786	22.6478	25.6559	22.3126	21.9482	26.0722	21.9374	26.2624	22.194	22.7208	21.832	22.5278	23.2654	22.0439	23.2023	24.6489	22.0683	22.9576	22.9092
	1.09307	1.26103	F8W130;Q12815;F8VVS4;F8W1E3;F8W1U0	F8W130;Q12815;F8VVS4;F8W1E3;F8W1U0	Tastin	TROAP	1435	Color2 [DarkGray]	1	4					4	4	4	6.8	6.8	6.8	93.448	0.0008832	3.0828	47209000	15	22.2103	22.4015	21.3162	23.7461	22.2588	20.8467	21.1502	22.1443	21.5848	21.0668	22.7081	23.0099	22.5912	23.7771	22.1772	22.0744	22.905	22.2946	23.5777	22.1388
	0.165323	0.184298	F8W1A4;P54819;F8VY04;A0A5K1VW67;F8VZG5;A0A5F9ZHP2;G3V213	F8W1A4;P54819;F8VY04;A0A5K1VW67;F8VZG5;A0A5F9ZHP2	Adenylate kinase 2, mitochondrial;Adenylate kinase 2, mitochondrial;Adenylate kinase 2, mitochondrial, N-terminally processed	AK2	1436	Color2 [DarkGray]	1	4					8	8	8	53	53	53	25.63	0	323.31	18974000000	341	29.9197	30.0326	30.8165	30.1062	29.8978	30.3265	30.2026	30.1986	30.0761	30.5388	31.2761	31.0465	31.294	31.4954	30.3662	31.1188	31.0645	30.8783	30.9864	31.1242
	1.09115	-1.49685	Q9UHY1;F8W6G1;C9JHZ6	Q9UHY1;F8W6G1;C9JHZ6	Nuclear receptor-binding protein	NRBP1	1439	Color2 [DarkGray]	1	4					2	2	2	5.8	5.8	5.8	59.844	0	8.7786	216340000	35	21.4192	24.2726	24.1762	21.4802	24.4665	24.9246	23.7883	24.0573	21.9532	24.8535	21.9222	23.0589	22.3367	22.7184	23.981	22.2651	22.1483	22.8077	23.4131	22.2513
	2.68596	-0.497192	F8W726;Q14157;Q5VU77;Q5VU79;Q5VU78;Q5VU81;Q5VU80;H0Y5H6;H7C2T8	F8W726;Q14157;Q5VU77;Q5VU79;Q5VU78	Ubiquitin-associated protein 2-like	UBAP2L	1441	Color2 [DarkGray]	1	4					10	10	10	16.5	16.5	16.5	113.63	0	323.31	7224800000	391	27.706	27.3972	27.1992	27.0312	27.6365	27.3476	27.1092	27.3017	27.07	27.5216	27.5371	27.209	27.0209	26.7784	27.4612	27.3382	27.2187	27.3564	27.1747	27.4239
	0.610234	1.3574	F8W785;O00461	F8W785;O00461	Golgi integral membrane protein 4	GOLIM4	1442	Color2 [DarkGray]	1	4					2	2	2	4.3	4.3	4.3	78.759	0	18.485	673440000	50	24.3754	24.8657	25.4124	24.8215	24.3149	21.6975	21.1554	25.079	25.3214	22.206	25.4117	25.3807	25.3469	22.1432	24.2556	23.3574	23.1722	24.8215	25.408	21.4881
	0.0197597	0.0751071	F8W7U8;P49959;F5GXT0;F5H742;F5H256	F8W7U8;P49959	Double-strand break repair protein MRE11A	MRE11A	1445	Color2 [DarkGray]	1	4					6	6	6	14.4	14.4	14.4	80.521	0	54.734	751810000	58	25.6389	25.2973	25.8915	25.522	25.7378	25.9663	25.5889	25.8283	25.9338	25.6558	23.6545	21.8899	25.3728	25.7685	25.0612	25.9589	21.232	25.5837	21.7762	22.2453
	0.363496	0.302301	F8W8H5;Q969Q5	F8W8H5;Q969Q5	Ras-related protein Rab-24	RAB24	1447	Color2 [DarkGray]	1	4					2	2	2	8.6	8.6	8.6	19.671	0	8.8881	63482000	20	22.9026	22.0975	22.216	23.3565	21.8323	22.9204	22.7137	21.6053	22.148	22.5315	23.5171	22.8728	22.5414	22.6133	22.8548	22.2236	23.3322	21.3365	22.2915	21.9814
	0.425509	-0.491499	F8W8I6;P31483;E5RGV5;E5RG67;F8WE16	F8W8I6;P31483;E5RGV5;E5RG67	Nucleolysin TIA-1 isoform p40	TIA1	1448	Color2 [DarkGray]	1	4					7	7	2	32.2	32.2	12.2	42.835	0	70.677	702190000	86	23.5374	24.0632	23.9162	23.5637	24.0741	22.1675	23.8269	21.9658	23.8643	24.0379	22.8764	22.7082	22.8878	21.9436	23.2116	22.8573	23.0437	23.1465	22.9254	22.9393
	0.875337	-0.285767	F8W9S7;Q14C86;C9IZ08;H0Y4E7;H0Y7I9;C9IZX9;B0QZ65;B4DGD8	F8W9S7;Q14C86;C9IZ08	GTPase-activating protein and VPS9 domain-containing protein 1	GAPVD1	1452	Color2 [DarkGray]	1	4					6	6	6	6.9	6.9	6.9	157.46	0	129.91	1024200000	123	25.7206	25.6944	25.6062	25.6742	25.9258	25.9689	25.5723	25.3621	25.983	26.0365	25.3476	25.1698	25.8396	25.5066	25.6761	26.4146	25.4374	25.6007	25.6346	26.3031
	0.0850962	-0.0500078	Q96IU4;F8W9U3;B4DQI4	Q96IU4;F8W9U3;B4DQI4	Alpha/beta hydrolase domain-containing protein 14B	ABHD14B	1453	Color2 [DarkGray]	1	4					4	4	4	28.6	28.6	28.6	22.345	0	59.843	1637900000	115	25.081	24.9168	25.905	25.3227	24.7819	25.8203	25.1208	22.7069	25.2524	25.2431	25.5069	25.4855	25.857	25.3641	25.5897	22.2459	25.2087	25.4133	25.1945	25.719
	0.227892	0.0959101	F8WA11;Q7Z460;H0Y5T1;C9J151;C9JP76	F8WA11;Q7Z460;H0Y5T1	CLIP-associating protein 1	CLASP1	1455	Color2 [DarkGray]	1	4					13	13	13	15.1	15.1	15.1	162.76	0	91.153	734500000	121	23.5286	23.5174	23.4278	23.4157	23.4103	23.6914	23.439	23.6308	23.7807	23.4257	23.5213	23.9368	23.9796	23.8669	23.8995	24.3173	23.6296	23.8238	23.8827	23.8269
	0.176598	0.0875802	F8WA39;Q13613;H0YDX3;Q8NEC6;F8W764;F8W8S8;H7BZJ1;E9PIH9;H7C406;E9PPP8	F8WA39;Q13613;H0YDX3;Q8NEC6	Myotubularin-related protein 1	MTMR1	1456	Color2 [DarkGray]	1	4					5	5	4	9.5	9.5	7.6	75.717	0	77.128	544510000	105	25.6495	25.2106	25.239	25.5831	25.1037	25.6173	25.1264	25.1541	25.7634	25.7861	25.9834	25.2657	25.497	25.5882	25.5267	25.9367	25.3727	25.5477	25.7854	25.9533
	0.314275	0.50722	F8WAJ0;Q9H8H2	F8WAJ0;Q9H8H2	Probable ATP-dependent RNA helicase DDX31	DDX31	1457	Color2 [DarkGray]	1	4					9	9	9	21.7	21.7	21.7	83.515	0	40.484	1077300000	110	25.5245	25.1988	25.4672	24.7143	25.1367	25.1045	24.7267	25.1996	25.0184	25.0285	25.6392	25.2318	25.4311	25.5465	25.5493	25.6905	25.6215	25.407	25.102	22.6378
	0.103125	-0.322433	F8WBF9;Q5TH30;Q9UGV2	F8WBF9;Q5TH30;Q9UGV2	Protein NDRG3	NDRG3	1459	Color2 [DarkGray]	1	4					4	4	4	27.1	27.1	27.1	30.723	0	317.19	841540000	54	24.9695	22.5301	25.4269	25.9316	24.8556	25.0386	21.6272	25.2283	25.344	25.335	25.3759	26.147	25.9946	22.1853	25.6437	25.6232	25.5314	25.5558	23.4042	22.3205
	0.177324	-0.28855	F8WBJ6;Q9NRX1	F8WBJ6;Q9NRX1	RNA-binding protein PNO1	PNO1	1460	Color2 [DarkGray]	1	4					3	3	3	29.4	29.4	29.4	15.175	0	113.03	504750000	65	24.2773	23.9893	24.4147	23.8576	23.7502	24.1046	23.9309	23.998	22.892	23.7693	23.7968	23.3982	23.3306	22.9477	24.2462	22.6932	23.8204	24.1381	22.5955	21.6811
	1.47941	2.48811	F8WCF6;P59998;R4GN08;F8WDD7;H7C0A3;A0A0A6YYG9;F8WDW3;F8WE39	F8WCF6;P59998;R4GN08;F8WDD7;H7C0A3;A0A0A6YYG9	Actin-related protein 2/3 complex subunit 4	ARPC4-TTLL3;ARPC4	1464	Color2 [DarkGray]	1	4					5	5	5	40.9	40.9	40.9	21.058	0	17.918	2272400000	73	25.2823	25.1247	25.6749	25.7124	21.3449	25.0931	21.5019	25.5278	25.3945	25.5839	22.0792	25.5775	26.2927	26.3754	22.8283	25.6959	25.2852	25.8453	25.6284	23.4012
	1.15196	-0.330065	F8WCU9;Q68CP9;F8W108;F8VWP4	F8WCU9;Q68CP9;F8W108	AT-rich interactive domain-containing protein 2	ARID2	1466	Color2 [DarkGray]	1	4					9	9	9	11.3	11.3	11.3	188.95	0	47.186	666980000	113	23.3564	23.2588	23.2234	22.9671	23.3807	23.0308	23.227	23.2694	23.318	23.3644	23.0764	23.2125	23.6219	23.4259	23.7989	23.759	23.358	23.5116	23.2425	23.7297
	2.23058	4.87076	F8WE04;P04792	F8WE04;P04792	Heat shock protein beta-1	HSPB1	1467	Color2 [DarkGray]	1	4					5	5	5	27.4	27.4	27.4	20.406	0	31.811	1507800000	26	22.3431	27.9189	21.4772	28.3635	22.348	22.8569	21.6658	21.7991	27.9163	21.3318	27.2541	22.8556	21.7143	28.3215	26.68	22.4803	23.2094	23.017	28.3145	23.0729
	0.157841	-0.389931	P09496;F8WF69;C9J8P9	P09496;F8WF69	Clathrin light chain A	CLTA	1470	Color2 [DarkGray]	1	4					3	3	3	10.5	10.5	10.5	27.076	0.00068981	3.7143	1238500000	29	24.726	22.0095	24.6647	24.9203	24.5765	24.9676	21.8231	22.2963	22.9055	25.0415	22.2651	22.4288	24.8542	22.3313	24.9071	21.6677	21.6941	22.7116	25.1857	22.3775
	0.956978	2.14204	F8WJN3;Q16630	F8WJN3;Q16630	Cleavage and polyadenylation specificity factor subunit 6	CPSF6	1471	Color2 [DarkGray]	1	4					4	4	4	12.6	12.6	12.6	52.269	0	155.32	1882600000	59	25.6818	26.1504	26.0753	26.3828	21.8073	25.5104	26.3067	26.1117	26.2974	26.3138	26.2705	22.673	22.215	26.626	22.984	26.5597	25.6469	26.1229	26.5764	26.2094
	0.594288	-1.53224	G3V1B3;M0R181;P46778	G3V1B3;M0R181;P46778	60S ribosomal protein L21	RPL21	1476	Color2 [DarkGray]	1	4					2	2	2	29.9	29.9	29.9	9.8864	0	43.367	12007000000	58	28.2232	28.2544	28.2321	27.9121	28.087	28.3287	28.2905	28.1547	28.2994	28.028	27.9698	28.1994	27.7455	27.4372	28.0696	28.587	28.2526	28.3967	23.113	28.706
	0.41528	0.413763	G3V1C3;Q9BZZ5;H0YER7;E9PQK6	G3V1C3;Q9BZZ5	Apoptosis inhibitor 5	API5	1478	Color2 [DarkGray]	1	4					9	9	9	24.1	24.1	24.1	57.56	0	323.31	2801200000	293	25.9837	25.7346	26.2229	25.707	25.6591	25.9014	25.5716	25.7957	25.1945	25.8055	24.5913	25.7821	25.7492	25.5769	24.4674	21.944	24.9805	25.2994	25.2291	24.1204
	0.291199	0.546385	Q96RN5;G3V1P5;H7C308	Q96RN5;G3V1P5	Mediator of RNA polymerase II transcription subunit 15	MED15	1479	Color2 [DarkGray]	1	4					6	6	6	13.7	13.7	13.7	86.753	0	28.323	753580000	108	24.4825	23.9222	23.6737	24.0577	24.6036	22.3825	24.1319	24.5278	24.2053	21.7764	24.8886	25.1174	25.151	24.68	24.8371	24.6149	25.0845	25.111	25.2004	24.7408
	0.136896	0.265153	G3V203;H0YHA7;J3QQ67;Q07020;F8VUA6;F8VYV2;A0A075B7A0	G3V203;H0YHA7;J3QQ67;Q07020;F8VUA6;F8VYV2;A0A075B7A0	60S ribosomal protein L18	RPL18	1481	Color2 [DarkGray]	1	4					6	6	6	36	36	36	18.756	0	176.94	1733500000	63	25.1905	25.3346	25.549	25.1753	25.0976	25.4639	25.1206	25.4496	24.6927	25.0523	22.491	21.7151	25.2141	24.3279	22.5506	24.8662	24.8632	22.4618	25.2636	25.6984
	0.0238066	0.127114	G3V438;O95433;H0YJ63;H0YJG7;H0YJU2	G3V438;O95433;H0YJ63;H0YJG7	Activator of 90 kDa heat shock protein ATPase homolog 1	AHSA1	1492	Color2 [DarkGray]	1	4					4	4	4	31.5	31.5	31.5	22.978	0	132.95	8604600000	65	28.0308	27.5163	27.4067	27.4816	27.7167	27.8058	27.9427	22.5072	27.6837	27.9114	27.7385	23.1044	27.7127	27.7701	28.2392	27.8196	22.3154	27.816	23.4531	22.0127
	0.0341515	-0.0801153	P60983;G3V4P8;G3V3X4	P60983;G3V4P8	Glia maturation factor beta	GMFB	1496	Color2 [DarkGray]	1	4					4	3	3	41.5	35.2	35.2	16.713	0	45.259	858450000	35	24.0507	21.7495	24.5644	24.4908	22.0296	24.139	24.4133	24.3513	22.0869	22.2604	23.1849	22.109	21.882	22.1947	24.5155	24.2228	24.2014	22.2546	22.2879	22.5752
	0.182795	0.190353	G3V529;Q9GZR7;A0A1W2PRR2;F5GYL3;A0A087WXU8	G3V529;Q9GZR7;A0A1W2PRR2;F5GYL3;A0A087WXU8	ATP-dependent RNA helicase DDX24	DDX24	1499	Color2 [DarkGray]	1	4					7	7	7	10.5	10.5	10.5	91.48	0	59.905	212990000	46	23.2293	23.7783	21.1773	23.1972	22.3627	23.0267	23.8006	23.4758	22.361	22.1984	23.2876	22.1172	23.5369	23.4651	22.6624	22.713	24.0622	22.2279	22.5597	23.5981
	0.502521	-0.211399	G3V5Z7;P60900;G3V295;G3V3I1;G3V3U4;H0YJC4;G3V4S5;G3V2S7	G3V5Z7;P60900;G3V295;G3V3I1;G3V3U4	Proteasome subunit alpha type;Proteasome subunit alpha type-6	PSMA6	1504	Color2 [DarkGray]	1	4					8	8	8	41.3	41.3	41.3	28.147	0	219.04	3058300000	148	25.2038	25.4697	25.5678	25.2983	25.3456	25.6571	25.3056	25.362	25.4435	25.0469	25.5104	25.0827	25.6777	24.8423	25.3718	25.0095	24.9755	25.1585	24.7177	25.3831
	1.43833	-0.361965	G3XAC6;Q14498;A0A0U1RQH7;H0Y4X3;A0A0U1RQW2;Q86U06;G3V5Z6;Q5QP22;H0YJJ3;Q5QP23;G3XAP0;A0A087X122;G3V546	G3XAC6;Q14498;A0A0U1RQH7;H0Y4X3;A0A0U1RQW2	RNA-binding protein 39	RBM39	1506	Color2 [DarkGray]	1	4					9	9	9	25.5	25.5	25.5	48.023	0	210.86	5864900000	1031	28.1792	28.0337	28.4764	28.1165	28.4671	28.2168	28.008	28.64	27.8045	28.3502	28.7517	28.1476	28.575	28.1945	28.6525	28.4511	28.204	28.3635	28.0564	28.1499
	2.32685	-2.61699	G3XAG1;Q96ME7	G3XAG1;Q96ME7	Zinc finger protein 512	ZNF512	1507	Color2 [DarkGray]	1	4					7	7	7	17	17	17	64.594	0	29.481	423260000	55	24.1502	23.3663	24.379	21.6181	24.5042	22.6649	21.6417	22.1985	23.8727	24.5168	24.4413	21.7385	25.0066	21.5532	25.5635	24.4539	24.8918	24.9737	22.2139	25.1413
	0.06992	-0.13625	G3XAH6;P51003;Q9NRJ5;H0YJ00;A0A0C4DGK1	G3XAH6;P51003;Q9NRJ5	Poly(A) polymerase alpha;Poly(A) polymerase beta	PAPOLA;PAPOLB	1508	Color2 [DarkGray]	1	4					5	5	5	11.6	11.6	11.6	80.625	0	124.8	367460000	51	22.6574	23.1885	22.1648	23.1679	23.4224	21.6221	22.9717	21.5951	23.297	21.0787	22.2892	22.2706	22.1719	21.3671	22.9746	23.3374	22.3295	22.1088	22.0689	22.9702
	0.512946	-0.49077	G3XAN1;Q9NV88;E5RK47;E5RG70	G3XAN1;Q9NV88	Integrator complex subunit 9	INTS9	1509	Color2 [DarkGray]	1	4					3	3	3	8.6	8.6	8.6	58.898	0	14.436	103120000	70	22.9854	22.4357	22.4481	20.9775	22.9127	22.365	22.6849	22.5534	22.458	22.845	22.0112	22.7496	22.915	22.8786	22.566	22.8211	22.2445	22.8767	22.6705	22.6241
	0.369633	-1.38509	G5E975;Q12824;A0A0G2JSE9;C9JTA6;A0A0G2JRV3;B5MCL5;A0A2R8YEE8;A0A2R8Y5N5	G5E975;Q12824;A0A0G2JSE9;C9JTA6;A0A0G2JRV3	SWI/SNF-related matrix-associated actin-dependent regulator of chromatin subfamily B member 1	SMARCB1	1510	Color2 [DarkGray]	1	4					3	3	3	13.7	13.7	13.7	45.05	0	113.74	3400400000	76	22.631	28.2947	28.6672	22.1354	27.755	21.6895	28.3905	22.3641	28.1579	27.6889	22.1426	28.7532	28.0817	28.8847	28.6527	28.7772	22.1357	22.0159	28.3849	29.0068
	1.11627	0.354842	P51784;G5E9A6;Q5JXD3	P51784;G5E9A6	Ubiquitin carboxyl-terminal hydrolase 11;Ubiquitin carboxyl-terminal hydrolase	USP11	1512	Color2 [DarkGray]	1	4					13	13	12	17.7	17.7	16.2	109.82	0	243	1098200000	119	23.8563	23.4831	24.0439	24.3994	23.9115	23.9125	24.2557	24.3576	24.6209	23.7621	22.5341	24.6665	24.4212	24.1324	24.306	24.5049	24.2689	21.8329	24.1375	23.8912
	0.962873	-0.318553	G5E9D5;Q9BQ52;E7ES68;H7C2I4;J3QRS2;V9GYU5;J3QL08;V9GYS7	G5E9D5;Q9BQ52;E7ES68	Zinc phosphodiesterase ELAC protein 2	ELAC2	1514	Color2 [DarkGray]	1	4					9	9	9	20.4	20.4	20.4	90.036	0	105.31	1629700000	126	25.6773	25.3677	25.3905	25.3501	25.6114	25.9625	25.1822	24.5704	25.4103	25.7199	26.1071	25.5396	25.4557	25.3284	25.3637	25.9126	26.0327	26.1839	25.4881	26.156
	0.617807	-0.668105	G5E9Q7;E9PF84;E7EQB8;P51553;H7C1W2	G5E9Q7;E9PF84;E7EQB8;P51553	Isocitrate dehydrogenase [NAD] subunit, mitochondrial;Isocitrate dehydrogenase [NAD] subunit gamma, mitochondrial	IDH3G	1515	Color2 [DarkGray]	1	4					3	3	3	18	18	18	35.43	0	116.33	791180000	59	24.0868	22.4661	24.1212	23.9415	24.2173	24.471	24.0966	24.1388	22.7279	23.9778	22.2651	22.7925	21.866	23.431	24.5963	24.2973	21.7433	24.1612	22.6948	22.6761
	0.151309	0.285912	G5E9U9;Q9H0J9	G5E9U9;Q9H0J9	Poly [ADP-ribose] polymerase 12	PARP12	1517	Color2 [DarkGray]	1	4					2	2	2	5.7	5.7	5.7	47.485	0	31.766	51926000	22	22.5393	21.7488	22.9247	22.6443	22.2187	20.4703	22.6885	22.0698	20.8716	22.7046	21.2697	22.5205	22.229	23.888	22.943	22.7725	22.6997	23.1364	23.7356	22.1294
	0.0397629	0.133311	G5E9W7;G5E9V5;P82650;H7C5F2;H7C5H3;C9J5D8;H7C5L9	G5E9W7;G5E9V5;P82650	28S ribosomal protein S22, mitochondrial	MRPS22	1518	Color2 [DarkGray]	1	4					5	5	5	26.6	26.6	26.6	36.805	0	28.061	366330000	96	24.0777	21.713	25.223	22.8262	24.2022	22.6745	21.8508	21.6192	24.7968	20.8515	22.1652	22.2526	22.6197	23.8294	25.6753	22.2982	23.342	22.3307	22.4449	22.6351
	1.1382	-0.965042	G5E9V7;C9J2I1;G5E9V6;B7Z637;Q8IUR7;H7C5H2;C9J8P8	G5E9V7;C9J2I1;G5E9V6;B7Z637;Q8IUR7	Armadillo repeat-containing protein 8	ARMC8	1519	Color2 [DarkGray]	1	4					3	3	3	16.2	16.2	16.2	39.785	0	46.162	429360000	53	23.7248	23.3347	24.0068	22.0175	23.6378	22.9578	23.8881	23.7358	23.6907	23.8578	23.7078	23.3523	22.0529	22.3425	23.297	23.3758	21.6644	22.7136	21.9401	23.0585
	0.337143	0.165342	G5E9Z2;Q96KA5	G5E9Z2;Q96KA5	Cleft lip and palate transmembrane protein 1-like protein	CLPTM1L	1522	Color2 [DarkGray]	1	4					4	4	4	19.2	19.2	19.2	43.28	0	37.545	399630000	64	23.0004	22.9711	22.7978	23.4033	23.0779	22.7921	23.384	22.8324	22.9836	22.6029	22.8565	23.3384	23.1311	23.3526	23.4432	22.4791	23.0825	22.829	22.9713	22.9254
	0.240503	0.0562296	P53992;G5EA31;A0A0U1RR49	P53992;G5EA31	Protein transport protein Sec24C	SEC24C	1525	Color2 [DarkGray]	1	4					12	12	11	13.4	13.4	12.2	118.32	0	323.31	3810100000	191	25.8459	25.9357	25.7204	25.9773	25.8344	25.6396	25.9658	25.9043	25.9982	25.6589	25.9299	25.8304	25.7704	25.7583	25.873	25.859	25.7132	25.8189	25.8947	26.0372
	0.687142	0.286462	G8JLA2;F8VZU9;G3V1Y7;F8W1R7;J3KND3;G3V1V0;F8W180;B7Z6Z4;P60660;F8VPF3;F8VXL3;H0YI43	G8JLA2;F8VZU9;G3V1Y7;F8W1R7;J3KND3;G3V1V0;F8W180;B7Z6Z4;P60660;F8VPF3	Myosin light polypeptide 6	MYL6	1527	Color2 [DarkGray]	1	4					6	6	6	49.3	49.3	49.3	17.089	0	254.03	7305400000	176	28.5772	28.8951	28.5101	29.1483	29.0016	28.4259	28.8338	28.5774	28.6991	28.6036	28.4569	28.1962	28.3419	29.0392	28.7872	28.275	28.6476	28.7712	28.8309	28.1794
	0.0673121	-0.0293083	G8JLG1;Q14683;H0Y7K8;V9GY57	G8JLG1;Q14683	Structural maintenance of chromosomes protein;Structural maintenance of chromosomes protein 1A	SMC1A	1529	Color2 [DarkGray]	1	4					28	28	28	29.7	29.7	29.7	140.86	0	323.31	2752300000	267	25.2476	25.434	25.3395	25.3324	25.4275	25.2478	25.4177	25.3953	25.4459	25.2823	25.4534	25.2559	25.0305	25.0514	25.0093	25.4735	25.5289	25.316	25.3892	25.6171
	1.00571	-0.385911	H0UI80;X6RLT1;Q8IXH7	H0UI80;X6RLT1;Q8IXH7	Negative elongation factor C/D	TH1L;NELFCD	1531	Color2 [DarkGray]	1	4					8	8	8	23.5	23.5	23.5	67.346	0	161.51	710650000	135	24.4162	23.9122	24.3054	23.9922	24.2789	24.5677	24.396	23.7569	24.2031	24.4846	24.2901	23.753	23.6973	23.4237	24.0867	24.0138	24.0918	24.055	24.1234	24.4358
	0.903186	2.0107	H0Y2P0;P16070;H0YD13;H0YE40;H0YDX6;H0YD17;H0YDW7;H0YCV9;H0YD90;H0YEV3;H0YEU1	H0Y2P0;P16070;H0YD13;H0YE40;H0YDX6;H0YD17;H0YDW7;H0YCV9	CD44 antigen	CD44	1533	Color2 [DarkGray]	1	4					4	4	1	23	23	5.6	30.952	0	69.514	1176800000	46	24.7446	25.4616	23.2117	26.2655	24.4127	24.7691	25.5923	25.6817	25.64	24.9441	22.5668	23.2009	22.4372	23.1194	21.7032	23.2507	24.7552	24.1777	25.6414	21.5633
	0.621672	-0.604691	H0Y2V6;Q5SW79;E5RG47;H0Y4T4;E7EWM2;E7EMW0;Q96L14;E5RGW7;H0YB92	H0Y2V6;Q5SW79	Centrosomal protein of 170 kDa	CEP170	1534	Color2 [DarkGray]	1	4					9	9	9	8.4	8.4	8.4	171.97	0	12.558	373820000	54	23.7455	23.1016	23.3629	22.8787	21.8256	23.3597	23.3746	23.6271	22.4211	23.5963	21.2152	22.6216	21.6695	22.6258	23.3949	23.4961	21.9185	22.1772	22.1263	23.6539
	4.89906	1.02244	H0Y2Y8;Q15942;C9JJK5;H7C3D3;C9IZ41	H0Y2Y8;Q15942	Zyxin	ZYX	1535	Color2 [DarkGray]	1	4					10	10	10	31.7	31.7	31.7	57.643	0	323.31	8087500000	272	27.3386	28.5339	28.4574	28.6989	27.8658	27.7629	28.6738	28.7004	28.946	27.6559	27.5682	28.5761	28.3901	28.7866	27.6933	27.9995	28.4494	28.2494	28.7529	27.8797
	1.43362	0.892935	H0Y360;A0A5F9UK94;Q01433;H0YF16	H0Y360;A0A5F9UK94;Q01433	AMP deaminase 2	AMPD2	1538	Color2 [DarkGray]	1	4					5	5	3	10.4	10.4	6.7	96.054	0	5.3878	504190000	35	22.5095	21.9241	23.2931	23.7341	23.6391	21.8535	23.4457	22.8954	23.4167	22.6735	22.9073	20.7979	22.5026	24.1862	22.8642	22.22	22.2371	22.2635	23.6508	22.2392
	0.256832	-0.443628	H0Y3N9;Q9UPP1;H0Y7M8;H7BZB7;H0Y589	H0Y3N9;Q9UPP1	Histone lysine demethylase PHF8	PHF8	1540	Color2 [DarkGray]	1	4					3	3	3	5.6	5.6	5.6	105.85	0	82.753	151320000	50	22.0176	23.7285	23.3956	23.4908	23.7669	23.3233	22.8	23.9345	23.8157	22.1986	21.8593	22.2903	22.4119	23.2048	23.8226	23.7961	21.494	23.1342	21.2028	23.7005
	1.49311	0.403216	H0Y4R2;P16435;E7EMD0;E7EWU0	H0Y4R2;P16435;E7EMD0	NADPH--cytochrome P450 reductase	POR	1542	Color2 [DarkGray]	1	4					11	11	11	24.1	24.1	24.1	81.582	0	123.41	1783800000	175	24.2848	24.5682	24.4684	24.7963	24.1871	24.6339	24.7997	24.459	24.7132	24.5953	24.8325	24.5323	24.6266	24.745	24.6321	24.2723	24.7234	24.4061	24.8418	24.0692
	0.008291	0.0111346	H0Y4W0;Q9UBI1;R4GNF2;R4GN54;H0Y4E5;R4GMW6;H0Y6Z9	H0Y4W0;Q9UBI1;R4GNF2;R4GN54;H0Y4E5;R4GMW6;H0Y6Z9	COMM domain-containing protein 3	COMMD3;COMMD3-BMI1	1543	Color2 [DarkGray]	1	4					2	2	1	20.2	20.2	6.7	18.183	0	6.022	163440000	28	22.2545	22.1661	21.7822	23.3015	21.8817	23.4102	22.2836	22.4778	22.8281	23.02	23.4697	23.3586	22.6453	21.6267	22.212	23.0272	22.4498	22.2772	22.0849	22.683
	0.45921	-0.576889	P30405;H0Y548;R4GN99	P30405;H0Y548;R4GN99	Peptidyl-prolyl cis-trans isomerase F, mitochondrial;Peptidyl-prolyl cis-trans isomerase	PPIF	1545	Color2 [DarkGray]	1	4					2	2	2	23.2	23.2	23.2	22.04	0	28.568	424870000	33	21.4	22.2157	24.2041	22.4484	24.6724	22.6814	23.1047	24.018	23.5151	23.6113	21.685	20.9745	22.2723	23.0498	22.1857	22.3548	22.4575	22.6609	22.5539	23.4053
	0.0790295	0.133217	H0Y760;Q9Y4B4	H0Y760;Q9Y4B4	Helicase ARIP4	RAD54L2	1554	Color2 [DarkGray]	1	4					7	7	7	9.6	9.6	9.6	143.63	0	97.618	131600000	42	21.86	22.2244	21.4501	22.3845	20.6427	23.2234	22.3628	21.9652	22.1304	22.6307	22.9125	22.7616	22.7503	22.8514	23.0834	23.62	22.3905	21.3127	22.6479	23.1244
	1.18	-2.49133	H0Y8K3;Q9UKY7;D6RFH2;D6RDN0;D6R9V8	H0Y8K3;Q9UKY7	Protein CDV3 homolog	CDV3	1555	Color2 [DarkGray]	1	4					4	4	4	31.9	31.9	31.9	20.875	0	143.56	1025500000	69	25.8978	25.8498	26.1075	25.1077	26.3545	26.1017	25.3856	25.5733	25.5026	26.125	26.3505	25.5658	25.1561	21.4846	25.2069	25.7194	22.497	25.1404	21.6528	26.0266
	0.923858	-0.409062	Q8TED0;H0Y8P4;D6RF65	Q8TED0;H0Y8P4	U3 small nucleolar RNA-associated protein 15 homolog	UTP15	1556	Color2 [DarkGray]	1	4					10	10	10	25.5	25.5	25.5	58.414	0	83.648	346930000	66	24.0364	23.9393	21.3252	23.9013	24.0282	24.0085	23.8258	24.1751	23.3449	23.6478	22.1162	23.87	23.678	23.3179	23.587	23.9673	23.5825	22.0686	23.4156	24.353
	1.67565	-0.604327	H0Y8X4;O43598	H0Y8X4;O43598	2-deoxynucleoside 5-phosphate N-hydrolase 1	DNPH1	1557	Color2 [DarkGray]	1	4					6	6	6	37	37	37	25.868	0	124.86	3084000000	79	27.7568	27.272	27.4943	27.5412	27.8047	28.1217	28.0079	27.8522	27.5685	28.3499	28.429	27.8915	28.6427	27.9207	28.4717	28.1346	27.5396	27.9803	27.7668	28.5881
	0.511021	-0.494295	H0YA82;Q4G0J3;D6RFF0;D6R9Z6	H0YA82;Q4G0J3	La-related protein 7	LARP7	1563	Color2 [DarkGray]	1	4					5	5	5	20.7	20.7	20.7	38.093	0	83.233	262260000	30	23.573	24.0513	21.964	21.8504	22.3799	21.7107	23.5379	23.8126	23.5135	23.7076	22.7757	22.1566	21.872	22.6374	23.2493	23.6829	22.6165	23.785	22.7663	23.4081
	0.188247	-0.355665	Q9NPA0;H0YDT8;H0YDX2	Q9NPA0;H0YDT8	ER membrane protein complex subunit 7	EMC7	1575	Color2 [DarkGray]	1	4					3	3	3	21.9	21.9	21.9	26.47	0	58.76	548380000	44	21.535	23.4534	23.6468	21.6789	24.1293	21.8204	23.4302	23.6174	23.3362	23.8203	23.8526	22.4152	23.0886	23.4614	23.9833	21.9295	23.4702	23.5431	23.7083	21.6746
	1.31646	-0.232299	P53041;H0YDU8;A8MU39	P53041;H0YDU8;A8MU39	Serine/threonine-protein phosphatase 5;Serine/threonine-protein phosphatase	PPP5C	1576	Color2 [DarkGray]	1	4					10	10	10	30.3	30.3	30.3	56.878	0	216.86	1912000000	221	26.5138	26.3519	26.4279	26.4692	26.7705	26.5675	26.598	26.7062	26.6816	26.6168	25.6708	26.2536	26.2794	26.3566	26.8791	26.7361	26.6313	26.8932	26.6407	26.8109
	1.56032	0.538667	O75143;H0YEM7;H0YCL5	O75143;H0YEM7	Autophagy-related protein 13	ATG13	1580	Color2 [DarkGray]	1	4					3	3	3	11	11	11	56.571	0	323.31	261910000	55	22.882	23.2853	23.0975	23.2404	23.0505	23.2025	23.0776	23.1863	23.1129	22.767	22.918	23.4194	23.589	23.3565	22.4518	22.3029	23.632	23.5757	23.7057	22.9915
	0.613842	1.62143	H0YIB4;Q13242;S4R3G0	H0YIB4;Q13242;S4R3G0	Serine/arginine-rich splicing factor 9	SRSF9	1586	Color2 [DarkGray]	1	4					7	7	7	61.5	61.5	61.5	12.614	0	51.441	2789900000	85	27.6662	27.6571	27.7653	27.6824	27.2689	27.8154	27.7473	28.1497	28.0533	27.6822	28.457	27.77	28.7073	28.2337	28.0656	27.6223	27.9495	27.8336	28.2636	22.7305
	1.30052	-0.397038	H0YJA2;Q6PJT7;G3V5I6;G3V256;A0A3B3IT62;H0YJ87;A0A087WTC9;G3V3Y4;G3V411	H0YJA2;Q6PJT7;G3V5I6;G3V256	Zinc finger CCCH domain-containing protein 14	ZC3H14	1589	Color2 [DarkGray]	1	4					7	7	7	14.7	14.7	14.7	73.206	0	323.31	1380400000	114	24.9012	24.7786	25.3245	24.8472	25.0175	25.1617	24.591	25.1106	24.7404	25.5422	25.4221	25.3309	25.0401	24.9498	25.4517	24.7169	25.1244	25.3059	25.2704	25.3845
	0.004767	0.003263	H0YNW5;H0YKC5;P33316;H0YMM5;H0YNJ9;H0YKI0;A0A0C4DGL3;H0YMP1	H0YNW5;H0YKC5;P33316;H0YMM5;H0YNJ9;H0YKI0;A0A0C4DGL3	Deoxyuridine 5-triphosphate nucleotidohydrolase, mitochondrial	DUT	1592	Color2 [DarkGray]	1	4					6	6	6	46.1	46.1	46.1	17.827	0	93.744	18652000000	143	28.3284	28.1804	28.2382	28.0005	28.1233	28.2987	27.9965	28.0129	28.2941	27.8109	28.727	28.7413	28.6491	28.5694	28.4332	28.6158	28.3388	28.4173	28.24	28.7235
	1.14142	0.685924	H0YLI3;H0YNT2;H0YKT5;H0YKN8;H0YL70;Q04726;H0YKH0;H0YLW9;A0A0D9SES8	H0YLI3;H0YNT2;H0YKT5;H0YKN8;H0YL70;Q04726;H0YKH0;H0YLW9;A0A0D9SES8	Transducin-like enhancer protein 3	TLE3	1596	Color2 [DarkGray]	1	4					4	4	4	14.5	14.5	14.5	57.422	0	44.634	325390000	43	22.6386	23.0342	22.8736	22.7124	21.9267	21.5056	22.4691	21.9465	23.3788	22.5713	22.5808	23.1975	23.459	23.7333	22.5146	23.051	23.5439	21.5833	22.6615	22.7296
	0.677081	0.81005	H0YLB7;H0YKU8;Q6JHV3;H0YMI4;Q9Y6I4;H0YL81;H0YLG0	H0YLB7;H0YKU8;Q6JHV3;H0YMI4;Q9Y6I4	Ubiquitin carboxyl-terminal hydrolase;Ubiquitin carboxyl-terminal hydrolase 3	USP3	1597	Color2 [DarkGray]	1	4					5	5	5	17.9	17.9	17.9	49.058	0	60.694	116640000	47	21.9978	22.6728	21.4673	22.933	22.6246	21.7832	22.8548	22.9117	22.9418	21.2057	23.1749	24.6839	23.1083	24.1069	22.788	24.9716	22.5696	22.6385	21.8902	22.0134
	1.52294	-0.550876	H0YMZ1;H0YL69;P25789;H0YLC2;H0YMI6;H0YMA1;H0YLS6;H0YN18;H0YKT8;H0YMV3;H0YKS0	H0YMZ1;H0YL69;P25789;H0YLC2;H0YMI6;H0YMA1;H0YLS6;H0YN18	Proteasome subunit alpha type;Proteasome subunit alpha type-4	PSMA4	1600	Color2 [DarkGray]	1	4					5	5	5	35.5	35.5	35.5	24.526	0	135.77	3044100000	117	27.2532	27.008	27.4744	26.7908	27.3322	27.2429	26.8584	27.1551	26.5434	27.0761	27.5933	26.8853	27.2775	26.9509	27.7301	27.4865	26.7949	27.1621	26.605	26.9552
	0.197245	-0.355117	H0YM74;Q92610	H0YM74;Q92610	Zinc finger protein 592	ZNF592	1606	Color2 [DarkGray]	1	4					5	5	5	12.9	12.9	12.9	91.981	0	34.254	118980000	61	23.0925	23.5591	21.7929	23.4215	24.2043	23.2731	23.273	22.6248	22.9135	23.024	23.1957	22.5351	22.5979	23.5238	23.0405	23.6607	22.8874	23.4311	21.0904	22.101
	0.440164	-0.270964	H0YN26;P39687;H7BZ09;O95626;O43423	H0YN26;P39687	Acidic leucine-rich nuclear phosphoprotein 32 family member A	ANP32A	1609	Color2 [DarkGray]	1	4					8	8	7	56.5	56.5	56.5	19.997	0	275.92	11606000000	131	27.5818	27.4596	27.2761	27.2843	27.5239	27.4561	27.3072	27.4426	27.2433	27.4853	27.104	26.5518	26.6794	26.3985	26.7787	27.3989	26.865	27.1504	26.8153	27.0374
	0.578653	-0.889861	H0YN81;Q9GZS3;H0YMF9;H0YL19;H3BQA8	H0YN81;Q9GZS3;H0YMF9;H0YL19	WD repeat-containing protein 61;WD repeat-containing protein 61, N-terminally processed	WDR61	1611	Color2 [DarkGray]	1	4					3	3	3	15.3	15.3	15.3	32.253	0	61.101	765410000	63	23.9983	23.9166	23.8948	23.8469	23.8628	24.3738	24.0353	22.089	24.6104	24.3596	22.6669	23.3924	22.6777	22.4851	23.9213	23.3381	23.607	23.2492	21.4164	23.7746
	0.229756	0.773615	H0YNG3;P67812;H0YKT4;H0YNX5;H0YNA5	H0YNG3;P67812;H0YKT4	Signal peptidase complex catalytic subunit SEC11;Signal peptidase complex catalytic subunit SEC11A	SEC11A	1613	Color2 [DarkGray]	1	4					3	3	3	14.1	14.1	14.1	18.651	0	43.948	861330000	37	22.5955	25.4677	22.5656	25.413	22.5541	25.7099	25.442	22.4599	25.6612	25.4904	22.2134	21.9547	25.6959	21.8304	25.638	23.1037	25.8432	21.948	25.8277	21.9552
	0.493164	-0.56463	H0YNQ5;Q99081;B4DGI9	H0YNQ5;Q99081;B4DGI9	Transcription factor 12	TCF12	1614	Color2 [DarkGray]	1	4					2	2	2	24.8	24.8	24.8	16.593	0	53.272	61399000	24	23.0237	22.2475	21.2774	21.8771	22.7513	23.0593	21.9019	22.8009	21.7632	23.798	22.0424	22.5062	21.7519	22.6167	22.7677	23.3217	22.2313	22.3146	22.2298	21.4283
	0.465484	0.458621	O95067;H1UBN3;H0YMP3	O95067;H1UBN3;H0YMP3	G2/mitotic-specific cyclin-B2	CCNB2;CCNB2V	1615	Color2 [DarkGray]	1	4					3	3	3	11.8	11.8	11.8	45.281	0	89.549	191230000	31	23.8713	24.2408	23.0702	22.3542	21.908	22.7526	23.604	22.2223	22.7709	23.3461	22.7885	23.5835	23.2559	22.9081	22.6996	23.7576	22.222	21.3959	23.7268	21.972
	0.219129	0.113474	H3BLV9;Q96SB4;D6RBF8;H0Y932;D6RBM8	H3BLV9;Q96SB4	SRSF protein kinase 1	SRPK1	1617	Color2 [DarkGray]	1	4					8	8	8	19.4	19.4	19.4	76.039	0	266.64	2813600000	118	24.9547	25.0428	24.826	24.5235	24.6299	24.6897	24.8934	24.7522	25.2654	24.6182	25.2248	24.8953	24.9104	24.9313	24.9635	25.1096	25.3335	25.0943	25.104	25.1587
	0.726739	0.65132	H3BM42;Q92896;H3BQU9;H3BQT1	H3BM42;Q92896;H3BQU9	Golgi apparatus protein 1	GLG1	1618	Color2 [DarkGray]	1	4					6	6	5	13.6	13.6	11	79.317	0	13.364	274680000	57	21.969	23.1928	22.4859	23.8155	23.0236	21.1754	23.5188	23.4312	22.2473	21.7837	21.8072	22.9689	22.8494	23.2483	22.9218	22.9663	21.8259	22.8733	23.3851	22.3617
	0.339192	-0.769699	H3BN55;P51159;H3BUD9;H3BS49;H3BVH7;H3BU81;O00194	H3BN55;P51159;H3BUD9;H3BS49;H3BVH7	Ras-related protein Rab-27A	RAB27A	1631	Color2 [DarkGray]	1	4					5	5	5	24.3	24.3	24.3	20.98	0	80.048	817170000	85	25.2708	25.4559	25.4306	25.7367	25.1485	25.2528	25.438	25.0243	24.944	25.3941	25.8791	25.7654	25.441	21.7236	25.745	25.2986	25.7158	25.5959	25.7236	24.9191
	0.588962	-0.468966	H3BNC9;P08708;H0YN88;A0A075B716;H0YN73	H3BNC9;P08708;H0YN88;A0A075B716	40S ribosomal protein S17	RPS17	1635	Color2 [DarkGray]	1	4					6	6	6	10.4	10.4	10.4	64.532	0	97.786	8374500000	183	27.2568	27.038	27.0345	26.6058	26.9957	27.0039	26.8255	26.9159	26.5662	26.7634	26.4297	26.0691	25.9614	25.2211	26.754	26.3338	26.235	26.4299	26.3932	26.149
	0.0264914	-0.161173	H3BNX8;P20674;H3BRM5;H3BV69;H3BRI0	H3BNX8;P20674;H3BRM5;H3BV69	Cytochrome c oxidase subunit 5A, mitochondrial	COX5A	1638	Color2 [DarkGray]	1	4					6	6	6	32	32	32	17.235	0	86.189	6471500000	158	28.981	28.5566	28.5508	28.3816	28.5683	28.8753	28.6588	28.535	22.5632	28.7822	29.2156	28.7883	28.439	28.7572	28.644	28.9683	29.1445	22.0863	28.5429	22.8951
	0.163309	0.460335	H3BP71;O75150;A0A087WTK2;H3BQ99;H3BUL6;I3L332;H3BS50	H3BP71;O75150	E3 ubiquitin-protein ligase BRE1B	RNF40	1640	Color2 [DarkGray]	1	4					13	13	10	20.1	20.1	17	109.05	0	323.31	2636800000	115	26.7809	26.0457	25.8638	25.8758	26.1054	26.3421	26.1362	25.924	26.0707	25.7687	25.9823	25.6341	25.9431	23.5318	25.4223	22.5158	25.93	25.186	25.8504	22.1909
	0.228926	0.12426	H3BPE1;H3BQK9;Q9UPN3;A0A590UJG2;H0Y390;A0A5F9ZGX0;A0A669KB06;E9PLY5;E9PNZ4;A0A669KBB0;H0Y314;A0A494C1U5;E9PLY0	H3BPE1;H3BQK9;Q9UPN3;A0A590UJG2;H0Y390	Microtubule-actin cross-linking factor 1, isoforms 1/2/3/5	MACF1	1641	Color2 [DarkGray]	1	4					25	25	23	5.3	5.3	4.9	856.87	0	323.31	1862600000	237	25.3441	25.8606	25.0391	26.0213	25.7607	25.1846	26.059	25.0591	25.7872	25.549	25.8646	25.9256	25.2318	26.1104	26.4709	25.7136	25.7906	25.1895	26.2276	25.8688
	2.39093	-0.803383	H3BQQ2;H3BPG6;Q86UK7;H3BR87	H3BQQ2;H3BPG6;Q86UK7	Zinc finger protein 598	ZNF598	1643	Color2 [DarkGray]	1	4					12	12	12	21.4	21.4	21.4	93.287	0	138.16	1046900000	113	24.6323	24.6859	24.7496	24.119	24.9381	24.8111	24.397	24.6148	24.6119	25.0083	24.5575	24.6648	25.0311	24.3372	25.4527	25.2545	24.9015	24.9017	24.5602	25.4427
	0.190419	-0.209379	Q14807;H3BRB3;H3BTH5	Q14807;H3BRB3;H3BTH5	Kinesin-like protein KIF22;Kinesin-like protein	KIF22	1650	Color2 [DarkGray]	1	4					7	7	7	18.9	18.9	18.9	73.261	0	25.812	212950000	46	22.6939	22.8696	22.425	23.058	22.885	22.6936	22.7165	22.7359	21.902	22.253	22.53	22.3036	21.9319	21.2994	22.3478	23.0407	22.6717	22.6529	22.8224	22.4335
	1.26107	-0.987434	H3BS70;Q96DC0;P42126	H3BS70;Q96DC0;P42126	Enoyl-CoA delta isomerase 1, mitochondrial	ECI1;DCI	1655	Color2 [DarkGray]	1	4					5	5	5	29.5	29.5	29.5	24.704	0	57.102	654880000	79	24.8054	23.1713	24.7422	24.5085	24.7373	24.9781	24.403	24.562	24.555	24.7155	22.56	24.7194	24.2837	23.5532	24.9075	22.7377	24.6302	24.6108	22.8671	25.0732
	0.659993	-1.22788	H3BSH7;Q969X6;A0A0J9YXV4;A0A0J9YWM9;H3BPD7;I3L4T9;J3KSI1;A0A0J9YWK2	H3BSH7;Q969X6;A0A0J9YXV4;A0A0J9YWM9	Cirhin	CIRH1A	1656	Color2 [DarkGray]	1	4					5	5	5	11.3	11.3	11.3	77.942	0	69.066	303540000	50	24.3874	24.2255	23.198	21.1962	24.565	24.545	24.3748	22.3346	24.2227	21.9201	24.566	24.3661	24.583	22.3595	24.6534	24.8042	24.3283	24.673	22.5361	24.0874
	0.448128	0.157885	H3BUG4;H3BV90;H3BT65;Q6FI81;H3BPG7;H3BQ23	H3BUG4;H3BV90;H3BT65;Q6FI81;H3BPG7	Anamorsin	CIAPIN1	1658	Color2 [DarkGray]	1	4					4	4	4	24.5	24.5	24.5	20.197	0	69.949	1065700000	59	25.2918	25.3519	25.5356	25.2763	25.0768	21.3299	25.4046	21.7113	25.3819	25.059	25.8477	25.661	22.1344	25.2365	25.5299	25.2588	25.6648	25.7375	25.7273	25.3248
	0.114082	0.100693	H3BU86;O14662;Q96NX8;F8W9Z6;B7ZBM8	H3BU86;O14662;Q96NX8;F8W9Z6	Syntaxin-16	STX16-NPEPL1;STX16	1663	Color2 [DarkGray]	1	4					3	3	3	12	12	12	43.229	0	16.187	172850000	44	22.1866	22.1145	21.8568	21.9852	22.3078	22.3307	21.6406	23.1491	22.0021	22.4737	22.939	23.4794	22.5597	23.1705	21.7632	21.9071	21.7247	22.676	22.0521	22.2624
	0.694849	-0.117128	H3BVG0;Q8N1F7;H3BPA9;H3BM93;H3BMX0;H3BV11;H3BRI8;H3BP95;H3BVE2;H3BNN5;H3BRD9	H3BVG0;Q8N1F7	Nuclear pore complex protein Nup93	NUP93	1669	Color2 [DarkGray]	1	4					14	14	14	24.8	24.8	24.8	99.554	0	234.66	2697900000	156	25.0297	25.4076	25.2992	25.2387	25.2413	25.4373	25.5297	25.3335	25.3656	25.3834	25.5331	25.2866	25.161	25.1867	25.3572	24.8499	25.1911	25.0447	25.3087	25.5862
	2.02324	-0.871565	H7BXY3;Q7L2E3	H7BXY3;Q7L2E3	Putative ATP-dependent RNA helicase DHX30	DHX30	1672	Color2 [DarkGray]	1	4					17	17	17	23.5	23.5	23.5	130.55	0	108.95	1133400000	171	25.7934	25.1454	25.2865	24.6281	25.806	25.0583	24.503	24.8281	24.6008	25.5506	26.0378	26.1821	25.9409	25.3188	26.1868	25.9463	25.6237	25.3336	25.2011	25.6918
	0.92029	1.09353	Q5JRG1;H7BYF2;Q9BVL2	Q5JRG1;H7BYF2;Q9BVL2	Nucleoporin p58/p45	NUPL1	1675	Color2 [DarkGray]	1	4					2	2	2	6.7	6.7	6.7	49.095	0	14.167	681400000	45	24.0469	22.5187	23.9644	23.9506	21.7631	24.5548	24.5765	23.9971	24.4392	24.2519	21.9801	22.4944	23.7234	23.0955	22.5225	22.936	22.1813	24.1668	23.7633	22.337
	0.093928	0.218261	H7BYT1;P48730;J3QQI9;B0QY36;H0Y645;B0QY35;B0QY34;A0A669KBC0;P49674;H0Y2N6	H7BYT1;P48730;J3QQI9;B0QY36;H0Y645;B0QY35;B0QY34;A0A669KBC0;P49674	Casein kinase I isoform delta;Casein kinase I isoform epsilon	CSNK1D;CSNK1E	1676	Color2 [DarkGray]	1	4					3	3	3	13.3	13.3	13.3	49.064	0	5.3373	251990000	44	23.7468	24.0973	22.405	23.937	24.6802	21.6317	24.0811	22.0048	24.0469	21.8073	21.7052	22.354	24.7603	22.8511	21.8861	22.2296	22.2599	22.4666	22.796	24.3843
	0.109556	0.159446	H7BYU9;Q9GZN8	H7BYU9;Q9GZN8	UPF0687 protein C20orf27	C20orf27	1677	Color2 [DarkGray]	1	4					3	3	3	33.9	33.9	33.9	14.249	0	9.6953	302530000	45	21.4813	21.9098	23.6395	23.455	23.736	22.7424	23.6308	24.0106	23.3499	21.952	21.9182	24.0755	24.215	23.8767	22.9081	22.5808	24.2337	23.7659	22.4316	23.8793
	1.86264	-1.31033	H7C053;O60828;A0A5H1ZRR1	H7C053;O60828	Polyglutamine-binding protein 1	PQBP1	1683	Color2 [DarkGray]	1	4					3	3	3	50.7	50.7	50.7	16.455	0	52.434	847690000	108	25.0799	25.0757	25.1997	24.718	25.3734	25.1135	24.5631	24.9298	24.0508	25.687	22.4898	22.8808	24.3016	23.1016	25.0382	25.574	22.3718	25.0232	24.4681	25.4813
	0.00109657	0.00421143	Q9BPW8;H7C2U6;C9JDV8	Q9BPW8;H7C2U6;C9JDV8	Protein NipSnap homolog 1	NIPSNAP1	1695	Color2 [DarkGray]	1	4					2	2	2	16.2	16.2	16.2	33.31	0	85.144	1361700000	44	25.0474	24.715	25.0928	25.462	25.5185	25.0625	22.0907	25.031	25.7956	25.4757	24.6727	25.0209	25.2206	24.8115	24.6912	24.5245	24.3658	24.8529	21.5891	21.9561
	0.413772	1.20475	H7C419;O95639;B7Z7B0;C9JEV9	H7C419;O95639;B7Z7B0;C9JEV9	Cleavage and polyadenylation specificity factor subunit 4	CPSF4	1697	Color2 [DarkGray]	1	4					3	3	3	30.1	30.1	30.1	21.421	0	61	631200000	73	25.3741	25.6399	25.6816	25.7228	25.538	25.4008	25.8866	25.6907	25.7223	25.6969	22.2876	25.6132	25.9833	26.5406	22.0427	22.6533	25.5673	21.9738	22.6673	22.5565
	0.0438693	0.0812879	H7C5E4;Q8IZH2	H7C5E4;Q8IZH2	5-3 exoribonuclease 1	XRN1	1703	Color2 [DarkGray]	1	4					3	3	3	3.7	3.7	3.7	130.08	0	16.682	147190000	72	23.5412	23.6398	23.9675	23.9938	23.4545	22.5353	23.8525	23.917	23.6083	24.1509	23.3988	22.0375	22.4633	23.7843	24.0373	22.0185	22.8987	23.1985	22.4004	21.8189
	0.64467	1.07024	I3L0N3;P46459;I3L2G1;K7EQD6	I3L0N3;P46459	Vesicle-fusing ATPase	NSF	1710	Color2 [DarkGray]	1	4					7	7	7	14.5	14.5	14.5	82.091	0	39.463	604510000	69	25.0099	24.379	24.36	24.6837	24.7715	24.6399	24.7544	24.9824	24.8581	24.7777	22.4276	21.4309	22.7371	24.0773	22.4768	21.5009	24.4056	23.5186	24.4704	21.7826
	0.375414	-0.675477	I3L267;Q86WC6	I3L267;Q86WC6	Protein phosphatase 1 regulatory subunit 27	PPP1R27	1720	Color2 [DarkGray]	1	4					2	2	2	28.9	28.9	28.9	13.023	0	13.117	373600000	58	22.4625	23.2491	22.0256	22.5397	23.1519	21.7473	21.1804	23.6654	21.0558	21.3363	23.6371	23.6883	23.2031	22.2804	23.6838	23.0613	23.1326	23.5793	23.5566	23.9624
	0.237836	-0.112559	I3L2C7;P57678;I3L399;I3L4A4;E7EN12;I3L4M4	I3L2C7;P57678	Gem-associated protein 4	GEMIN4	1722	Color2 [DarkGray]	1	4					9	9	9	11.9	11.9	11.9	118.82	0	124.19	722640000	138	23.6161	23.567	23.5602	23.4326	23.5247	23.7025	23.3705	23.7088	23.343	23.5082	24.0032	23.8799	24.3994	23.8499	23.9044	23.7919	23.7356	24.0596	23.8835	24.022
	1.04621	-0.392801	I3L397;I3L504;P63241;Q6IS14;F8WCJ1;C9J7B5;C9J4W5;Q9GZV4	I3L397;I3L504;P63241;Q6IS14	Eukaryotic translation initiation factor 5A;Eukaryotic translation initiation factor 5A-1;Eukaryotic translation initiation factor 5A-1-like	EIF5A;EIF5AL1	1728	Color2 [DarkGray]	1	4					11	11	11	48.6	48.6	48.6	16.019	0	323.31	7980700000	233	26.7119	26.7465	26.7738	26.3276	26.6547	26.945	26.7392	26.4282	26.7782	26.7846	27.2162	26.1562	26.6339	25.9919	27.0898	26.5644	26.4404	26.6264	26.5337	26.6734
	2.01188	-0.414072	I3L3Q7;I3L3B0;Q07021	I3L3Q7;I3L3B0;Q07021	Complement component 1 Q subcomponent-binding protein, mitochondrial	C1QBP	1729	Color2 [DarkGray]	1	4					4	4	4	55.9	55.9	55.9	20.006	0	111.39	3079000000	125	25.4158	25.2974	25.5841	25.4079	25.6457	25.9283	25.5661	25.6595	25.4808	25.6314	25.7329	25.7182	25.2588	25.1034	25.7568	26.4083	25.5032	25.3511	25.0523	25.6667
	0.369899	0.566882	I3NI32;Q02127;J3QRQ3;I3L449	I3NI32;Q02127;J3QRQ3;I3L449	Dihydroorotate dehydrogenase (quinone), mitochondrial	DHODH	1732	Color2 [DarkGray]	1	4					5	5	5	18.8	18.8	18.8	42.653	0	7.331	450000000	43	21.851	21.6784	21.4783	22.3737	23.3558	23.8375	23.5366	24.071	23.6136	24.1363	21.6703	23.2054	22.5848	23.5707	21.9984	22.7364	24.0383	23.549	23.9119	21.7119
	1.30023	0.481052	I3VM54;Q9Y2K7	I3VM54;Q9Y2K7	Lysine-specific demethylase 2A	KDM2A	1733	Color2 [DarkGray]	1	4					4	4	4	5.4	5.4	5.4	130.66	0	5.1509	195090000	40	21.8786	23.2828	23.0854	23.0554	22.2117	22.0616	22.6713	23.0823	22.5752	22.6687	22.2925	22.22	23.3035	23.2562	22.4091	21.9781	22.9825	23.3174	23.1158	22.7889
	0.0170392	-0.0296235	Q99567;J3KMX1;I3L245	Q99567;J3KMX1	Nuclear pore complex protein Nup88	NUP88	1735	Color2 [DarkGray]	1	4					6	6	6	13.6	13.6	13.6	83.541	0	18.41	435560000	45	23.2157	21.7785	23.2755	23.3873	23.6021	24.0194	23.5703	23.9173	22.3378	23.667	21.7922	22.3694	23.0198	22.8859	21.5427	23.4548	23.2587	23.0848	23.621	23.5387
	0.503916	0.957277	J3KMY0;Q99618;F5GX58;F8WDL1	J3KMY0;Q99618;F5GX58;F8WDL1	Cell division cycle-associated protein 3	CDCA3	1736	Color2 [DarkGray]	1	4					3	3	3	20.2	20.2	20.2	26.262	0	323.31	324820000	39	24.3594	24.6307	24.1339	24.6208	24.1833	24.0284	24.1524	22.237	24.7679	22.2148	23.0663	24.77	22.8814	22.1256	22.2677	24.6363	24.7224	24.6083	25.053	24.0723
	0.193644	-0.216671	J3KMZ7;Q9H0H0	J3KMZ7;Q9H0H0	Integrator complex subunit 2	INTS2	1737	Color2 [DarkGray]	1	4					5	5	5	6.8	6.8	6.8	133.38	0	48.994	320490000	61	24.0382	23.4235	24.2396	23.9044	24.3322	24.2579	23.8629	24.1004	24.3755	23.9732	22.3626	22.2035	24.3492	22.5556	23.7386	24.5991	24.5198	24.2323	24.3077	23.966
	1.83454	-1.09603	J3KMZ8;Q92785;E9PN04;H0YEI1	J3KMZ8;Q92785;E9PN04	Zinc finger protein ubi-d4	DPF2	1738	Color2 [DarkGray]	1	4					6	6	6	28.1	28.1	28.1	45.78	0	25.103	286920000	31	22.2812	22.0609	21.3176	22.9378	23.9612	22.0143	23.4535	22.8914	22.182	24.1756	22.2104	23.0901	22.3247	22.7874	23.3666	21.849	22.3391	22.8294	22.2535	23.0414
	0.614846	-0.168115	J3KN16;Q5VYK3;R4GMY1;R4GMY3	J3KN16;Q5VYK3;R4GMY1	Proteasome-associated protein ECM29 homolog	KIAA0368;ECM29	1740	Color2 [DarkGray]	1	4					14	14	14	11.6	11.6	11.6	223.69	0	323.31	1519100000	160	26.0426	25.7612	25.6399	25.7409	26.1113	25.9544	25.6648	26.0176	25.7403	25.9168	26.1625	25.6253	25.5008	25.46	25.7882	25.2783	25.6059	25.5325	25.952	25.7493
	2.02188	0.539437	J3KN66	J3KN66		TOR1AIP1	1743	Color2 [DarkGray]	1	4					9	9	1	23	23	2.5	67.821	0	323.31	733270000	108	23.9815	24.226	24.6315	24.4964	24.1219	24.2581	24.417	24.4705	24.4573	24.202	24.3888	24.8572	24.8309	24.8204	24.2381	24.0811	24.5131	24.6742	24.6764	23.7308
	1.1445	-2.08504	J3KNN7;Q7Z569	J3KNN7;Q7Z569	BRCA1-associated protein	BRAP	1746	Color2 [DarkGray]	1	4					5	5	5	15.1	15.1	15.1	64.279	0	45.827	470600000	51	25.4054	21.4873	25.136	25.1738	25.5821	24.5823	25.3622	21.0871	21.811	25.3103	21.8697	22.3009	25.6714	22.2286	25.4332	22.3686	22.8129	21.8468	22.0731	23.301
	0.596403	0.490727	J3KNR0;P27448;H0YIY6;A2SY06;H0YKJ3;H0YNV4;H0YKP9	J3KNR0;P27448;H0YIY6	MAP/microtubule affinity-regulating kinase 3	MARK3	1747	Color2 [DarkGray]	1	4					5	5	4	11.6	11.6	9.8	86.943	0	233.3	481780000	112	23.8137	24.7239	24.4099	24.5568	23.7673	22.3746	24.7621	24.4729	24.955	24.3465	24.4383	25.146	24.9003	25.3647	24.3092	24.465	25.0426	24.9756	24.9534	25.4441
	0.0536215	-0.0373607	Q01130;J3KP15;J3QL05	Q01130;J3KP15;J3QL05	Serine/arginine-rich splicing factor 2	SRSF2	1750	Color2 [DarkGray]	1	4					5	5	3	25.3	25.3	21.7	25.476	0	171.36	3596900000	142	26.4581	26.3828	26.0894	26.4912	26.8974	26.8077	22.3626	26.6653	26.4321	26.2153	21.7052	26.928	26.8274	26.8385	26.4169	27.0253	26.3352	26.4969	26.8049	27.1866
	0.80409	1.0641	J3KPD3;G3V1T9;I3L521;F5GXV8	J3KPD3;G3V1T9		RBM7	1752	Color2 [DarkGray]	1	4					7	7	1	44.6	44.6	12	30.59	0	188.67	563590000	50	22.1212	23.5876	23.8683	23.8631	21.8217	21.4195	21.1934	23.7572	21.5362	21.6588	22.3531	23.9995	24.2258	22.8458	22.7993	22.0226	23.8385	24.3742	24.2547	21.9637
	0.758233	0.910355	J3KPH8;Q8WUI4	J3KPH8;Q8WUI4	Histone deacetylase;Histone deacetylase 7	HDAC7	1753	Color2 [DarkGray]	1	4					2	2	2	4.5	4.5	4.5	108.97	0	42.254	280870000	51	22.1026	24.0692	21.43	24.3873	23.8389	24.1758	24.3653	22.9685	24.9491	23.9488	23.8742	21.97	22.6247	22.8847	22.3541	22.398	22.4326	21.3576	24.6819	23.1197
	0.492067	0.301793	J3KPX7;Q99623;F5GY37;F5H3X6;F5GWA7;F5H0C5;F5H2D2	J3KPX7;Q99623;F5GY37;F5H3X6;F5GWA7	Prohibitin-2	PHB2	1758	Color2 [DarkGray]	1	4					12	12	12	48.7	48.7	48.7	33.239	0	315.54	26972000000	489	29.8267	29.5273	30.004	29.6527	29.8236	30.0146	29.5923	29.962	30.1244	29.8654	30.6022	30.4073	30.6005	30.7765	29.7256	30.6244	30.5131	30.2057	30.4413	30.3731
	0.336331	0.139242	J3KQ32;Q9NTK5;C9JCJ9;C9JTK6	J3KQ32;Q9NTK5	Obg-like ATPase 1	OLA1	1760	Color2 [DarkGray]	1	4					9	9	9	35.8	35.8	35.8	46.937	0	142.93	3367500000	126	26.7936	27.0699	27.0327	27.1623	27.1762	27.237	27.3279	26.9493	26.9522	26.8754	26.3745	26.3796	26.4989	26.9316	26.4114	26.7393	26.5208	26.975	26.7698	26.7959
	0.00576792	-0.00768518	J3KQ48;Q9Y3E5	J3KQ48;Q9Y3E5	Peptidyl-tRNA hydrolase 2, mitochondrial	PTRH2	1761	Color2 [DarkGray]	1	4					3	3	3	28.9	28.9	28.9	19.325	0	30.395	393710000	30	23.4233	23.2548	21.8615	23.1056	23.3615	23.6517	23.8633	23.1954	22.8241	23.4068	22.5795	21.3932	22.2054	22.4669	22.9182	22.1691	22.5662	23.0955	22.8413	21.5822
	0.867967	-0.506767	J3KQE5;P62826;F5H018;B5MDF5;H0YFC6;B4DV51	J3KQE5;P62826;F5H018;B5MDF5	GTP-binding nuclear protein Ran	RAN	1762	Color2 [DarkGray]	1	4					11	11	11	48.3	48.3	48.3	26.816	0	147.65	19284000000	279	29.5698	28.7766	29.0807	29.0533	29.3314	29.6798	29.21	29.1349	28.8497	29.3332	28.0042	27.986	27.6565	28.0355	28.6186	29.0095	28.3873	28.7363	28.2747	28.957
	1.05932	-1.7522	J3KQL8;Q9BQE5;E9PM95	J3KQL8;Q9BQE5	Apolipoprotein L2	APOL2	1764	Color2 [DarkGray]	1	4					4	4	4	14.5	14.5	14.5	48.915	0	82.282	531130000	34	25.4089	23.1584	25.2406	22.356	25.7707	25.889	25.1676	25.4959	22.6148	25.5206	22.7963	26.1866	21.3621	22.4286	22.7898	21.2861	25.7938	22.4788	22.2677	22.5948
	1.88806	0.457934	J3KR55;P35236;H7C5I3;E9PE54;E7EUM0;C9JBA9;F8WF66;H7C4T8;C9IYI6	J3KR55;P35236	Tyrosine-protein phosphatase non-receptor type 7	PTPN7	1768	Color2 [DarkGray]	1	4					7	7	7	32.2	32.2	32.2	49.138	0	223.48	2554700000	141	25.6531	25.7116	26.0204	25.9669	25.6341	25.5079	25.6291	25.9527	26.1644	25.4504	26.0415	26.1508	26.0806	26.1836	25.4144	26.0885	25.8961	25.9365	25.9239	25.9082
	0.248121	0.0595517	J3KR97;Q9BTW9;I3L439;A0A0J9YWI5;A0A0J9YVR1;A0A0J9YVU1;I3L163;I3L500;A0A0J9YY08;A0A0J9YYG2;I3L1S3;I3L143;I3L0V3;I3L120;A0A0J9YXU4	J3KR97;Q9BTW9	Tubulin-specific chaperone D	TBCD	1770	Color2 [DarkGray]	1	4					8	8	8	9.6	9.6	9.6	136.55	0	91.458	1335400000	78	26.2725	26.15	25.8467	26.5454	26.2722	26.2801	26.142	26.0353	26.5627	26.5393	26.5098	27.0747	26.614	26.6918	26.6158	26.2248	26.5487	26.2411	26.3821	26.5164
	2.94319	-2.38035	Q14197;J3KS15;J3QRF8	Q14197;J3KS15	Peptidyl-tRNA hydrolase ICT1, mitochondrial	ICT1	1775	Color2 [DarkGray]	1	4					4	4	4	27.2	27.2	27.2	23.63	0	68.899	597490000	48	24.5511	24.0413	21.514	21.1633	24.3124	24.1283	24.1726	24.1455	21.2531	24.3001	24.2434	21.9106	21.6842	22.5049	24.1128	24.0819	22.2247	22.0982	22.6989	24.4164
	0.573237	1.67986	J3KS22;J3QS36;Q7Z4W1;J3QS45;J3KRZ4;J3KSZ5;J3QL34	J3KS22;J3QS36;Q7Z4W1;J3QS45;J3KRZ4;J3KSZ5;J3QL34	L-xylulose reductase	DCXR	1776	Color2 [DarkGray]	1	4					4	4	4	25.6	25.6	25.6	23.803	0	35.995	1282000000	57	25.5968	26.4108	26.0007	26.2251	22.8064	25.66	26.2187	26.4048	26.0879	25.9341	26.3713	26.5772	26.4879	21.9608	22.0458	25.9352	26.3179	21.8625	26.5193	23.2874
	0.287002	0.62551	J3KT86;Q96GD4;J3QLN8;J3QR41;J3KTD6	J3KT86;Q96GD4;J3QLN8;J3QR41;J3KTD6	Aurora kinase B	AURKB	1784	Color2 [DarkGray]	1	4					4	4	4	24.8	24.8	24.8	27.956	0	57.478	534450000	48	24.6596	24.8855	23.8293	24.7109	24.5473	24.4582	24.6429	24.0776	24.8868	24.1107	21.4754	25.0815	24.1976	21.8641	22.3249	22.468	22.0694	24.5916	24.9353	22.9121
	1.22345	-0.460945	J3KTA4;P17844;J3QRQ7;J3KRZ1;J3KRX8;J3QSF1;J3KTQ4;J3QR02;J3QRN5	J3KTA4;P17844	Probable ATP-dependent RNA helicase DDX5	DDX5	1785	Color2 [DarkGray]	1	4					19	14	12	37.1	28.2	24.6	69.086	0	275.01	20623000000	521	28.6956	28.3201	28.1599	27.8593	28.4645	28.1282	28.3896	28.3375	28.1252	28.2684	28.1116	28.08	27.797	27.3443	28.0876	28.3324	27.979	28.0149	27.6163	27.9683
	0.286759	-0.173212	J3QR09;J3KTE4;P84098	J3QR09;J3KTE4;P84098	Ribosomal protein L19;60S ribosomal protein L19	RPL19	1787	Color2 [DarkGray]	1	4					3	3	3	14	14	14	23.134	0	157.9	5557300000	93	27.2245	26.8131	27.1281	26.8474	26.8112	26.9243	22.0908	27.2181	26.8436	26.623	26.5909	26.6342	26.3605	26.082	26.3143	26.8208	26.493	26.696	26.4049	27.1225
	0.420008	0.148914	J3KTL2;Q07955;J3KSR8;J3QQV5;J3KSW7	J3KTL2;Q07955;J3KSR8	Serine/arginine-rich splicing factor 1	SRSF1	1789	Color2 [DarkGray]	1	4					13	13	13	33.2	33.2	33.2	28.329	0	65.676	22647000000	316	28.4569	28.5365	28.9911	28.754	28.7016	28.6297	28.7621	28.873	28.4592	28.3921	28.977	28.7848	29.1993	29.0441	28.7853	28.3973	28.6777	28.8363	28.9544	28.7371
	0.577683	-1.1252	J3QK89;Q8IWX8	J3QK89;Q8IWX8	Calcium homeostasis endoplasmic reticulum protein	CHERP	1791	Color2 [DarkGray]	1	4					7	7	7	14.1	14.1	14.1	104.93	0	54.455	1060100000	79	24.3721	24.2187	21.5302	21.6506	24.6952	23.9324	23.8562	24.4933	24.4596	24.4211	24.2324	24.3117	24.8277	21.7156	24.7732	24.2402	24.4437	24.5769	24.4258	22.8629
	2.25257	-0.652299	J3QLE4;Q6P1R4;J3QKP9;H0YGW8;J3QQZ0;J3QQL9	J3QLE4;Q6P1R4;J3QKP9;H0YGW8;J3QQZ0	tRNA-dihydrouridine(16/17) synthase [NAD(P)(+)]-like	DUS1L	1799	Color2 [DarkGray]	1	4					4	4	4	21.4	21.4	21.4	35.184	0	218.84	866290000	111	25.458	25.3506	24.5387	24.6266	25.5763	25.5583	24.6447	25.2492	25.269	25.4336	25.0129	24.8372	25.3054	24.9534	25.5219	25.2389	25.0567	24.935	24.6498	25.5762
	0.399809	-0.602971	J3QQJ5;Q9Y2L5;J3QSA1;J3KSL8;J3QR00	J3QQJ5;Q9Y2L5;J3QSA1;J3KSL8	Trafficking protein particle complex subunit 8	TRAPPC8	1804	Color2 [DarkGray]	1	4					7	7	7	9.6	9.6	9.6	154.98	0	50.572	157420000	36	23.6192	23.5947	23.2984	23.6538	23.7366	23.3535	23.9441	23.4046	21.4928	23.5237	22.1528	21.9215	22.4954	21.6977	23.2451	23.2109	22.2845	23.7586	23.6396	22.3905
	0.53034	0.272985	J3QQW9;Q15022	J3QQW9;Q15022	Polycomb protein SUZ12	SUZ12	1806	Color2 [DarkGray]	1	4					5	5	5	7	7	7	80.321	0	71.589	830640000	126	24.5522	24.1074	24.2952	24.5976	24.2078	24.4855	24.4113	24.3357	24.586	24.2404	22.7094	24.6896	24.6379	25.1561	24.2539	25.2129	24.7177	24.7437	24.1219	24.6677
	0.424255	0.738926	J3QQZ9;Q9NVS9;A0A286YFL3;J3QQV6	J3QQZ9;Q9NVS9;A0A286YFL3	Pyridoxine-5-phosphate oxidase	PNPO	1808	Color2 [DarkGray]	1	4					5	5	5	26.5	26.5	26.5	27.312	0	30.079	866030000	50	22.3371	24.4128	24.754	24.5133	24.3038	21.229	21.4275	24.6935	22.6547	21.6306	24.123	24.4719	24.9191	24.3144	22.7589	24.2353	24.4335	24.6	22.5216	22.3549
	0.00144301	0.000532627	J3QRS3;P19105;O14950;P24844;J3KTJ1	J3QRS3;P19105;O14950;P24844;J3KTJ1	Myosin regulatory light chain 12A;Myosin regulatory light chain 12B;Myosin regulatory light polypeptide 9	MYL12A;MYL12B;MYL9	1810	Color2 [DarkGray]	1	4					8	8	8	43.5	43.5	43.5	20.457	0	323.31	10503000000	271	27.3076	27.4155	27.3044	27.8652	27.7898	27.2405	27.6036	27.3301	27.6427	27.9932	27.208	27.7284	27.4401	27.9029	27.4888	27.4092	26.9692	26.9694	27.6976	27.8345
	0.469847	-0.225295	J3QRS9;X6R4W8;O43670;J3KS31;J3QS27;J3KTL1;J3KRB6;J3KRW6;H0Y3M2	J3QRS9;X6R4W8;O43670;J3KS31	BUB3-interacting and GLEBS motif-containing protein ZNF207	ZNF207	1811	Color2 [DarkGray]	1	4					6	6	6	17	17	17	52.541	0	52.769	2005400000	79	27.1757	27.3917	27.381	27.3925	27.6916	27.0926	27.5144	27.3789	27.2428	27.5112	26.9469	27.0749	27.1999	26.942	26.8204	21.7145	26.9055	27.6362	27.0118	27.4671
	1.17994	-0.28005	J3QSV6;O76021;I3L3U9;I3L3C4;I3L234;I3L1A3	J3QSV6;O76021;I3L3U9	Ribosomal L1 domain-containing protein 1	RSL1D1	1813	Color2 [DarkGray]	1	4					13	13	13	38.4	38.4	38.4	48.208	0	323.31	3866800000	219	26.3707	25.9271	26.1543	25.5012	25.9711	26.0228	25.909	26.2095	25.6031	25.7303	26.1072	26.2514	26.1533	25.8786	26.1936	26.0191	25.7376	26.1085	25.7069	25.915
	0.650936	0.886827	K4DI93;A0A669KAX4;Q13620	K4DI93;A0A669KAX4;Q13620	Cullin-4B	CUL4B	1818	Color2 [DarkGray]	1	4					13	7	7	18.4	13.7	13.7	102.75	0	127.1	296770000	53	21.8546	22.8584	21.8596	23.9034	21.5156	22.9862	23.7007	23.2446	21.3141	21.252	22.0935	23.7016	23.6044	23.3844	22.2128	22.7644	21.0357	23.0062	22.6409	22.7151
	0.781753	1.81344	K7EIK7;O95834;A0A0C4DGQ7;C9JRL6;K7EII6;K7ELI8;K7EKG3;K7ELB2;K7ERR2;K7EIM1;K7EQR0;K7ERY9;K7EKU5	K7EIK7;O95834;A0A0C4DGQ7;C9JRL6;K7EII6	Echinoderm microtubule-associated protein-like 2	EML2	1821	Color2 [DarkGray]	1	4					7	7	7	17.6	17.6	17.6	84.729	0	75.061	462950000	53	22.3371	22.3213	25.1606	25.3786	24.3264	22.1544	25.1928	20.9167	21.5606	22.1784	25.3993	26.1906	22.2144	25.8646	21.6763	24.2224	21.0512	22.1794	25.2571	22.626
	0.676909	-1.00782	K7EIN2;Q9BRJ7;K7ENA3;W4VSQ8	K7EIN2;Q9BRJ7;K7ENA3;W4VSQ8	Protein syndesmos	NUDT16L1	1822	Color2 [DarkGray]	1	4					5	4	4	43.9	38.4	38.4	21.809	0	19.603	221270000	58	24.1101	23.6084	23.9328	24.3382	23.5754	22.9845	24.176	22.5655	23.6175	23.0907	21.9916	25.1093	22.8119	21.9291	24.4413	21.7819	22.0938	22.1272	21.9245	24.7331
	0.271258	0.6121	K7EIU8;Q13485;K7ES96;A0A087WUF3;K7EIJ2	K7EIU8;Q13485;K7ES96	Mothers against decapentaplegic homolog;Mothers against decapentaplegic homolog 4	SMAD4	1823	Color2 [DarkGray]	1	4					5	5	5	20.6	20.6	20.6	50.052	0	28.888	708320000	71	24.5026	22.228	24.6516	24.5031	24.2776	22.1395	24.4725	24.882	21.954	24.5601	24.8995	25.1715	25.1793	24.6654	22.1526	22.4715	24.6417	24.436	24.336	22.0197
	0.0890195	-0.175576	Q9BV68;K7EIY6;U3KQF4	Q9BV68;K7EIY6	E3 ubiquitin-protein ligase RNF126	RNF126	1825	Color2 [DarkGray]	1	4					3	3	3	23.2	23.2	23.2	33.861	0	38.525	740110000	63	23.6655	23.6105	23.6126	23.8908	23.9252	21.7115	21.9251	23.7536	21.7076	24.1062	22.4105	22.869	24.2224	23.7905	23.8522	23.773	21.9384	22.8011	23.8576	22.0652
	1.87849	-0.493925	K7EJE8;K7EKE6;P36776;K7ERR6;K7ER27;K7ER56;K7EQF8	K7EJE8;K7EKE6;P36776	Lon protease homolog, mitochondrial	LONP1	1827	Color2 [DarkGray]	1	4					21	21	21	43.2	43.2	43.2	93.296	0	313.31	10638000000	418	28.7438	28.3432	29.1188	28.8155	28.9009	28.8943	28.375	28.9113	28.3368	29.0859	28.828	28.5936	29.0499	28.7807	29.1069	29.1948	28.6109	29.0636	28.3694	29.1844
	0.508353	-0.516842	K7EJR3;R4GMR5;P48556;K7EJC1;K7ENY6	K7EJR3;R4GMR5;P48556;K7EJC1	26S proteasome non-ATPase regulatory subunit 8	PSMD8	1829	Color2 [DarkGray]	1	4					4	4	4	20.8	20.8	20.8	28.065	0	25.887	264270000	98	23.4143	23.3665	23.4779	23.0043	23.0523	23.744	21.1796	21.8562	23.5496	23.7094	22.4016	21.4651	21.6902	21.7434	23.2746	21.3919	22.6233	22.4287	22.2348	22.5633
	0.112885	-0.531318	K7EQ02;K7EQ55;K7EK33;Q96EP5	K7EQ02;K7EQ55;K7EK33;Q96EP5	DAZ-associated protein 1	DAZAP1	1832	Color2 [DarkGray]	1	4					6	6	6	32.1	32.1	32.1	35.02	0	106.27	2837000000	88	27.8801	27.4347	27.2542	27.3007	27.8206	27.2673	27.2839	27.1149	27.4976	27.9986	27.4371	22.241	22.5467	26.2345	27.1649	26.5268	21.7415	26.5097	22.4072	22.5813
	0.199894	0.328458	K7EK35;P42229;K7EM17;K7EIF9;C9JVV6	K7EK35;P42229;K7EM17	Signal transducer and activator of transcription;Signal transducer and activator of transcription 5A	STAT5A	1833	Color2 [DarkGray]	1	4					6	6	4	12.3	12.3	8.4	87.361	0	54.986	343640000	69	24.2282	23.7636	24.0868	23.8684	23.7154	24.395	23.9594	24.4494	24.1538	23.5405	22.7391	21.4471	22.2787	22.7911	22.1678	22.5455	22.5426	22.5645	22.0481	22.1239
	0.630727	0.785245	Q9BRG1;K7EKV4;K7EP45	Q9BRG1;K7EKV4	Vacuolar protein-sorting-associated protein 25	VPS25	1838	Color2 [DarkGray]	1	4					3	3	1	17	17	8	20.747	0	26.933	352020000	44	23.1444	22.775	23.0715	23.2006	21.7435	23.287	22.9809	23.4111	23.0838	23.4069	22.3493	23.2436	22.5482	22.7891	21.6607	22.7821	23.6056	22.0892	21.8782	20.9996
	0.663602	-1.26333	K7EQJ5;K7ELC2;P62841;K7EM56;K7EJ78;S4R417	K7EQJ5;K7ELC2;P62841;K7EM56;K7EJ78;S4R417	40S ribosomal protein S15	RPS15	1841	Color2 [DarkGray]	1	4					2	2	1	24.8	24.8	15.6	16.57	0	105.86	1106500000	66	21.7015	25.3206	24.9583	21.6926	24.6267	24.9179	25.4172	20.9114	25.4895	25.3554	25.7998	25.7836	25.3702	25.2002	25.7044	25.607	22.3714	24.8956	23.308	25.0571
	1.49929	0.503999	K7ELL7;P14314;A0A0C4DGP4;K7EKX1;K7EJ70;K7EPW7;K7EIP3	K7ELL7;P14314	Glucosidase 2 subunit beta	PRKCSH	1843	Color2 [DarkGray]	1	4					11	11	11	28.8	28.8	28.8	60.192	0	284.08	8507400000	160	26.9559	27.568	27.199	27.3686	26.5795	27.28	27.6651	27.1721	27.6418	27.1163	26.9378	27.2177	26.9875	26.9887	26.9532	25.9669	27.3739	27.0293	27.5144	26.8485
	0.232567	-0.125341	K7ELV2;Q96EE3;K7EP88;K7ENI5;K7EPZ5	K7ELV2;Q96EE3;K7EP88	Nucleoporin SEH1	SEH1L	1847	Color2 [DarkGray]	1	4					5	5	5	35.4	35.4	35.4	29.541	0	206.14	4347700000	123	26.1554	26.4019	26.1356	26.4148	26.6599	25.8589	26.3843	26.36	26.5374	26.2867	26.0341	26.0135	26.1316	25.7413	26.2297	26.0679	26.0642	26.3187	26.0665	26.085
	0.47857	-1.13258	Q99497;K7ELW0;K7EN27	Q99497;K7ELW0	Protein deglycase DJ-1	PARK7	1848	Color2 [DarkGray]	1	4					7	7	7	49.7	49.7	49.7	19.891	0	58.543	2580900000	64	26.9466	27.1056	21.8517	26.9876	27.4147	27.1231	27.1818	26.5358	26.8341	27.0627	26.2097	21.8841	25.9857	26.3356	26.0758	26.9076	26.1441	26.4451	22.6143	26.7488
	0.426231	-0.762764	K7ES98;K7EM85;Q92619;F5H1R4;K7ES92;K7EQA4;A0A087X1A3	K7ES98;K7EM85;Q92619;F5H1R4;K7ES92	Minor histocompatibility protein HA-1;Minor histocompatibility antigen HA-1	HMHA1	1851	Color2 [DarkGray]	1	4					12	12	12	19.4	19.4	19.4	125.05	0	99.82	270110000	67	24.571	24.3819	24.0838	24.4694	24.8129	23.9096	23.9524	24.1786	21.363	24.0599	21.9887	22.6965	21.5769	22.6087	23.5385	24.4967	22.3605	23.7195	23.9763	23.057
	0.89016	0.696411	O43765;K7EMD6;K7ERW5	O43765;K7EMD6	Small glutamine-rich tetratricopeptide repeat-containing protein alpha	SGTA	1852	Color2 [DarkGray]	1	4					5	5	5	20.8	20.8	20.8	34.063	0	275.23	1354500000	99	23.7978	23.9329	23.9866	24.0571	23.7462	23.9895	23.9762	24.305	24.1901	23.3074	24.7529	25.4235	24.9782	25.0265	24.3251	23.983	24.7659	24.605	25.2747	24.384
	0.828431	0.221535	Q49A26;K7EMM8;K7EQB2	Q49A26;K7EMM8	Putative oxidoreductase GLYR1	GLYR1	1853	Color2 [DarkGray]	1	4					6	6	6	15.9	15.9	15.9	60.547	0	52.307	212260000	65	22.4162	22.1918	22.8392	22.1695	22.0207	22.5257	22.1704	22.2847	22.4938	22.4052	22.3583	22.184	22.1235	22.6597	22.1877	22.2095	21.8186	21.0481	22.5085	22.332
	0.0507357	-0.193359	K7EQ03;K7EP90;Q9BTD8;K7ER08	K7EQ03;K7EP90;Q9BTD8	RNA-binding protein 42	RBM42	1858	Color2 [DarkGray]	1	4					3	3	3	11.3	11.3	11.3	44.638	0	138.48	954200000	76	26.2681	25.7627	26.1089	26.1762	26.1072	26.4072	25.823	26.4004	25.6807	26.0478	26.6427	22.9959	26.2996	22.2913	26.4654	22.2899	22.0473	21.7499	26.0708	22.372
	0.00391154	0.00528669	K7EPJ5;O60291;B4DR12;K7EIM7	K7EPJ5;O60291;B4DR12;K7EIM7	E3 ubiquitin-protein ligase MGRN1	MGRN1	1860	Color2 [DarkGray]	1	4					3	3	3	8.1	8.1	8.1	65.083	0	4.4173	48765000	34	22.0144	21.3453	22.0413	21.8932	21.0884	22.687	21.9253	21.5224	22.5218	21.764	21.9372	22.0313	22.5413	22.0652	22.9376	22.6945	22.6832	22.3377	22.0558	22.7249
	1.14658	0.979191	Q08E86;K7EQ86;Q14667;K7EQR3	Q08E86;K7EQ86;Q14667	Protein KIAA0100	KIAA0100	1863	Color2 [DarkGray]	1	4					3	3	3	2.3	2.3	2.3	237.31	0	20.232	138380000	49	22.1928	23.2755	22.9634	23.3131	21.4165	22.0874	23.1673	23.1919	22.2558	22.0428	23.5123	22.2845	23.2985	23.5846	23.0516	23.0317	23.4035	22.8721	23.2637	21.9896
	0.560033	-0.869944	O14737;K7EQA1;K7ESJ4	O14737;K7EQA1	Programmed cell death protein 5	PDCD5	1864	Color2 [DarkGray]	1	4					4	4	4	28.8	28.8	28.8	14.285	0	291.05	1223300000	50	24.6647	24.7932	24.3409	24.0209	24.7025	24.6104	24.5005	24.1891	22.4032	24.4026	22.1268	21.9187	22.2067	22.3879	22.2947	21.2524	21.906	22.3642	22.0654	22.9572
	0.698171	-0.764196	K7EQY5;P42679;K7ERY4;K7ENL8;K7ES68	K7EQY5;P42679;K7ERY4	Non-specific protein-tyrosine kinase;Megakaryocyte-associated tyrosine-protein kinase	MATK	1866	Color2 [DarkGray]	1	4					5	5	5	20.4	20.4	20.4	56.34	0	246.42	179800000	52	22.7839	23.2276	23.0378	21.7233	23.7964	23.0285	22.6953	23.0048	22.5642	23.6201	22.6449	22.3241	23.6776	23.57	22.2261	22.4863	21.6437	22.7193	22.1499	23.4216
	1.35747	-0.545754	K7ER00;Q9Y285;K7EPH2;K7ER16;K7EK06;K7ERS0	K7ER00;Q9Y285;K7EPH2	Phenylalanine--tRNA ligase alpha subunit	FARSA	1867	Color2 [DarkGray]	1	4					15	15	15	39.6	39.6	39.6	62.395	0	323.31	22807000000	318	28.8324	29.0698	29.243	28.8224	28.9619	28.9575	28.7108	29.0572	28.4442	28.9439	29.0515	28.4225	28.299	27.841	28.9636	28.5497	28.0091	28.2269	28.2658	28.6871
	0.0542998	-0.140145	K7ERI7;P35268;K7EJT5;K7EP65;K7EKS7;K7ELC4;K7EMH1	K7ERI7;P35268;K7EJT5;K7EP65;K7EKS7;K7ELC4;K7EMH1	60S ribosomal protein L22	RPL22	1871	Color2 [DarkGray]	1	4					3	3	3	41.1	41.1	41.1	11.168	0	42.353	1535000000	54	26.0069	25.9149	25.4145	25.2003	25.4455	25.8997	25.5148	25.5361	24.904	25.1464	22.2901	24.4124	21.3698	22.63	25.0891	25.3582	24.7987	25.326	24.8888	22.5027
	0.402564	0.255879	K7ERQ8;F8VVK3;K7ERI8;F8VVZ0;F8VUA5;K7ENY4;P61020;F8WCY6;F8WD79;F8VPW9;F8VSF8;F8VWZ7;F8VWU4	K7ERQ8			1872	Color2 [DarkGray]	1	4					7	7	0	36.2	36.2	0	31.392	0	205.67	2688900000	91	25.0285	25.0498	25.0515	25.1503	24.7795	24.751	24.7458	24.9316	25.0769	24.8215	25.3632	25.5535	25.8055	25.7848	25.7428	25.2581	25.2765	25.4817	25.5611	25.2056
	0.434412	-0.821999	K7ES08;Q96JZ2;A0A087X0V9;K7EP18	K7ES08;Q96JZ2;A0A087X0V9	Hematopoietic SH2 domain-containing protein	HSH2D	1875	Color2 [DarkGray]	1	4					3	3	2	80.6	80.6	43.1	8.1011	0	17.088	642570000	31	22.2392	20.8213	22.0182	24.0158	24.3928	23.8246	23.7493	22.9878	24.3652	24.5819	22.8757	22.0906	22.1489	21.811	22.2679	24.5748	22.0412	21.9805	22.226	24.4633
	1.30397	0.643434	K7ESN3;Q8N2G8;K7EQ41;K7EL54;K7EJT7	K7ESN3;Q8N2G8	GH3 domain-containing protein	GHDC	1878	Color2 [DarkGray]	1	4					7	7	7	14.6	14.6	14.6	51.814	0	161.74	241920000	70	22.6244	22.9031	23.4855	23.1522	21.9962	23.1813	23.3339	23.4594	22.6477	22.8414	23.2683	23.5316	23.6558	23.4175	22.6356	23.0969	23.2802	22.8399	23.466	22.6364
	1.10878	0.30524	M0QWZ7;Q9NP81;M0R2C6;M0R259;M0QX29;B4DJM9;M0R1C0;M0R2H5	M0QWZ7;Q9NP81;M0R2C6;M0R259	Serine--tRNA ligase, mitochondrial	SARS2	1882	Color2 [DarkGray]	1	4					7	7	7	24.1	24.1	24.1	58.182	0	112.91	2136800000	147	25.3015	25.5393	25.5766	25.7223	25.0644	25.6295	25.1234	25.5746	25.5098	25.2863	25.5513	25.0959	25.9203	25.4814	25.6341	25.5835	25.6145	25.7474	25.8248	25.3323
	0.363156	0.73443	Q15853;M0QXT0;M0QYU7	Q15853;M0QXT0	Upstream stimulatory factor 2	USF2	1884	Color2 [DarkGray]	1	4					3	3	3	9	9	9	36.954	0	36.636	220890000	46	24.3056	21.1614	22.1025	22.9229	24.1939	22.218	22.1059	24.4366	24.4569	21.6457	22.5299	22.1799	23.7281	22.6895	21.523	22.3934	21.4061	22.1432	21.6981	21.4673
	1.03353	-1.03348	M0QXZ5;Q96B54	M0QXZ5;Q96B54	Zinc finger protein 428	ZNF428	1885	Color2 [DarkGray]	1	4					3	3	3	19.3	19.3	19.3	23.568	0	17.617	173440000	29	23.8483	22.879	24.0181	21.8392	21.9394	21.6681	21.2927	23.7856	22.5759	23.017	24.056	24.1073	23.2604	22.5207	23.7884	23.8011	22.7909	22.3627	21.602	23.927
	0.668671	-0.691303	M0QY97;Q9UPT8	M0QY97;Q9UPT8	Zinc finger CCCH domain-containing protein 4	ZC3H4	1888	Color2 [DarkGray]	1	4					6	6	6	14.3	14.3	14.3	95.425	0	113.95	467320000	69	23.9201	23.536	23.9298	23.7435	24.1185	23.6758	23.4963	23.2991	23.2815	23.3365	22.1871	21.9419	23.3873	21.7568	24.1167	23.3166	22.3983	23.442	23.1947	23.17
	0.109986	-0.341922	M0QYT0;M0R076	M0QYT0			1893	Color2 [DarkGray]	1	4					9	2	0	44.9	7.8	0	35.904	0	39.555	1091500000	54	21.3774	24.9474	24.9879	21.9743	25.4516	22.6237	25.2667	25.0944	22.4186	22.4451	25.5159	24.6983	24.427	24.6205	22.2711	25.119	25.1419	24.8127	24.9967	25.21
	1.01461	0.332182	M0QYT9;Q14653;M0R205;M0QZB8;M0QZB7;M0QXC8;M0R0R8;M0R0X9;M0QX56;M0R3C2	M0QYT9;Q14653;M0R205;M0QZB8;M0QZB7;M0QXC8;M0R0R8;M0R0X9	Interferon regulatory factor 3	IRF3	1894	Color2 [DarkGray]	1	4					6	6	6	34.9	34.9	34.9	30.779	0	118.58	1394800000	152	25.9007	25.9529	26.1308	26.3092	26.0457	25.3763	26.2023	26.2112	26.0848	26.3907	26.1069	26.2657	26.0561	26.5258	25.7888	26.0685	26.2153	26.2186	26.5415	25.9075
	0.750285	1.09826	M0QZ22;Q5PRF9;M0QY61;M0R0X3;A0A087WZT0;M0QX45	M0QZ22;Q5PRF9;M0QY61;M0R0X3;A0A087WZT0	Protein Smaug homolog 2	SAMD4B	1896	Color2 [DarkGray]	1	4					3	3	3	7.1	7.1	7.1	75.292	0	15.597	212460000	42	24.0842	23.9498	23.7205	22.9452	21.062	24.1908	23.937	24.3625	21.9448	21.2559	24.5845	24.0793	23.4484	23.982	22.4128	22.1393	24.3389	22.6297	23.7073	23.4555
	3.01383	0.721949	M0QZR4;Q92888;M0QYC1;M0QZH8;M0QYS3;M0R2C7;M0R3H5	M0QZR4;Q92888;M0QYC1	Rho guanine nucleotide exchange factor 1	ARHGEF1	1898	Color2 [DarkGray]	1	4					15	15	15	23.8	23.8	23.8	108.32	0	323.31	5238400000	245	26.1107	26.0648	26.2421	26.6168	25.7954	25.8758	26.316	26.0338	26.4246	25.7906	26.0734	26.6722	26.5943	26.7292	26.1414	25.9481	26.2212	26.6197	26.826	25.9814
	2.06888	-0.473752	M0R0F0;P46782;M0R0R2;M0QZN2	M0R0F0;P46782;M0R0R2;M0QZN2	40S ribosomal protein S5;40S ribosomal protein S5, N-terminally processed	RPS5	1900	Color2 [DarkGray]	1	4					8	8	8	57	57	57	22.391	0	316.79	7165700000	222	26.9827	26.8948	26.9203	26.6534	27.2197	26.9869	26.8576	27.068	26.7199	26.9889	27.3364	27.2239	27.1257	27.0002	27.4331	27.2426	27.2481	27.2148	26.6749	27.3017
	0.755555	0.668626	M0R2H7;M0R0F9;W4VSQ9;Q15642	M0R2H7;M0R0F9;W4VSQ9;Q15642	Cdc42-interacting protein 4	TRIP10	1901	Color2 [DarkGray]	1	4					3	3	3	15.7	15.7	15.7	39.964	0	15.827	38493000	23	21.6446	22.4302	22.1287	22.7125	21.6461	22.1641	21.7614	21.8665	22.9554	21.4272	23.5661	22.1289	22.4066	22.9758	21.7581	22.6969	22.7084	23.484	21.6891	22.8269
	0.615158	0.354488	M0R300;M0R0P8;Q13459;M0QZY4;M0R2J3;M0R332;M0QXP0	M0R300;M0R0P8;Q13459	Unconventional myosin-IXb	MYO9B	1902	Color2 [DarkGray]	1	4					12	12	12	10	10	10	234.07	0	144.66	278120000	82	23.0082	23.0029	22.602	23.465	22.8189	22.8883	23.0719	22.7519	22.9142	23.3074	22.2893	22.8641	22.9671	24.0917	23.3395	22.8927	23.4762	22.4719	23.6731	23.2603
	0.136211	-0.316216	M0R3D6;M0R1A7;M0R117;Q02543;M0R0P7	M0R3D6;M0R1A7;M0R117;Q02543;M0R0P7	60S ribosomal protein L18a	RPL18A	1904	Color2 [DarkGray]	1	4					3	3	3	21.3	21.3	21.3	16.714	0	7.3098	1023500000	38	24.3459	24.5998	25.1128	23.2827	24.293	24.3586	20.9576	24.9812	21.2575	21.7516	22.6198	23.233	22.052	21.8892	20.7031	24.3655	24.6986	24.7105	21.685	22.6316
	0.407155	0.474296	M0R165;Q9UBC2;M0R2S2;M0R3I1	M0R165;Q9UBC2;M0R2S2	Epidermal growth factor receptor substrate 15-like 1	EPS15L1	1905	Color2 [DarkGray]	1	4					9	9	9	23	23	23	83.474	0	71.133	239410000	45	23.6167	21.4627	21.9933	23.8083	22.9596	22.2907	23.7253	23.3504	23.1899	23.5232	23.2691	22.4034	22.7818	22.1336	21.8567	22.6056	20.9568	21.723	23.3182	22.2133
	0.846108	-1.42653	M0R2Z9;Q8IX01;M0R3F6;M0R065;M0R216	M0R2Z9;Q8IX01;M0R3F6	SURP and G-patch domain-containing protein 2	SUGP2	1909	Color2 [DarkGray]	1	4					7	7	7	8.7	8.7	8.7	121.54	0	27.494	353000000	67	24.661	25.2991	24.5736	21.3008	23.2575	21.5921	22.3654	24.1549	22.1777	24.7303	24.6513	24.5753	24.5661	24.3821	24.9282	24.6532	24.341	21.7994	24.1272	24.7778
	0.108688	0.0522089	O00116;A0A1B0GWA2;A0A2R8YEL0;B8ZZ81	O00116;A0A1B0GWA2;A0A2R8YEL0	Alkyldihydroxyacetonephosphate synthase, peroxisomal	AGPS	1912	Color2 [DarkGray]	1	4					10	10	10	28.1	28.1	28.1	72.911	0	291.98	3190000000	224	27.524	27.456	27.4626	27.4895	27.3659	27.4428	27.7452	27.4927	27.4041	27.5502	27.1039	27.1573	26.9682	26.9848	27.1015	27.2888	27.4543	27.2514	27.2707	26.9226
	1.04256	-1.59127	O00139;H0Y8H2	O00139	Kinesin-like protein KIF2A	KIF2A	1913	Color2 [DarkGray]	1	4					8	8	4	13.9	13.9	5.4	79.954	0	31.596	825520000	89	24.4041	24.1307	24.4526	21.5596	24.6501	21.4596	24.4377	24.4803	24.4646	24.4808	24.5947	24.7143	24.6608	24.4973	24.7829	24.8835	24.342	24.5875	22.0183	24.9911
	0.660408	-0.157642	O00148;K7EQN7;K7EPJ3;K7EN69;K7EL56;K7EIL8;K7ENP6;A0A0D9SEM9;A0A0G2JJL7;F6QYI9;F6R6M7;A0A140T9N3;F6U6E2;F6S2B7;F6SXL5;A0A0G2JHN7;A0A140T9K2	O00148;K7EQN7	ATP-dependent RNA helicase DDX39A	DDX39A	1914	Color2 [DarkGray]	1	4					18	18	9	43.6	43.6	27.2	49.129	0	323.31	43736000000	357	29.363	29.1976	29.431	29.0921	29.2672	29.3661	29.2887	29.4829	29.1344	29.4195	29.7522	29.5607	29.6948	29.4237	29.4943	29.5729	29.5993	29.4719	29.4615	29.5613
	0.106398	-0.155814	O00154;K7EKP8	O00154;K7EKP8	Cytosolic acyl coenzyme A thioester hydrolase	ACOT7	1915	Color2 [DarkGray]	1	4					4	4	4	18.9	18.9	18.9	41.796	0	30.193	408250000	26	22.1834	21.9723	23.3613	22.3037	23.4418	23.8117	23.2391	23.5031	23.0458	21.8957	22.8831	22.0657	22.5736	22.124	21.619	23.2518	21.5134	22.116	22.3814	23.5217
	0.900121	0.405418	O00160;M0QY89	O00160	Unconventional myosin-If	MYO1F	1916	Color2 [DarkGray]	1	4					10	10	10	15.7	15.7	15.7	124.84	0	63.449	935410000	81	23.69	24.619	22.5111	24.5278	24.268	23.6761	23.9213	23.8358	23.9269	23.7956	24.1061	24.8567	21.9799	24.7163	24.2207	23.0084	21.0251	24.2093	24.8362	24.1013
	0.769325	0.941558	O00161;H3BM38;H3BNE1;H3BR18;H3BPJ0;H3BV99;H3BP15;H3BQY9;H3BR99;H3BNG6;H3BU94	O00161;H3BM38;H3BNE1;H3BR18;H3BPJ0;H3BV99;H3BP15;H3BQY9	Synaptosomal-associated protein 23;Synaptosomal-associated protein	SNAP23	1917	Color2 [DarkGray]	1	4					7	7	7	39.3	39.3	39.3	23.354	0	165.2	421570000	35	23.6971	23.7372	23.9351	24.2859	23.6209	21.7918	23.8283	23.6788	23.7906	21.2209	22.3406	23.1367	22.937	23.0843	22.428	22.2213	23.0407	22.4009	22.9213	23.0461
	0.326431	-0.512737	O00165;E9PIQ7;Q5VYD6	O00165;E9PIQ7	HCLS1-associated protein X-1	HAX1	1918	Color2 [DarkGray]	1	4					5	5	5	30.8	30.8	30.8	31.62	0	20.228	219060000	53	21.9766	22.4793	23.6123	21.3867	23.27	22.9303	21.67	23.5482	23.0605	21.6421	23.8774	23.4916	22.969	23.2339	24.0413	23.6723	23.7147	21.834	22.0007	22.7794
	0.464991	-1.37641	O00170;V9GYQ3;E9PMH2	O00170;V9GYQ3;E9PMH2	AH receptor-interacting protein	AIP	1919	Color2 [DarkGray]	1	4					6	6	6	31.8	31.8	31.8	37.636	0	55.129	3026700000	113	27.4658	27.5638	27.5798	27.4765	27.941	27.303	27.2032	27.5356	27.6599	27.5773	27.042	22.1264	21.6796	28.0423	27.5045	27.6287	27.75	22.6558	22.4315	28.0931
	0.344503	-0.154628	O00178;B0QY59;F5H716;F5H257;F8WAZ4	O00178	GTP-binding protein 1	GTPBP1	1920	Color2 [DarkGray]	1	4					11	11	11	28	28	28	72.453	0	323.31	1286600000	131	25.5343	25.2203	25.3104	25.0122	25.1809	25.0904	25.0176	25.118	25.1273	25.466	25.9444	25.4371	25.3519	25.6438	25.51	25.4571	25.3597	24.9605	25.5159	25.761
	0.315031	-0.387479	O00203;F5GWU4;A0A590UJW5;A0A590UKD3;A0A590UJU0;A0A590UJ60;A0A590UK04;A0A5F9UJV3;A0A2R8Y2A8;A0A590UKC4;Q13367	O00203	AP-3 complex subunit beta-1	AP3B1	1921	Color2 [DarkGray]	1	4					6	6	6	8.8	8.8	8.8	121.32	0	28.659	285840000	53	23.2917	23.2089	23.138	22.9558	23.1332	23.2953	23.3807	22.0816	23.1623	22.984	22.3527	22.5285	22.3451	21.9275	21.9082	22.8702	22.7628	23.0449	22.4941	24.0641
	0.574202	0.329597	O00221;Q7LC14;H3BNC2	O00221;Q7LC14	NF-kappa-B inhibitor epsilon	NFKBIE	1922	Color2 [DarkGray]	1	4					4	4	4	12.2	12.2	12.2	52.863	0	42.227	115910000	87	24.1668	22.4667	23.4828	23.4239	23.3522	22.3919	22.0562	23.9541	23.6131	23.7726	23.0802	23.8521	24.1097	24.4951	23.4038	23.7828	22.4433	23.9742	24.1051	23.7902
	0.194822	0.0961852	O00231;J3QRY4;J3QS13;J3KSW3	O00231	26S proteasome non-ATPase regulatory subunit 11	PSMD11	1924	Color2 [DarkGray]	1	4					9	9	9	25.4	25.4	25.4	47.463	0	85.19	3895400000	105	28.1395	28.0601	27.9625	27.9669	27.8233	27.9979	28.1082	28.1221	28.0532	27.8466	28.0468	22.3173	27.9965	28.5648	28.158	28.4459	28.1999	28.2203	28.0215	28.3937
	0.844012	0.183877	O00232	O00232	26S proteasome non-ATPase regulatory subunit 12	PSMD12	1925	Color2 [DarkGray]	1	4					11	11	11	25.4	25.4	25.4	52.904	0	171.95	1266600000	118	23.4795	23.8479	23.6318	23.7429	23.545	23.7818	24.0174	23.7968	23.7542	23.3388	23.1811	23.4397	23.6273	23.4868	23.4895	23.856	23.6456	23.9192	23.8414	23.7166
	0.645051	0.175619	O00267;M0R105;M0R2M5	O00267	Transcription elongation factor SPT5	SUPT5H	1928	Color2 [DarkGray]	1	4					15	15	15	21.8	21.8	21.8	121	0	323.31	1608700000	144	25.2258	25.479	25.0206	25.3843	25.2328	24.8628	25.4201	25.0853	25.4251	25.155	23.8757	25.4335	25.6506	25.6211	25.391	24.4382	25.0496	25.0376	25.0965	25.0457
	0.47255	-0.377371	O00273;K7ERT1	O00273	DNA fragmentation factor subunit alpha	DFFA	1929	Color2 [DarkGray]	1	4					7	7	7	28.1	28.1	28.1	36.521	0	169.85	3972000000	115	27.0368	26.359	26.7585	26.1794	26.773	27.2918	26.2445	26.7479	26.5339	27.2435	27.5429	27.021	27.5649	27.4889	27.2818	27.5611	27.1478	27.4332	27.2816	27.695
	0.0751789	-0.0118585	O00299	O00299	Chloride intracellular channel protein 1	CLIC1	1930	Color2 [DarkGray]	1	4					8	8	8	51	51	51	26.922	0	156.42	25118000000	93	28.9525	28.8744	29.0895	28.8434	28.7592	28.8833	29.0468	28.7688	28.7093	28.9439	28.7068	28.7237	29.1178	28.8042	28.7817	28.7912	28.9576	29.0284	28.8917	28.8112
	0.709314	0.347014	O00303;H0YDT6;E9PQV8;A0A1W2PP79	O00303	Eukaryotic translation initiation factor 3 subunit F	EIF3F	1931	Color2 [DarkGray]	1	4					10	10	10	39.2	39.2	39.2	37.563	0	270.61	9147100000	195	26.9677	27.2473	27.5272	27.4833	26.9289	27.2142	27.3429	27.4553	27.5932	26.832	27.9988	27.8832	28.0221	27.8162	27.6486	27.7613	27.45	27.5497	27.5869	27.6822
	0.581435	-1.20912	O00329;F8W9P4;Q5SR50	O00329;F8W9P4;Q5SR50	Phosphatidylinositol 4,5-bisphosphate 3-kinase catalytic subunit delta isoform	PIK3CD	1934	Color2 [DarkGray]	1	4					8	8	8	13.8	13.8	13.8	119.48	0	27.772	343430000	82	24.7375	24.5469	24.909	24.9767	24.939	24.8907	24.8257	24.3427	24.2351	24.7091	24.3396	24.3996	23.9073	21.5382	22.9745	24.672	24.2708	24.2602	21.8087	24.7725
	2.30714	-0.332318	O00410;H0Y8C6;E7ETV3;H0Y3V4;E7EV12;E7EQT5;C9JQT6;C9JZD8;E7ETV8;E7ESZ1;E7EWK4;E7EX05;C9J875;C9JXE0	O00410;H0Y8C6	Importin-5	IPO5	1937	Color2 [DarkGray]	1	4					29	29	28	41.9	41.9	40.8	123.63	0	323.31	21409000000	826	29.0063	28.8724	28.5663	28.5784	28.9222	28.6855	28.6229	28.6986	28.6745	28.8225	28.8222	28.7088	28.5568	28.6617	29.0926	28.8364	28.9193	28.7093	28.4616	28.8681
	0.867041	-0.478218	O00411;K7EMH3;K7ESD1	O00411	DNA-directed RNA polymerase, mitochondrial	POLRMT	1938	Color2 [DarkGray]	1	4					16	16	16	23.6	23.6	23.6	138.62	0	236.71	1422700000	206	24.5548	24.3189	24.0195	23.8603	24.0625	24.3292	24.0158	24.2092	23.7814	24.5761	24.9782	24.6644	24.4966	23.777	24.8561	24.89	24.6494	24.455	24.6976	24.5343
	0.894223	-0.299199	O00425;F8WD15	O00425	Insulin-like growth factor 2 mRNA-binding protein 3	IGF2BP3	1939	Color2 [DarkGray]	1	4					10	8	8	23.7	19.7	19.7	63.704	0	75.515	1215300000	96	25.6099	25.5522	25.8604	25.4466	25.504	25.5158	25.4373	25.4833	25.7328	25.6236	24.9732	24.9789	25.6261	24.9995	25.8193	25.1628	21.6672	25.5181	25.3831	25.812
	0.707648	-0.157857	O00429;F8VZ52;B4DPZ9;F8W1W3;B4DDQ3;F8VUJ9;H0YI79	O00429	Dynamin-1-like protein	DNM1L	1940	Color2 [DarkGray]	1	4					17	17	15	34.6	34.6	32.5	81.876	0	323.31	4383700000	233	26.1653	25.9727	26.4697	26.1455	26.2999	26.2886	26.2829	26.166	26.1915	26.4322	26.2133	25.9816	25.7774	26.0402	25.9761	26.0335	26.0179	26.0974	25.9695	26.2699
	0.64178	-1.51006	O00487;C9JW37	O00487	26S proteasome non-ATPase regulatory subunit 14	PSMD14	1944	Color2 [DarkGray]	1	4					8	8	8	49.4	49.4	49.4	34.577	0	116.18	3537700000	128	26.1795	26.3648	26.3274	26.383	26.2337	26.6245	26.3524	26.1364	26.6296	26.2483	25.5596	22.0337	23.0473	22.6529	25.843	26.5059	26.0269	22.1085	22.6023	25.983
	0.24778	-0.129422	O00505;H0Y4S9	O00505	Importin subunit alpha-4	KPNA3	1946	Color2 [DarkGray]	1	4					12	10	10	38.2	32.6	32.6	57.81	0	120.76	1552300000	109	25.5393	24.954	24.8096	24.9435	25.2581	25.3672	25.1721	24.8111	24.8065	25.3899	24.922	24.2474	25.0657	24.715	24.5238	25.1117	21.7942	24.7779	24.9395	24.7505
	1.45529	-0.399222	O00541;B5MCF9;B3KXD6;H7C267;H7BYY8	O00541;B5MCF9;B3KXD6	Pescadillo homolog	PES1	1948	Color2 [DarkGray]	1	4					12	12	12	29.1	29.1	29.1	68.002	0	48.952	6967300000	174	28.8922	28.5076	28.6457	28.3374	28.8719	28.7435	28.346	28.755	28.2877	28.5396	29.1214	28.8376	29.1657	28.6894	29.0604	28.7854	29.0433	29.0605	28.5383	28.9778
	0.4936	1.28901	O00560	O00560	Syntenin-1	SDCBP	1949	Color2 [DarkGray]	1	4					2	2	1	13.8	13.8	6	32.444	0	141.1	626030000	48	25.5087	25.6155	25.4887	25.7777	25.3702	26.0846	22.4168	25.9758	22.4228	22.3336	21.5314	25.624	23.3653	23.009	21.9459	21.4629	25.2665	25.4788	25.431	21.8347
	0.57279	-0.0952992	O00567;A0A494C128;H0Y653;H0YDU4;Q5JXT2	O00567;A0A494C128;H0Y653;H0YDU4	Nucleolar protein 56	NOP56	1952	Color2 [DarkGray]	1	4					15	15	15	32.5	32.5	32.5	66.049	0	154.49	5683500000	268	26.2796	25.742	25.9519	25.763	25.8105	25.9408	25.6259	25.9155	25.6206	25.76	25.6904	25.6905	25.8629	25.6465	25.7873	26.5315	25.9217	26.3039	25.9029	25.9564
	0.408541	-0.0738044	O00629;H7C4F6	O00629	Importin subunit alpha-3	KPNA4	1954	Color2 [DarkGray]	1	4					12	12	10	38	38	32.4	57.886	0	135.65	5106300000	202	26.8928	26.7406	26.9499	26.7098	26.8977	26.6019	26.8565	26.7572	26.8943	26.9978	26.9456	27.1191	26.9168	27.0454	26.8641	27.1239	26.642	27.1516	26.8439	27.0291
	0.710095	0.223944	O00743;Q5T1S7	O00743	Serine/threonine-protein phosphatase 6 catalytic subunit;Serine/threonine-protein phosphatase 6 catalytic subunit, N-terminally processed	PPP6C	1955	Color2 [DarkGray]	1	4					5	5	5	25.9	25.9	25.9	35.144	0	33.058	1001900000	105	23.7161	24.0379	23.9393	23.8914	24.0831	23.3329	24.1971	23.87	24.2007	24.1328	23.6173	23.6981	24.2155	24.1718	23.8238	24.0403	24.445	24.283	24.2318	23.5602
	0.453581	0.231316	O00754;M0QZ24;M0R2P5;M0R174;M0QYZ1;M0QZG6	O00754	Lysosomal alpha-mannosidase;Lysosomal alpha-mannosidase A peptide;Lysosomal alpha-mannosidase B peptide;Lysosomal alpha-mannosidase C peptide;Lysosomal alpha-mannosidase D peptide;Lysosomal alpha-mannosidase E peptide	MAN2B1	1956	Color2 [DarkGray]	1	4					19	19	19	32.1	32.1	32.1	113.74	0	323.31	6073300000	456	28.0942	28.2694	27.8069	28.3036	28.0976	27.8869	28.1474	27.8639	28.313	28.0071	28.328	28.1977	27.9607	27.9908	28.3223	27.8565	28.1347	27.6174	28.0724	27.3275
	1.28972	1.88389	O00762;K4DI81;A0A0A0MSE8;A0A087WVK1	O00762;K4DI81;A0A0A0MSE8;A0A087WVK1	Ubiquitin-conjugating enzyme E2 C	UBE2C	1957	Color2 [DarkGray]	1	4					4	4	4	30.7	30.7	30.7	19.652	0	16.503	931050000	79	25.244	26.0826	25.4356	25.73	22.1941	24.2796	26.2206	25.5234	26.1072	24.1487	25.7865	26.5578	26.3118	26.6012	25.4319	25.4987	26.3751	26.1314	26.2218	25.3498
	0.0271807	0.0755038	O00764;F2Z2Y4;A8MV33	O00764;F2Z2Y4	Pyridoxal kinase	PDXK	1959	Color2 [DarkGray]	1	4					3	3	3	15.4	15.4	15.4	35.102	0	9.0492	962720000	52	24.7156	24.4495	24.8201	24.5868	24.5424	24.8424	24.2233	24.4537	24.2356	24.356	24.3872	22.6208	22.7108	22.3679	22.2708	24.0318	23.1849	21.9761	22.0763	21.7954
	0.25507	0.135646	O14497;H0Y488;A0A1B0GTU5;A0A087WUV6;H0YCU6;H0YEW5	O14497;H0Y488;A0A1B0GTU5	AT-rich interactive domain-containing protein 1A	ARID1A	1961	Color2 [DarkGray]	1	4					18	18	17	14.3	14.3	13.4	242.04	0	323.31	3126800000	296	25.6168	25.9692	26.163	26.0517	25.7886	25.7267	25.8505	25.8771	26.2165	25.8371	26.3319	26.419	26.6023	26.5399	26.2544	26.5197	26.4501	26.2856	26.2188	26.6043
	1.00731	0.704419	O14578;H7BYJ3	O14578;H7BYJ3	Citron Rho-interacting kinase	CIT	1963	Color2 [DarkGray]	1	4					6	6	6	5.7	5.7	5.7	231.43	0	24.932	128690000	67	22.7602	23.3243	22.4516	23.4925	23.1111	22.978	23.2947	22.3727	23.2852	21.8222	22.8711	22.3501	21.885	22.455	22.3406	22.2482	21.9113	21.8126	23.4353	22.5764
	0.00619841	-0.00581217	O14579;M0QXB4;M0R061	O14579;M0QXB4	Coatomer subunit epsilon	COPE	1964	Color2 [DarkGray]	1	4					10	10	10	62.3	62.3	62.3	34.482	0	257.53	2956200000	145	25.9868	26.1009	25.8757	26.1171	26.2574	26.1446	26.1302	25.9891	25.8859	25.6339	25.0483	24.9188	24.6944	25.2259	25.2483	25.3369	25.1902	25.7885	25.2813	25.3939
	1.03472	1.36283	O14672;H3BS53;H0YK87;C9J9B4;H0YNC5	O14672	Disintegrin and metalloproteinase domain-containing protein 10	ADAM10	1969	Color2 [DarkGray]	1	4					8	8	8	14.3	14.3	14.3	84.141	0	37.45	315910000	41	21.7702	23.2938	23.3773	23.7246	22.8403	21.346	23.2531	23.4519	23.467	21.8759	22.4119	23.3111	22.6853	24.1647	21.1187	22.6026	23.2594	23.3411	21.5495	21.6195
	0.732194	-0.442143	O14686;H0YEF2	O14686	Histone-lysine N-methyltransferase 2D	KMT2D	1971	Color2 [DarkGray]	1	4					9	9	9	3	3	3	593.38	0	102.44	111670000	65	22.0985	21.3474	22.1138	22.9116	22.5434	23.2943	22.7361	22.772	22.8612	23.1715	23.6075	23.4363	22.3507	22.8425	23.3079	23.0712	23.3516	21.3305	22.5756	23.9366
	1.61546	0.51484	O14727;C9JLV4	O14727;C9JLV4	Apoptotic protease-activating factor 1	APAF1	1973	Color2 [DarkGray]	1	4					5	5	5	6.2	6.2	6.2	141.84	0	32.401	162820000	59	23.3992	21.7171	23.6793	23.9464	23.0526	23.3918	23.6715	23.5615	24.1369	23.8277	21.9623	23.5323	23.1881	23.822	23.488	22.5098	23.6077	23.4035	23.9295	23.407
	0.366171	-0.321141	O14733	O14733	Dual specificity mitogen-activated protein kinase kinase 7	MAP2K7	1974	Color2 [DarkGray]	1	4					4	4	4	19.6	19.6	19.6	47.484	0	23.95	352350000	51	22.6201	23.2506	22.7614	22.6716	23.1885	22.5853	22.7497	22.6616	21.6408	22.827	21.8748	23.3564	23.5353	22.0549	22.4911	22.6146	23.5638	22.5839	23.045	22.1903
	0.751068	0.367705	O14734;A0A494C0N6;H7C5A7;E9PJN0;E9PMC4;E9PIS4;E9PRD4;H0Y698;Q9BR14;F6VBM3	O14734;A0A494C0N6;H7C5A7;E9PJN0	Acyl-coenzyme A thioesterase 8	ACOT8	1975	Color2 [DarkGray]	1	4					5	5	5	30.1	30.1	30.1	35.914	0	65.979	565480000	118	24.3522	24.8679	25.0865	25.2241	24.8153	24.6504	24.8964	24.7707	25.0123	24.5637	23.9821	24.9976	23.2778	25.6106	24.9517	20.9459	21.1522	24.8607	25.4685	25.5139
	0.653907	0.114769	O14744;H0YJX6;G3V5L5;G3V580;G3V2L6;G3V2X6;C9JSX3;H0YJ77;H0YJD3;H7BZ44;G3V5T6	O14744;H0YJX6	Protein arginine N-methyltransferase 5;Protein arginine N-methyltransferase 5, N-terminally processed	PRMT5	1976	Color2 [DarkGray]	1	4					19	19	19	44.6	44.6	44.6	72.683	0	323.31	14492000000	525	27.4985	27.5352	27.5923	27.5805	27.4001	27.478	27.7312	27.5743	27.6966	27.3995	27.3581	27.6093	27.7567	27.6202	27.4147	27.7532	27.5277	27.5171	27.3744	27.5983
	0.045334	-0.0204163	O14745;J3QRP6;J3QRA3	O14745	Na(+)/H(+) exchange regulatory cofactor NHE-RF1	SLC9A3R1	1977	Color2 [DarkGray]	1	4					9	9	9	36.3	36.3	36.3	38.868	0	149.18	2545400000	121	25.1641	25.4472	24.8969	25.4747	25.2873	25.1357	25.257	25.0207	24.8637	25.0798	25.2448	25.198	24.827	25.0908	24.9436	25.2679	25.0612	24.9819	25.15	25.3502
	1.11239	-0.345979	O14776;G3V220	O14776;G3V220	Transcription elongation regulator 1	TCERG1	1979	Color2 [DarkGray]	1	4					15	15	15	16.5	16.5	16.5	123.9	0	147.23	4559100000	142	27.4262	27.6163	27.4402	27.3259	28.1362	27.834	27.5912	27.5483	27.9688	27.9777	27.6782	27.6609	27.7852	27.8506	27.8771	27.5868	27.5505	27.4982	27.4615	27.9998
	0.136051	0.0783339	O14787;A0A075B780;K7ENW1;K7ESC1;K7EMA3	O14787;A0A075B780	Transportin-2	TNPO2	1981	Color2 [DarkGray]	1	4					14	10	10	26.5	20.4	20.4	101.39	0	156.68	2970100000	167	25.904	25.5196	26.1745	26.001	25.9401	25.6094	25.7493	25.885	26.0446	26.0496	26.679	26.1077	26.698	26.6512	26.3735	26.5649	26.2167	26.4169	26.5274	26.5477
	0.376776	-0.0491028	O14818;H0Y586;Q8TAA3;A0A087WYS6;F5GY34	O14818;H0Y586;Q8TAA3	Proteasome subunit alpha type-7;Proteasome subunit alpha type-7-like	PSMA7;PSMA8	1983	Color2 [DarkGray]	1	4					10	10	10	50	50	50	27.887	0	175.95	7136600000	120	26.5884	26.1112	26.2995	26.146	26.2053	26.5104	26.0891	26.2115	26.1781	26.1836	26.1362	26.2243	26.3508	26.3001	26.244	26.4694	26.3543	26.4162	26.0311	26.2187
	0.0571216	-0.0437078	O14828	O14828	Secretory carrier-associated membrane protein 3	SCAMP3	1984	Color2 [DarkGray]	1	4					6	6	6	29.1	29.1	29.1	38.287	0	167.25	3750800000	150	25.4015	25.8634	25.7377	25.4022	25.5458	25.5491	25.0053	25.4965	25.9923	26.0969	26.5973	25.84	25.8123	26.4495	25.9752	26.2212	25.8357	25.7727	25.9281	26.3289
	0.104458	0.107379	O14874;H3BUV3;H3BTL2;H3BS02	O14874	[3-methyl-2-oxobutanoate dehydrogenase [lipoamide]] kinase, mitochondrial	BCKDK	1986	Color2 [DarkGray]	1	4					3	3	3	13.6	13.6	13.6	46.36	0	7.91	50245000	32	22.6562	21.7328	21.6213	21.9401	21.2444	22.2901	23.1005	22.8395	22.1107	22.9264	22.5313	21.6026	23.5128	22.5507	22.3739	22.13	22.2177	21.66	22.3235	21.9509
	0.297826	-0.0902295	O14929	O14929	Histone acetyltransferase type B catalytic subunit	HAT1	1990	Color2 [DarkGray]	1	4					7	7	7	39.1	39.1	39.1	49.512	0	288.33	7798100000	127	27.4047	27.5009	27.3071	27.5805	27.6203	27.3178	27.3981	27.517	27.6779	27.6624	27.366	27.5293	27.4833	27.3345	27.8714	27.4499	27.5537	27.6548	27.5653	27.365
	0.3066	0.730155	O14967;D6RAZ4	O14967	Calmegin	CLGN	1993	Color2 [DarkGray]	1	4					6	4	4	12.1	10.2	10.2	70.038	0	99.237	385990000	38	24.9703	24.489	21.3021	24.421	24.5603	24.5274	24.9993	24.3171	21.2981	21.9853	24.4912	24.6723	23.8849	24.5773	21.8487	24.4349	24.4827	24.8315	23.058	22.0395
	0.164506	0.448839	O14974;F8VZN8;H0YHL8;F8VW28;H0YIS4;H0YHI8;A0A3B3ISH4;E1CKY7;H0YIM2;H0YIS3;O60237	O14974;F8VZN8	Protein phosphatase 1 regulatory subunit 12A	PPP1R12A	1994	Color2 [DarkGray]	1	4					9	9	9	13.2	13.2	13.2	115.28	0	9.7337	551230000	61	22.5769	25.0486	25.1001	22.5723	22.7506	25.1489	25.4835	25.2038	26.0689	25.3458	26.0411	25.9358	22.4076	25.6062	25.3151	22.2393	25.7329	23.1742	26.0795	25.12
	0.262277	-0.246715	O14975;G3V1R7	O14975;G3V1R7	Very long-chain acyl-CoA synthetase	SLC27A2	1995	Color2 [DarkGray]	1	4					10	10	10	21.5	21.5	21.5	70.311	0	87.656	390430000	83	23.2998	22.871	23.031	22.7259	23.1117	23.579	23.1423	23.5018	22.9562	22.6881	23.0572	23.3679	23.1258	22.3016	22.7472	22.638	22.7655	23.2904	21.562	21.9857
	0.52585	0.216752	O14976;D6RAW3;A0A087X1U9;H0Y8H5;H0Y9M4	O14976	Cyclin-G-associated kinase	GAK	1996	Color2 [DarkGray]	1	4					9	9	9	10.8	10.8	10.8	143.19	0	180.21	1101100000	119	24.793	24.5462	23.8609	24.6184	24.1575	24.4532	24.3838	24.2193	24.6313	24.6829	24.7943	23.3836	24.6028	25.1475	24.6966	24.0049	24.4482	24.387	24.8089	24.8022
	0.274392	-0.0664587	O14980;C9JKM9;C9JF49;C9IYM2;F8WF71;C9IZS4;C9JQ02;C9JV99;C9J673;H7BZC5	O14980	Exportin-1	XPO1	1997	Color2 [DarkGray]	1	4					24	24	24	32.7	32.7	32.7	123.38	0	323.31	10576000000	1051	28.343	28.0354	28.208	28.2028	28.0834	28.2637	28.1392	28.1026	28.3178	28.293	28.1062	27.9953	27.9278	28.0211	28.2382	28.259	27.9972	28.5229	27.9303	28.1232
	0.0211199	0.0403709	O15014;E7ERY8	O15014	Zinc finger protein 609	ZNF609	1998	Color2 [DarkGray]	1	4					4	4	4	6.4	6.4	6.4	151.19	0	136.12	87295000	38	23.5655	21.2521	22.9923	22.4659	20.7405	23.0777	22.8469	23.0476	22.0613	21.9729	23.5653	22.5887	21.7938	22.8729	22.688	21.9103	22.1071	22.8795	21.7676	23.6048
	0.614981	-0.212136	O15020;A4QPE4	O15020;A4QPE4	Spectrin beta chain, non-erythrocytic 2	SPTBN2	1999	Color2 [DarkGray]	1	4					9	8	8	6.7	6	6	271.32	0	182.01	204230000	73	22.4671	23.1263	21.8297	23.1189	23.3964	23.1973	23.0754	22.5838	23.1735	23.0415	22.3931	23.8348	23.0421	23.285	23.7646	23.0231	23.3022	22.612	23.3596	23.5831
	0.533236	-0.105042	O15067;H0YGH1;J3QSG0;J3QSH6;J3KTL4;J3QL39;J3KT98	O15067	Phosphoribosylformylglycinamidine synthase	PFAS	2004	Color2 [DarkGray]	1	4					26	26	26	37.4	37.4	37.4	144.73	0	323.31	15937000000	535	26.479	26.6503	26.538	26.5064	26.7579	26.4307	26.5888	26.7488	26.7867	26.8485	27.1498	27.0811	27.0648	26.8911	26.9429	26.9752	26.7919	26.7761	26.7953	26.8503
	0.234487	-0.133452	O15084;B4DIW9	O15084;B4DIW9	Serine/threonine-protein phosphatase 6 regulatory ankyrin repeat subunit A	ANKRD28	2005	Color2 [DarkGray]	1	4					6	6	6	8.3	8.3	8.3	112.96	0	46.843	132640000	56	22.6817	22.45	22.0141	22.2502	22.9167	22.2042	22.7131	22.1927	22.553	22.8835	22.6031	22.5992	22.3735	22.4117	22.1059	22.6405	22.5599	21.836	22.871	22.7136
	0.779236	0.207704	O15144;H7C3F9;C9JTV5;G5E9J0;G5E9S7	O15144	Actin-related protein 2/3 complex subunit 2	ARPC2	2012	Color2 [DarkGray]	1	4					13	13	13	50	50	50	34.333	0	47.47	5721900000	195	28.4609	28.5612	28.2985	28.4959	28.1039	28.5759	28.5525	28.353	28.346	28.5596	27.9561	28.1022	27.9712	28.6993	28.2537	28.3701	28.1803	28.3646	28.3543	28.1475
	0.0888488	-0.426874	O15145;F8VR50;C9JZD1	O15145;F8VR50;C9JZD1	Actin-related protein 2/3 complex subunit 3	ARPC3	2013	Color2 [DarkGray]	1	4					4	4	4	32	32	32	20.546	0	16.391	2690000000	72	26.3885	25.952	25.997	26.3281	26.7182	25.8623	25.9397	25.9688	25.966	26.3244	26.3301	23.5057	22.9469	21.5098	22.1485	21.6691	22.2479	25.5533	22.1766	22.497
	0.290048	0.205174	O15164	O15164	Transcription intermediary factor 1-alpha	TRIM24	2015	Color2 [DarkGray]	1	4					8	8	8	13.2	13.2	13.2	116.83	0	218.75	543130000	119	24.0939	24.2368	24.1473	23.9468	23.5814	24.0568	24.2516	24.1987	24.4237	23.7435	23.3982	24.0206	23.4025	23.1029	23.2927	23.4096	24.1878	23.6469	23.7321	23.7673
	0.802226	0.226191	O15173;U3KQM0	O15173;U3KQM0	Membrane-associated progesterone receptor component 2	PGRMC2	2017	Color2 [DarkGray]	1	4					5	5	5	26.5	26.5	26.5	23.818	0	47.725	193750000	72	23.2653	22.0674	23.3052	23.3723	23.2026	23.6916	23.4585	23.4072	23.3005	23.372	22.3428	23.5041	23.384	23.3958	23.0754	22.1608	23.4082	23.5788	23.2224	22.7363
	2.21231	-1.91812	O15213	O15213	WD repeat-containing protein 46	WDR46	2019	Color2 [DarkGray]	1	4					6	6	2	16.6	16.6	4.6	68.07	0	37.761	561020000	54	23.6797	23.953	23.7721	22.0885	23.6972	23.8679	23.7316	24.4441	22.1621	23.9071	23.8715	22.8434	23.9107	23.296	24.3095	22.6883	22.3548	23.611	21.232	24.5372
	0.207709	-0.680317	O15226	O15226	NF-kappa-B-repressing factor	NKRF	2020	Color2 [DarkGray]	1	4					5	5	5	11.6	11.6	11.6	77.672	0	86.259	691060000	47	25.9111	22.3571	21.3182	21.3955	25.7198	25.7628	21.0257	21.8861	25.7793	22.6609	26.816	22.65	22.3336	21.7009	23.1393	26.0006	21.7094	21.7168	22.0237	22.1006
	0.49312	-0.89189	Q5T8U5;O15260;B7Z1G8	Q5T8U5;O15260;B7Z1G8	Surfeit locus protein 4	SURF4	2023	Color2 [DarkGray]	1	4					2	2	2	12.4	12.4	12.4	21.127	0	14.895	957680000	84	25.2116	25.2712	25.1905	22.3589	22.1611	25.6144	25.5438	25.4543	21.7288	25.2361	22.574	25.6155	22.134	23.1797	22.3712	22.5653	25.3913	22.7594	21.4156	22.4822
	0.988434	1.63785	O15269;A0A2R8Y4S0;A0A2R8Y6A2	O15269	Serine palmitoyltransferase 1	SPTLC1	2024	Color2 [DarkGray]	1	4					5	5	5	16.7	16.7	16.7	52.743	0	152.76	469640000	119	24.5838	24.9657	25.1329	25.2359	24.8452	25.0026	24.9379	24.9544	24.8627	24.8327	24.893	25.4838	25.2184	25.0194	22.2369	25.2527	25.3595	25.3886	24.9791	21.6308
	0.244302	-0.0908732	O15294;C9JZL3	O15294	UDP-N-acetylglucosamine--peptide N-acetylglucosaminyltransferase 110 kDa subunit	OGT	2026	Color2 [DarkGray]	1	4					12	12	12	19.2	19.2	19.2	116.92	0	110.7	1514600000	144	24.5644	24.3031	23.9501	24.3677	24.5394	24.199	24.3724	24.27	24.5347	24.2053	24.7671	24.8563	24.5235	24.4694	24.7044	24.4415	24.6073	24.492	24.592	24.8783
	0.403552	0.587688	O15355	O15355	Protein phosphatase 1G	PPM1G	2028	Color2 [DarkGray]	1	4					9	9	9	31.1	31.1	31.1	59.271	0	323.31	2012700000	154	23.963	24.1542	24.0926	24.4173	23.8964	23.7213	24.2507	24.4689	24.2384	23.9847	23.7115	24.0116	23.5795	22.8372	23.5992	23.7602	23.9268	23.9931	24.0616	21.7235
	0.169887	-0.0440502	O15371;B0QYA5;B0QYA6;B0QYA4;B0QYA8	O15371;B0QYA5	Eukaryotic translation initiation factor 3 subunit D	EIF3D	2029	Color2 [DarkGray]	1	4					14	14	14	42	42	42	63.972	0	323.31	18945000000	355	28.2708	28.3125	28.4893	28.4284	28.6231	27.8287	28.3908	28.577	28.3239	28.3907	28.4013	28.8549	28.4832	28.5004	28.6263	28.6534	28.7075	28.6905	28.7176	28.5064
	0.900546	-1.8846	O15379;E7ESJ6	O15379;E7ESJ6	Histone deacetylase 3	HDAC3	2030	Color2 [DarkGray]	1	4					3	3	3	7	7	7	48.847	0	7.4594	371250000	44	24.4865	21.473	24.2253	20.9576	24.6549	24.5226	25.0882	22.5101	21.8098	25.2356	24.8234	24.5436	24.15	24.7919	25.1412	21.5061	21.7271	24.6656	25.1409	25.2069
	0.266961	0.776807	O15381;C9J6P7;E9PH71	O15381	Nuclear valosin-containing protein-like	NVL	2031	Color2 [DarkGray]	1	4					5	5	5	9.8	9.8	9.8	95.05	0	170.54	479150000	28	23.1655	25.1025	25.1085	24.9762	25.4	23.1133	25.0958	25.173	22.0182	21.5129	22.3276	22.4745	21.6645	22.4362	22.0071	22.4124	22.5677	22.0028	25.1489	22.5523
	0.11278	-0.215418	O15397;H0YH64;F5H2I3	O15397	Importin-8	IPO8	2032	Color2 [DarkGray]	1	4					9	9	9	9.8	9.8	9.8	119.94	0	137.6	1068500000	73	24.2034	24.3206	24.1526	24.4415	24.4557	24.4248	24.3471	24.0438	24.3761	24.1572	22.201	22.6027	24.4096	22.1969	22.4487	23.2411	24.519	24.5995	23.6103	24.4248
	0.0432444	-0.175881	O15427;J3QQS9;J3QQV2;J3QSC3;J3KTI8	O15427	Monocarboxylate transporter 4	SLC16A3	2034	Color2 [DarkGray]	1	4					3	3	3	7.3	7.3	7.3	49.469	0	5.7758	416430000	42	22.5924	21.7107	21.7889	20.7237	21.4885	25.2112	21.7962	21.5624	22.4073	24.933	22.0901	25.0897	24.7654	24.4964	21.77	21.718	21.3731	21.8555	25.0977	25.2371
	0.265701	-0.269232	O15439;A0A2R8YDC1;A0A2R8Y6V8	O15439	Multidrug resistance-associated protein 4	ABCC4	2035	Color2 [DarkGray]	1	4					3	3	3	3.3	3.3	3.3	149.52	0	32.938	63716000	38	21.9378	23.0375	22.4976	22.8227	23.2184	23.9301	21.9353	23.196	22.6521	23.2028	22.4239	23.2843	21.805	22.4928	21.6582	23.3889	22.7351	22.1574	22.4532	23.4183
	0.0711557	-0.259149	O15446	O15446	DNA-directed RNA polymerase I subunit RPA34	CD3EAP	2036	Color2 [DarkGray]	1	4					6	6	6	25.9	25.9	25.9	54.985	0	323.31	3025400000	110	26.2221	26.2535	26.3149	25.8328	25.6938	25.8901	25.8539	26.1086	26.0606	22.9269	22.3707	26.3617	26.5889	22.0338	26.3914	26.5394	26.5703	25.847	26.3418	26.2936
	0.0200934	-0.0577645	O15479	O15479	Melanoma-associated antigen B2	MAGEB2	2037	Color2 [DarkGray]	1	4					4	4	4	18.5	18.5	18.5	35.277	0	8.2497	1486000000	50	25.5504	21.3201	25.1575	25.3153	24.9672	21.8451	25.6708	25.1917	25.1113	25.0525	21.5115	23.2032	21.8316	22.9061	22.6328	25.6232	22.165	21.6311	22.3184	23.2296
	0.0833879	0.024332	O15498	O15498	Synaptobrevin homolog YKT6	YKT6	2038	Color2 [DarkGray]	1	4					5	5	5	36.4	36.4	36.4	22.417	0	93.995	2272200000	102	26.4094	26.5487	26.4757	26.3183	26.5959	26.3587	26.761	26.3729	26.5669	26.5499	25.7083	26.6824	26.7653	26.6804	26.5664	26.9133	26.558	26.4494	26.8138	26.57
	0.493702	-1.25932	O15511;B1ALC0	O15511;B1ALC0	Actin-related protein 2/3 complex subunit 5	ARPC5	2039	Color2 [DarkGray]	1	4					3	3	3	39.7	39.7	39.7	16.32	0	85.888	1079300000	58	25.2111	25.6379	26.2062	26.021	25.5312	25.2465	25.5522	25.7733	22.9938	25.2962	21.9853	22.9483	24.3234	21.8853	22.5526	22.7316	23.1606	23.0326	22.1997	24.757
	1.58536	-0.200792	O43143	O43143	Pre-mRNA-splicing factor ATP-dependent RNA helicase DHX15	DHX15	2041	Color2 [DarkGray]	1	4					23	23	22	35.7	35.7	34.6	90.932	0	323.31	8939500000	435	26.3881	26.4218	26.3394	26.342	26.5662	26.4756	26.4399	26.3963	26.4033	26.7878	26.6228	26.5582	26.5361	26.411	26.5072	26.7428	26.5642	26.867	26.4142	26.5124
	0.162225	0.121165	O43172	O43172	U4/U6 small nuclear ribonucleoprotein Prp4	PRPF4	2048	Color2 [DarkGray]	1	4					10	10	10	27.8	27.8	27.8	58.449	0	46.788	1748200000	88	25.755	25.6151	26.1137	26.3289	25.7143	25.5563	25.7523	25.7771	25.6508	25.3905	25.0593	25.0824	25.0439	25.0471	25.3482	22.7604	25.4531	25.8628	25.7372	25.8262
	0.305876	-0.106534	O43242;H0YGV8	O43242	26S proteasome non-ATPase regulatory subunit 3	PSMD3	2050	Color2 [DarkGray]	1	4					14	14	14	30	30	30	60.977	0	323.31	5476800000	208	27.0233	26.7045	26.9532	27.072	27.0314	26.9518	27.2028	27.0667	26.98	27.1254	27.0144	26.8466	27.0358	26.5872	27.134	26.8905	26.9272	26.8598	26.928	26.7025
	0.347395	-0.141558	O43252	O43252	Bifunctional 3-phosphoadenosine 5-phosphosulfate synthase 1;Sulfate adenylyltransferase;Adenylyl-sulfate kinase	PAPSS1	2051	Color2 [DarkGray]	1	4					11	11	11	29.5	29.5	29.5	70.832	0	246.11	2157900000	272	25.8329	25.2294	25.5546	25.598	25.651	26.1689	25.4229	25.6922	25.7794	25.8639	25.5615	25.9117	25.9856	26.058	25.7486	25.8539	25.3791	25.5641	25.4172	26.1553
	0.0953859	0.0498452	O43290	O43290	U4/U6.U5 tri-snRNP-associated protein 1	SART1	2054	Color2 [DarkGray]	1	4					11	11	11	20.2	20.2	20.2	90.254	0	79.544	2196200000	106	25.9053	25.699	26.0631	25.9118	25.7952	25.5884	25.8195	26.3427	25.9169	25.9614	26.6637	26.4287	26.3777	26.4031	26.0497	26.1723	25.8043	26.0277	26.2531	26.4792
	0.294611	0.773768	O43299;A0A3B3ISJ0;A0A3B3IS81	O43299;A0A3B3ISJ0	AP-5 complex subunit zeta-1	AP5Z1	2055	Color2 [DarkGray]	1	4					5	5	5	11.5	11.5	11.5	88.604	0	64.22	240740000	58	20.6291	20.9616	22.5076	24.6427	21.4759	21.8446	21.121	24.2729	24.8714	24.5845	21.2441	24.3187	22.093	24.9724	22.3773	24.8721	24.822	24.6909	22.1939	25.1478
	0.393265	-0.21512	O43390;B4DT28;A0A286YEZ8	O43390;B4DT28	Heterogeneous nuclear ribonucleoprotein R	HNRNPR	2060	Color2 [DarkGray]	1	4					15	11	11	28.3	22	22	70.942	0	275.95	5738300000	228	26.9387	26.4306	26.7585	26.3887	26.9644	26.8416	26.6531	26.5688	26.4095	26.867	26.5389	26.1096	26.4082	26.2148	26.1125	26.2312	26.0879	26.4128	26.1833	26.1129
	2.02497	-0.51346	O43395	O43395	U4/U6 small nuclear ribonucleoprotein Prp3	PRPF3	2061	Color2 [DarkGray]	1	4					9	9	9	23	23	23	77.528	0	133.65	970310000	111	25.0079	25.1561	25.4366	24.9346	25.2201	25.1918	25.1308	25.5467	24.9692	25.3362	24.9	25.0114	24.9176	24.4391	25.4775	24.2968	24.7526	24.7528	24.881	25.244
	1.04994	0.211267	O43396;K7ER96;K7EML9;K7EKG2;K7EPB7;K7EME7	O43396;K7ER96	Thioredoxin-like protein 1	TXNL1	2062	Color2 [DarkGray]	1	4					11	11	11	47.1	47.1	47.1	32.251	0	323.31	6647000000	330	27.0242	26.7909	26.916	27.0111	26.8535	26.9412	26.8241	27.0091	26.9063	26.5421	26.6262	26.7074	26.7137	26.8007	26.5396	26.9009	26.828	27.0053	26.9441	26.8819
	0.182113	0.0881147	O43488;H3BLU7;H7C5H7	O43488;H3BLU7	Aflatoxin B1 aldehyde reductase member 2	AKR7A2	2065	Color2 [DarkGray]	1	4					5	5	5	20.1	20.1	20.1	39.589	0	37.066	3180400000	68	25.8338	25.8219	22.1683	26.2753	26.0931	21.5459	26.3436	26.1294	26.4743	26.457	25.7527	26.3849	26.8395	26.8213	26.3229	22.9813	26.3472	26.5588	26.4696	26.8151
	0.046802	-0.100255	O43583;F8VVL1	O43583;F8VVL1	Density-regulated protein	DENR	2071	Color2 [DarkGray]	1	4					6	6	6	33.8	33.8	33.8	22.092	0	323.31	1377300000	80	24.7044	25.0243	25.2793	24.8211	25.1661	24.7346	25.0395	25.1639	24.8425	24.9909	24.6006	22.6502	22.6431	23.5093	22.419	25.0643	24.3938	24.6957	23.3528	24.3507
	1.68236	-0.533109	O43592;F8WDU6;F5GZM3;F5GYW6	O43592	Exportin-T	XPOT	2072	Color2 [DarkGray]	1	4					17	17	17	28.9	28.9	28.9	109.96	0	117.48	3915900000	149	28.35	27.4523	28.1804	27.9036	28.2618	28.1012	27.9429	28.1618	27.3787	28.2247	28.1788	28.0554	28.3156	28.0794	28.2934	28.4138	28.0776	28.4509	27.8698	28.5841
	0.295996	-0.510479	O43615;M0QXU7;M0R301;M0R124;M0QXM9	O43615;M0QXU7	Mitochondrial import inner membrane translocase subunit TIM44	TIMM44	2074	Color2 [DarkGray]	1	4					6	6	6	17.9	17.9	17.9	51.355	0	263.44	916430000	78	25.6683	25.2481	25.2579	25.792	25.4011	25.8555	25.2733	25.8315	25.2409	25.6594	26.4325	25.3491	22.2226	22.8584	25.7374	24.7129	25.2496	25.533	25.3418	24.477
	0.284288	0.434214	O43617;A6NKE1;A0A087WWM0;A0A087WYS5	O43617;A6NKE1;A0A087WWM0	Trafficking protein particle complex subunit 3	TRAPPC3	2075	Color2 [DarkGray]	1	4					3	3	3	17.2	17.2	17.2	20.274	0	17.634	629520000	37	24.2854	24.5519	24.2685	24.3695	24.1777	24.5006	23.8202	24.182	23.8758	24.3237	24.8876	24.797	24.0841	24.5107	22.0568	24.5405	24.2954	22.7718	24.414	24.8748
	0.194678	-0.0856566	O43660;H0YA24;H0YAA2;D6RA26	O43660;H0YA24	Pleiotropic regulator 1	PLRG1	2076	Color2 [DarkGray]	1	4					8	8	8	28.2	28.2	28.2	57.193	0	130.93	1933900000	86	24.9598	25.2415	25.3936	24.9382	25.2075	25.2093	24.936	25.2005	25.0201	25.1091	25.5065	25.0718	25.3009	25.6123	25.394	24.9786	24.7228	25.0471	24.951	25.1538
	1.27875	-1.60965	O43681	O43681	ATPase ASNA1	ASNA1	2079	Color2 [DarkGray]	1	4					7	7	7	30.7	30.7	30.7	38.792	0	52.263	1991800000	74	25.2782	25.3818	25.0421	25.0178	25.4386	25.0766	24.997	25.3929	24.9939	25.4492	25.293	25.1838	25.0561	22.734	25.6283	25.3424	22.0376	25.0305	22.6689	25.337
	1.69654	0.559496	O43684;J3QT28;J3QSX4	O43684;J3QT28;J3QSX4	Mitotic checkpoint protein BUB3	BUB3	2081	Color2 [DarkGray]	1	4					5	5	5	32.3	32.3	32.3	37.154	0	119.81	5263700000	94	25.9083	26.3095	26.2267	26.3292	25.8986	26.2197	26.0968	26.6112	26.3054	26.0509	26.5875	26.6858	26.9292	26.7381	25.953	26.2902	26.7322	27.1672	26.9813	26.2136
	1.3573	0.301457	O43707;F5GXS2;H7C144;K7EP19;G3V2E8	O43707	Alpha-actinin-4	ACTN4	2082	Color2 [DarkGray]	1	4					43	43	20	58	58	31.7	104.85	0	323.31	14610000000	634	26.715	26.7094	26.4732	26.991	26.7106	26.649	26.8771	26.4545	26.8689	26.6889	26.3167	26.5725	26.1344	26.9269	26.3157	26.6509	26.4582	26.4599	26.6461	26.512
	0.0155937	0.0602527	O43709;F8WD87;F8WD67;E9PCQ7;H7C0G4	O43709;F8WD87;F8WD67;E9PCQ7	Probable 18S rRNA (guanine-N(7))-methyltransferase	WBSCR22	2083	Color2 [DarkGray]	1	4					4	4	4	15.3	15.3	15.3	31.88	0	70.07	601260000	70	22.0603	24.9656	25.7714	24.8444	24.5614	22.8406	23.0506	25.4904	21.8239	22.3287	21.7078	26.1713	26.3804	22.9301	22.1661	26.3898	21.4375	26.4591	25.8062	26.1073
	1.05716	-0.321549	O43719;Q5H919;Q5H918	O43719	HIV Tat-specific factor 1	HTATSF1	2084	Color2 [DarkGray]	1	4					9	9	9	17.6	17.6	17.6	85.852	0	30.335	723550000	112	23.8186	23.402	24.0229	23.5898	24.2217	23.5185	23.8062	23.2736	24.0576	24.3953	23.4395	24.2029	23.9763	23.8289	24.2549	23.9711	23.9577	24.4292	23.9332	23.8237
	1.1434	-0.238987	O43776;K7EQ35;K7EJ19;K7EIU7;K7EPK2;K7EMQ6	O43776	Asparagine--tRNA ligase, cytoplasmic	NARS	2087	Color2 [DarkGray]	1	4					19	19	19	40.7	40.7	40.7	62.942	0	323.31	12397000000	328	27.0062	26.9393	27.2043	26.9434	27.1563	26.875	26.8427	27.3501	26.5505	27.0358	26.9529	26.9293	27.3083	26.8775	27.1093	27.1049	26.7814	27.2541	26.8236	26.8495
	0.869551	0.131372	O43809;H3BND3;H3BV41	O43809;H3BND3;H3BV41	Cleavage and polyadenylation specificity factor subunit 5	NUDT21	2088	Color2 [DarkGray]	1	4					8	8	8	38.8	38.8	38.8	26.227	0	233.85	3906300000	216	25.8334	25.4081	25.7867	25.8287	25.5188	25.8006	25.3027	25.6766	25.5957	25.5953	25.4965	26.0313	25.8953	25.7315	25.7553	25.4075	25.5612	25.7531	25.7311	25.4921
	0.13492	-0.136018	O43813;E9PHS0;F8WDS9	O43813;E9PHS0	LanC-like protein 1	LANCL1	2089	Color2 [DarkGray]	1	4					3	3	3	12.5	12.5	12.5	45.283	0	12.284	200390000	34	22.6239	22.0468	21.561	22.6242	23.2771	23.2995	22.7481	22.8854	22.4087	21.5655	22.9731	21.718	21.3146	22.5501	22.5523	23.0305	21.5763	23.2959	22.1282	22.8604
	0.608435	0.273268	O43815	O43815	Striatin	STRN	2090	Color2 [DarkGray]	1	4					5	5	5	11	11	11	86.131	0	12.834	639060000	80	23.7541	21.8011	24.2246	24.415	23.7308	23.6193	23.9195	24.1385	24.1188	23.9566	22.2963	24.4066	24.6022	23.6762	23.9081	23.877	24.0535	24.2183	24.5813	24.1027
	0.651095	-1.1524	O43818	O43818	U3 small nucleolar RNA-interacting protein 2	RRP9	2091	Color2 [DarkGray]	1	4					8	8	8	18.7	18.7	18.7	51.84	0	70.84	1158500000	84	25.9287	25.3715	25.7313	25.7216	25.9168	26.0109	25.5232	25.656	25.6893	26.1761	26.1984	22.0018	26.2857	22.3358	26.011	20.9821	25.751	25.9451	25.7576	26.0099
	0.0694028	0.166847	O43819;A0A1W2PQK0	O43819;A0A1W2PQK0	Protein SCO2 homolog, mitochondrial	SCO2	2092	Color2 [DarkGray]	1	4					3	3	3	16.2	16.2	16.2	29.81	0	190.97	501340000	36	24.6861	21.8186	24.9453	24.6217	24.1275	24.8363	24.9083	24.6923	22.2873	24.4946	25.066	25.1381	25.247	24.6084	22.1868	24.4591	24.9999	24.346	24.8912	24.9323
	0.790302	-0.868006	O43823;M0QYL4	O43823	A-kinase anchor protein 8	AKAP8	2093	Color2 [DarkGray]	1	4					6	6	6	16	16	16	76.107	0	56.963	253060000	58	23.6845	23.6353	23.6535	22.4933	23.5724	23.6167	23.2078	23.4262	21.7648	23.7557	24.1611	21.9043	23.8536	23.477	22.14	23.6787	23.4569	22.198	22.0836	23.8226
	0.140985	-0.0951529	O43847;G3V1R5;F5H7V1;H0Y5G9	O43847;G3V1R5;F5H7V1	Nardilysin	NRD1	2094	Color2 [DarkGray]	1	4					11	11	11	14.2	14.2	14.2	131.7	0	190.56	1209700000	120	24.4413	24.3886	24.3176	24.1311	24.2603	22.4455	24.005	24.551	24.2229	24.3131	25.819	25.0663	24.7308	24.8098	24.9896	25.1633	24.9402	24.5563	24.8055	24.7869
	0.941568	0.872795	O43852;H0Y875	O43852	Calumenin	CALU	2095	Color2 [DarkGray]	1	4					8	8	8	38.4	38.4	38.4	37.106	0	133.73	754980000	77	24.1885	24.6423	23.2635	24.6348	24.2505	24.5315	25.2265	22.8952	25.0655	23.3769	22.7508	24.675	22.6314	24.2269	22.7486	24.279	24.8101	24.7965	24.6595	24.7195
	0.0630545	0.194252	O43865	O43865	Putative adenosylhomocysteinase 2	AHCYL1	2097	Color2 [DarkGray]	1	4					7	7	4	21.7	21.7	15.3	58.951	0	45.568	1239600000	38	24.5332	24.8141	24.8514	24.7963	22.0117	23.1327	24.7225	21.762	24.7293	24.9328	22.8393	21.8767	21.8951	21.6172	22.6671	22.4432	22.5033	22.9254	21.8029	22.5571
	0.181758	-0.321632	O43929;C9JGH7;C9J2X8;Q53SE3;CON__Q2YDI2	O43929	Origin recognition complex subunit 4	ORC4	2100	Color2 [DarkGray]	1	4					3	3	3	9.2	9.2	9.2	50.377	0	34.699	135310000	42	23.5731	23.6338	23.872	23.597	23.5382	22.5724	23.6407	23.7438	23.838	23.7951	21.5074	21.8446	22.9917	22.8181	22.0623	23.0266	21.9167	22.5815	21.3088	23.4526
	0.592561	0.328642	O60216;E5RI01;E5RFZ5;E5RFV8;E5RIN7;E5RJW1;E5RJK5;A0A140T8W2;Q9H4I0	O60216	Double-strand-break repair protein rad21 homolog	RAD21	2101	Color2 [DarkGray]	1	4					7	7	7	10.9	10.9	10.9	71.689	0	323.31	873930000	95	23.0441	23.322	24.0559	24.0649	23.649	23.6605	24.4947	23.7162	23.6936	23.4108	23.192	23.4531	24.0985	24.6723	24.1117	24.2631	23.9198	24.1159	24.0991	24.0438
	0.311877	0.0809155	O60231;A0A140T947;Q5SQH5;A0A140T8Y5;A0A140T9T4;A2AB15	O60231;A0A140T947	Putative pre-mRNA-splicing factor ATP-dependent RNA helicase DHX16	DHX16	2103	Color2 [DarkGray]	1	4					14	13	13	15.9	15	15	119.26	0	104.28	1913500000	178	25.1361	25.043	25.2148	25.0159	24.8135	24.939	24.9974	25.2596	25.167	25.0702	25.4864	25.2029	25.5292	25.3041	25.1797	25.7009	25.4728	25.4693	25.1226	25.2224
	1.30511	0.609221	O60234;M0QYJ8;M0QX47;M0QXC2;M0R0C1;M0QYG8;M0R1D2;M0QXZ6;M0R2P2	O60234;M0QYJ8;M0QX47;M0QXC2;M0R0C1	Glia maturation factor gamma	GMFG	2105	Color2 [DarkGray]	1	4					5	5	4	46.5	46.5	40.1	16.801	0	97.488	1847600000	58	27.1515	27.5457	26.9572	27.637	26.9157	27.4105	27.539	27.0042	27.5571	27.0498	26.5038	21.4903	26.426	26.9412	26.6315	22.958	26.8769	26.8565	27.1221	26.2235
	0.277309	-0.593038	O60244;H7C3E5	O60244	Mediator of RNA polymerase II transcription subunit 14	MED14	2106	Color2 [DarkGray]	1	4					3	3	3	3.9	3.9	3.9	160.6	0	16.192	451940000	24	24.2102	22.2361	24.11	21.449	22.8143	24.2973	21.2766	22.0217	23.491	22.1727	21.5216	21.9544	24.2645	24.1283	24.874	24.3354	22.4202	23.0463	23.1244	24.7037
	1.43214	1.62131	O60256;I3L0S1;E7EPA1;I3L4G9;C9JJS3;C9K0K7;C9JDU5	O60256;I3L0S1;E7EPA1	Phosphoribosyl pyrophosphate synthase-associated protein 2	PRPSAP2	2107	Color2 [DarkGray]	1	4					7	7	6	30.4	30.4	26.6	40.925	0	44.344	848350000	42	21.7201	24.9292	24.4963	24.8565	24.4579	24.6558	24.8839	22.5197	25.0912	22.4337	21.4778	24.9771	24.7326	24.6724	22.0524	21.3368	22.2203	22.3618	24.9374	24.1283
	0.21587	-0.104454	O60264	O60264	SWI/SNF-related matrix-associated actin-dependent regulator of chromatin subfamily A member 5	SMARCA5	2108	Color2 [DarkGray]	1	4					27	27	22	31.4	31.4	26.1	121.9	0	323.31	3671700000	296	25.9145	25.9955	25.7576	26.0877	26.3708	26.1894	26.0796	26.0684	25.9922	25.6561	25.5865	25.5411	25.5392	25.5774	25.7971	25.8808	25.7976	25.4459	25.79	26.0412
	0.965659	-0.315287	O60287	O60287	Nucleolar pre-ribosomal-associated protein 1	URB1	2110	Color2 [DarkGray]	1	4					20	20	20	14.4	14.4	14.4	254.39	0	227.26	1651500000	222	25.7016	25.3898	25.7948	25.5476	25.5295	26.179	25.702	25.7314	25.4267	25.6476	25.9195	26.0153	25.6927	25.6105	26.1136	26.4003	25.9713	26.2612	25.6115	26.1668
	0.643675	0.345865	O60293;G3V1X1	O60293	Zinc finger C3H1 domain-containing protein	ZFC3H1	2111	Color2 [DarkGray]	1	4					7	7	7	6.1	6.1	6.1	226.35	0	129.7	165680000	45	22.4387	21.9289	20.9688	22.6742	21.9585	22.3826	22.4146	22.8282	22.7011	21.8756	23.0293	22.4532	22.3349	22.6497	22.9921	23.0361	22.6731	21.6189	22.5875	22.4029
	0.00574703	0.00344896	O60306;H0YH15	O60306;H0YH15	Intron-binding protein aquarius	AQR	2112	Color2 [DarkGray]	1	4					18	18	18	19.7	19.7	19.7	171.29	0	272.9	2576900000	256	25.6438	25.3796	25.1298	25.1788	25.4554	25.2559	25.2045	25.2731	25.4478	24.7358	25.5221	25.0628	24.942	25.3484	25.4006	25.8034	25.3089	25.3554	25.2253	25.5948
	0.570029	0.496087	O60318	O60318	Germinal-center associated nuclear protein	MCM3AP	2113	Color2 [DarkGray]	1	4					6	6	6	5.1	5.1	5.1	218.4	0	61.104	187240000	58	23.1473	22.9767	21.6669	23.3122	23.1756	22.2794	23.4399	23.1288	23.167	23.5574	22.953	23.2666	22.6082	24.066	23.318	23.3386	23.821	21.6683	23.4504	21.9604
	0.0344766	0.0166903	O60341;R4GMQ1;R4GMP9	O60341;R4GMQ1	Lysine-specific histone demethylase 1A	KDM1A	2114	Color2 [DarkGray]	1	4					9	9	9	15.8	15.8	15.8	92.902	0	323.31	7009700000	245	27.5608	26.9294	27.3276	27.3043	26.9819	27.4744	27.3368	27.5104	27.4809	27.4213	27.9699	27.5367	27.4883	27.5852	27.4309	27.6148	27.5656	27.254	27.0726	27.5422
	0.640746	-0.2242	O60343;A0A3B3IRT3;Q5JU47	O60343;A0A3B3IRT3	TBC1 domain family member 4	TBC1D4	2115	Color2 [DarkGray]	1	4					10	10	10	11	11	11	146.56	0	323.31	905770000	119	26.1697	25.7364	26.2322	25.7073	26.057	26.3238	25.8708	25.6987	25.9663	26.4707	26.113	25.8017	26.0278	25.8389	25.8499	25.9416	26.1647	26.0244	26.1934	26.2251
	0.3039	0.687903	O60488;D6RDA8;D6RF95;H0Y9A0	O60488	Long-chain-fatty-acid--CoA ligase 4	ACSL4	2118	Color2 [DarkGray]	1	4					6	6	6	14.8	14.8	14.8	79.187	0	13.493	1502600000	47	25.1827	24.892	22.3192	22.622	24.9248	24.944	25.1391	24.7437	25.4333	25.0147	25.2646	25.6385	24.9042	24.9836	23.4788	22.7532	25.7599	25.0745	25.2321	22.1012
	0.145513	-0.044899	O60502;H7C3X0	O60502;H7C3X0	Protein O-GlcNAcase	MGEA5	2120	Color2 [DarkGray]	1	4					8	8	8	15.2	15.2	15.2	102.91	0	162.18	689550000	131	23.7065	23.3986	24.0502	23.8175	23.958	23.6614	23.7726	24.1051	23.8263	24.0172	23.4596	23.2241	23.2181	23.8296	23.7955	23.6484	23.1882	23.7954	23.6484	23.5308
	1.00119	-0.350904	O60506;B7Z645;F6UXX1	O60506;B7Z645	Heterogeneous nuclear ribonucleoprotein Q	SYNCRIP	2121	Color2 [DarkGray]	1	4					19	19	15	40	40	33.5	69.602	0	323.31	21705000000	446	28.6083	28.2888	28.4286	28.0968	28.4937	28.5985	28.2704	28.3986	28.2518	28.5845	27.9738	27.6924	27.7816	27.8249	28.0457	28.1521	27.8793	28.2348	27.7024	28.1556
	0.442454	-0.254722	Q5SRN1;O60508	Q5SRN1;O60508	Pre-mRNA-processing factor 17	CDC40	2122	Color2 [DarkGray]	1	4					4	4	4	13.7	13.7	13.7	60.83	0	82.086	3098100000	91	27.3197	27.2742	27.6361	27.1083	27.5108	27.5995	27.256	27.442	27.4119	27.4093	26.7529	27.7492	27.6674	28.0323	27.7445	28.0481	27.8379	27.5817	27.1665	28.0733
	1.19696	-0.707997	O60518	O60518	Ran-binding protein 6	RANBP6	2124	Color2 [DarkGray]	1	4					3	2	2	4.2	3.1	3.1	124.71	0	52.707	232540000	35	24.0182	23.5241	24.2753	23.7838	24.2151	23.904	23.5733	21.0665	23.9219	24.0856	25.2145	24.6904	21.967	23.7548	25.0582	24.3845	24.8254	24.9435	24.2798	25.2133
	1.38827	0.806038	O60566	O60566	Mitotic checkpoint serine/threonine-protein kinase BUB1 beta	BUB1B	2126	Color2 [DarkGray]	1	4					2	2	2	2.7	2.7	2.7	119.54	0	6.2055	45719000	17	22.3943	21.8415	22.4052	22.6215	22.5106	22.1252	22.1457	22.5971	22.7697	21.4636	22.4505	22.9145	22.4211	23.5443	22.1668	23.228	21.7563	23.0116	22.7643	22.3346
	1.62544	-0.636461	O60568;H7C2S8;H7C2V1	O60568	Procollagen-lysine,2-oxoglutarate 5-dioxygenase 3	PLOD3	2127	Color2 [DarkGray]	1	4					9	9	9	21.3	21.3	21.3	84.784	0	72.052	421350000	125	23.8917	23.4876	23.1975	23.0634	23.862	24.1754	23.7224	23.42	23.6702	24.0938	23.9971	23.8534	23.6769	23.7653	23.8944	24.5317	23.9186	23.6658	23.1973	24.3919
	0.61416	-0.215761	O60664;K7ERZ3;K7EL96;K7ER39	O60664;K7ERZ3;K7EL96	Perilipin-3	PLIN3	2129	Color2 [DarkGray]	1	4					9	9	9	34.8	34.8	34.8	47.074	0	323.31	3530500000	201	27.1347	27.0819	27.1521	27.4269	27.6572	27.5772	27.2704	26.9516	27.2141	27.4207	27.0192	26.9807	26.6698	26.7939	27.227	26.9869	26.8522	26.8904	27.2912	27.2842
	0.0538029	-0.0290394	O60684;O15131;Q5TFJ7	O60684;O15131	Importin subunit alpha-7;Importin subunit alpha-6	KPNA6;KPNA5	2131	Color2 [DarkGray]	1	4					7	7	2	17.9	17.9	7.6	60.029	0	231.94	995150000	142	24.8424	24.9539	24.6703	24.6431	24.6677	25.1039	25.0218	24.6976	25.3752	24.9653	24.7646	24.7616	24.9715	24.6941	25.0112	24.9217	25.1315	24.9208	24.8935	25.0779
	1.39186	0.722267	O60701;E7ER95;E7ER83;E7ETF4;E7EV97;D6RHF4;E9PBD2	O60701	UDP-glucose 6-dehydrogenase	UGDH	2132	Color2 [DarkGray]	1	4					7	7	7	22.3	22.3	22.3	55.023	0	63.828	1732100000	102	26.2746	26.6874	26.0703	26.5079	25.6523	25.9452	26.5341	26.3791	26.6513	25.7783	26.5162	27.2148	26.607	27.2385	26.3947	26.5715	26.9925	26.1762	26.8935	26.577
	0.716416	0.442659	O60711;E9PNX9;B7Z5P7	O60711;E9PNX9;B7Z5P7	Leupaxin	LPXN	2133	Color2 [DarkGray]	1	4					4	4	4	16.8	16.8	16.8	43.332	0	146.65	1843600000	85	26.2764	26.5985	26.0669	26.9075	26.3774	26.469	26.8229	26.2606	26.79	26.3811	27.0727	27.4614	27.1614	27.7584	27.129	27.0142	27.2517	26.7179	27.2712	27.0691
	2.96603	0.609684	O60763;REV__R4GMN2;REV__Q5VZ89	O60763	General vesicular transport factor p115	USO1	2136	Color2 [DarkGray]	1	4					18	18	18	27.9	27.9	27.9	107.89	0	323.31	4541600000	331	26.063	26.1125	25.9753	26.6499	25.8522	26.1118	26.2372	26.0337	26.3655	25.953	26.225	26.5523	26.0942	26.6568	25.832	25.8636	26.1563	26.4279	26.262	25.8582
	0.0394256	0.0328889	O60784;B0QY01;Q6UW50;V9GZ68;H7BYN7;V9GYF4;B0QY02;F8WB30;F8WAW7;F8WE29;F8WBB0	O60784;B0QY01;Q6UW50	Target of Myb protein 1	TOM1	2137	Color2 [DarkGray]	1	4					6	6	6	17.7	17.7	17.7	53.818	0	63.212	460270000	112	22.5856	22.1708	23.0001	23.5252	22.4151	22.5175	22.8675	23.8452	22.7701	22.9897	23.7062	23.2144	23.2737	22.8667	23.3352	23.4275	23.0256	22.5921	23.1705	23.4609
	0.469232	-0.242385	U3KQK0;Q99880;Q99879;Q99877;Q93079;Q5QNW6;P62807;P58876;P57053;O60814;A0A2R8Y619	U3KQK0;Q99880;Q99879;Q99877;Q93079;Q5QNW6;P62807;P58876;P57053;O60814	Histone H2B;Histone H2B type 1-L;Histone H2B type 1-M;Histone H2B type 1-N;Histone H2B type 1-H;Histone H2B type 2-F;Histone H2B type 1-C/E/F/G/I;Histone H2B type 1-D;Histone H2B type F-S;Histone H2B type 1-K	HIST1H2BN;HIST1H2BL;HIST1H2BM;HIST1H2BH;HIST2H2BF;HIST1H2BC;HIST1H2BD;H2BFS;HIST1H2BK	2138	Color2 [DarkGray]	1	4					8	8	2	38.6	38.6	6	18.804	0	323.31	234990000000	1274	32.8394	32.6955	32.5393	32.5328	32.836	32.944	32.6136	32.7578	32.4116	32.9518	32.6272	31.8611	32.0877	31.8985	32.2843	32.442	32.0624	32.3561	32.554	32.2945
	0.233646	0.281594	O60826	O60826	Coiled-coil domain-containing protein 22	CCDC22	2139	Color2 [DarkGray]	1	4					11	11	11	28.9	28.9	28.9	70.755	0	121.3	644850000	105	23.406	23.0471	23.1522	23.0921	23.0856	23.184	23.0493	23.3487	23.2366	23.2372	23.4135	23.1103	22.5175	23.7866	23.9338	23.447	22.8464	23.0139	23.0236	21.756
	0.33492	-1.08222	O60832;H7C0M1;C9IYT0;H7C2Q9;H7C2Q2;H7BZF2	O60832;H7C0M1;C9IYT0	H/ACA ribonucleoprotein complex subunit 4	DKC1	2140	Color2 [DarkGray]	1	4					10	10	10	29.2	29.2	29.2	57.673	0	111.35	2666600000	74	25.8137	25.4692	25.9655	21.0798	25.4061	25.7801	25.6791	25.9202	25.3314	25.3045	21.1128	26.2748	26.2992	26.143	22.8247	22.5415	22.3277	26.1977	22.2006	25.5484
	0.179228	0.41283	O60884;A0A087WT48	O60884	DnaJ homolog subfamily A member 2	DNAJA2	2143	Color2 [DarkGray]	1	4					7	7	7	37.1	37.1	37.1	45.745	0	50.821	888680000	75	24.6935	24.4907	25.0563	25.0406	25.1852	24.3899	25.1063	24.8827	24.7027	24.8946	21.6154	22.2625	20.9015	22.6418	22.3086	23.5291	23.5616	24.2521	24.5403	22.8857
	1.24491	0.478729	O75063;X6RH03	O75063;X6RH03	Glycosaminoglycan xylosylkinase	FAM20B	2150	Color2 [DarkGray]	1	4					2	2	2	9.3	9.3	9.3	46.432	0	17.457	305960000	39	22.1667	22.861	22.5674	23.052	22.4342	22.7976	22.8223	22.4806	22.3144	21.8292	22.4099	22.6646	22.4542	22.6757	22.3124	22.0954	22.6691	22.1285	22.7752	22.3265
	0.478106	0.310837	O75083;D6RD66	O75083	WD repeat-containing protein 1	WDR1	2152	Color2 [DarkGray]	1	4					10	10	10	33.5	33.5	33.5	66.193	0	323.31	8201800000	258	27.7383	28.4234	28.0657	28.4446	28.2518	28.4373	28.2948	28.0395	28.5984	27.5373	26.7152	27.7501	27.1229	27.8207	27.8831	27.9519	27.8941	27.5806	27.5957	27.5437
	0.386521	-0.240216	O75113	O75113	NEDD4-binding protein 1	N4BP1	2153	Color2 [DarkGray]	1	4					4	4	4	8.4	8.4	8.4	100.38	0	39.648	150800000	66	23.199	22.1277	22.775	22.8684	22.7101	22.3402	22.1407	22.5536	22.6371	23.1877	23.321	23.0378	23.3576	22.8158	22.7488	23.3383	22.1823	22.8599	23.1487	23.7843
	0.477036	-1.39141	O75152;E9PBY7;E9PQ61;A0A1B0GTU1;A0A494C0C4;A0A1W2PPR9	O75152;E9PBY7;E9PQ61;A0A1B0GTU1;A0A494C0C4	Zinc finger CCCH domain-containing protein 11A	ZC3H11A	2157	Color2 [DarkGray]	1	4					7	7	7	12.3	12.3	12.3	89.13	0	156.82	679960000	83	25.4333	25.7672	25.732	26.35	25.8458	25.7354	25.9875	25.9668	25.8599	24.9663	26.0885	22.834	22.4353	21.5631	24.4766	22.4856	26.4831	26.1893	21.8344	25.8844
	0.049478	-0.0247836	O75165;A0A3B3IRM0;H0Y8Q2	O75165	DnaJ homolog subfamily C member 13	DNAJC13	2159	Color2 [DarkGray]	1	4					11	11	11	8.4	8.4	8.4	254.41	0	17.805	310920000	87	23.3054	22.6253	22.4621	23.0715	22.8922	22.9975	22.79	22.012	22.7731	23.1055	23.168	23.0031	22.3523	23.3492	23.0155	22.7942	23.035	22.4384	22.5921	22.8717
	0.219663	0.108387	O75170;T1ECW5;A0A0A0MSJ8	O75170	Serine/threonine-protein phosphatase 6 regulatory subunit 2	PPP6R2	2160	Color2 [DarkGray]	1	4					7	7	7	11.2	11.2	11.2	104.94	0	159.35	602610000	70	24.906	25.2074	25.2535	25.371	24.9774	25.1479	25.1206	24.9573	25.5077	25.3576	22.4701	25.8755	25.8408	25.3817	25.8739	25.0383	21.8447	22.3485	25.5673	25.1854
	0.548977	-0.248017	O75190;A0A0J9YX62;C9J2C4;C9J2P2;E9PH18;C9JDR7;C9JDX6;F8WCZ4;C9JXB9;Q8NHS0	O75190;A0A0J9YX62;C9J2C4;C9J2P2;E9PH18	DnaJ homolog subfamily B member 6	DNAJB6	2162	Color2 [DarkGray]	1	4					6	6	5	28.2	28.2	25.2	36.087	0	37.415	833590000	110	24.1511	23.5694	23.808	23.486	23.9602	24.0404	23.6968	23.8753	23.5931	23.9608	24.4068	24.6165	24.2378	24.2413	24.3989	24.7414	24.0563	23.9419	23.817	23.8095
	0.596947	-1.10628	O75223;M0QZK8;B8ZZK2;H7BZK5;A0A0B4J1Y4	O75223;M0QZK8;B8ZZK2;H7BZK5	Gamma-glutamylcyclotransferase	GGCT	2163	Color2 [DarkGray]	1	4					6	6	6	47.9	47.9	47.9	21.007	0	173.45	3256100000	76	26.0838	26.2217	26.0938	25.7496	25.9777	26.507	25.9333	25.8872	26.1448	26.1755	25.6562	25.7867	23.0526	22.3027	25.9365	25.8956	25.8824	25.9285	25.1265	25.6591
	1.00127	-0.159617	O75306	O75306	NADH dehydrogenase [ubiquinone] iron-sulfur protein 2, mitochondrial	NDUFS2	2164	Color2 [DarkGray]	1	4					13	13	13	41	41	41	52.545	0	257.98	2170500000	185	24.3313	23.9119	24.3846	24.1999	24.3512	24.3913	24.215	24.4653	24.3235	24.3671	24.5	24.0949	24.3901	23.9515	24.3475	24.3401	24.3524	24.4904	24.2503	24.298
	0.485111	0.456016	O75312;H7C0E5;H7BZM7	O75312;H7C0E5;H7BZM7	Zinc finger protein ZPR1	ZPR1	2165	Color2 [DarkGray]	1	4					7	7	7	27	27	27	50.925	0	145.35	729460000	79	24.0733	24.151	24.1521	24.6311	24.1603	23.8442	23.6973	23.9448	24.0951	24.0807	23.0333	22.6073	24.8959	24.1501	24.3019	20.9662	21.0904	23.8034	24.0576	22.5669
	0.0616602	0.217954	O75340;H0Y9X3;A0A024QZ42;E7EPW6;A0A087WZ38	O75340	Programmed cell death protein 6	PDCD6	2168	Color2 [DarkGray]	1	4					5	5	5	33.5	33.5	33.5	21.868	0	26.67	891140000	46	22.6931	25.0545	21.9929	21.618	24.2139	21.8487	24.6847	21.5783	21.6316	24.6056	21.9186	25.0755	25.1117	25.3337	22.0383	25.1166	25.3925	21.9823	25.1069	21.9604
	0.0815812	-0.169061	O75348	O75348	V-type proton ATPase subunit G 1	ATP6V1G1	2169	Color2 [DarkGray]	1	4					3	3	3	29.7	29.7	29.7	13.757	0	36.452	1064700000	56	24.898	24.7489	24.3017	24.4941	24.8813	24.6788	24.4638	21.9606	25.0372	24.6969	23.3118	22.5635	22.409	22.3065	24.4895	24.575	24.4623	24.3546	24.5268	22.973
	0.941614	0.170244	O75351	O75351	Vacuolar protein sorting-associated protein 4B	VPS4B	2170	Color2 [DarkGray]	1	4					5	5	5	15.1	15.1	15.1	49.301	0	43.975	2392700000	65	25.6722	25.2471	25.7413	25.554	25.4742	22.3242	25.6446	25.4239	25.7022	25.381	22.7764	25.4245	23.1111	25.6762	25.5771	25.6735	25.4487	25.4711	25.4348	25.2541
	0.0858951	-0.191877	O75367;B4DJC3;D6RCF2	O75367;B4DJC3;D6RCF2	Core histone macro-H2A.1;Histone H2A	H2AFY	2171	Color2 [DarkGray]	1	4					6	6	5	27.2	27.2	24.7	39.617	0	117.69	627170000	41	24.3008	24.2669	24.0754	24.3424	24.6892	24.6351	24.45	24.4366	24.357	24.2797	22.1151	22.477	22.9405	23.2091	21.8958	23.0908	23.1187	22.9226	22.207	24.0183
	0.139052	-0.0670137	O75368	O75368	SH3 domain-binding glutamic acid-rich-like protein	SH3BGRL	2172	Color2 [DarkGray]	1	4					6	6	6	61.4	61.4	61.4	12.774	0	114.01	1582000000	134	24.6338	25.1586	24.8739	25.1417	25.3029	25.0574	24.7642	25.2838	25.1565	25.5228	25.4404	25.2061	25.1414	25.5297	24.8635	25.3082	25.0985	25.0044	25.0681	25.4748
	2.58873	0.869967	O75369;E7EN95;A0A0C4DGA1;H7C5L4;A0A0A0MT44	O75369;E7EN95	Filamin-B	FLNB	2173	Color2 [DarkGray]	1	4					18	18	18	12.1	12.1	12.1	278.16	0	165.46	1857200000	160	26.0213	26.3697	25.6658	26.3952	25.7546	25.9804	26.3921	25.6206	26.612	25.8176	26.2282	26.5278	25.8573	27.1998	25.9228	26.5535	26.7556	25.952	26.7099	25.9422
	0.462417	0.507392	O75376;A0A088AWL3;E7EVK1;C9JAP0;J3QKP0;E7EVU5;E7EW50;J3KS51;J3KT44;J3KRE4;J3KS29	O75376;A0A088AWL3	Nuclear receptor corepressor 1	NCOR1	2174	Color2 [DarkGray]	1	4					9	9	9	5.9	5.9	5.9	270.21	0	315.26	687120000	69	24.3922	24.0056	24.7811	24.4198	24.3517	24.2085	24.1596	20.4129	24.1876	24.4471	24.748	24.8375	24.8079	24.8764	24.8622	25.0874	24.958	24.2938	24.9841	22.7773
	2.09231	-2.10172	O75387;E9PJ68	O75387;E9PJ68	Large neutral amino acids transporter small subunit 3	SLC43A1	2176	Color2 [DarkGray]	1	4					3	3	3	9.3	9.3	9.3	61.476	0	54.07	175690000	41	24.0233	23.2812	24.0294	21.4827	24.2532	24.2105	22.2496	23.8816	23.4614	23.9429	22.458	22.7873	23.8886	22.5469	24.2882	24.5614	22.4879	23.763	21.1579	24.5714
	1.86725	0.500824	O75396;A0A087X1A9	O75396;A0A087X1A9	Vesicle-trafficking protein SEC22b	SEC22B	2177	Color2 [DarkGray]	1	4					6	6	6	34.4	34.4	34.4	24.593	0	223.5	2048700000	157	26.2492	26.2584	26.1923	26.4444	26.0108	25.6437	26.278	26.4646	26.3645	26.3057	26.201	26.5354	26.4916	26.8836	25.9486	26.2339	26.1894	26.1558	26.4998	25.9239
	0.380932	-1.15741	O75400;H0YG38;F5H578	O75400	Pre-mRNA-processing factor 40 homolog A	PRPF40A	2178	Color2 [DarkGray]	1	4					5	5	5	10.7	10.7	10.7	108.8	0	56.733	2140000000	61	25.8454	25.1331	25.4081	21.9717	26.1172	25.5708	25.444	25.4834	25.9524	26.0212	22.1496	22.9965	22.8117	25.2564	22.4606	22.3287	25.7281	22.4732	22.4298	25.6409
	0.558012	-0.319879	O75427	O75427	Leucine-rich repeat and calponin homology domain-containing protein 4	LRCH4	2181	Color2 [DarkGray]	1	4					8	8	6	23.4	23.4	16.4	73.449	0	75.361	785970000	98	24.3001	23.6524	24.1631	23.7293	24.4418	24.2688	21.7061	23.6859	23.7492	24.6852	24.7768	24.3861	24.4103	24.7398	24.5405	24.232	24.5152	24.4532	24.4189	24.2492
	0.19376	0.138451	O75436;S4R3Q6;S4R2Y3	O75436;S4R3Q6	Vacuolar protein sorting-associated protein 26A	VPS26A	2182	Color2 [DarkGray]	1	4					6	6	5	31.5	31.5	26.3	38.169	0	11.01	684120000	39	24.3558	24.03	24.0876	24.0382	23.8615	23.8694	24.1163	23.8677	24.1391	23.7082	22.0915	22.33	22.209	23.1446	23.9545	24.3598	22.8067	22.6074	24.3941	23.638
	0.0738059	0.0346704	O75438	O75438	NADH dehydrogenase [ubiquinone] 1 beta subcomplex subunit 1	NDUFB1	2183	Color2 [DarkGray]	1	4					3	3	3	69	69	69	6.9611	0	21.298	974820000	57	24.0097	23.7455	24.443	24.0651	23.8602	23.374	24.0623	23.8526	23.8689	23.7046	24.0401	24.1594	24.3861	24.3006	24.3228	24.4382	24.4118	24.69	23.9398	24.148
	0.877519	-0.297117	O75439;G3V0E4;F8WAZ6;F8WEA6;F8WBE1	O75439;G3V0E4	Mitochondrial-processing peptidase subunit beta	PMPCB	2184	Color2 [DarkGray]	1	4					12	12	12	39.3	39.3	39.3	54.366	0	323.31	2148200000	151	25.719	25.6798	25.687	25.3609	25.7109	25.5891	25.6026	25.6481	25.6566	25.6001	25.7221	25.3422	25.6184	25.0294	25.8924	25.1485	25.1095	25.2354	25.3212	25.3532
	0.0868093	-0.169765	O75449;B7ZBC9;B7ZBC8	O75449	Katanin p60 ATPase-containing subunit A1	KATNA1	2185	Color2 [DarkGray]	1	4					3	3	3	11.6	11.6	11.6	55.964	0	22.274	532080000	41	23.5833	21.3353	22.4259	23.4985	23.6814	23.5334	21.7272	23.6074	21.9126	23.736	23.6573	23.1028	22.0349	22.8088	23.7735	21.9673	22.5387	23.6231	23.6838	21.3918
	0.785974	-0.3149	O75477;B0QZ43	O75477;B0QZ43	Erlin-1	ERLIN1	2188	Color2 [DarkGray]	1	4					5	5	4	22.7	22.7	19.3	39.171	0	36.661	1565200000	111	22.0053	26.1209	26.0368	26.0597	26.3002	26.0358	26.2975	26.3354	25.7614	26.8221	26.6655	26.409	26.5457	26.4429	26.1806	26.6158	26.4976	26.3347	26.1694	26.39
	0.133216	-0.0321822	O75489	O75489	NADH dehydrogenase [ubiquinone] iron-sulfur protein 3, mitochondrial	NDUFS3	2189	Color2 [DarkGray]	1	4					5	5	5	27.3	27.3	27.3	30.241	0	112.11	2644600000	67	25.2161	24.7788	25.5917	25.2182	25.1341	25.1837	25.2582	25.3805	25.1266	25.4553	25.4475	25.4336	25.5176	25.4025	25.344	25.4919	25.242	25.3884	25.2776	25.2203
	0.0465129	0.0217438	Q5JRI1;O75494;Q6IQ42;R4GMP8	Q5JRI1;O75494;Q6IQ42	Serine/arginine-rich splicing factor 10	SRSF10;FUSIP1	2190	Color2 [DarkGray]	1	4					6	6	6	36.6	36.6	36.6	20.913	0	15.816	5088100000	136	28.3518	28.0427	28.3483	28.3135	28.0416	28.3168	27.7355	28.2272	28.5437	28.7659	28.9774	28.8717	28.4763	28.4512	28.5469	28.2596	28.3021	28.6387	28.5876	28.4545
	3.27849	-0.313953	O75533;H7C341;B4DGZ4;A0A494C1M2;F8WC19	O75533	Splicing factor 3B subunit 1	SF3B1	2194	Color2 [DarkGray]	1	4					41	41	41	41.8	41.8	41.8	145.83	0	323.31	14383000000	490	27.7199	27.4363	27.4257	27.2708	27.5534	27.6844	27.3524	27.4916	27.3423	27.63	27.3478	27.4058	27.3212	27.1504	27.5234	27.5568	27.4445	27.4776	27.2848	27.5973
	0.7708	-0.243913	O75534;E9PLT0;E9PLD4;E9PKN4;E9PNG3	O75534;E9PLT0	Cold shock domain-containing protein E1	CSDE1	2195	Color2 [DarkGray]	1	4					12	12	12	26.1	26.1	26.1	88.884	0	231.28	1725300000	100	25.7768	25.633	25.6683	25.514	25.4897	25.3956	25.1534	25.4501	25.2343	25.3887	25.4239	25.9301	22.3707	25.5304	25.9998	25.2431	25.5861	25.4786	25.4247	25.8009
	1.25945	-0.566038	O75600	O75600	2-amino-3-ketobutyrate coenzyme A ligase, mitochondrial	GCAT	2198	Color2 [DarkGray]	1	4					5	5	5	21.5	21.5	21.5	45.285	0	71.77	504430000	91	23.8731	24.8881	23.9951	24.4094	24.7209	24.3427	25.1005	23.5197	25.0238	25.1933	25.2623	24.8008	24.4739	24.5799	25.6877	25.5673	25.0718	24.0335	24.651	25.3264
	1.27043	-1.92871	O75607	O75607	Nucleoplasmin-3	NPM3	2199	Color2 [DarkGray]	1	4					3	3	3	32	32	32	19.343	0	323.31	2883500000	50	26.4182	25.7086	26.1381	22.2763	26.4729	26.191	25.8177	25.5512	25.361	26.0003	25.9131	21.4679	25.7089	23.5128	26.055	26.5536	25.3999	26.0685	25.6491	25.9858
	0.268202	0.517011	O75608;B4DP64;E5RGR0;A0A087X1K9;E5RJ48	O75608;B4DP64;E5RGR0	Acyl-protein thioesterase 1	LYPLA1	2200	Color2 [DarkGray]	1	4					5	5	5	43	43	43	24.669	0	42.48	469190000	39	24.4515	24.6855	23.7828	22.7343	24.188	23.8001	24.4181	23.9129	24.5649	21.4335	22.5342	22.4373	22.5238	22.8521	22.82	23.3512	22.469	24.1551	22.2252	21.8669
	1.666	-0.122234	O75643;A0A494C1A5	O75643;A0A494C1A5	U5 small nuclear ribonucleoprotein 200 kDa helicase	SNRNP200	2203	Color2 [DarkGray]	1	4					46	46	46	33	33	33	244.5	0	323.31	24444000000	765	28.9014	28.8612	28.8102	28.8401	28.9977	28.9208	28.8311	28.9558	28.9656	29.0478	29.0125	29.0431	29.0389	28.9873	29.0702	29.0762	28.9406	28.9085	28.9398	29.1061
	0.266946	-0.230268	O75663	O75663	TIP41-like protein	TIPRL	2205	Color2 [DarkGray]	1	4					9	9	9	50.4	50.4	50.4	31.444	0	90.004	4900600000	461	27.2372	27.034	26.7497	26.9006	27.5733	27.5872	26.9716	26.9235	26.8764	27.4842	27.2292	27.028	27.1999	26.631	26.0612	27.0742	26.7729	26.7609	26.6755	26.8858
	1.05956	-0.444116	O75691	O75691	Small subunit processome component 20 homolog	UTP20	2209	Color2 [DarkGray]	1	4					15	15	15	7.9	7.9	7.9	318.38	0	94.218	2304000000	259	24.5463	24.6717	24.6489	24.1792	24.6294	24.7592	24.1098	24.5146	24.4323	24.7888	25.2122	25.027	25.2607	24.8344	25.2942	25.4134	25.1064	24.9256	24.703	25.213
	0.153688	-0.141727	O75717;C9JYB3	O75717	WD repeat and HMG-box DNA-binding protein 1	WDHD1	2210	Color2 [DarkGray]	1	4					11	11	11	13.1	13.1	13.1	125.97	0	323.31	598900000	113	24.6267	25.1251	24.3979	24.6348	24.7518	24.8013	24.2556	24.5563	24.6793	24.55	24.5823	24.3471	24.0947	23.376	24.2815	23.7315	24.5972	24.3441	24.2335	23.9073
	0.421397	-0.299138	O75746;F8W9J0;H0YFB2;B4DGK6	O75746	Calcium-binding mitochondrial carrier protein Aralar1	SLC25A12	2211	Color2 [DarkGray]	1	4					8	8	7	16.7	16.7	15.5	74.761	0	16.662	1015600000	95	24.3425	24.3645	24.1564	24.2605	24.3672	24.2201	24.3932	24.247	24.182	24.6668	24.9801	24.6918	24.5541	25.283	25.0964	24.6683	24.826	24.5251	24.3082	25.1
	0.423381	0.867788	O75792;A0A2R8Y606;A0A2R8Y658	O75792;A0A2R8Y606;A0A2R8Y658	Ribonuclease H2 subunit A	RNASEH2A	2212	Color2 [DarkGray]	1	4					7	7	7	35.5	35.5	35.5	33.395	0	29.996	1540400000	41	23.3417	22.7162	22.7112	22.2229	21.5803	22.1392	21.603	21.4668	22.7037	21.2029	22.5511	23.1115	22.0597	24.0636	22.2108	22.7976	24.4443	24.3016	24.1191	24.644
	0.0145831	-0.110837	O75821;K7ENA8;K7EL20;K7ER90;K7EP16	O75821;K7ENA8;K7EL20;K7ER90	Eukaryotic translation initiation factor 3 subunit G	EIF3G	2215	Color2 [DarkGray]	1	4					6	6	6	23.4	23.4	23.4	35.611	0	32.18	6448400000	73	28.1685	29.4495	29.427	29.0231	29.4631	29.2101	29.0791	29.3167	29.1544	29.3723	21.7332	23.163	23.1106	22.4899	29.5117	29.3814	28.3583	28.4679	28.719	21.4827
	0.326129	-0.090024	O75822;H0YGJ7;H0YLP3	O75822	Eukaryotic translation initiation factor 3 subunit J	EIF3J	2216	Color2 [DarkGray]	1	4					7	7	7	28.3	28.3	28.3	29.062	0	52.606	1637600000	96	24.3469	25.0904	25.1845	24.8535	25.0207	24.8126	25.1721	25.0228	24.9851	25.3994	25.3222	25.1094	25.0578	25.1308	24.9653	24.8306	24.9386	25.6933	25.064	25.0081
	0.588428	-0.27323	O75844	O75844	CAAX prenyl protease 1 homolog	ZMPSTE24	2218	Color2 [DarkGray]	1	4					9	9	9	24.6	24.6	24.6	54.812	0	323.31	2148400000	169	25.0994	25.0546	25.0924	24.9502	25.3333	25.3915	25.2112	25.2179	24.7721	25.1174	24.8176	24.6191	24.6444	24.2342	24.783	25.0047	24.8094	25.1099	24.9167	24.7324
	0.353095	-0.42152	O75874;C9J4N6;C9JJE5;C9JLU6	O75874;C9J4N6	Isocitrate dehydrogenase [NADP] cytoplasmic	IDH1	2219	Color2 [DarkGray]	1	4					7	6	6	22.2	20	20	46.659	0	28.534	384570000	83	23.5189	23.4633	22.9056	23.6522	23.6504	23.9322	23.8161	22.8702	23.4335	23.6262	22.1257	22.2769	22.3216	21.7744	22.7788	22.6053	22.3666	22.323	22.2933	22.784
	0.276548	-0.847943	O75909;G3V2Q3;G3V5E1;G3V235	O75909;G3V2Q3;G3V5E1	Cyclin-K	CCNK	2221	Color2 [DarkGray]	1	4					3	3	3	11.6	11.6	11.6	64.239	0	196.73	628000000	30	22.0319	22.4702	21.4186	21.9799	25.6655	21.8713	21.8353	21.0332	25.8675	22.521	22.8144	22.5826	22.2578	22.7724	25.5575	26.0327	25.6014	22.2565	25.6199	25.8874
	0.353546	0.296646	O75915;F8WF90;C9JQU6;F8WF33	O75915	PRA1 family protein 3	ARL6IP5	2222	Color2 [DarkGray]	1	4					3	3	3	15.4	15.4	15.4	21.614	0	232.24	3775100000	240	29.064	28.1684	27.7917	28.4784	28.0172	27.5304	28.5118	27.6862	28.1673	28.2558	28.8977	28.8313	28.6797	29.2961	28.8254	29.0301	29.0695	28.2799	29.2786	28.9355
	0.0356777	-0.0676713	O75934	O75934	Pre-mRNA-splicing factor SPF27	BCAS2	2224	Color2 [DarkGray]	1	4					5	5	5	38.7	38.7	38.7	26.131	0	24.502	345260000	59	24.1237	23.744	23.7552	23.5926	22.5784	23.9752	23.7737	23.6965	24.092	24.1096	21.9615	22.0119	23.2314	21.621	22.6226	24.5564	23.9433	23.1206	23.3312	23.597
	0.270248	-0.862736	O75937;S4R3J5	O75937	DnaJ homolog subfamily C member 8	DNAJC8	2226	Color2 [DarkGray]	1	4					4	4	4	27.7	27.7	27.7	29.841	0	67.352	1627700000	54	25.6647	25.6328	25.4036	25.4993	25.5512	25.7096	25.4253	25.7638	25.6886	25.5598	21.9522	22.1205	22.7443	21.9287	25.324	25.2878	25.2582	22.4337	22.096	22.2286
	2.46796	1.38328	O75955;A0A140T9R1;A2AB13;A0A0G2JJQ6;A2AB12;A2AB10;A0A140T9W4;A2AB11;A0A140T9X0;A2AB09;A0A140T9B1;A0A140T957;A0A140T910;A0A140T9C3;A0A140T959;A0A140T907	O75955;A0A140T9R1;A2AB13;A0A0G2JJQ6;A2AB12;A2AB10	Flotillin-1	FLOT1	2229	Color2 [DarkGray]	1	4					11	11	11	31.9	31.9	31.9	47.355	0	117.05	2751800000	120	25.8922	26.1344	25.948	27.0986	25.29	25.2744	26.3614	26.0312	26.2775	24.7876	26.8345	26.7071	26.689	26.8062	25.9153	26.1002	26.6424	25.9752	26.9069	25.5632
	1.20271	-0.524726	O75962;E7EWP2;E7EPJ7;F5H228	O75962;E7EWP2;E7EPJ7	Triple functional domain protein	TRIO	2230	Color2 [DarkGray]	1	4					8	8	8	6.1	6.1	6.1	346.9	0	55.489	185180000	65	23.0329	23.0494	23.605	23.035	23.7842	22.7525	23.4282	23.1033	23.3955	23.6843	23.6468	23.017	23.4544	23.8516	23.77	23.9296	23.1723	22.9145	23.1785	24.3209
	0.660298	0.347666	O75995	O75995	SAM and SH3 domain-containing protein 3	SASH3	2232	Color2 [DarkGray]	1	4					5	5	5	23.7	23.7	23.7	41.595	0	170.81	1619800000	82	25.3838	24.8015	24.8353	25.3094	24.7419	25.0379	24.7461	24.7828	25.0815	25.3159	24.8005	24.9452	24.4935	24.7335	24.5185	24.5774	24.52	24.6581	25.6278	24.7853
	0.102245	0.314302	O76003	O76003	Glutaredoxin-3	GLRX3	2233	Color2 [DarkGray]	1	4					7	7	7	31.6	31.6	31.6	37.432	0	45.752	1547300000	72	25.7541	25.1197	24.8996	24.7069	25.1962	25.2286	25.0428	25.1733	25.2545	25.0293	22.5372	22.4417	23.0036	21.749	21.9399	24.6831	22.7984	22.3116	24.4872	22.7751
	1.47052	-1.48163	O76031;H0YM48;H0YK07	O76031;H0YM48	ATP-dependent Clp protease ATP-binding subunit clpX-like, mitochondrial	CLPX	2234	Color2 [DarkGray]	1	4					4	4	4	10	10	10	69.223	0	18.146	836860000	43	24.536	21.7833	24.0847	21.7718	24.5591	24.2046	24.5228	21.9796	24.2033	24.0699	23.5152	22.1882	22.0166	22.547	23.8443	24.109	21.5768	24.2591	22.5101	24.4854
	0.103108	-0.179916	O76071	O76071	Probable cytosolic iron-sulfur protein assembly protein CIAO1	CIAO1	2235	Color2 [DarkGray]	1	4					7	7	7	40.4	40.4	40.4	37.84	0	45.718	1144400000	101	24.013	23.8418	23.8246	24.0696	23.9384	24.0577	23.8992	24.1953	24.1412	24.0434	22.814	23.8614	23.7797	21.8407	22.6855	21.7891	23.7554	23.8819	23.9026	24.0064
	0.00558409	0.0019598	O76094;D6RDY6;R4GNC1	O76094	Signal recognition particle subunit SRP72	SRP72	2238	Color2 [DarkGray]	1	4					9	9	9	18.9	18.9	18.9	74.605	0	155.11	1346700000	109	24.7649	24.6017	24.9446	24.3178	24.6182	24.9207	24.7884	24.6458	24.4905	24.6252	24.8237	22.1003	24.4856	24.8255	24.4246	24.41	23.8785	24.8256	24.5123	24.4702
	0.247217	0.93671	O94760;B4DYP1	O94760;B4DYP1	N(G),N(G)-dimethylarginine dimethylaminohydrolase 1	DDAH1	2239	Color2 [DarkGray]	1	4					6	6	6	30.9	30.9	30.9	31.121	0	99.099	2206500000	23	25.8563	23.4279	22.2864	25.8298	21.9977	21.7364	21.7533	22.1275	22.1196	22.4249	26.2264	26.1366	26.5226	26.6169	26.0674	26.1969	26.2227	22.302	26.0021	26.3317
	0.71674	-0.254858	O94761;A0A087X072;A0A087WTJ0;V9GZ64	O94761;A0A087X072	ATP-dependent DNA helicase Q4	RECQL4	2240	Color2 [DarkGray]	1	4					6	6	6	9.2	9.2	9.2	133.07	0	323.31	241060000	69	23.7622	23.943	23.6972	23.3094	23.6896	23.7596	21.9456	23.6734	23.8936	23.9822	25.0322	24.2204	23.6832	23.7717	24.1865	24.7789	24.4322	24.0974	23.8937	24.0295
	1.46596	-1.0544	O94763;I3NI51;I3L467;I3L130	O94763;I3NI51	Unconventional prefoldin RPB5 interactor 1	URI1	2241	Color2 [DarkGray]	1	4					4	4	4	13.1	13.1	13.1	59.832	0	23.037	143800000	34	24.0702	23.0491	24.0876	22.3747	23.6954	23.6925	23.0496	21.8636	23.2046	24.0319	22.1775	22.0938	21.4754	23.0897	23.9875	22.7721	22.4153	21.67	21.8769	23.0486
	0.00732695	0.00227499	O94776	O94776	Metastasis-associated protein MTA2	MTA2	2243	Color2 [DarkGray]	1	4					16	16	14	32.2	32.2	28.7	75.022	0	242.87	9428600000	390	27.589	27.7168	27.8636	27.506	27.447	27.5536	27.5635	27.8288	27.607	27.5959	27.8699	27.8254	28.0826	27.831	27.8115	27.8876	27.6706	27.6676	27.6372	27.7177
	1.95521	-0.359577	O94804;H0YB71	O94804	Serine/threonine-protein kinase 10	STK10	2244	Color2 [DarkGray]	1	4					7	7	7	11.7	11.7	11.7	112.13	0	124.23	472630000	102	23.3742	23.8653	23.0737	23.4763	23.8346	23.6301	23.3246	23.2677	23.2758	23.7697	22.6431	23.6699	23.7841	23.688	23.8295	23.5787	23.0533	23.606	23.555	23.9996
	0.603994	1.11187	O94826	O94826	Mitochondrial import receptor subunit TOM70	TOMM70A	2248	Color2 [DarkGray]	1	4					11	11	11	28.5	28.5	28.5	67.454	0	146.52	1289400000	88	23.97	24.5223	24.6694	24.824	24.0735	24.2852	24.9051	24.7959	24.7137	21.5434	23.6459	24.6176	24.8683	22.6267	24.4289	22.306	21.7984	24.7812	24.6114	22.2825
	0.010072	0.0231333	O94855;E9PDM8;E9PC44	O94855;E9PDM8	Protein transport protein Sec24D	SEC24D	2249	Color2 [DarkGray]	1	4					6	5	5	10.8	9.4	9.4	113.01	0	101.28	778450000	78	25.0151	24.9554	24.8419	24.8928	24.8544	25.1253	24.8976	24.6748	24.5546	22.6789	24.032	24.6635	21.609	22.3754	24.1073	24.9667	25.183	24.3067	24.6705	24.7602
	0.396292	0.60324	O94888;C9JAT7;F8WB69	O94888;C9JAT7	UBX domain-containing protein 7	UBXN7	2252	Color2 [DarkGray]	1	4					4	4	4	12.7	12.7	12.7	54.862	0	155.24	587590000	65	24.5701	24.8854	25.4536	25.2902	24.9193	24.9151	25.3669	25.8197	25.4176	25.2078	25.6538	25.7546	22.8357	25.6638	22.9291	25.4961	21.2788	22.6903	25.1354	26.0378
	0.267803	0.130363	O94906	O94906	Pre-mRNA-processing factor 6	PRPF6	2253	Color2 [DarkGray]	1	4					15	15	15	20.6	20.6	20.6	106.92	0	323.31	3037300000	190	25.7888	25.72	26.1398	26.254	25.7974	25.3307	26.0694	25.9895	25.6021	26.2247	26.0909	26.2003	26.3748	26.418	25.9032	25.9558	26.0287	25.9542	26.201	26.0283
	0.026182	0.0160084	O94915;F2Z2S2;A0A6E1XQM6;A0A2C9F2R7;A0A669KB90;H0Y9X0;A0A286YEZ9	O94915;F2Z2S2;A0A6E1XQM6	Protein furry homolog-like	FRYL	2255	Color2 [DarkGray]	1	4					7	7	7	3.3	3.3	3.3	339.59	0	16.935	201430000	80	22.977	22.615	22.3604	22.7177	22.8235	24.0221	23.0171	21.7783	23.0557	22.9623	23.4372	23.2168	23.3257	23.5705	23.3229	21.8036	22.8907	22.6291	23.0017	23.1728
	0.191306	-0.51999	O94925;C9JIJ6;H7BZD1;B7Z509;H7C201	O94925	Glutaminase kidney isoform, mitochondrial	GLS	2257	Color2 [DarkGray]	1	4					7	7	5	18.2	18.2	13.9	73.46	0	93.757	830180000	61	22.9197	24.987	24.7848	24.8035	25.1027	21.7784	24.4475	24.5191	24.6592	24.3035	22.5843	22.3518	22.3704	21.1658	23.9869	24.3647	24.0571	24.575	22.8008	22.1161
	1.05307	-0.442729	O94927;U3KQG4	O94927	HAUS augmin-like complex subunit 5	HAUS5	2258	Color2 [DarkGray]	1	4					7	7	7	13.7	13.7	13.7	71.682	0	59.98	264080000	101	23.3159	22.9677	23.4271	23.1711	23.5799	23.1981	22.9598	23.3419	23.2407	23.4161	24.062	23.8212	24.0927	23.7569	23.8884	24.4268	23.7595	23.6132	22.9844	24.0397
	0.42534	-0.563402	O94966;A0A0A0MR08	O94966	Ubiquitin carboxyl-terminal hydrolase 19	USP19	2259	Color2 [DarkGray]	1	4					11	11	2	18.8	18.8	3.2	145.65	0	83.417	391670000	103	23.5885	23.7296	23.3385	22.3494	23.8644	22.9569	23.5473	23.3641	24.1108	22.5509	23.495	23.6577	23.8634	22.3816	24.1507	24.0288	23.8897	23.4939	23.6392	24.1687
	0.0817149	-0.0802622	O95104	O95104	Splicing factor, arginine/serine-rich 15	SCAF4	2261	Color2 [DarkGray]	1	4					5	5	5	7.9	7.9	7.9	125.87	0	17.968	235740000	49	22.8907	23.2227	22.7498	22.262	23.1052	21.9819	22.7415	22.9414	22.8457	21.9306	23.578	21.2683	22.8055	22.3175	21.9589	22.8097	23.2674	22.5168	22.2899	23.0415
	0.967273	1.1576	O95140	O95140	Mitofusin-2	MFN2	2262	Color2 [DarkGray]	1	4					6	6	6	10.4	10.4	10.4	86.401	0	11.203	424530000	76	23.8969	24.4558	24.7392	24.7178	23.7371	23.9104	24.143	24.1651	24.0714	23.8204	21.7677	24.9055	24.3971	25.0533	24.4607	22.3488	24.3021	24.8391	24.5925	21.7864
	0.220359	0.480527	O95155;K7EP75;K7ERA7;B1AQ61	O95155	Ubiquitin conjugation factor E4 B	UBE4B	2264	Color2 [DarkGray]	1	4					10	10	10	14.1	14.1	14.1	146.18	0	66.997	331970000	66	23.8054	23.8093	23.9416	24.3066	23.9822	23.6266	23.9242	24.1993	24.1666	23.406	24.5848	24.4578	24.9317	21.9458	21.6214	24.5301	21.9462	24.2567	24.8147	24.3021
	0.563615	-0.0647464	O95163;F5H2T0;H0YDF3	O95163;F5H2T0	Elongator complex protein 1	IKBKAP	2266	Color2 [DarkGray]	1	4					17	17	17	21.1	21.1	21.1	150.25	0	323.31	1571700000	221	24.8946	25.0445	25.0612	24.9432	25.1739	25.0412	25.1067	25.0703	25.0772	25.0532	24.8536	24.7508	24.6874	25.0461	25.0767	25.3024	24.92	24.9706	25.1519	25.1736
	0.224973	0.371279	S4R3I5;O95167	S4R3I5;O95167	NADH dehydrogenase [ubiquinone] 1 alpha subcomplex subunit 3	NDUFA3	2267	Color2 [DarkGray]	1	4					2	2	2	85.4	85.4	85.4	4.6462	0	16.291	766180000	45	21.5734	23.8323	24.5098	22.1577	22.4862	23.6939	21.9997	24.3094	24.4583	23.7635	22.2922	21.778	22.2408	22.5325	22.1359	24.2081	22.9421	23.945	22.6122	21.89
	0.636461	-1.47991	O95202	O95202	LETM1 and EF-hand domain-containing protein 1, mitochondrial	LETM1	2269	Color2 [DarkGray]	1	4					7	7	7	15.4	15.4	15.4	83.353	0	40.801	1052800000	61	26.8661	22.4456	26.5021	26.3749	26.632	26.7977	26.4769	26.5757	21.7803	26.951	26.4667	22.0526	23.1625	26.3106	26.3321	25.1232	26.1005	26.2821	25.666	26.1362
	1.06867	1.14551	O95218	O95218	Zinc finger Ran-binding domain-containing protein 2	ZRANB2	2270	Color2 [DarkGray]	1	4					4	4	4	20	20	20	37.404	0	288	624930000	105	24.1927	24.6975	25.0466	24.853	24.1795	23.896	24.3923	25.0172	24.3076	23.9848	24.859	24.8391	25.25	24.9904	24.3604	24.0419	24.497	24.6846	25.0277	22.072
	0.236699	0.21998	O95232;J3KPP4;D6RDI2;D6RHH0;U3KQT3;C9JL41;H7C5U7;E7EN55	O95232;J3KPP4;D6RDI2	Luc7-like protein 3	LUC7L3	2272	Color2 [DarkGray]	1	4					8	8	8	25.7	25.7	25.7	51.466	0	178.63	952770000	94	24.2967	24.401	24.1813	24.2313	24.2365	24.4057	24.2501	24.3685	24.5574	24.7214	24.8907	24.3481	24.5837	24.3047	24.266	24.7716	24.468	24.3627	24.0454	23.035
	2.41634	0.566205	O95239;Q2VIQ3;Q5JRK0;H0Y718;J3KPF9;A0A087X011;E9PES4;Q9Y496;Q6ZMV9	O95239	Chromosome-associated kinesin KIF4A	KIF4A	2273	Color2 [DarkGray]	1	4					10	10	10	10.6	10.6	10.6	139.88	0	109.13	551810000	80	24.3153	24.8601	24.5392	25.1397	24.4114	24.7036	24.6846	24.9795	25.0845	24.2791	24.8987	25.1124	22.3955	25.2024	24.7386	24.841	24.4027	24.8592	24.8784	24.6112
	0.0441108	-0.0473332	O95248;H0Y5W8	O95248	Myotubularin-related protein 5	SBF1	2274	Color2 [DarkGray]	1	4					6	6	6	6.3	6.3	6.3	208.44	0	37.019	389460000	59	22.8818	23.3534	22.936	23.1518	23.1041	23.1311	22.7059	23.1385	22.9358	23.348	23.1316	23.2873	21.2274	22.5252	23.6007	23.0555	23.3362	22.5679	23.3453	22.0947
	0.266765	0.493776	O95292	O95292	Vesicle-associated membrane protein-associated protein B/C	VAPB	2277	Color2 [DarkGray]	1	4					3	3	3	20.6	20.6	20.6	27.228	0	4.095	161860000	25	22.8421	20.9687	22.312	21.9123	22.608	21.1039	25.1253	22.3669	25.0079	22.5796	22.6413	21.3682	21.9198	22.4524	22.3782	21.3793	22.2688	22.2003	21.9411	21.7729
	0.232723	-0.667147	O95295	O95295	SNARE-associated protein Snapin	SNAPIN	2278	Color2 [DarkGray]	1	4					4	4	4	56.6	56.6	56.6	14.874	0	27.603	732500000	45	21.6587	25.0531	22.3183	25.2352	24.8492	24.8099	25.1638	25.506	21.7685	25.1941	22.9093	22.3016	23.2168	25.5226	22.442	20.5103	21.8806	25.8519	22.6217	25.3315
	0.0396312	-0.190642	O95336;M0R261;M0R1L2;M0R0U3	O95336;M0R261;M0R1L2	6-phosphogluconolactonase	PGLS	2279	Color2 [DarkGray]	1	4					6	6	6	37.6	37.6	37.6	27.547	0	24.493	1649700000	74	26.9074	22.3801	26.9455	26.7348	27.2202	26.7816	26.4681	26.8701	27.0512	27.2159	27.2971	26.7853	21.3821	22.4399	22.2234	26.724	26.925	26.9676	26.8466	27.1757
	0.00212699	0.00067234	O95347;A0A0C4DGE5;Q5T821	O95347	Structural maintenance of chromosomes protein 2	SMC2	2280	Color2 [DarkGray]	1	4					15	15	15	17.2	17.2	17.2	135.65	0	245.93	2296900000	95	25.7442	25.7559	25.6598	25.8548	25.627	25.6475	25.8221	25.4703	25.8188	25.8088	25.5642	25.4938	25.7319	25.5872	25.9822	22.3397	25.7392	25.4038	25.7742	25.6143
	0.127561	-0.287579	O95352;C9JE55;C9J415;C9JFF4;C9JNU2;C9JKA3;C9JGL2;F8WDY9;H7C2R3;H7BZ92;H7C2J8	O95352	Ubiquitin-like modifier-activating enzyme ATG7	ATG7	2281	Color2 [DarkGray]	1	4					9	9	9	19.2	19.2	19.2	77.959	0	42.108	888430000	67	23.7068	23.9647	21.3937	21.4628	24.1518	23.8845	24.2088	21.5638	24.0464	24.3541	24.3196	24.4196	23.1262	24.4782	24.2594	24.2415	24.1354	22.4215	23.8737	22.2461
	0.0889558	0.28233	O95365	O95365	Zinc finger and BTB domain-containing protein 7A	ZBTB7A	2282	Color2 [DarkGray]	1	4					5	5	5	16.8	16.8	16.8	61.438	0	52.996	445820000	67	25.3827	24.5229	25.339	24.5909	25.1345	22.0459	24.9137	25.7831	23.4183	21.6741	25.966	25.0566	25.4204	25.0867	25.6087	21.8075	23.086	22.4156	22.6065	22.1559
	0.694944	-0.141823	O95372;Q5QPQ0;Q5QPN9;Q5QPQ1;Q5QPQ3;Q5QPQ2;Q5QPN5	O95372;Q5QPQ0;Q5QPN9;Q5QPQ1;Q5QPQ3;Q5QPQ2	Acyl-protein thioesterase 2	LYPLA2	2283	Color2 [DarkGray]	1	4					5	5	5	37.7	37.7	37.7	24.737	0	77.712	3047100000	131	25.8599	25.8836	26.0635	26.2426	26.1522	25.7647	26.2975	25.7675	26.0676	26.397	25.0312	26.0485	22.4003	26.123	26.1915	26.0733	25.7707	26.034	25.8696	26.1293
	0.169317	0.0393538	O95373	O95373	Importin-7	IPO7	2284	Color2 [DarkGray]	1	4					18	18	15	25	25	22.2	119.52	0	323.31	18821000000	421	28.1994	28.0271	27.8729	27.753	27.9486	27.7184	27.5841	27.9272	27.9891	27.8543	27.9954	27.9825	27.9138	27.9046	27.6138	28.1927	28.1495	27.9228	27.788	27.8606
	0.683148	0.703182	O95376;C9JCL4;F8WCS4;C9JBC5;C9JZ71	O95376	E3 ubiquitin-protein ligase ARIH2	ARIH2	2285	Color2 [DarkGray]	1	4					10	10	10	30.2	30.2	30.2	57.818	0	95.562	714820000	109	25.0996	24.7243	24.9386	24.9931	24.6342	25.0508	25.1035	24.8987	25.3206	25.1533	22.9718	24.9249	25.4053	25.1478	22.9887	24.3613	25.1324	24.9392	25.0796	24.9522
	0.301016	1.29357	O95466;A0A0A0MR62	O95466	Formin-like protein 1	FMNL1	2291	Color2 [DarkGray]	1	4					7	7	4	8.5	8.5	5	121.85	0	83.198	1124000000	69	22.3869	26.5445	27.0115	26.6705	26.4466	20.8282	26.8535	27.0706	26.3825	21.7816	22.0311	27.2498	26.6749	26.9755	26.8726	26.8489	26.8768	26.7839	22.1362	21.8896
	0.48162	0.589633	O95479	O95479	GDH/6PGL endoplasmic bifunctional protein;Glucose 1-dehydrogenase;6-phosphogluconolactonase	H6PD	2293	Color2 [DarkGray]	1	4					4	4	4	7	7	7	88.892	0	33.038	197410000	33	23.9011	22.7936	21.7838	24.1853	23.0474	23.4823	21.842	22.851	23.6694	22.9474	22.2211	21.6545	21.6351	23.9679	22.3772	22.5617	23.6538	22.2008	21.8429	22.9349
	0.460089	0.463251	O95486	O95486	Protein transport protein Sec24A	SEC24A	2294	Color2 [DarkGray]	1	4					3	3	3	4.5	4.5	4.5	119.75	0	59.199	111960000	30	21.4545	21.7127	21.9101	23.0681	22.0964	23.0997	22.8114	23.3776	22.7529	21.3759	23.5484	22.6648	22.4867	23.0985	22.5828	22.9412	22.4807	21.8596	22.3643	23.3757
	0.257057	-0.292063	O95551;X6R5A3	O95551;X6R5A3	Tyrosyl-DNA phosphodiesterase 2	TDP2	2296	Color2 [DarkGray]	1	4					4	4	4	16.9	16.9	16.9	40.929	0	9.8341	324620000	49	22.2967	22.5405	23.0821	22.4471	23.1703	23.2353	22.8508	20.4675	22.6801	23.3853	23.6808	21.9795	23.1803	22.7214	21.4918	23.3798	22.2459	23.0264	21.9088	22.8781
	1.47795	0.52151	O95571;M0QXB5;M0QY80;M0QX80	O95571;M0QXB5	Persulfide dioxygenase ETHE1, mitochondrial	ETHE1	2297	Color2 [DarkGray]	1	4					7	7	7	50.8	50.8	50.8	27.873	0	105.7	2531400000	167	26.3747	26.5	26.4331	26.8838	25.9421	26.3292	26.7089	26.6077	26.6544	26.6621	26.3364	26.8823	26.1355	26.7629	25.9057	26.177	26.4077	26.4086	26.6838	26.389
	0.0965977	-0.210333	O95613	O95613	Pericentrin	PCNT	2299	Color2 [DarkGray]	1	4					4	4	4	1.9	1.9	1.9	378.03	0	43.067	84758000	42	22.5714	22.0646	22.9453	21.6111	21.506	22.3115	21.4625	22.1002	21.3679	22.6243	22.2634	23.1851	22.8032	23.6258	23.2953	22.3546	23.2251	22.838	23.7147	23.7353
	1.12893	0.821862	O95671	O95671	N-acetylserotonin O-methyltransferase-like protein	ASMTL	2303	Color2 [DarkGray]	1	4					7	7	7	11.3	11.3	11.3	68.856	0	88.31	209260000	42	22.5044	23.4654	23.0011	22.2789	22.7359	23.3114	23.6145	21.9576	23.1643	22.2923	21.6337	22.8782	22.5492	23.0826	22.3261	23.0646	23.7096	22.2199	23.5791	21.4631
	0.272588	0.194413	O95674	O95674	Phosphatidate cytidylyltransferase 2	CDS2	2304	Color2 [DarkGray]	1	4					2	2	2	8.5	8.5	8.5	51.417	0	100.12	111290000	34	22.1588	22.4467	21.2153	22.6779	22.0851	21.7222	22.0621	21.73	21.7574	22.6311	21.9772	23.0297	22.8511	23.026	22.1403	21.7943	22.6853	22.3262	22.5041	22.3313
	0.140326	0.211201	O95696;J3KQ61	O95696;J3KQ61	Bromodomain-containing protein 1	BRD1	2306	Color2 [DarkGray]	1	4					6	6	6	9.3	9.3	9.3	119.52	0	11.585	210680000	36	22.6892	22.072	22.6399	21.1506	22.2096	22.7266	21.7777	21.4701	23.5881	22.3845	22.101	22.0133	21.2649	22.4213	21.8131	23.4761	21.7674	22.8708	21.5998	21.5077
	0.394412	-0.280822	O95714;A0A0J9YVP0;A0A3B3IRP6;Q9BVR0;H3BUQ1;A0A0G2JPS8;A0A0J9YXQ8	O95714	E3 ubiquitin-protein ligase HERC2	HERC2	2307	Color2 [DarkGray]	1	4					8	8	8	3.2	3.2	3.2	527.22	0	9.6924	66641000	54	21.9234	22.3813	22.0838	21.9638	22.7881	22.4365	22.4885	21.8223	22.168	22.7018	21.9469	22.3942	23.0205	22.7475	22.1894	22.1978	22.3457	22.597	21.6169	21.9403
	2.42391	-0.315265	O95757;E9PDE8;D6RJ96	O95757;E9PDE8;D6RJ96	Heat shock 70 kDa protein 4L	HSPA4L	2311	Color2 [DarkGray]	1	4					19	17	17	35.8	32.4	32.4	94.511	0	294.52	2714700000	265	24.7777	24.3268	24.2332	24.2458	24.7283	24.7466	24.5214	24.4152	24.376	24.4563	24.598	24.495	25.0429	24.3604	24.6709	24.8143	24.5858	24.3308	24.3169	24.7045
	1.34858	0.285326	O95758;X6R242	O95758	Polypyrimidine tract-binding protein 3	PTBP3	2312	Color2 [DarkGray]	1	4					5	4	4	18.8	17.4	17.4	59.689	0	42.857	2077900000	84	24.7848	24.7747	24.9573	25.1865	25.0568	24.9254	25.0463	24.9577	24.9881	24.9222	24.9184	24.7054	21.9594	25.402	24.9004	25.0858	24.9683	25.2495	25.453	25.009
	0.856609	1.73716	O95782	O95782	AP-2 complex subunit alpha-1	AP2A1	2313	Color2 [DarkGray]	1	4					8	8	7	10.6	10.6	9.4	107.54	0	26.193	1271700000	37	24.9595	25.1425	21.8847	25.5972	21.3013	21.6447	25.3198	25.0791	25.3589	25.3308	22.7411	25.3599	22.1651	25.8802	25.69	21.6789	25.682	22.4875	25.789	23.3546
	0.0862404	0.19356	O95793;Q5JW30;A0A087X1A5	O95793;Q5JW30;A0A087X1A5	Double-stranded RNA-binding protein Staufen homolog 1	STAU1	2314	Color2 [DarkGray]	1	4					4	4	4	12.3	12.3	12.3	63.182	0	160.68	131460000	46	23.6495	22.5043	22.9043	21.741	24.2227	21.0119	23.8278	21.6274	24.1634	22.8487	22.0053	22.0763	22.5363	22.7362	21.6906	21.9161	23.5216	23.4351	22.3688	21.4733
	1.96542	-0.714222	O95801	O95801	Tetratricopeptide repeat protein 4	TTC4	2315	Color2 [DarkGray]	1	4					4	4	4	16.8	16.8	16.8	44.678	0	148.46	609830000	75	24.6702	24.1662	24.0104	24.1245	24.7265	24.5754	24.3574	23.9497	23.7661	24.7862	24.7147	24.1311	24.4876	23.5222	24.677	24.535	24.3859	24.27	24.2794	24.3594
	0.26728	-0.0581021	O95816	O95816	BAG family molecular chaperone regulator 2	BAG2	2316	Color2 [DarkGray]	1	4					5	5	5	32.2	32.2	32.2	23.772	0	142.01	1906300000	69	25.907	25.5423	25.8695	25.8424	25.8462	25.9379	25.6907	25.9996	25.8612	26.0454	26.1323	25.4963	25.8103	25.6471	25.683	26.0917	25.8149	25.5828	25.797	25.8057
	0.775054	-0.929552	O95831;E9PMA0	O95831;E9PMA0	Apoptosis-inducing factor 1, mitochondrial	AIFM1	2318	Color2 [DarkGray]	1	4					10	10	10	23.2	23.2	23.2	66.9	0	50.928	1011800000	86	24.2786	24.5365	23.9413	24.2369	24.5857	24.1954	24.5473	24.5238	24.4727	24.5378	23.572	23.5645	22.2941	23.0019	23.8842	24.1005	22.6703	23.9203	22.0236	24.4456
	2.31647	-1.82564	O95861;A6NF51;F8W1J0;F8VZG4;F8VVW8;F8VRY7	O95861;A6NF51;F8W1J0;F8VZG4	3(2),5-bisphosphate nucleotidase 1	BPNT1	2319	Color2 [DarkGray]	1	4					8	8	8	37.3	37.3	37.3	33.392	0	99.747	921360000	46	22.4214	21.1907	24.6185	22.7896	24.8334	24.6342	24.6266	24.6405	22.6445	24.4134	22.8593	22.2815	24.3905	22.0261	24.3326	24.4815	24.1521	24.2614	21.9606	23.1441
	0.128525	0.51863	O95881;V9GY50;V9GYV4	O95881	Thioredoxin domain-containing protein 12	TXNDC12	2321	Color2 [DarkGray]	1	4					6	6	6	45.9	45.9	45.9	19.206	0	98.996	478320000	52	26.0942	25.0437	25.6448	25.2443	25.1076	25.8207	25.6665	25.3995	26.1411	25.3999	21.6879	24.8711	22.0966	22.2174	21.5687	21.0723	25.2452	23.1825	21.9712	21.4232
	0.308284	-0.284206	O95926	O95926	Pre-mRNA-splicing factor SYF2	SYF2	2324	Color2 [DarkGray]	1	4					3	3	3	17.3	17.3	17.3	28.722	0	149.56	595390000	72	24.7522	24.9955	24.8901	24.3948	24.905	24.589	24.4564	25.1117	25.2329	24.4342	25.2472	26.2703	24.9687	24.9578	25.5153	21.9273	25.7098	21.977	25.1202	25.9881
	0.161458	-0.116207	O95983;K7EIE8;A0A087WT34;A0A087X1H1;A0A0A0MTS6	O95983;K7EIE8	Methyl-CpG-binding domain protein 3	MBD3	2325	Color2 [DarkGray]	1	4					5	5	5	16.8	16.8	16.8	32.844	0	18.678	228790000	46	22.8294	22.4698	22.3988	22.6081	22.9621	21.6755	22.2519	21.1938	22.7141	22.6978	23.0381	22.8168	22.4973	23.048	23.2888	22.4631	22.7549	22.265	22.3081	22.1944
	0.459203	0.561135	O95985;H0Y6W0;H7C4B0;C9JEI7;C9JKE2;C9JT00;F2Z2A5	O95985;H0Y6W0	DNA topoisomerase 3-beta-1;DNA topoisomerase	TOP3B	2326	Color2 [DarkGray]	1	4					7	7	7	13.2	13.2	13.2	96.661	0	218.32	366500000	87	24.7696	24.6354	25.1053	24.8765	24.9079	24.9389	25.0068	24.9069	24.6855	24.7011	25.1021	25.4106	25.4509	25.1539	25.1585	25.2071	25.4068	25.4999	25.0911	22.795
	0.350116	-1.29214	O96000;H3BV16;H3BPJ9	O96000;H3BV16;H3BPJ9	NADH dehydrogenase [ubiquinone] 1 beta subcomplex subunit 10	NDUFB10	2327	Color2 [DarkGray]	1	4					7	7	7	44.2	44.2	44.2	20.776	0	137.51	938900000	48	21.8223	26.0582	26.6357	26.6396	26.6183	25.745	26.6133	26.5078	26.5665	26.0299	22.2641	26.2421	26.3427	22.2727	26.4713	21.7832	26.396	26.5835	21.5884	23.1161
	0.0577793	-0.156314	O96008;K7EJ57;K7EKG4	O96008;K7EJ57	Mitochondrial import receptor subunit TOM40 homolog	TOMM40	2328	Color2 [DarkGray]	1	4					3	3	3	21.6	21.6	21.6	37.893	0	67.136	1401300000	74	21.951	25.1852	22.104	22.5746	22.5901	21.7864	23.398	21.4122	22.0855	22.3674	23.6372	25.7415	23.0094	24.7759	22.2094	24.578	25.282	24.9921	22.4088	25.3032
	0.37582	0.644588	O96011;H7C3V6	O96011;H7C3V6	Peroxisomal membrane protein 11B	PEX11B	2329	Color2 [DarkGray]	1	4					2	2	2	8.9	8.9	8.9	28.431	0.00068618	3.6335	361320000	34	23.6263	23.1072	22.8282	23.471	21.634	23.5849	21.6535	22.8324	21.9823	22.6432	23.0104	24.0761	24.2271	24.5393	21.7453	24.5029	22.5515	22.0384	21.9024	23.2941
	0.214345	-0.578456	O96019;H7C5S0;C9JQT2	O96019;H7C5S0	Actin-like protein 6A	ACTL6A	2330	Color2 [DarkGray]	1	4					6	6	6	18.9	18.9	18.9	47.46	0	46.269	1643600000	52	25.2225	25.3939	25.0654	25.1775	25.4078	25.0497	25.4234	25.3051	25.393	25.1929	24.7197	23.1364	22.7477	22.86	25.1419	25.3745	25.2439	22.8678	22.3172	22.319
	2.0017	-1.29622	O96028;D6R9V2;D6RFE7;H0Y9L4;D6RIS1	O96028	Histone-lysine N-methyltransferase NSD2	WHSC1	2331	Color2 [DarkGray]	1	4					7	7	7	8.6	8.6	8.6	152.26	0	38.638	392280000	55	24.7079	24.0395	24.2716	23.8238	24.3288	24.2505	23.7256	24.0454	22.6006	24.5274	24.7288	24.329	24.6372	23.9493	24.9267	22.7825	22.3369	21.9196	23.0373	24.8128
	0.709554	-0.582936	P00338;F5GXY2;F5GYU2;F5GXH2;F5H5J4;F5H6W8;F5GZQ4;F5H8H6;F5GXC7;F5GWW2;F5GXU1	P00338;F5GXY2;F5GYU2;F5GXH2	L-lactate dehydrogenase A chain	LDHA	2333	Color2 [DarkGray]	1	4					16	16	15	56.3	56.3	52.7	36.688	0	323.31	47604000000	721	30.5659	30.5084	30.061	30.0108	30.7163	30.9559	30.6952	30.1774	30.4306	30.8397	29.4471	29.2652	29.2795	29.0102	29.7807	30.2681	29.95	29.8248	29.5705	30.0172
	0.434305	0.116287	P00367;P49448	P00367;P49448	Glutamate dehydrogenase 1, mitochondrial;Glutamate dehydrogenase 2, mitochondrial	GLUD1;GLUD2	2334	Color2 [DarkGray]	1	4					20	20	20	53.4	53.4	53.4	61.397	0	323.31	8237700000	686	27.5686	27.8623	27.8123	27.8201	27.5305	27.8419	27.698	27.6832	27.8669	27.6312	26.9728	26.7857	27.6889	27.4302	27.3986	27.6468	27.5343	27.3341	27.555	27.6467
	0.623913	0.176062	P00387;B1AHF3	P00387	NADH-cytochrome b5 reductase 3;NADH-cytochrome b5 reductase 3 membrane-bound form;NADH-cytochrome b5 reductase 3 soluble form	CYB5R3	2336	Color2 [DarkGray]	1	4					11	11	11	48.2	48.2	48.2	34.234	0	150.08	3338700000	96	25.4268	25.7448	25.6239	25.925	25.8964	25.8635	25.9131	25.8421	25.8453	25.6428	25.2927	25.8397	25.5379	25.7492	25.6674	25.6029	25.3283	25.5384	25.688	25.2967
	1.193	-0.286129	P00390;A0A2R8YF59;H0YC68	P00390	Glutathione reductase, mitochondrial	GSR	2337	Color2 [DarkGray]	1	4					7	7	7	24.9	24.9	24.9	56.256	0	145.34	1791500000	147	26.7378	26.8979	26.7056	26.5385	26.953	26.4648	26.7567	26.8269	26.8249	27.2977	21.8021	26.3699	26.7917	26.6534	26.8567	27.1047	27.0044	26.9242	26.7615	26.8153
	0.30181	-0.130083	P00403	P00403	Cytochrome c oxidase subunit 2	MT-CO2	2339	Color2 [DarkGray]	1	4					6	6	6	44.9	44.9	44.9	25.565	0	98.827	4899000000	81	28.9232	28.5137	28.7373	28.8317	28.8818	28.9836	21.7389	29.0468	28.4649	29.0523	28.8982	28.6427	28.8886	28.7475	28.9375	28.3583	28.5469	28.7369	28.63	28.3229
	0.688586	0.200716	P00441;H7BYH4	P00441;H7BYH4	Superoxide dismutase [Cu-Zn]	SOD1	2340	Color2 [DarkGray]	1	4					5	5	5	60.4	60.4	60.4	15.936	0	162.35	16543000000	119	28.1805	28.0443	27.8632	27.96	28.1726	28.4145	28.0772	28.1794	28.0716	27.9011	28.2498	27.7312	27.758	28.0225	27.7408	27.8112	27.8829	27.6905	28.0774	27.5141
	2.29395	-0.52404	P00491;G3V5M2;G3V2H3;G3V393	P00491;G3V5M2	Purine nucleoside phosphorylase	PNP	2342	Color2 [DarkGray]	1	4					16	16	16	64.7	64.7	64.7	32.118	0	323.31	32369000000	364	29.0339	28.9077	29.0827	28.9166	29.3166	29.232	28.7114	29.1345	28.8157	29.4601	29.1737	29.0585	29.4732	29.1899	29.4852	29.5067	28.9842	29.1372	29.0027	29.7592
	0.985766	-0.408051	P00492	P00492	Hypoxanthine-guanine phosphoribosyltransferase	HPRT1	2343	Color2 [DarkGray]	1	4					7	7	7	47.2	47.2	47.2	24.579	0	156.36	6000700000	110	26.2032	26.3403	26.1636	26.3565	26.5427	26.4898	26.2718	26.0999	26.193	26.7175	26.1264	26.2751	26.5606	26.1443	27.0672	25.7592	26.3556	26.0558	26.0854	26.084
	0.267399	-0.102037	P00505	P00505	Aspartate aminotransferase, mitochondrial	GOT2	2344	Color2 [DarkGray]	1	4					14	14	14	49.5	49.5	49.5	47.517	0	323.31	13591000000	299	27.0625	27.155	27.2019	27.0227	27.4032	27.3906	27.2096	27.1411	27.3987	27.2718	27.7154	27.5819	27.3644	27.5777	27.7317	27.3022	27.5001	27.1493	27.2945	27.295
	0.772932	-0.494923	P00558	P00558	Phosphoglycerate kinase 1	PGK1	2345	Color2 [DarkGray]	1	4					17	17	13	55.9	55.9	44.6	44.614	0	323.31	34301000000	273	29.7864	29.253	29.2919	29.1646	29.6336	29.8219	29.4204	29.4499	29.3273	29.7522	28.8236	28.3907	28.5885	28.4651	28.9374	29.0854	28.5405	28.7723	28.4007	29.0142
	1.18379	0.808832	P00846	P00846	ATP synthase subunit a	MT-ATP6	2346	Color2 [DarkGray]	1	4					1	1	1	4.4	4.4	4.4	24.817	0.00088574	3.1139	176510000	32	21.7642	22.7905	21.2306	23.6768	21.8757	23.804	21.3437	23.3098	23.0037	21.6949	22.7192	22.5581	21.4194	22.4321	22.7982	21.7213	22.3593	22.2803	22.7541	22.2625
	0.711439	1.62102	P00918;E5RID5;E5RK37	P00918;E5RID5;E5RK37	Carbonic anhydrase 2	CA2	2347	Color2 [DarkGray]	1	4					5	5	5	31.9	31.9	31.9	29.246	0	54.098	499980000	33	25.2946	21.5259	25.2296	25.4638	25.0387	25.2435	25.682	22.8501	22.3281	21.384	24.1976	22.5913	22.3643	25.6785	23.3237	21.2799	24.7413	21.5521	25.603	22.8428
	0.654164	-1.06462	P00966;Q5T6L5;Q5T6L6	P00966	Argininosuccinate synthase	ASS1	2348	Color2 [DarkGray]	1	4					4	4	4	14.6	14.6	14.6	46.53	0	76.195	367720000	55	24.3229	23.6252	24.8001	24.0302	24.2304	24.2925	21.7563	24.6619	21.5384	24.8874	22.2197	22.6048	25.2531	22.3049	23.0366	22.9279	22.3912	25.0307	22.3452	22.3228
	0.0166665	0.0469847	P01112;P01111;G3V4K2;G3V5T7	P01112;P01111	GTPase HRas;GTPase HRas, N-terminally processed;GTPase NRas	HRAS;NRAS	2349	Color2 [DarkGray]	1	4					4	1	1	25.9	6.3	6.3	21.298	0	122.73	438430000	44	22.9368	22.332	24.4048	24.2825	23.5975	24.0138	23.9172	21.4593	24.2399	24.0449	24.0409	23.8288	22.9078	21.3386	24.3121	23.7834	23.8093	22.8268	23.7261	21.4446
	1.96476	1.13127	P02545;H0YAB0;A0A0C4DGC5	P02545	Prelamin-A/C;Lamin-A/C	LMNA	2352	Color2 [DarkGray]	1	4					14	14	1	26.8	26.8	5.6	74.139	0	181.6	8115400000	166	27.6068	27.7982	27.0742	28.1624	27.1443	28.1942	28.3463	27.8926	28.5386	27.5443	28.5688	28.1827	28.2066	29.156	27.7918	28.0649	28.7517	27.9944	29.1737	28.0251
	0.380853	0.508372	P02786;G3V0E5;H7C3V5;F8WBE5	P02786;G3V0E5	Transferrin receptor protein 1;Transferrin receptor protein 1, serum form	TFRC	2353	Color2 [DarkGray]	1	4					15	15	15	23.9	23.9	23.9	84.87	0	77.292	1894100000	155	25.1453	25.1303	24.6025	24.5479	24.5247	24.9432	25.2951	24.9793	25.1122	24.6929	25.0838	25.2062	24.6478	24.1757	24.9326	25.1285	24.962	24.5717	24.9138	22.5661
	1.77063	0.787187	P02792	P02792	Ferritin light chain	FTL	2354	Color2 [DarkGray]	1	4					5	5	5	41.1	41.1	41.1	20.019	0	20.856	897620000	96	23.4375	23.8501	23.452	24.2343	23.7098	23.7018	24.1409	23.7641	23.7928	23.2935	23.4279	23.9542	24.1312	24.574	22.9685	23.6965	23.9232	23.6952	24.2269	23.7076
	0.0720638	-0.0376229	P04040	P04040	Catalase	CAT	2356	Color2 [DarkGray]	1	4					21	21	21	55.6	55.6	55.6	59.755	0	323.31	44054000000	871	28.6062	28.6397	28.5082	28.6584	28.5664	28.7957	28.8032	28.6707	28.8569	28.8817	28.5284	28.5169	28.4595	28.1703	28.6881	28.7348	28.4625	28.7271	28.6182	28.3181
	0.210308	-0.154042	P04075;H3BQN4;J3KPS3;H3BPS8;H3BUH7;H3BR04;H3BMQ8;H3BU78;H3BR68	P04075;H3BQN4;J3KPS3;H3BPS8;H3BUH7;H3BR04	Fructose-bisphosphate aldolase A;Fructose-bisphosphate aldolase	ALDOA	2358	Color2 [DarkGray]	1	4					17	17	16	59.9	59.9	52.2	39.42	0	323.31	85580000000	396	32.5772	32.7075	32.4483	32.5837	32.8463	32.6117	32.7166	32.633	32.6125	32.6842	31.8175	32.1947	32.3361	31.6293	32.4376	32.2951	32.3304	32.4313	32.7214	32.195
	4.33824	2.19348	P04083;Q5T3N1;Q5T3N0	P04083;Q5T3N1	Annexin A1;Annexin	ANXA1	2360	Color2 [DarkGray]	1	4					16	16	16	50.9	50.9	50.9	38.714	0	323.31	7561300000	286	27.3106	28.5955	27.3882	28.4197	26.3076	27.8075	28.5337	28.0405	28.3189	26.0467	27.1666	28.3606	27.2588	27.9251	26.2745	26.7457	28.0356	27.1531	28.2617	25.5226
	0.0150098	0.0126486	P04179;G8JLJ2;F5H3C5;G5E9P6;F5GXZ9;F5H4R2;F5GYZ5	P04179;G8JLJ2;F5H3C5;G5E9P6;F5GXZ9;F5H4R2;F5GYZ5	Superoxide dismutase [Mn], mitochondrial	SOD2	2361	Color2 [DarkGray]	1	4					2	2	2	13.1	13.1	13.1	24.75	0	128.26	534520000	57	26.1595	25.8071	22.3993	25.8265	25.8979	26.0161	25.723	21.802	25.5813	25.7183	25.3075	25.5226	25.0269	25.0573	24.976	25.2291	25.3622	25.527	25.2623	25.0847
	0.15014	-0.076622	P04406;E7EUT5	P04406;E7EUT5	Glyceraldehyde-3-phosphate dehydrogenase	GAPDH	2364	Color2 [DarkGray]	1	4					18	18	17	64.5	64.5	62.4	36.053	0	323.31	279110000000	1997	32.9026	33.1355	32.8042	32.9753	32.9745	32.9173	33.0065	32.8576	32.8732	32.7413	32.3024	32.5209	32.3778	32.3043	32.5799	32.6314	32.4448	32.6305	32.3884	32.5521
	0.511331	0.364172	P04818	P04818	Thymidylate synthase	TYMS	2365	Color2 [DarkGray]	1	4					8	8	8	33.9	33.9	33.9	35.716	0	172.13	5099200000	194	26.178	26.3593	26.2596	26.3996	26.0681	25.6794	26.4538	26.5339	26.263	25.3942	26.8345	26.851	26.7981	26.3549	26.7381	26.4448	26.6017	26.2323	26.9847	26.3452
	0.179924	0.0911636	P04843;B7Z4L4;F8WF32	P04843;B7Z4L4	Dolichyl-diphosphooligosaccharide--protein glycosyltransferase subunit 1	RPN1	2366	Color2 [DarkGray]	1	4					19	19	19	36.6	36.6	36.6	68.569	0	323.31	11267000000	398	28.3173	28.447	28.1935	28.5976	28.2169	28.5289	28.5404	28.2616	28.1645	28.481	27.8704	28.1617	27.9773	28.0762	28.1455	28.0899	28.1735	28.2527	28.1013	27.7315
	1.20694	0.535104	P04844;Q5JYR7;Q5JYR4;F2Z3K5;Q5JYR3;H0Y5M1	P04844	Dolichyl-diphosphooligosaccharide--protein glycosyltransferase subunit 2	RPN2	2367	Color2 [DarkGray]	1	4					17	17	17	39.9	39.9	39.9	69.283	0	323.31	9685900000	289	27.3122	27.222	27.2359	27.2849	27.0216	27.5918	27.4798	27.2741	27.1092	27.1788	27.4609	27.795	27.8054	28.0329	27.0522	27.2593	27.4232	27.141	27.9208	26.9547
	1.2807	0.271308	P04899;P11488;P19087;A8MTJ3	P04899	Guanine nucleotide-binding protein G(i) subunit alpha-2	GNAI2	2368	Color2 [DarkGray]	1	4					10	10	8	35.8	35.8	29.9	40.45	0	270.08	6801300000	227	26.857	27.3547	26.8477	27.2301	26.9084	27.2233	27.3434	26.998	27.2998	27.1218	27.7115	28.0246	27.3838	27.5791	27.2853	27.2015	27.4507	27.0944	27.472	27.1803
	1.12273	-2.02723	Q93077;Q7L7L0;P04908	Q93077;Q7L7L0;P04908	Histone H2A type 1-C;Histone H2A type 3;Histone H2A type 1-B/E	HIST1H2AC;HIST3H2A;HIST1H2AB	2369	Color2 [DarkGray]	1	4					7	2	2	57.7	13.8	13.8	14.105	0	10.805	2477400000	101	27.8148	28.0791	27.9893	23.3431	28.5109	28.1192	28.5795	28.0054	27.4291	28.4194	27.1738	27.0756	27.1778	26.3498	27.6639	26.9172	26.9869	27.1344	26.7035	27.3402
	1.33426	0.295437	P05023;M0R116;A0A2R8YEY8;A0A0A0MT26;P13637;B1AKY9;P50993;Q5TC05;M0QXF2;Q5TC01;E9PRA5;H0Y7C1;Q13733	P05023	Sodium/potassium-transporting ATPase subunit alpha-1	ATP1A1	2370	Color2 [DarkGray]	1	4					16	16	15	21.4	21.4	19.9	112.89	0	323.31	4317500000	281	26.089	26.1804	26.1526	26.2822	25.8099	26.0304	26.2289	26.2657	26.038	25.739	25.7498	26.0351	25.9366	26.1532	26.0395	25.8342	26.1397	25.9574	25.9166	25.6198
	0.608073	0.231941	P05141;Q9H0C2	P05141	ADP/ATP translocase 2;ADP/ATP translocase 2, N-terminally processed	SLC25A5	2371	Color2 [DarkGray]	1	4					11	6	4	26.8	11.7	8.7	32.852	0	227.57	12266000000	114	27.9509	28.2971	28.0605	28.3416	28.0022	27.8872	28.2075	28.0657	28.0524	27.7384	26.8495	27.691	27.7076	27.67	27.8932	27.6767	28.0087	27.84	27.9638	27.4662
	2.25463	-0.760945	P05164;J3QSF7;F5H386;P22079	P05164	Myeloperoxidase;Myeloperoxidase;89 kDa myeloperoxidase;84 kDa myeloperoxidase;Myeloperoxidase light chain;Myeloperoxidase heavy chain	MPO	2372	Color2 [DarkGray]	1	4					40	40	36	64.7	64.7	59.2	83.868	0	323.31	458600000000	3602	33.4166	33.2036	32.5345	32.5884	33.3614	33.4382	33.0422	32.9582	32.9599	33.6281	33.6892	33.2449	33.2064	32.4833	33.6442	33.7402	33.544	32.9041	33.2024	33.6441
	0.374698	-0.0867152	P05198;G3V4T5;H0YJS4	P05198;G3V4T5;H0YJS4	Eukaryotic translation initiation factor 2 subunit 1	EIF2S1	2373	Color2 [DarkGray]	1	4					14	14	14	47.3	47.3	47.3	36.112	0	323.31	2491100000	267	25.0188	25.1553	25.5846	25.022	25.1828	24.9555	25.041	25.5501	24.9506	25.2576	25.2621	25.0893	25.5538	25.0801	25.2713	24.9188	24.9914	25.4053	25.3247	25.0126
	0.0114383	-0.0102854	P05387;H0YDD8	P05387	60S acidic ribosomal protein P2	RPLP2	2376	Color2 [DarkGray]	1	4					4	4	4	41.7	41.7	41.7	11.665	0	269.04	9606100000	147	27.9103	27.5157	27.6325	27.7223	27.6189	27.5787	27.4998	27.6859	27.3947	27.5342	27.2179	27.0766	27.2289	26.6725	27.0929	22.1915	27.1849	27.276	27.1444	26.7291
	0.715211	-0.449377	P05388;F8VW21;F8VU65;F8VWS0;F8VPE8;F8VZS0;F8VQY6;F8VRK7;Q8NHW5;F8VWV4;F8VS58;F8W1K8	P05388;F8VW21;F8VU65;F8VWS0;F8VPE8;F8VZS0;F8VQY6;F8VRK7;Q8NHW5;F8VWV4;F8VS58	60S acidic ribosomal protein P0;60S acidic ribosomal protein P0-like	RPLP0;RPLP0P6	2377	Color2 [DarkGray]	1	4					9	9	3	39.1	39.1	17.7	34.273	0	323.31	9442100000	188	28.0248	27.9879	28.0423	27.6911	28.0881	28.2436	27.8482	28.0787	27.8655	28.0085	27.6876	27.5153	27.3816	26.6235	27.5373	27.3527	27.254	27.4653	27.3075	27.6512
	0.409508	-1.02635	P05455;E7ERC4;E9PGX9;E9PFL9	P05455	Lupus La protein	SSB	2378	Color2 [DarkGray]	1	4					19	19	19	52.7	52.7	52.7	46.836	0	195.78	7095800000	153	27.7351	28.094	27.0859	27.1655	27.5192	27.8879	27.6678	27.2165	27.4394	27.6273	27.0236	25.4704	25.6825	22.888	26.5477	22.457	27.3417	26.7239	26.8633	26.7675
	0.0950983	0.109921	P05556;C9JPK5;E7ERX5;Q5T3E6;E9PLR6;E7EUI6;E7EQW5	P05556	Integrin beta-1	ITGB1	2379	Color2 [DarkGray]	1	4					4	4	4	11.2	11.2	11.2	88.414	0	296.53	215100000	78	23.2953	23.3602	22.3395	23.3778	22.8107	22.8123	23.3825	22.6301	23.3411	22.6683	21.6606	22.5132	22.0026	22.5798	22.8822	22.4914	22.5849	22.995	21.7064	22.2042
	0.812132	-0.221682	P06132;A0A1B0GVZ4;A0A494C0Q8;Q5T446;A0A494BZY8;A0A1B0GVN9;A0A494C085;H0Y5R6;A0A494C0S8;A0A494C1D8;A0A494C007;A0A494C1T3;A0A494C0P4	P06132;A0A1B0GVZ4;A0A494C0Q8;Q5T446;A0A494BZY8;A0A1B0GVN9;A0A494C085;H0Y5R6;A0A494C0S8	Uroporphyrinogen decarboxylase	UROD	2382	Color2 [DarkGray]	1	4					9	9	9	39.2	39.2	39.2	40.786	0	142.31	2685400000	102	26.2434	25.9184	25.6743	26.0316	26.0117	25.949	26.0021	25.8349	26.0616	25.9956	26.2161	25.807	25.6365	25.5295	26.1834	26.0926	25.7739	25.5212	25.91	26.2287
	2.057	0.409752	P06576;H0YH81;F8W079;F8W0P7;H0YI37	P06576;H0YH81;F8W079	ATP synthase subunit beta, mitochondrial;ATP synthase subunit beta	ATP5B	2387	Color2 [DarkGray]	1	4					21	21	21	58.8	58.8	58.8	56.559	0	323.31	138240000000	3041	31.6074	31.8237	31.8032	32.0298	31.5767	31.6964	31.889	31.821	31.9268	31.6341	31.7492	31.9532	32.0459	32.3472	31.8439	31.816	31.9306	31.8606	32.0494	31.6594
	0.0626648	-0.0341053	P06748;E5RGW4	P06748	Nucleophosmin	NPM1	2389	Color2 [DarkGray]	1	4					12	12	12	45.2	45.2	45.2	32.575	0	323.31	113630000000	758	30.4024	30.6707	31.192	30.6164	30.5646	30.5083	30.7525	30.9598	30.2899	30.4168	29.9217	29.6371	30.2264	30.082	30.6211	30.0569	30.1232	30.7509	30.4056	29.9278
	0.675385	-2.91553	Q16778;P33778;P23527;P06899;Q8N257	Q16778;P33778;P23527;P06899;Q8N257	Histone H2B type 2-E;Histone H2B type 1-B;Histone H2B type 1-O;Histone H2B type 1-J;Histone H2B type 3-B	HIST2H2BE;HIST1H2BB;HIST1H2BO;HIST1H2BJ;HIST3H2BB	2391	Color2 [DarkGray]	1	4					8	2	0	50.8	7.9	0	13.92	0	14.932	10775000000	27	29.2712	21.2313	22.4878	28.1652	28.6635	29.2109	28.4633	28.1123	22.1425	28.5502	21.3969	21.9935	23.2483	23.068	22.3356	22.5146	22.2736	27.6098	22.2278	27.7163
	0.443482	0.377799	P07099;B1AQP9;B1AQP8	P07099;B1AQP9;B1AQP8	Epoxide hydrolase 1	EPHX1	2392	Color2 [DarkGray]	1	4					6	6	6	21.1	21.1	21.1	52.948	0	34.161	140390000	47	23.4904	23.5938	22.8225	23.595	22.7106	23.3896	23.6398	22.9692	23.789	23.1111	23.1492	23.4139	23.1423	22.2542	23.0938	22.9268	22.8724	22.275	23.7854	22.9969
	0.395157	1.08103	P07108;A0A0A0MTI5;B8ZWD1	P07108;A0A0A0MTI5;B8ZWD1	Acyl-CoA-binding protein	DBI	2393	Color2 [DarkGray]	1	4					2	2	2	31	31	31	10.044	0	57.291	1341500000	36	22.2334	21.1835	22.2644	22.3272	21.7471	22.4467	21.5273	26.9579	22.7063	22.1864	22.8257	22.4391	21.5055	21.9141	22.6451	23.2507	22.368	26.4443	26.9487	22.9936
	0.121653	0.0754147	P07237;H7BZ94;H0Y3Z3;I3L398;I3L312;I3NI03;I3L4M2;I3L0S0;I3L3U6;I3L3P5;I3L1Y5;I3L514	P07237;H7BZ94;H0Y3Z3	Protein disulfide-isomerase	P4HB	2395	Color2 [DarkGray]	1	4					22	22	22	51.6	51.6	51.6	57.116	0	323.31	43787000000	559	29.8885	29.8324	29.5258	29.2726	29.436	29.9625	29.724	29.5492	29.5761	29.2878	28.9959	29.098	29.3626	28.7031	28.9526	28.9602	29.1844	29.2821	29.2433	28.8171
	5.23227	5.19739	P07355;H0YN42;H0YM50;H0YMU9;H0YMD0;A6NMY6;H0YKS4;H0YN28;H0YNP5;H0YMM1;H0YL33;H0YMW4;H0YKX9;H0YMT9;H0YLV6;H0YKZ7;H0YKL9;H0YNA0;H0YKV8;H0YN52;H0YMD9;H0YNB8;H0YKN4;H0YLE2	P07355;H0YN42;H0YM50;H0YMU9;H0YMD0;A6NMY6;H0YKS4;H0YN28;H0YNP5;H0YMM1;H0YL33	Annexin A2;Annexin;Putative annexin A2-like protein	ANXA2;ANXA2P2	2396	Color2 [DarkGray]	1	4					15	15	15	54.3	54.3	54.3	38.604	0	185.15	2015900000	126	24.1319	26.2713	24.9348	26.2761	21.6628	24.4648	26.9755	26.0914	26.8843	20.6012	22.9991	25.5243	24.1972	26.3272	21.4956	23.7406	25.8586	25.5115	27.0259	21.9643
	0.491303	-0.178682	P07384;E9PRM1;E9PLX0;E9PJJ3;E9PLC9;E9PMC6;E9PJA6;E9PSA6;E9PQB3;E9PIA9;E9PL37	P07384	Calpain-1 catalytic subunit	CAPN1	2397	Color2 [DarkGray]	1	4					12	12	12	21.7	21.7	21.7	81.889	0	87.648	1931900000	181	26.6053	26.4321	26.5132	26.8534	26.7334	26.462	26.5399	26.3502	26.6054	26.681	26.1144	26.3724	26.2877	26.2031	26.6186	26.4029	26.502	25.9639	26.1993	26.543
	0.117784	-0.104349	Q5JP53;P07437;Q5ST81;M0R1I1	Q5JP53;P07437;Q5ST81	Tubulin beta chain	TUBB	2398	Color2 [DarkGray]	1	4					22	6	5	58.7	20.4	16.9	47.766	0	323.31	55178000000	1040	30.3603	30.0616	30.2254	30.1972	30.249	30.3151	30.2083	30.13	29.8413	30.1592	29.6902	29.4204	29.7504	29.1775	29.7338	29.58	29.5208	29.6827	29.6518	29.1433
	0.212706	0.122122	P07737;K7EJ44;I3L3D5;CON__P02584	P07737;K7EJ44	Profilin-1	PFN1	2400	Color2 [DarkGray]	1	4					8	8	8	70.7	70.7	70.7	15.054	0	269.63	10877000000	2182	27.7539	27.848	27.9745	28.0465	27.9369	27.6564	27.695	27.5423	27.8779	27.6551	27.2516	27.0269	27.2786	27.4978	27.3274	27.3497	27.3387	27.347	27.2906	27.305
	1.06602	0.693604	P07738	P07738	Bisphosphoglycerate mutase	BPGM	2401	Color2 [DarkGray]	1	4					3	3	3	21.6	21.6	21.6	30.005	0	18.742	72828000	27	21.5586	21.8202	22.969	23.4603	22.6642	23.5274	21.8064	21.5489	22.2713	21.6324	22.603	22.1057	22.447	23.0997	22.346	22.5422	22.5299	22.4011	23.0727	22.4868
	0.410531	0.858562	P07741;H3BQZ9;H3BQB1;H3BQF1;H3BSW3	P07741;H3BQZ9;H3BQB1;H3BQF1	Adenine phosphoribosyltransferase	APRT	2402	Color2 [DarkGray]	1	4					7	7	7	61.1	61.1	61.1	19.608	0	103.69	787740000	91	25.3551	25.3519	24.4966	22.6871	24.4754	25.6898	25.0634	22.321	25.2449	25.0739	25.9885	25.4944	25.0831	24.7666	22.5572	24.9572	25.246	24.8805	24.9995	22.1574
	0.811731	-0.260199	P07814;V9GYZ6;V9GZ76	P07814;V9GYZ6	Bifunctional glutamate/proline--tRNA ligase;Glutamate--tRNA ligase;Proline--tRNA ligase	EPRS	2403	Color2 [DarkGray]	1	4					41	41	41	38.1	38.1	38.1	170.59	0	323.31	21943000000	901	28.4006	28.0435	28.3921	28.0535	28.2792	28.2971	28.1716	28.2732	27.9927	28.2372	27.8879	27.6937	27.7653	27.5188	27.8441	27.8823	27.7984	28.1544	27.752	27.9973
	0.113147	0.0369444	P07900;G3V2J8;Q14568;Q58FG0;Q58FG1	P07900	Heat shock protein HSP 90-alpha	HSP90AA1	2404	Color2 [DarkGray]	1	4					39	25	25	52	34.8	34.8	84.659	0	323.31	64951000000	1133	31.003	31.1667	31.0305	31.1203	30.8378	30.8708	31.0636	31.0146	30.8293	30.8139	30.9258	30.8339	31.0678	30.5455	30.7916	30.7213	30.8503	30.7276	30.8009	30.705
	0.0251937	0.0857286	P07919	P07919	Cytochrome b-c1 complex subunit 6, mitochondrial	UQCRH	2405	Color2 [DarkGray]	1	4					2	2	2	29.7	29.7	29.7	10.739	0	80.053	2034800000	54	22.2196	25.0575	25.2914	25.4102	25.047	25.5777	25.4735	25.5047	25.6289	25.4768	26.1095	25.7926	22.4218	22.3318	22.2731	21.8591	21.6652	22.4337	22.7578	22.9888
	0.698997	-0.403564	P07954	P07954	Fumarate hydratase, mitochondrial	FH	2407	Color2 [DarkGray]	1	4					8	8	8	31	31	31	54.636	0	323.31	5584700000	125	27.0085	26.9913	27.1589	26.9852	27.3192	26.6367	27.056	26.7802	26.8809	27.2875	26.5428	26.4347	26.1514	26.0532	26.8796	26.7268	26.7791	26.6505	26.4974	26.5447
	3.27056	0.711176	P08133;E7EMC6;E5RK63;E5RJF5;E5RFF0;E5RI05;E5RJR0;E5RIU8	P08133;E7EMC6	Annexin A6;Annexin	ANXA6	2408	Color2 [DarkGray]	1	4					29	29	12	48.9	48.9	20.8	75.872	0	323.31	32603000000	730	27.6615	27.7525	27.3543	28.2147	27.3743	27.4184	27.7444	26.9842	27.9205	27.4654	27.2823	27.4364	27.0982	28.0654	27.2974	27.5093	27.5739	27.1644	27.8906	27.1095
	0.0661294	-0.0443368	Q5JR08;P61586;P08134;Q5JR07;C9JNR4;E9PQH6;C9JX21;Q5JR05;U3KQA9;U3KQV3;Q5JR06;E9PN11;P62745;E9PLA2;C9JRM1	Q5JR08;P61586;P08134;Q5JR07;C9JNR4;E9PQH6;C9JX21;Q5JR05;U3KQA9;U3KQV3	Transforming protein RhoA;Rho-related GTP-binding protein RhoC	RHOC;RHOA	2409	Color2 [DarkGray]	1	4					6	6	6	44.7	44.7	44.7	21.523	0	155.07	7512500000	172	29.256	28.9542	28.9166	29.0765	29.2703	29.0867	28.9647	28.9982	28.9164	29.1804	28.571	28.3045	28.4721	28.9652	28.9762	22.3832	28.6318	28.7263	28.6046	28.3131
	0.0803744	-0.0263596	P08238;Q58FF7;Q58FF8	P08238	Heat shock protein HSP 90-beta	HSP90AB1	2411	Color2 [DarkGray]	1	4					41	41	25	60.5	60.5	40.5	83.263	0	323.31	234270000000	4921	30.6403	30.8215	30.7093	30.6097	30.564	30.7132	30.7791	30.7598	30.6395	30.4692	30.5154	30.5616	30.6355	30.2331	30.673	30.6413	30.6277	30.6905	30.7331	30.6147
	1.22241	-0.372128	P08240	P08240	Signal recognition particle receptor subunit alpha	SRPR	2412	Color2 [DarkGray]	1	4					12	12	12	28.5	28.5	28.5	69.81	0	206.11	2242100000	150	25.8588	25.5197	25.2967	25.1504	25.79	26.4577	25.4158	25.7175	25.4088	25.9606	25.8482	25.5886	25.7159	25.6517	25.5661	24.7366	25.5394	25.3873	25.6627	26.0454
	3.76043	-1.58461	P08243;F8WEJ5;C9J057;C9JT45;C9JM09;C9JLN6	P08243;F8WEJ5	Asparagine synthetase [glutamine-hydrolyzing]	ASNS	2413	Color2 [DarkGray]	1	4					14	14	14	32.1	32.1	32.1	64.369	0	128.62	6940400000	163	26.9526	25.6047	27.4073	25.1434	26.8597	26.9841	25.6492	27.5805	25.7464	27.0938	27.1272	25.7921	27.3239	25.4524	26.8104	27.4323	26.2747	27.6361	25.5352	27.452
	2.85326	2.41639	P08311	P08311	Cathepsin G	CTSG	2414	Color2 [DarkGray]	1	4					6	6	6	33.7	33.7	33.7	28.837	0	192.97	3117500000	111	26.1239	27.8252	24.9836	29.0024	26.2292	21.7369	26.7303	20.7263	27.6307	25.7998	27.6305	28.1949	22.2263	28.9637	26.7878	27.5297	28.5635	25.8207	29.3548	26.4693
	0.679155	-0.199107	P08559;Q5JPU3;Q5JPU0;Q5JPU1;Q5JPT9;Q5JPU2;P29803	P08559	Pyruvate dehydrogenase E1 component subunit alpha, somatic form, mitochondrial	PDHA1	2415	Color2 [DarkGray]	1	4					7	7	7	23.6	23.6	23.6	43.295	0	323.31	8387400000	115	27.0139	27.4016	27.3237	27.2881	27.6316	26.8486	27.2341	27.1983	27.5449	27.4782	26.6845	27.4441	27.5407	26.9465	27.4646	27.3207	27.3927	27.2062	27.4985	27.5001
	0.176	-0.0661392	P08567	P08567	Pleckstrin	PLEK	2416	Color2 [DarkGray]	1	4					8	8	8	40.3	40.3	40.3	40.124	0	315.37	12449000000	217	28.0111	27.9317	27.9553	28.144	28.1204	27.651	28.0728	28.094	28.0009	28.3667	27.735	27.8499	27.745	27.7585	27.8209	27.7712	27.5992	27.6815	28.0628	27.9229
	0.434551	0.915445	P08574	P08574	Cytochrome c1, heme protein, mitochondrial	CYC1	2417	Color2 [DarkGray]	1	4					3	3	3	16	16	16	35.422	0	145.12	2839200000	86	26.3997	26.4092	26.1856	25.7762	26.5257	26.1302	26.3413	21.2016	26.3356	25.985	26.7163	26.0659	26.2641	26.5147	22.5269	26.33	26.1322	26.2927	26.1741	26.1011
	2.09739	1.73924	P08575;M3ZCP1;A0A075B788;E9PKH0;A0A140TA77;A0A140TA68;A0A0G2JNW2	P08575;M3ZCP1;A0A075B788	Receptor-type tyrosine-protein phosphatase C	PTPRC	2418	Color2 [DarkGray]	1	4					16	16	16	17.3	17.3	17.3	147.48	0	281.28	1588600000	150	24.1785	24.8487	24.073	25.5215	24.3044	23.6157	24.5238	24.056	24.9949	23.7284	22.1845	24.4331	23.7332	25.6662	23.8764	23.2381	24.2694	24.1796	25.0701	22.3864
	0.89503	-1.79515	P08579	P08579	U2 small nuclear ribonucleoprotein B	SNRPB2	2419	Color2 [DarkGray]	1	4					6	6	6	28	28	28	25.486	0	76.233	1122600000	90	25.68	21.7952	25.5797	25.6782	25.6578	25.9462	25.8098	25.3996	25.8623	25.7407	25.5709	25.6584	22.2767	22.9036	25.8101	26.1368	21.9336	25.7384	21.836	26.252
	0.690655	-0.239876	P08621;M0QYR1;M0QX04	P08621	U1 small nuclear ribonucleoprotein 70 kDa	SNRNP70	2421	Color2 [DarkGray]	1	4					11	11	11	40.5	40.5	40.5	51.556	0	146.52	5391100000	188	27.2645	27.2342	27.479	27.1948	27.3359	27.4046	27.2193	27.4227	27.2591	27.7235	26.7651	27.1121	26.9691	26.8105	27.1718	27.0397	27.0884	27.3803	27.3708	27.3634
	0.608165	0.432798	P08648;H0YIV7	P08648	Integrin alpha-5;Integrin alpha-5 heavy chain;Integrin alpha-5 light chain	ITGA5	2422	Color2 [DarkGray]	1	4					4	4	4	6.2	6.2	6.2	114.54	0	11.337	129310000	26	20.9168	22.3522	22.0919	22.9227	22.7051	21.8581	23.4704	23.1145	23.3291	22.3794	23.4548	23.2021	22.8694	22.7806	22.0505	23.6852	23.4649	23.0462	21.9054	22.0714
	3.86855	0.886977	P08670;B0YJC4;B0YJC5;A0A1B0GTT5;A0A1B0GVG8;H7C5W5;P41219;P17661;F8W835;E7EMV2;E7ESP9;Q16352;P07196;P07197;P12036	P08670;B0YJC4;B0YJC5	Vimentin	VIM	2423	Color2 [DarkGray]	1	4					27	27	27	63.9	63.9	63.9	53.651	0	323.31	32591000000	623	29.3929	29.873	29.9124	30.2292	29.325	29.5111	30.1467	30.5303	30.4419	29.5987	29.5475	29.814	29.188	30.2572	29.2395	29.6413	30.0046	29.8167	30.364	29.5812
	1.54534	0.425739	P08754	P08754	Guanine nucleotide-binding protein G(k) subunit alpha	GNAI3	2424	Color2 [DarkGray]	1	4					6	4	4	19.2	13.3	13.3	40.532	0	117.69	1757400000	82	24.6432	25.8015	25.6939	25.6879	25.0571	24.8399	25.684	25.9347	25.5724	25.2329	25.6342	25.3454	25.8974	25.8371	25.5087	25.7009	25.6918	25.8019	25.9737	25.5694
	0.903037	0.648463	P08758;D6RBL5;D6RBE9;E9PHT9;D6RCN3	P08758;D6RBL5;D6RBE9	Annexin A5;Annexin	ANXA5	2425	Color2 [DarkGray]	1	4					12	12	12	51.9	51.9	51.9	35.936	0	323.31	5211900000	203	27.1595	27.0746	26.8733	27.7066	26.9528	27.1789	27.089	27.1203	27.2991	26.9875	26.3891	26.1972	26.0473	26.9206	26.4239	26.4754	26.4531	26.5061	26.7551	25.7232
	0.390044	1.57518	P09012;M0R268;M0R221;M0R2B8;M0QZG7;M0R0G9;M0QXK2	P09012;M0R268;M0R221;M0R2B8;M0QZG7	U1 small nuclear ribonucleoprotein A	SNRPA	2426	Color2 [DarkGray]	1	4					6	6	6	33.3	33.3	33.3	31.279	0	28.93	8553700000	118	29.0719	29.8019	29.4427	29.0262	29.5415	29.7289	29.5879	29.4569	30.0778	29.5551	22.5823	29.3186	29.4125	29.2172	29.6179	30.6796	29.7544	29.6197	29.2546	22.5605
	2.46278	1.13661	P09104;F5H0C8;U3KQP4;F5H1C3;U3KQQ1	P09104;F5H0C8	Gamma-enolase;Enolase	ENO2	2427	Color2 [DarkGray]	1	4					10	8	8	35.5	30	30	47.268	0	18.972	596230000	53	23.2389	23.2727	23.3453	23.8332	23.0276	23.7724	23.718	23.5305	24.2919	23.1387	23.0165	22.2368	22.0531	24.0515	22.3403	22.9472	21.304	22.435	23.5318	22.6553
	0.168328	-0.725726	P09211;A8MX94;A0A087X243;A0A2R8Y5E5;A0A087X2E9	P09211;A8MX94	Glutathione S-transferase P	GSTP1	2428	Color2 [DarkGray]	1	4					6	6	6	39.5	39.5	39.5	23.356	0	285.71	5245500000	54	27.3004	26.8235	26.7032	26.7492	26.7778	27.502	27.5408	26.7544	27.1454	27.2039	25.7614	25.8282	23.7674	22.7461	22.5956	25.5394	26.0722	22.5644	22.1877	25.154
	2.40926	5.09816	P09382;F8WEI7	P09382	Galectin-1	LGALS1	2429	Color2 [DarkGray]	1	4					5	5	5	45.9	45.9	45.9	14.716	0	98.057	7272600000	48	26.7178	28.21	26.7847	28.5526	22.0918	26.5035	27.7628	26.8046	28.9554	22.0468	26.4474	27.3678	21.9918	28.2023	26.4722	26.3775	21.8099	26.3276	27.5927	22.2995
	0.499709	1.3454	Q5T7C4;P09429;B2RPK0	Q5T7C4;P09429	High mobility group protein B1	HMGB1	2430	Color2 [DarkGray]	1	4					10	10	9	48.7	48.7	41.1	18.311	0	323.31	2623000000	130	26.7847	27.1202	26.7852	26.8993	27.0829	27.4343	27.1441	26.7503	26.988	26.6175	21.7264	26.0114	26.2485	24.9649	23.0641	26.652	25.5295	26.2389	26.0817	22.7878
	1.26221	-0.671561	P09651;F8W6I7;F8VZ49;Q32P51;F8VTQ5;F8W646;F8VYN5	P09651;F8W6I7;F8VZ49;Q32P51;F8VTQ5	Heterogeneous nuclear ribonucleoprotein A1;Heterogeneous nuclear ribonucleoprotein A1, N-terminally processed;Heterogeneous nuclear ribonucleoprotein A1-like 2	HNRNPA1;HNRNPA1L2	2432	Color2 [DarkGray]	1	4					20	19	8	59.1	59.1	25.8	38.746	0	323.31	36617000000	1631	31.3029	31.1788	31.2368	31.0858	31.6479	31.4031	30.9038	31.1857	31.1088	31.6622	30.7887	30.4796	30.3947	30.0537	31.2398	30.908	30.2818	31.1719	30.7437	31.1283
	0.397547	0.175831	P09661;H0YKK0;H0YMA0;H0YLR3	P09661;H0YKK0	U2 small nuclear ribonucleoprotein A	SNRPA1	2433	Color2 [DarkGray]	1	4					6	6	6	36.9	36.9	36.9	28.415	0	220.18	1664300000	76	25.4075	25.2838	24.9087	25.4277	24.7889	25.23	25.1156	25.5669	25.0972	25.3282	24.748	22.5465	25.0849	24.8261	24.6544	24.6776	24.9963	22.0615	24.9809	24.8571
	0.490197	-0.218976	P09874;Q5VX84;Q5VX85	P09874	Poly [ADP-ribose] polymerase 1	PARP1	2435	Color2 [DarkGray]	1	4					30	30	30	38.6	38.6	38.6	113.08	0	323.31	21293000000	538	28.2062	28.2299	27.8658	28.1073	28.2666	28.473	28.1655	27.9529	28.0721	28.4291	27.8718	27.7941	27.6704	27.6477	27.7767	27.9507	27.5708	27.8186	27.6337	27.8643
	2.5867	0.626409	P09960;B4DEH5	P09960	Leukotriene A-4 hydrolase	LTA4H	2438	Color2 [DarkGray]	1	4					13	13	13	32.2	32.2	32.2	69.284	0	183.69	2191400000	200	25.3946	25.4066	25.1758	25.5273	24.8145	25.26	25.4856	25.1226	25.625	24.6926	24.9961	25.327	24.643	25.1082	24.6658	24.9039	24.8952	24.9959	25.2666	24.8484
	0.00625222	0.0149508	P09972;A8MVZ9;J3KSV6;J3QKP5;K7EKH5;C9J8F3;J3QKK1	P09972;A8MVZ9;J3KSV6;J3QKP5;K7EKH5;C9J8F3	Fructose-bisphosphate aldolase C;Fructose-bisphosphate aldolase	ALDOC	2439	Color2 [DarkGray]	1	4					6	5	5	30.5	22.8	22.8	39.455	0	110.78	1960100000	78	24.6755	24.6694	24.5764	25.0811	24.7045	26.283	25.8146	24.869	25.7692	25.8209	24.4355	25.1067	23.9738	23.0634	23.1139	24.6091	24.8834	25.4187	24.4918	24.7063
	0.193426	0.881451	Q71UI9;P0C0S5;C9J0D1;A0A494C189;C9J386	Q71UI9;P0C0S5;C9J0D1;A0A494C189;C9J386	Histone H2A.V;Histone H2A.Z;Histone H2A	H2AFV;H2AFZ	2440	Color2 [DarkGray]	1	4					4	3	3	31.2	24.2	24.2	13.509	0	69.047	5211000000	107	26.2988	26.0381	27.3596	27.2964	26.0929	26.2172	26.9597	26.9047	26.9271	26.0744	22.3845	26.4831	25.2613	22.5072	21.3562	26.112	25.83	25.9714	22.7126	22.3939
	0.143189	0.286539	Q8NHU0;Q5HYN5;Q5DJT8;P0DMV2;P0DMV1;P0DMV0;P0DMU9;P0DMU8;P0DMU7	Q8NHU0;Q5HYN5;Q5DJT8;P0DMV2;P0DMV1;P0DMV0;P0DMU9;P0DMU8;P0DMU7	Cancer/testis antigen family 45 member A3;Cancer/testis antigen family 45 member A1;Cancer/testis antigen family 45 member A2;Cancer/testis antigen family 45 member A9;Cancer/testis antigen family 45 member A8;Cancer/testis antigen family 45 member A7;Cancer/testis antigen family 45 member A10;Cancer/testis antigen family 45 member A5;Cancer/testis antigen family 45 member A6	CT45A3;CT45A1;CT45A2;CT45A9;CT45A8;CT45A7;CT45A10;CT45A5;CT45A6	2444	Color2 [DarkGray]	1	4					2	2	2	22.2	22.2	22.2	21.33	0	41.446	79245000	9	22.2306	23.5289	21.9642	22.2993	21.3968	21.8525	23.9797	22.7439	24.2502	21.9196	21.4363	22.8241	21.5489	22.024	22.2052	23.2948	22.0605	22.3742	20.8514	22.7572
	0.414487	-1.59477	P0DN76;Q01081;Q8WU68	P0DN76;Q01081	Splicing factor U2AF 35 kDa subunit	U2AF1	2445	Color2 [DarkGray]	1	4					6	6	6	36.2	36.2	36.2	27.872	0	35.382	11308000000	112	29.8221	30.0296	29.9146	29.956	30.0553	30.0243	30.1006	30.15	30.0495	29.693	30.2097	30.1924	30.4663	23.2958	29.814	30.6545	30.1411	30.3244	30.2271	30.3452
	0.0978056	0.0295153	P0DP25;P0DP24;P0DP23;M0QZ52;E7EMB3;F8WBR5;G3V479;Q96HY3;G3V361;A0A590UJI2;A0A590UJC0;G3V226;C9J7T9;P02585	P0DP25;P0DP24;P0DP23;M0QZ52;E7EMB3;F8WBR5;G3V479		CALM3;CALM2;CALM1	2447	Color2 [DarkGray]	1	4					8	8	6	59.1	59.1	54.4	16.837	0	323.31	40791000000	384	31.2514	31.3922	31.1592	31.4758	31.2967	31.436	31.5107	31.3522	31.4897	31.1648	30.8394	30.8655	30.7318	31.095	31.3825	31.0755	30.857	31.0637	31.1815	31.2799
	0.659815	1.17998	P10153	P10153	Non-secretory ribonuclease	RNASE2	2451	Color2 [DarkGray]	1	4					2	2	2	19.9	19.9	19.9	18.354	0	39.964	1308400000	65	23.737	25.0643	24.5443	24.955	24.0705	22.7794	24.201	24.5537	22.8468	22.7618	24.2131	25.611	25.0842	24.9725	21.6713	24.8878	25.1592	24.4283	25.0961	24.6469
	0.34226	-0.139983	P10155;G5E9R9;D6RDN1;D6RE09;H0Y9N5	P10155	60 kDa SS-A/Ro ribonucleoprotein	TROVE2	2452	Color2 [DarkGray]	1	4					11	11	11	27.9	27.9	27.9	60.67	0	100.06	3001700000	210	26.8359	26.6512	26.7863	27.048	26.7309	26.4052	26.9348	26.8875	26.8305	26.9149	26.6235	26.7356	26.9254	26.9485	27.3599	26.9336	26.5232	26.9135	26.5278	26.909
	0.890865	0.761529	P10253	P10253	Lysosomal alpha-glucosidase;76 kDa lysosomal alpha-glucosidase;70 kDa lysosomal alpha-glucosidase	GAA	2455	Color2 [DarkGray]	1	4					3	3	3	6.3	6.3	6.3	105.32	0	33.873	165370000	52	22.3916	23.286	21.6121	22.4367	22.3283	22.6562	23.2978	22.0519	23.8011	23.2996	22.4494	23.593	23.5818	24.2185	22.6469	22.688	23.5046	21.8881	23.6253	22.7607
	0.0271531	0.0417161	Q96II5;P10398	Q96II5;P10398	Serine/threonine-protein kinase A-Raf	ARAF	2456	Color2 [DarkGray]	1	4					5	5	5	13.8	13.8	13.8	67.925	0	99.921	330500000	71	22.0358	23.3299	23.4473	21.7047	23.0925	23.2593	22.7665	23.6144	23.0036	23.0152	22.6724	23.6177	23.6607	23.6275	23.4828	23.8974	23.9412	22.0871	23.6532	22.2314
	1.53455	-0.57174	P10415	P10415	Apoptosis regulator Bcl-2	BCL2	2457	Color2 [DarkGray]	1	4					4	4	4	41.4	41.4	41.4	26.266	0	66.341	2554100000	82	26.319	25.8836	26.7199	26.2715	26.7012	26.424	22.2847	26.6178	26.0025	27.1808	26.9144	26.74	27.2878	26.831	26.9936	22.5337	26.18	26.8516	26.4735	26.9898
	0.210447	0.128599	P10515;H0YDD4;E9PEJ4	P10515;H0YDD4;E9PEJ4	Dihydrolipoyllysine-residue acetyltransferase component of pyruvate dehydrogenase complex, mitochondrial;Acetyltransferase component of pyruvate dehydrogenase complex	DLAT	2458	Color2 [DarkGray]	1	4					8	8	8	16.8	16.8	16.8	68.996	0	175.96	755730000	100	25.0324	25.0631	25.1628	25.4718	24.8079	24.986	25.2095	25.1897	25.1442	25.1459	24.5439	24.7519	24.3275	24.3875	24.8442	25.1134	24.8989	24.8451	25.0984	24.7894
	0.325401	-1.18196	P10599	P10599	Thioredoxin	TXN	2459	Color2 [DarkGray]	1	4					3	3	3	29.5	29.5	29.5	11.737	0	30.851	2691600000	96	25.8457	21.9388	26.0297	25.3343	21.3725	25.8985	25.6466	25.8163	22.3654	25.8726	25.5729	25.6567	22.3902	25.4428	25.6586	25.8662	25.3298	26.0017	21.7108	26.6775
	0.457203	0.298149	P10644;K7EM13;K7EPB2;K7EKR1;K7EIE5;K7EID3;K7EJ40;K7EK41	P10644;K7EM13;K7EPB2	cAMP-dependent protein kinase type I-alpha regulatory subunit;cAMP-dependent protein kinase type I-alpha regulatory subunit, N-terminally processed	PRKAR1A	2461	Color2 [DarkGray]	1	4					7	7	6	18.9	18.9	16.8	42.981	0	323.31	1298300000	95	24.7897	25.1936	24.9792	24.9301	25.6816	24.7252	25.8794	25.0007	25.2179	24.614	24.6598	24.957	23.8546	25.44	24.4427	24.7413	25.0338	25.0898	25.2033	24.8604
	0.307382	0.0804796	P10768;X6RA14;H7BZT7	P10768;X6RA14;H7BZT7	S-formylglutathione hydrolase	ESD	2462	Color2 [DarkGray]	1	4					5	5	1	36.5	36.5	7.4	31.462	0	261.9	23835000000	286	28.6192	28.8863	28.8661	28.7306	28.9541	28.5941	28.5954	28.8199	28.7774	28.789	28.6383	28.5954	29.0285	29.0196	28.8886	28.7356	28.5782	29.3261	29.1257	28.6997
	0.343224	-0.212966	P10809;E7EXB4;E7ESH4;C9JL25;C9JL19;C9JCQ4;C9J0S9	P10809	60 kDa heat shock protein, mitochondrial	HSPD1	2463	Color2 [DarkGray]	1	4					31	31	31	58.3	58.3	58.3	61.054	0	323.31	23129000000	860	28.9918	28.8031	28.8255	28.6099	28.8685	28.8943	28.9963	28.6614	28.7897	28.7115	28.4263	28.0701	28.1015	27.8754	28.5227	28.5032	28.0292	28.1333	28.1071	28.1312
	0.580773	-0.29337	P11021	P11021	78 kDa glucose-regulated protein	HSPA5	2464	Color2 [DarkGray]	1	4					27	27	27	41.7	41.7	41.7	72.332	0	323.31	32839000000	853	30.2528	30.28	29.9557	29.978	30.2195	30.2388	30.1912	30.1294	30.0753	30.2233	29.6588	29.3055	29.6257	29.158	29.8405	29.8436	29.614	29.7152	29.6886	29.7901
	0.176054	-0.0913053	P11142;E9PKE3;E9PNE6;A8K7Q2;E9PN89;E9PQQ4;E9PQK7;E9PLF4;E9PS65;E9PN25;E9PPY6;E9PM13;E9PI65;P54652	P11142;E9PKE3;E9PNE6;A8K7Q2	Heat shock cognate 71 kDa protein	HSPA8	2466	Color2 [DarkGray]	1	4					27	27	15	45.7	45.7	25.5	70.897	0	323.31	90249000000	1055	30.153	30.5437	30.1503	30.1934	30.138	30.2901	30.2702	30.1969	30.2001	29.8888	29.8316	29.8847	29.8121	29.5208	29.7698	30.0268	30.0208	30.0108	29.6257	30.1087
	0.452994	0.680587	P11166;A0A590UJ26	P11166	Solute carrier family 2, facilitated glucose transporter member 1	SLC2A1	2467	Color2 [DarkGray]	1	4					7	7	6	13.6	13.6	12.4	54.083	0	293.16	1141000000	79	23.9713	24.2034	24.1881	23.9225	23.7603	24.0129	24.7917	24.2519	24.4565	24.1158	23.839	24.1643	24.0142	23.7547	24.0779	22.3313	23.768	23.939	23.9161	21.3735
	0.502318	-0.427393	P11172	P11172	Uridine 5-monophosphate synthase;Orotate phosphoribosyltransferase;Orotidine 5-phosphate decarboxylase	UMPS	2469	Color2 [DarkGray]	1	4					6	6	6	21	21	21	52.221	0	87.877	1913000000	100	25.0034	24.6515	24.5979	24.4608	25.1334	25.1261	24.7604	24.6632	24.755	24.9746	24.162	22.2572	23.7274	23.3619	24.1423	24.4452	23.9068	24.3525	24.2313	24.2684
	0.331717	0.0584192	P11177;C9J634;F8WF02	P11177;C9J634	Pyruvate dehydrogenase E1 component subunit beta, mitochondrial	PDHB	2470	Color2 [DarkGray]	1	4					11	11	11	49.3	49.3	49.3	39.233	0	174.38	3635900000	161	25.3244	25.5315	25.7479	25.6452	25.6149	25.2292	25.6946	25.557	25.8083	25.8907	25.6136	25.6762	25.4331	25.7961	25.6734	25.3011	25.8301	25.5652	25.8517	25.6886
	1.2489	0.343335	P11216;H0Y4Z6	P11216	Glycogen phosphorylase, brain form	PYGB	2473	Color2 [DarkGray]	1	4					16	14	13	26	24.1	22.2	96.695	0	79.591	1750700000	183	25.6507	25.1967	25.6407	25.5481	25.1029	25.2802	25.3274	25.5517	25.5497	25.4642	25.2042	25.3397	25.4441	25.7732	25.0181	25.6764	25.3945	25.6458	25.661	25.5735
	0.945749	0.35935	P11279	P11279	Lysosome-associated membrane glycoprotein 1	LAMP1	2475	Color2 [DarkGray]	1	4					2	2	2	6	6	6	44.882	0	323.31	5725700000	19	26.2447	26.5676	26.7784	26.7206	26.3275	26.0421	26.5192	26.7462	26.3818	26.0864	26.6483	26.8715	26.7971	26.8788	26.7003	26.3518	26.8552	26.9191	27.0611	26.4907
	0.38311	0.24463	P11387;E5RJ95;E5RFS0;E5RIC7;Q969P6	P11387	DNA topoisomerase 1	TOP1	2476	Color2 [DarkGray]	1	4					16	16	16	26.8	26.8	26.8	90.725	0	270.27	4355100000	195	25.9212	25.7089	25.8337	25.642	25.8983	26.4007	26.3513	25.8361	26.1647	25.6144	26.0782	26.3589	26.525	26.7169	26.0487	25.9568	26.3074	26.5284	26.4074	26.3911
	1.28361	0.753701	P11388;J3KTB7	P11388	DNA topoisomerase 2-alpha	TOP2A	2477	Color2 [DarkGray]	1	4					39	39	31	32.3	32.3	26.9	174.38	0	323.31	4953200000	403	25.8029	26.5057	25.7271	26.524	25.5018	25.7889	26.7696	25.5029	26.5205	25.4171	24.5776	25.6741	25.0132	25.2941	25.1573	25.4831	25.7709	25.2349	25.8584	25.106
	2.124	0.772003	P11413;E9PD92;E7EM57;E7EUI8	P11413;E9PD92;E7EM57;E7EUI8	Glucose-6-phosphate 1-dehydrogenase	G6PD	2478	Color2 [DarkGray]	1	4					14	14	14	39.6	39.6	39.6	59.256	0	157.82	2893200000	135	24.3667	25.369	24.5342	25.147	24.4007	24.4129	25.4044	24.765	25.4741	24.0025	24.6266	25.0387	24.3811	25.2844	24.7253	24.5678	25.3159	24.2551	25.001	24.69
	0.445931	-0.130832	P11586;V9GYY3;A0A384N5Y3;F5H2F4;V9GZ78;A0A494C1T2	P11586;V9GYY3;A0A384N5Y3;F5H2F4;V9GZ78;A0A494C1T2	C-1-tetrahydrofolate synthase, cytoplasmic;Methylenetetrahydrofolate dehydrogenase;Methenyltetrahydrofolate cyclohydrolase;Formyltetrahydrofolate synthetase;C-1-tetrahydrofolate synthase, cytoplasmic, N-terminally processed	MTHFD1	2479	Color2 [DarkGray]	1	4					17	17	17	24.7	24.7	24.7	101.56	0	88.614	6509600000	187	27.2312	27.1772	26.9833	27.0998	27.1872	27.5109	27.23	27.0184	27.2012	27.3421	26.9397	26.8597	26.9426	26.7226	27.0019	27.1154	26.9893	27.1202	26.9901	27.0058
	0.0224345	-0.0206361	P11678	P11678	Eosinophil peroxidase;Eosinophil peroxidase light chain;Eosinophil peroxidase heavy chain	EPX	2480	Color2 [DarkGray]	1	4					13	9	9	22.7	16.9	16.9	81.04	0	46.283	263800000	61	23.1566	24.0396	21.9663	22.1283	22.0572	22.2868	21.706	22.2998	21.7368	21.4237	23.2405	24.3427	22.7487	22.2007	21.7744	22.3837	23.266	22.6033	21.9204	22.8135
	0.0585615	-0.0187626	P11717;S4R328	P11717	Cation-independent mannose-6-phosphate receptor	IGF2R	2481	Color2 [DarkGray]	1	4					13	13	13	8.6	8.6	8.6	274.37	0	55.084	835070000	195	24.222	24.1914	24.0523	24.4068	24.2451	24.3033	24.6373	23.9906	24.3886	24.4582	24.1919	24.41	24.1213	24.2884	24.5317	24.0922	24.151	23.9404	24.1723	24.0962
	0.255777	0.264265	P11766;H0YAG8	P11766;H0YAG8	Alcohol dehydrogenase class-3	ADH5	2482	Color2 [DarkGray]	1	4					4	4	4	12.6	12.6	12.6	39.724	0	218.39	1965200000	64	27.55	27.5833	27.627	27.8067	27.4594	27.2397	27.9479	27.3743	27.773	27.146	26.6895	26.4997	26.0234	26.3371	26.4611	27.5251	22.4481	27.1118	26.8899	26.6832
	1.29853	-0.287512	P12004	P12004	Proliferating cell nuclear antigen	PCNA	2484	Color2 [DarkGray]	1	4					8	8	8	40.2	40.2	40.2	28.768	0	165.58	22584000000	277	28.227	27.9997	28.1372	28.0802	28.3506	28.4019	28.0057	28.3118	27.9247	28.1446	28.2874	27.5795	28.0194	27.6126	28.037	28.4562	28.0084	28.1179	27.8952	28.1306
	0.26625	0.0868859	P12235;V9GYG0	P12235;V9GYG0	ADP/ATP translocase 1	SLC25A4	2485	Color2 [DarkGray]	1	4					12	12	4	42.3	42.3	12.8	33.064	0	103.63	9178500000	258	27.8661	27.8412	27.7252	27.7733	27.6836	27.8116	27.8471	27.7724	27.6032	27.3483	27.2425	28.281	28.0076	27.882	27.6634	27.7463	27.8492	27.6777	27.3773	27.5931
	1.74649	0.285575	P12268;H0Y4R1;E7ETK5	P12268;H0Y4R1;E7ETK5	Inosine-5-monophosphate dehydrogenase 2	IMPDH2	2486	Color2 [DarkGray]	1	4					17	17	16	53.1	53.1	51.6	55.804	0	323.31	21597000000	349	27.4269	27.5368	27.211	27.3318	27.1724	27.1772	27.5728	27.1554	27.4759	26.9892	27.239	26.8945	27.0297	27.1496	27.0606	27.3644	27.2483	27.3487	27.3056	26.8983
	0.354557	0.106462	P12270	P12270	Nucleoprotein TPR	TPR	2487	Color2 [DarkGray]	1	4					37	37	37	20	20	20	267.29	0	323.31	10415000000	482	26.3838	26.5411	26.4813	26.3979	26.4176	26.5943	26.4788	26.5415	26.6502	26.2933	26.7021	26.7503	26.6898	26.5423	26.4501	26.6294	26.4903	26.5722	26.7699	26.7734
	0.560038	0.198626	P12814;H9KV75;G3V2N5;G3V2W4;H7C5W8;H0YJW3;H0YJ11;G3V2X9;G3V5M4;G3V380	P12814;H9KV75	Alpha-actinin-1	ACTN1	2490	Color2 [DarkGray]	1	4					37	21	21	50.1	32.7	32.7	103.06	0	159.16	5433300000	357	26.8494	27.1928	26.9518	27.3449	26.7419	26.9918	27.2539	27.0045	27.1609	26.8618	26.3371	26.8018	27.0875	26.6242	26.9555	26.5735	26.7378	27.0508	26.9308	26.707
	0.835897	-0.135452	P12956;B1AHC9	P12956;B1AHC9	X-ray repair cross-complementing protein 6	XRCC6	2491	Color2 [DarkGray]	1	4					24	24	24	47.5	47.5	47.5	69.842	0	323.31	14183000000	414	27.2277	27.254	27.3031	27.3461	27.3853	27.3921	27.3776	27.2107	27.168	27.3255	27.4975	27.2493	27.1576	27.2894	27.2414	27.448	27.2016	27.457	27.1675	27.5606
	0.75204	-0.388119	P13010;C9JZ81;H7C0H9	P13010	X-ray repair cross-complementing protein 5	XRCC5	2492	Color2 [DarkGray]	1	4					20	20	20	43.6	43.6	43.6	82.704	0	323.31	12261000000	408	27.0735	26.8782	26.9395	26.8203	27.0823	26.9487	26.7976	26.8667	26.7262	27.2985	26.5872	26.3112	26.3916	26.0651	26.8142	26.4472	26.39	26.5451	26.4523	26.4214
	0.338641	-0.564093	P13051;F5GYA2;Q68DM5	P13051;F5GYA2	Uracil-DNA glycosylase	UNG	2493	Color2 [DarkGray]	1	4					5	5	5	36.7	36.7	36.7	34.645	0	66.481	430090000	53	23.8006	23.8093	24.2672	23.5614	23.3958	22.3682	23.321	24.3346	21.5834	23.945	23.511	24.0837	22.9676	22.7851	24.5014	22.7996	23.9821	21.5974	23.7545	22.0985
	3.17996	3.67905	P13473	P13473	Lysosome-associated membrane glycoprotein 2	LAMP2	2495	Color2 [DarkGray]	1	4					2	2	2	4.9	4.9	4.9	44.96	0	62.208	1412700000	42	25.0751	25.0806	25.3648	25.6722	20.9998	21.5251	25.1319	25.3396	25.5489	21.8997	23.3454	25.6575	25.6504	26.6258	22.7543	22.6966	22.8225	26.0582	25.9021	23.379
	2.49706	0.221777	P13489;H0YCR7;E9PMJ3;E9PIM9;E9PMN0;E9PIK5;E9PMA9;E9PR82;E9PMI1	P13489;H0YCR7	Ribonuclease inhibitor	RNH1	2496	Color2 [DarkGray]	1	4					14	14	8	47.7	47.7	28.6	49.973	0	270.97	3235400000	202	25.5138	25.0768	25.1187	25.3252	25.1202	24.9473	25.1304	25.2898	25.2008	25.1099	24.9666	25.155	25.2886	25.4201	25.0754	25.0914	25.1598	25.3861	25.3508	25.1042
[truncated: 1,566 more rows]
