# Supplementary material for: Comprehensive comparison between azacytidine and decitabine treatment in an acute myeloid leukemia cell line
Source: Clin Epigenetics. 2022 Sep 11;14:113. doi: 10.1186/s13148-022-01329-0 (PMC9465881; doi:10.1186/s13148-022-01329-0)
Supplement: Supplementary file 9 — Additional file 9. Proteomics data HL-60 IPA. [file 13148_2022_1329_MOESM9_ESM.xlsx]

## Sheet: Input
Protein IDs	Gene names	5µM-AzaC_-log(p-value)	5µM-AzaC_p-value	5µM-AzaC_log2FC	5µM-AzadC_-log(p-value)	5µM-AzadC_p-value	5µM-AzaC_log2FC
A0A024QZP7	CDC2	0.709512	0.195204	0.21465	0.992557	0.101729	0.3098
A0A024R0Y4	TADA2L	0.126153	0.747907	0.0891004	10.6607	2.18402e-11	-21.6771
A0A024R571	EHD1	0.118094	0.761914	0.0438499	0.943092	0.114001	0.25865
P25787	PSMA2	0.101554	0.791491	0.0704989	1.19511	0.0638096	-0.362951
A0A024RBG1	NUDT4	8.629	2.34965e-09	21.8382	8.65419	2.21724e-09	22.3576
P46379	BAG6	0.296726	0.50498	0.15685	0.537891	0.289807	0.2666
A0A075B7B5	SRGAP2	0.126537	0.747245	-0.14685	1.52205	0.0300576	0.7211
A0A087WT20	DCAF13	1.02231	0.0949919	-1.46415	1.42258	0.0377934	-1.75712
A0A087WT44	HMOX2	1.48741	0.0325532	-0.44555	1.33042	0.0467283	-0.517825
A0A087WT99	C11orf54	8.61203	2.44323e-09	-21.7865	0.741451	0.181363	1.18013
A0A087WTV6	PYCR2	0.779067	0.166315	-1.4113	1.04029	0.0911411	-2.49298
A0A087WU64	POLA1	1.12252	0.0754183	-0.610826	2.10319	0.00788521	-0.8932
Q8WYA6	CTNNBL1	0.442139	0.361294	-0.575925	0.538258	0.289562	-0.148
E9PL01	SPCS2	0.248943	0.563712	0.244925	0.219753	0.602902	0.185775
A0A087WUK2	HNRNPDL	1.35205	0.0444584	-0.592775	2.43737	0.00365285	-0.782125
A0A087WXK2	PEG10	0.848594	0.141712	-0.419425	0.705955	0.196809	0.36535
A0A087WUL9	PSMD13	0.0228606	0.948723	0.0125246	0.23618	0.580524	-0.11125
A0A087WUN7	SLIRP	0.417975	0.381966	-0.277901	0.79258	0.16122	-0.474375
P07203	GPX1	0.423292	0.377318	0.164475	0.535476	0.291423	-0.1944
A0A087WUT6	EIF5B	0.137406	0.728776	-0.0727749	0.507078	0.311116	-0.200425
A0A087X0G7	IKBKG	0.0765605	0.838377	0.0260501	0.595751	0.253658	0.14355
Q9H0A0	NAT10	0.651456	0.223123	-0.204051	2.25584	0.00554836	-0.475351
A0A087WVM4	MTHFD1L	1.38407	0.0412981	-0.51135	2.72829	0.00186944	-1.80918
A0A087WVQ6	CLTC	0.0480114	0.895341	-0.00737572	1.66916	0.0214209	0.196575
F8W7S5	RRBP1	2.95985	0.00109684	0.823875	3.89652	0.000126904	1.658
A0A087WVY3	RFC2	0.203354	0.626104	-0.0916505	0.159755	0.692221	-0.0757751
A0A087WW40	SH3GLB1	0.0327563	0.92735	-0.0131497	1.80332	0.0157284	0.601075
A0A087WW66	PSMD1	0.468663	0.339889	0.186625	0.391761	0.405732	0.1716
A0A087WWF6	POLD2	0.337951	0.459249	-0.167575	0.033005	0.926819	0.022675
A0A494C001	RBM15	0.114039	0.769062	0.089725	0.654233	0.221701	0.401025
A0A087WWP8	RSBN1	0.121468	0.756019	0.289925	0.308886	0.491037	-0.648025
A0A087WWS1	THOC1	0.472747	0.336708	-0.62155	0.370984	0.425614	-0.464351
A0A087WWU8	TPM3	1.90682	0.012393	0.3195	1.72415	0.0188734	0.36775
A0A087WWW8	CABIN1	0.0419442	0.907937	0.0399499	0.178116	0.663565	0.159325
A0A087WXM6	RPL17	1.16741	0.0680129	0.330825	0.252714	0.558838	-0.0690255
A0A087WXU0	RMND1	3.27207	0.000534481	0.650025	2.07574	0.00839971	0.625675
A0A499FIX8	ESYT2	0.176943	0.66536	-0.0982747	0.150092	0.707796	0.0680251
A0A087WY03	SREK1	1.31363	0.0485697	0.35625	1.80672	0.0156054	0.352275
Q9NP79	VTA1	0.153497	0.702268	-0.562275	0.0995146	0.795217	0.355226
A0A087WY71	AP2M1	0.599739	0.25134	-0.493375	0.0283477	0.936812	-0.0293498
D6RFM0	UBE2D2	0.478717	0.332111	-1.46808	0.562527	0.273825	-1.24113
A0A087WYF9	SAP25	9.14114	7.22535e-10	22.2422	12.2843	5.19585e-13	22.4671
A0A087WYJ2	POLD1	0.688165	0.205038	-0.155975	0.0958923	0.801877	-0.0282001
O43399	TPD52L2	0.664699	0.216422	0.162725	1.64885	0.0224465	0.216599
A0A087WYS1	UGP2	0.042582	0.906605	-0.107475	0.165372	0.683326	-0.473201
H3BS73	C16orf13	9.13734	7.28884e-10	-21.7662	0.0234551	0.947425	-0.0297256
A0A087WZ13	RAVER1	2.37423	0.00422447	-0.499575	1.75839	0.0174425	-0.550925
A0A590UK10	ARHGEF18	1.92851	0.0117895	-1.01417	1.45368	0.0351816	-0.77765
Q5TBB1	RNASEH2B	0.250253	0.562013	0.0766749	0.0494844	0.89231	0.0250254
A0A087WZK0	DHPS	0.436735	0.365818	0.659325	0.250951	0.561111	-0.618
A0A087X2E5	IDH3B	0.0207394	0.953368	-0.0225496	0.26655	0.541315	-0.5563
A0A087WZT3	BOLA2	0.317164	0.481766	0.60995	0.851651	0.140718	1.34482
A0A087X054	HYOU1	0.362858	0.433653	0.1016	0.0391336	0.913832	-0.0146251
A0A087X0Q9	SELO	0.534892	0.291815	-0.731726	1.27478	0.0531156	-1.4374
A0A0G2JN29	NOMO1	0.121658	0.755687	0.0454006	0.386029	0.411122	0.115826
P54252	ATXN3	0.237902	0.578227	-0.310675	0.0827882	0.826441	-0.0793247
A0A087X1N4	SYTL1	0.616646	0.241743	-0.6296	1.17749	0.066452	-0.849425
A0A087X1Z3	PSME2	0.97211	0.106633	-0.24945	0.260756	0.548585	-0.14165
A0A087X211	KIAA1524	0.490258	0.323401	0.218575	0.575199	0.26595	0.27675
Q2M389	KIAA1033	0.305206	0.495216	0.28595	0.109766	0.776665	0.0859747
A0A087X295	WDR6	0.652627	0.222522	0.287325	0.168585	0.678289	0.0881248
A0A087X2D0	SRSF3	0.504604	0.312893	-0.202576	0.378384	0.418424	-0.228175
A0A087X2D5	MRPL45	0.257249	0.553033	-0.1288	0.761788	0.173066	-0.2952
A0A087X2H1	HECTD1	1.7545	0.0175996	0.684275	0.467655	0.340678	0.28525
A0A087X2I1	PSMC6	0.223758	0.597368	0.0355749	0.434826	0.367429	-0.0585752
C9JFE4	GPS1	0.173626	0.670461	0.133824	0.493356	0.321103	0.31575
E7ESD2	FAM21A	8.8706	1.34711e-09	-22.0965	0.285627	0.518051	-0.330125
P0DPI2	C21orf33	0.0208771	0.953066	-0.0185499	0.419797	0.380367	-1.5535
U3KQC1	WDR18	6.1958	6.37095e-07	24.4187	5.93766	1.15436e-06	23.6324
H7C3V9	SCLY	0.207805	0.619719	0.438175	0.00420417	0.990366	-0.0118251
A0A0A0MR02	VDAC2	0.46686	0.341303	1.64747	0.534068	0.292369	1.82955
H3BM50	MLST8	0.194566	0.638902	0.184275	0.0850995	0.822054	-0.15045
A0A0A0MRA5	HNRNPUL1	0.152013	0.704673	0.11835	0.0593942	0.872179	0.0547252
A0A0A0MRB5	MADD	0.0898356	0.813138	0.123675	0.304031	0.496557	-0.481525
A0A0A0MRF6	AKAP9	0.269294	0.537906	0.277101	2.957	0.00110408	1.1083
A0A0A0MRJ6	PCMT1	0.159575	0.692509	-0.24745	0.0991299	0.795921	-0.244425
A0A0A0MRM9	NOLC1	0.467785	0.340577	1.2571	0.271378	0.53533	0.818525
A0A0U1RQK7	EIF4G3	1.80931	0.0155129	-1.42728	1.81687	0.0152451	-1.364
A0A0A0MSI8	EXOC5	0.397251	0.400635	-0.1503	1.42916	0.0372257	0.412701
A0A0A0MTR6	FDXR	0.129761	0.741718	0.113825	0.353046	0.443562	0.35655
A0A0A0MT33	SCAF8	0.850076	0.141229	-1.00785	1.4428	0.0360746	-1.0439
A0A0A0MTB8	WDR36	0.513219	0.306747	0.205676	0.384357	0.412708	-0.144775
A0A0A0MTC1	RNF213	0.560967	0.27481	-0.25825	1.62256	0.0238472	0.787374
Q13418	ILK	0.0581555	0.87467	0.0798755	1.77069	0.0169556	0.9199
A0A0A0MTH9	BTAF1	0.392462	0.405077	0.274224	0.990262	0.102268	0.353174
Q13617	CUL2	0.364113	0.432401	-0.395175	0.440117	0.36298	0.435275
Q96JP5	ZFP91	0.16673	0.681192	0.18635	0.442674	0.36085	0.3534
A0A0B4J1Z1	SRSF7	0.970411	0.10705	0.293	0.371176	0.425426	0.160475
A0A0B4J2A0	TRPV1	0.0159727	0.96389	-0.0129251	0.292348	0.510096	0.233525
Q5W0H4	TPT1	0.819399	0.151566	-3.86465	0.748879	0.178287	0.356975
A0A0B4J2E5	PWP2	0.191905	0.642828	0.0869746	0.244032	0.570122	-0.106025
A0A0C4DFL7	CYP51A1	10.4786	3.32218e-11	-21.3211	0.236464	0.580144	0.195975
A0A0C4DFL8	KDM4B	9.1717	6.73446e-10	21.6278	10.7703	1.69722e-11	22.3128
A0A0C4DFW4	TEX30	0.656523	0.220535	0.3907	3.07456	0.000842254	1.49042
A0A0C4DFX9	NELFA	0.281007	0.523592	-0.533525	0.793965	0.160707	-1.42917
A0A0C4DG07	NBN	0.412328	0.386965	-0.249874	10.6296	2.34642e-11	-21.7157
C9J9K3	RPSA	1.133	0.0736202	0.149076	0.0360692	0.920303	0.0135498
Q7L014	DDX46	0.498329	0.317447	-0.1827	0.780156	0.165899	-0.212725
Q8NI27	THOC2	0.470484	0.338467	-0.101525	0.53066	0.294673	-0.147251
Q14527	HLTF	0.427707	0.373502	-0.45025	8.99217	1.01819e-09	-22.0563
A0A0C4DGF8	EHMT1	0.242656	0.571932	-0.316226	0.22965	0.589318	-0.288751
Q14839	CHD4	1.46226	0.0344938	0.182375	0.716953	0.191888	0.0732245
J3QRU8	GIT1	0.196389	0.636225	0.116925	0.42451	0.376262	0.17195
K7ELJ7	CAPNS1	0.288168	0.51503	-0.14115	0.834893	0.146254	0.3962
P39656	DDOST	0.285123	0.518653	0.655275	0.353503	0.443095	0.800275
A0A0C4DH01	POLR3E	0.757131	0.174932	-0.9583	3.44567	0.000358367	-0.938825
Q5QPR4	CDK11A	0.42409	0.376626	-0.466925	0.463494	0.343958	-0.228925
Q92614	MYO18A	0.0349582	0.92266	0.0867009	0.616628	0.241753	0.872876
A0A0D9SFL2	PNKP	0.431389	0.370349	0.37135	0.445522	0.358491	0.3912
A0A0D9SFM0	SHPRH	0.551315	0.280986	-0.3967	1.26983	0.0537243	-1.11025
A0A0D9SFP2	HADH	0.144514	0.716944	0.245625	0.0668152	0.857403	0.1266
A0A0D9SFS3	OGDH	0.52836	0.296237	-0.860775	0.0336466	0.925451	0.0111504
Q5JRC6	PHF6	0.357928	0.438604	-0.970376	0.0344206	0.923803	-0.0686255
Q13094	LCP2	0.114022	0.769092	0.1979	0.0814274	0.829035	0.1745
A0A140T8Z0	DIAPH1	1.89487	0.012739	-0.36905	0.0569856	0.87703	0.0201993
A0A0G2JHC2	PPP1R18	1.44586	0.0358208	1.75882	1.95556	0.0110774	2.38815
A0A0G2JRR0	EHMT2	1.10303	0.0788813	-0.345549	2.08477	0.00822675	-0.46415
A0A0G2JIW1	HSPA1B	0.26265	0.546197	0.829175	1.24139	0.0573601	2.00813
A2ACR1	PSMB9	0.126958	0.746521	0.231225	0.394752	0.402947	0.59735
A0A0G2JJD3	ABHD16A	1.49772	0.0317891	1.03315	1.53471	0.0291936	1.16885
H0Y6K2	BRD2	0.727165	0.187428	-0.5014	0.161519	0.689416	-0.1196
A0A0G2JKR7	RXRB	0.108604	0.778746	0.29385	0.0958665	0.801925	0.262725
A0A0G2JNZ2	SCRIB	1.31341	0.0485945	-0.440374	1.17282	0.06717	-0.41295
Q8NF37	LPCAT1	0.384143	0.412912	0.25385	0.630367	0.234225	-0.736
A0A0G2JS82	AP2A2	0.637963	0.230164	-0.235675	0.151603	0.705337	-0.0815253
A0A0J9YYL3	PUF60	0.358083	0.438447	0.12655	0.443162	0.360444	-0.164775
E9PP14	TSTA3	0.0274959	0.938651	-0.0508251	0.283477	0.520623	0.356575
A0A0J9YXM6	WDR81	0.637003	0.230673	-0.39715	1.64438	0.0226785	-0.8469
A0A0J9YXQ4		7.23562	5.81276e-08	21.8905	11.3245	4.73748e-12	23.8335
D6REM6	MATR3	0.442663	0.360858	0.0632501	1.92896	0.0117771	-0.248625
A0A0R4J2F3		11.1738	6.70193e-12	23.2347	9.22891	5.90317e-10	22.6566
A0A0U1RQF0	FASN	1.66174	0.0217901	-0.5056	1.15155	0.0705429	-0.332625
A0A1B0GW38	CBL	0.772494	0.168852	0.312376	2.02808	0.00937391	0.901875
A0A0U1RRL5	ELF1	0.556061	0.277932	0.48215	0.493453	0.321031	-0.678775
A6NLN1	PTBP1	0.804877	0.156719	-0.2846	1.17844	0.0663075	-0.41395
A0A140T9B3	HLA-C	10.8208	1.51071e-11	21.6564	10.8566	1.39134e-11	22.7282
A0A182DWI3	TXNRD1	0.173853	0.670111	-0.0475006	0.610159	0.245381	-0.14195
A0A1B0GWJ0	ADSL	1.96102	0.010939	-0.408725	1.85881	0.0138419	-0.390525
F5GZ78	PXN	0	1	0	13.3507	4.46015e-14	22.9706
A0A1B0GUA3	KIAA1279	0.544424	0.28548	-1.19443	1.8606	0.0137848	0.691074
A0A1B0GW44	CTSD	0.568534	0.270063	0.39815	1.7151	0.0192708	1.14313
A0A1B0GV47	KIF21A	0.0332518	0.926293	0.0293493	0.147884	0.711404	-0.17885
A0A1B0GV75	CPT2	0.550126	0.281757	-0.618075	0.0459857	0.899527	0.0525999
Q16555	DPYSL2	0.345777	0.451048	0.522424	0.675476	0.211118	0.913824
A0A1W2PNV4		0.0885334	0.81558	-0.0126753	0.93733	0.115523	0.1479
A0A494C0T4	STAT6	8.6385	2.29877e-09	-22.0562	0.445579	0.358444	-0.425026
A0A1W2PNY5	ELP4	0.107537	0.780662	0.0377002	1.06733	0.0856386	-0.508
A0A1W2PPH1	ME2	1.65157	0.0223066	0.19335	1.30931	0.0490562	0.19955
A0A1W2PPZ5	TCEA1	0.188077	0.64852	0.120975	0.195934	0.636892	-0.1108
B4DP61	SMN2	8.88898	1.29128e-09	21.5567	8.30576	4.94585e-09	22.0375
A0A1X7SBZ2	DDX17	0.42813	0.373139	-0.0956254	1.18851	0.0647867	-0.2305
A0A286YF22	PHGDH	0.299194	0.502118	-0.180075	2.53372	0.00292604	-0.868226
Q5T0S4	PPT1	0.631565	0.233579	-2.03367	0.659707	0.218924	-1.91255
A0A2R8Y2F6	PIK3CA	0.928002	0.118031	1.1432	0.316305	0.482719	0.644025
A0A2R8Y4F5	HADHA	0.295725	0.506145	-0.257551	0.105213	0.78485	-0.11145
A0A2R8YFW8	SPAST	0.431034	0.370652	0.910925	0.624163	0.237595	1.24822
Q9NSI8	SAMSN1	0.115755	0.766029	0.0514994	0.546696	0.283991	0.24515
A0A2R8Y765	SMARCE1	0.255647	0.555076	0.125324	0.18751	0.649367	0.102175
A0A2R8Y566	KIAA1468	0.224588	0.596228	-0.19995	0.343621	0.453293	0.216375
A0A2R8Y595	CTCF	0.0389154	0.914291	0.0530748	0.433855	0.368252	-1.05175
Q99700	ATXN2	0.526371	0.297597	0.282075	0.42305	0.377529	0.351949
A0A2R8YF51	SAMHD1	10.3117	4.87864e-11	-21.4245	0.00227136	0.994784	0.00425053
E7EQB9	POLR1C	0.244647	0.569315	-0.0839753	1.7522	0.0176928	-2.21513
A0A2R8Y5F1	TSC2	0.483531	0.32845	0.186325	0.0232827	0.947801	-0.0219755
O00571	DDX3X	2.002	0.00995402	0.232925	1.56638	0.0271407	0.235075
Q15813	TBCE	0.640327	0.228915	-0.184725	0.863074	0.137065	-0.163825
A0A2R8Y623	RPS7	0.302438	0.498382	-0.258524	0.551345	0.280967	-0.42615
A0A2R8Y653	UCK2	0.697662	0.200603	1.20333	0.914372	0.121795	1.29093
A0A2R8Y6G6	ENO1	0.00550224	0.987411	0.00562572	0.0939526	0.805466	-0.0814495
A0A2R8Y6J3	RPL5	0.171957	0.673043	0.0304999	1.2061	0.0622161	-0.200675
A0A2R8YFH0	MSH2	0.395277	0.402461	-0.0894499	1.00259	0.0994045	-0.27395
H7C4A0	ANKRD44	0.560428	0.275152	0.667125	1.16606	0.0682248	1.22058
E5RH77	RPS14	0.230179	0.5886	0.118449	0.294175	0.507954	-0.473226
A0A2R8Y833	IL2RG	0.142	0.721107	0.154025	1.87814	0.0132391	1.35622
A0A2R8YD50	HSD17B4	0.0394314	0.913206	-0.0306745	1.43692	0.036566	0.67995
E7EU96	CSNK2A1	0.906012	0.124162	0.129925	0.0449738	0.901626	-0.0197754
A0A2R8YD63	TOPBP1	0.634387	0.232067	-0.391175	0.237275	0.579062	-0.170725
A0A2R8YDE6	HDAC6	0.213337	0.611875	0.1205	1.23848	0.0577456	0.557475
F5H008	VPS33B	0.311905	0.487635	-0.219825	0.410533	0.388568	-0.647
A0A2R8YDT1	GLUL	1.14551	0.071531	-2.66223	0.2631	0.545632	-0.758925
A0A2R8YEM3	RPL15	0.264692	0.543635	0.134824	0.494255	0.320439	-0.170775
P30043	BLVRB	8.0111	9.74756e-09	-22.2609	0.909638	0.123129	1.14248
H3BMM5	VPS33A	0.25648	0.554014	0.113825	0.813435	0.153662	0.227825
A0A2R8YFH5	SEC23B	1.10112	0.0792286	0.216174	1.47905	0.0331858	0.360824
A0A2R8YGH5	AP1S1	0.319955	0.47868	0.736425	0.240618	0.574622	0.5776
A0A2R8YHB3	CDC73	0.548396	0.282881	0.844275	0.43853	0.364309	0.703
Q9H165	BCL11A	0.419896	0.38028	-0.51475	8.4592	3.47373e-09	-22.808
P06744	GPI	0.916671	0.121152	-0.4669	0.670712	0.213446	-0.4087
A0A2U3TZY2	CLPB	0.0835627	0.824968	0.0223002	0.499705	0.316442	-0.413275
A0A384DVU0	PNPLA6	0.272023	0.534536	0.2588	0.654769	0.221427	0.57685
A0A3B3IRP0	ITPR1	0.320143	0.478473	-0.21075	0.0194591	0.956183	-0.0218754
A0A3B3IRR3	FBRSL1	0.659003	0.219279	-0.507425	1.18212	0.0657484	-0.9862
P06400	RB1	1.03005	0.0933145	-0.335525	1.65046	0.0223637	-1.03323
A0A3B3IS84	COPA	0.330687	0.466996	0.0527749	0.890138	0.128784	0.1887
Q5T8C6	CDC16	0.0626477	0.86567	0.051599	0.239871	0.575611	-0.171325
B4DKB2	ECE1	1.08747	0.0817576	0.668099	0.721982	0.189678	0.674124
P14735	IDE	0.834785	0.14629	-0.427075	1.07827	0.0835075	-0.420975
A0A3B3ISK7	DARS2	0.0212528	0.952242	-0.02385	0.0831168	0.825816	-0.0464997
A0A3B3IT57	NDUFB9	0.0872776	0.817942	0.50595	0.302106	0.498763	1.33378
H0YNU5	BLM	8.53984	2.8851e-09	-21.294	0.121027	0.756787	0.148551
A0A3B3ITH3	IMPACT	0.861441	0.137581	0.546175	1.10668	0.0782208	0.736524
A0A3B3ITJ4		0.0127939	0.970971	0.0529003	0.0143083	0.967591	0.0571504
A0A3B3ITK7	PGM1	1.27718	0.0528225	2.4295	1.14752	0.0711994	2.22265
A0A3B3ITS5	POLA2	0.27079	0.536056	0.2312	0.000256101	0.99941	0.000274658
A0A3B3ITW3	ABCD3	0.962306	0.109067	-1.09585	0.79361	0.160838	0.30465
A0A3B3ITZ9	THRAP3	1.6501	0.022382	0.411825	0.578709	0.26381	0.14825
A0A3B3IU33	AMDHD2	1.49664	0.0318687	-0.71145	0.916366	0.121237	-0.3886
A0A3B3IU45	MCM4	0.0453104	0.900927	0.0148501	0.529813	0.295248	-0.15775
Q13144	EIF2B5	0.109238	0.77761	0.0778751	0.0574465	0.8761	0.0402498
A0A3B3IUB9		1.35575	0.0440809	-0.4628	0.617854	0.241072	-0.192275
A0A3B3IUD2	MSTO1	0.61536	0.24246	0.26055	0.627687	0.235675	-0.388925
A0A3B3IUD7	PDCD11	0.0698401	0.851451	-0.0436745	0.464658	0.343038	-0.2061
A0A494BZT8	TACC3	0.300166	0.500995	0.273925	0.94456	0.113616	0.739675
A0A494C198	DEK	0.1447	0.716638	-0.5326	0.561371	0.274555	-1.6476
A0A494C0K9	ATP5O	0.0639109	0.863156	-0.0400496	0.0176581	0.960156	0.00677538
K7EIG1	CLUH	0.271123	0.535645	-0.15175	1.19042	0.0645037	-0.546875
A0A494C0W5	TMEM173	0	1	0	10.6188	2.40552e-11	22.2342
D3DSM0	ITGB2	0.179272	0.661802	0.37235	0.812421	0.154021	1.3056
A0A494C146	PPOX	0.874834	0.133403	-0.42555	0.0773655	0.836825	-0.0442748
A0A494C165	PEPD	0.518648	0.302937	0.783926	0.622701	0.238396	0.894725
C9JL30	SUMF2	0.653995	0.221822	0.992374	0.46097	0.345963	0.7839
Q86WJ1	CHD1L	0.0341604	0.924357	0.0258751	0.582791	0.261342	-0.4172
A0A494C1L1	LBR	0.628399	0.235289	0.2482	0.259342	0.550375	0.143025
E9PEM5	LRBA	1.03615	0.0920129	-1.27698	0.432875	0.369084	-0.222025
Q9Y5Q9	GTF3C3	1.23516	0.0581888	0.347075	0.201113	0.629342	-0.268549
A0A494C1V1	NBEAL2	9.66761	2.14978e-10	-21.9986	0.0416366	0.908581	0.0467
A0A499FI31	SART3	0.833272	0.146801	0.204999	0.897665	0.126571	0.19525
A0A499FIZ0	WDR26	1.22219	0.0599529	1.8138	1.42667	0.0374396	2.05288
A0A499FJI4	MYCBP2	0.345594	0.451238	-0.252025	0.267272	0.540416	0.149724
A0A499FJK2	TGFB1	11.6086	2.46269e-12	21.8484	13.457	3.49109e-14	22.279
A0A499FJL1	PREP	0.226567	0.593517	-0.0826497	0.697905	0.200491	-0.102775
A0A4V7I447	APOBR	9.138	7.27779e-10	-21.3259	1.38969	0.0407671	0.89185
A0A4W8VX11	PCM1	0.896961	0.126777	-0.2667	0.0866097	0.819201	-0.0500746
A0A590UJ21	CUL1	0.776681	0.167232	0.462625	0.0324588	0.927985	0.0275249
Q5JWF2	GNAS	0.140735	0.723211	-0.0946999	0.209143	0.617813	0.12945
A0A590UJB6	KCNAB2	0.126615	0.747111	-0.0834746	0.955209	0.110864	-0.42485
A0A590UK95	ITCH	0.412105	0.387164	0.41595	0.320702	0.477857	0.443525
A0A590UK80	SRSF6	0.137817	0.728087	0.1366	0.0427911	0.906168	0.0523
H0Y3T6	SDF4	0.265173	0.543034	0.692776	0.428495	0.372825	1.01773
A0A5F9ZHX4	BRPF1	0.10753	0.780674	0.1313	0.0200581	0.954865	0.0269003
A0A5F9ZHM4	LDHB	0.149575	0.708639	-0.14495	0.553577	0.279527	-0.468125
A0A5F9ZHN7	SACM1L	0.182032	0.65761	0.0882497	0.542808	0.286544	0.27445
V9GYM8	ARHGEF2	0.183877	0.654821	-0.0290003	1.56329	0.0273345	-0.21055
A0A5H1ZRP4	NELFB	0.948415	0.112612	1.7861	0.266129	0.54184	0.855949
A0A669KB03	MLH1	0.736042	0.183636	-0.66585	1.5501	0.0281775	-1.13418
A0A669KBG8	GBF1	0.743475	0.18052	-0.779749	1.49432	0.0320388	-0.624024
A0A669KB68	STAT1	0.054366	0.882336	0.0246248	1.31276	0.0486681	0.3463
Q9UMN6	KMT2B	0.33149	0.466133	0.31885	0.278505	0.526618	0.2912
A0A669KBJ7	ADNP	0.798855	0.158908	2.01887	0.700411	0.199338	1.80902
A0A669KBL1	USP7	0.347536	0.449225	-0.130326	0.463365	0.344061	-0.142175
A0A6E1WJ75	LDB1	0.300755	0.500317	-0.154125	0.134111	0.734326	0.0723252
A0A6I8PRS0	LARS	0.304679	0.495817	-0.0507255	2.5006	0.00315789	-0.3908
A0A6I8PTT9	GFPT1	1.11458	0.0768111	0.70225	0.327336	0.470613	-0.37625
Q99615	DNAJC7	0.198747	0.63278	0.11785	0.248081	0.564832	-0.132576
A0AVT1	UBA6	0.284953	0.518857	0.52295	0.970263	0.107087	1.31483
M0R026	ILVBL	0.176565	0.66594	-0.1029	0.132001	0.737902	0.0730748
A2A274	ACO2	1.06058	0.0869807	-0.24755	0.84823	0.14183	-0.20615
A2A2D0	STMN1	0.245965	0.56759	0.978875	0.271114	0.535656	1.0477
A2A2Q9	AAR2	0.279389	0.525546	-0.234975	0.292512	0.509904	-0.3055
P42696	RBM34	0.10576	0.783863	0.154625	0.0286714	0.936114	-0.0463243
A2RRP1	NBAS	10.2833	5.20865e-11	21.7659	8.67841	2.09697e-09	22.3192
A3KFJ0	AURKA	0.0032227	0.992607	-0.0083499	1.85427	0.0139871	1.67385
A3KFL5	EXOSC2	0.116266	0.765128	0.1602	0.0926056	0.807968	-0.146825
A3KMH1	VWA8	0.0754908	0.840445	0.0573502	0.0403149	0.91135	-0.0227752
A5YKK6	CNOT1	0.233721	0.58382	-0.0389004	0.160087	0.691692	-0.0492744
A6NDG6	PGP	0.134886	0.733017	-0.0828004	0.050965	0.889273	-0.0118499
A6NFI3	ZNF316	11.1884	6.48009e-12	-22.0159	1.6756	0.0211059	-0.64315
A6NHB5	ZMYM3	1.10345	0.0788047	-0.489675	0.355428	0.441135	-0.377675
A6NHR9	SMCHD1	0.0472263	0.896961	-0.0455499	0.145962	0.714559	-0.155375
A6NIH7	UNC119B	0.226163	0.594069	-0.513375	0.44921	0.355459	-0.55185
A6NJA2	USP14	0.64324	0.227384	0.138425	0.170636	0.675093	0.0601745
H7C2P7	MRPL23	0.0908884	0.811169	-0.3504	0.703549	0.197902	1.67443
A6NKB8	RNPEP	0.0829128	0.826204	0.0397258	0.162064	0.68855	0.0687504
A6NML8	DIAPH2	1.22167	0.0600246	-1.06792	3.55481	0.000278735	-1.42562
A6NNK5	TP53BP1	0.303181	0.49753	0.227175	1.97933	0.0104874	0.923875
R9WNI0	FMR1	0.304974	0.49548	0.232475	1.46665	0.0341471	0.710824
A8MUH2	ATP5J	0.478267	0.332455	-0.72225	0.104214	0.786659	-0.1892
A8MUM1	TSSC1	0.861024	0.137713	0.54965	0.124223	0.751236	0.231175
H7BY10	RPL23A	0.290411	0.512376	-0.437125	0.601026	0.250596	-0.635625
A8MXV4	NUDT19	0.772641	0.168795	0.51105	0.12529	0.749393	-0.122475
B0I1T2	MYO1G	0.379125	0.417711	-0.189676	2.5275	0.00296824	0.89575
B0QY89	EIF3L	1.55299	0.0279906	0.2947	1.7748	0.0167958	0.25025
B0QYD3	APOBEC3B	6.75105	1.77398e-07	0.974375	3.80375	0.000157126	0.899375
B0QYK0	EWSR1	2.6266	0.00236267	0.667075	1.39534	0.0402398	0.642575
B0YIW6	ARCN1	0.499745	0.316413	0.267575	0.597406	0.252694	0.307225
B1AH77	RAC2	0.764028	0.172176	-1.49047	1.76062	0.0173532	-0.462024
B1AK87	CAPZB	0.57736	0.264631	-0.201575	0.514016	0.306185	0.180649
Q9NRA8	EIF4ENIF1	9.71072	1.94662e-10	-22.6748	0.158689	0.693922	-0.220675
B1ALA9	PRPS1	1.17034	0.0675553	-0.2932	1.22413	0.0596855	-0.404975
B1AMS2	2022-09-06	0.386426	0.410747	-0.58215	0.236775	0.57973	-0.20745
P42566	EPS15	0.8733	0.133875	-0.427575	0.318985	0.47975	-0.247275
B4DG22	RPS6KA3	0.207681	0.619897	-0.0930996	1.07007	0.0850994	0.261301
B2R5W2	HNRNPC	0.864333	0.136668	-0.196775	1.24614	0.0567367	-0.317825
B3KSI3	BCAT2	0.343451	0.453471	0.0969248	0.0776187	0.836337	-0.0379257
B3KT28	FAF1	0.24882	0.563871	-0.334425	0.407964	0.390874	-0.163825
B3KWE1	HARS	0.387621	0.409618	-0.0630999	0.580519	0.262713	-0.0796995
B4DDF4	CNN2	0.363278	0.433233	-1.64962	0.343658	0.453254	-1.739
B4DIH5	COPS2	0.86259	0.137218	-0.48865	0.943772	0.113822	-0.367975
B4DJV2	CS	0.310513	0.489201	-0.191049	0.10869	0.778592	-0.0746245
Q13610	PWP1	1.00331	0.0992416	0.6171	0.17147	0.673799	0.19145
Q9H9T3	ELP3	0.154438	0.700749	-0.0847497	0.617905	0.241043	-0.3861
B4DUC8	MTAP	1.00999	0.0977253	0.275475	2.05214	0.00886871	0.655301
H0Y988	NAAA	10.2256	5.94853e-11	21.5791	10.5419	2.87129e-11	21.2152
B4DXZ6	FXR1	0.621956	0.238805	0.189275	0.734351	0.184352	0.2381
B4E0K5	MAPK14	1.02832	0.0936882	0.97855	1.20392	0.0625283	1.13405
B4E0T2	PEX5	0.243104	0.571342	-0.495625	0.00313953	0.992797	-0.00499964
Q8NBY1	STK26	0.397235	0.40065	-0.4444	0.70842	0.195695	-0.830825
B4E1E0	CTPS1	0.0235295	0.947263	-0.00469971	0.562848	0.273622	-0.15725
B5MCX3	2022-09-02	1.17636	0.066626	0.322476	1.00886	0.0979803	0.454951
G3V195	EML3	1.58829	0.0258054	0.35085	1.56188	0.0274232	0.420775
B7WPG3	HNRNPLL	0.352502	0.444117	-0.807025	0.395885	0.401897	0.2493
C9J2P0	UBE2E1	0.0875873	0.817359	0.120175	0.568018	0.270384	-0.531925
H7C2W9	RPL31	0.202801	0.626902	-0.102975	0.944932	0.113519	-3.2016
Q96GQ7	DDX27	0.954052	0.11116	-0.240075	0.91074	0.122817	-0.75465
F8VV59	NAP1L1	0.493529	0.320975	-0.27465	0.350536	0.446133	-0.127824
B9A044	EIF4E2	0.507287	0.310966	-0.91225	7.80079	1.58201e-08	-22.994
B8ZZG1	MPP6	0.707891	0.195934	-0.309675	1.0323	0.0928326	-0.559375
B8ZZQ6	PTMA	0.839333	0.144766	0.71015	0.189269	0.646742	0.231425
B8ZZU8	TCEB2	0.400702	0.397464	0.132975	0.291573	0.511007	-0.181725
B9A018	USP39	0.655055	0.221282	0.887875	0.0787528	0.834156	-0.2695
J3KMX2	SMARCD2	0.00295659	0.993215	-0.00147533	0.272993	0.533343	0.144925
B9ZVN9	POLR1A	0.659847	0.218853	0.23325	0.30083	0.50023	-0.11635
C9IYQ7	NUP35	0.0737777	0.843766	0.2217	0.00474971	0.989123	-0.0142498
C9IZ80	BZW1	0.00744438	0.983005	0.0164747	0.133244	0.735794	0.262276
C9IZD3	ARHGAP17	0.146829	0.713134	0.496925	0.547672	0.283353	1.2227
C9J050	PCYT1A	0.257945	0.552147	-0.404825	0.219094	0.603818	0.36425
C9J0I9	ZC3HC1	0.0669221	0.857192	-0.0536504	0.0494877	0.892303	-0.0446253
C9J0K6	SRI	0.633481	0.232552	-1.01472	0.536388	0.290812	-0.401925
C9J2Y9	POLR2B	0.225638	0.594788	-0.108325	0.246117	0.567392	-0.116725
Q9Y5L0	TNPO3	0.0582496	0.874481	0.0587001	0.116105	0.765412	-0.0978756
C9J880	GLT8D1	10.796	1.59945e-11	22.5316	8.2115	6.14463e-09	21.852
C9J8T0	EEFSEC	0.529886	0.295198	-0.1952	0.321288	0.477212	-0.169375
C9JA08	NMD3	0.0404978	0.910966	-0.0284252	0.818468	0.151891	-0.19405
E9PQX9	DRAP1	0.779278	0.166235	1.22693	0.461919	0.345208	0.9046
H7C131	ACAA1	0.442335	0.361132	-0.666725	0.822828	0.150374	-1.29245
C9JFD7	CHEK2	1.51772	0.0303588	0.738075	2.30871	0.0049124	1.21008
C9JFV4	PELP1	0.126488	0.74733	0.0623751	0.00839266	0.980861	-0.00462484
C9JG97	AAMP	0.958351	0.110065	0.947625	0.0996305	0.795004	-0.210675
C9JHW1	GIGYF2	0.243729	0.57052	0.1655	0.414506	0.385029	0.278525
C9JIF9	APEH	2.82731	0.00148829	-0.495575	0.495394	0.319599	-0.31515
C9JIK8	ATG4B	0	1	0	9.15604	6.98166e-10	21.3535
C9JKF1	SAMD9	0.552588	0.280163	-0.2763	0.0677756	0.855509	0.0497999
C9JLU1	POLR2H	0.734351	0.184352	0.598075	1.16535	0.0683367	0.77415
C9JXB8	RPL24	0.411908	0.38734	-1.34455	0.586371	0.259196	-1.63277
C9JP16	CRTAP	0.348623	0.448103	0.75675	0.413923	0.385546	1.0039
C9JQV0	C7orf50	0.79658	0.159742	-2.0125	0.464919	0.342832	-1.3572
F2Z3P9	NDUFB4	0.0798439	0.832063	-0.4357	0.178548	0.662906	0.7107
H0Y3P2	EIF4G2	0.550387	0.281587	0.33635	0.0786487	0.834356	-0.130225
D3YTB1	RPL32	0.605099	0.248257	1.7529	0.112243	0.772248	0.520626
D3YTB5	IRAK1	1.48098	0.0330389	0.494351	0.270623	0.536262	0.102175
D6RA82	ANXA3	6.82666	1.49054e-07	22.8537	6.77195	1.69065e-07	23.5552
D6REN3	PSMG4	0.260326	0.549128	-0.235825	12.3281	4.69771e-13	-21.7909
D6RD47	RPS23	1.13552	0.073194	0.88885	0.287823	0.515439	-0.73385
D6REB4	PAIP1	0.840111	0.144507	-1.58645	0.429797	0.371709	-1.03922
D6RGI3	2022-09-11	0.787483	0.163124	0.2364	1.29642	0.0505332	0.4542
D6REX3	SEC31A	0.410486	0.38861	0.20505	1.23559	0.0581316	0.584701
Q9P2W9	STX18	0.268002	0.539508	-0.761275	0.327424	0.470517	-0.702024
E7EM50	PIGG	0.812479	0.154	-0.38105	0.394603	0.403086	-0.223775
D6RFN0	COPS4	0.619493	0.240163	0.28535	0.174843	0.668585	0.11045
D6RG13	RPS3A	0.331499	0.466124	0.0358996	1.73041	0.0186033	-0.183425
H0YAE9	RNASET2	0.0022039	0.994938	0.00785017	0.550751	0.281351	1.01292
D6W601	ADAT3	9.70606	1.96761e-10	-22.1833	0.693065	0.202738	-0.678451
E2QRD4	MMS22L	0.0123508	0.971962	-0.0152745	1.65453	0.0221549	0.4742
E5KLJ9	OPA1	0.157059	0.696532	0.0852251	0.0232377	0.947899	0.00940037
E5RHF4	MRPL15	0.53218	0.293643	-0.722225	1.57068	0.0268732	-1.80067
E5RIW3	TBCA	1.0575	0.0875997	-2.19045	0.310799	0.488878	-0.78155
P05423	POLR3D	1.08551	0.0821281	-1.50733	12.4033	3.95073e-13	-24.1118
E5RIM3	PLAA	0.0869959	0.818472	0.0549746	0.26326	0.545431	-0.518325
Q7L5N1	COPS6	0.102709	0.789388	0.333651	0.252013	0.559741	-0.717975
J3QLD9	FLOT2	0.333656	0.463814	-0.43345	0.127859	0.744973	-0.20695
E7EMW7	UBR5	1.50456	0.0312926	-0.381425	0.208991	0.618029	-0.0887504
F2Z2Y8	TOLLIP	0.0371287	0.91806	0.0914755	0.437414	0.365246	0.777851
E7ENJ6	AP1M1	1.00269	0.0993834	0.252025	1.24328	0.0571115	0.197475
E7EV99	ADD1	0.14911	0.709397	-0.275225	1.09024	0.0812381	1.03667
E7EPB3	RPL14	0.634052	0.232246	-2.28982	1.0326	0.0927692	-3.30057
E7ES33	2022-09-07	0.483436	0.328522	-0.1277	0.45381	0.351714	0.12745
E7EPN9	PRRC2C	0.149538	0.708699	0.0703001	0.0462004	0.899083	-0.0245004
Q9H0R1	AP5M1	1.53165	0.0293999	1.79818	0.231583	0.586701	0.464325
E7EQN5	ARHGAP4	0.3774	0.419373	-0.15315	0.366442	0.430089	-0.120874
E7EQR4	EZR	1.71592	0.0192343	0.491175	1.40205	0.0396236	0.3152
E7ERI8	CLASP2	0.526746	0.29734	0.17775	0.287522	0.515796	0.14705
P11940	PABPC1	0.12928	0.742541	0.0653	0.149724	0.708396	0.0731745
E7ERK9	EIF2B4	0.229583	0.589409	0.093575	0.0170612	0.961477	-0.00897503
E7ERS3	ZC3H18	0.20442	0.624569	0.5643	0.30374	0.49689	0.762775
E7ESY4	MTA1	0.0919017	0.809279	-0.200325	0.305981	0.494332	-0.764501
E7ET15	U2SURP	0.406954	0.391784	-0.275975	1.30963	0.0490201	-0.526199
E7ET49	DAGLB	0.743877	0.180353	-0.491075	2.40835	0.00390525	-0.6266
E7ETY4	MARK2	1.09719	0.0799481	0.538876	2.02833	0.00936855	0.856901
Q75MG1	BZW2	0.458528	0.347914	-0.81015	0.320401	0.478189	-0.187625
E7EVG2	PBRM1	0.439201	0.363747	-0.28455	0.382236	0.414728	0.184675
G3V2E7	KLC1	0.635301	0.231579	-1.20078	0.775133	0.167829	0.376975
E7EVW7	HCLS1	0.885305	0.130225	-0.389375	1.31937	0.0479326	-0.3825
E7EW05	SDAD1	0.397591	0.400322	-0.128325	0.881954	0.131234	-0.60785
E7EWR4	CSTF2	1.00789	0.0982001	0.457	0.651385	0.22316	0.348125
E7EX17	EIF4B	0.293709	0.5085	0.19995	0.0105522	0.975995	-0.00962496
E7EX90	DCTN1	0.190699	0.644616	0.0724506	0.577984	0.26425	0.18685
E7EXA6	CHTF18	1.35163	0.0445005	-0.839825	0.564551	0.272552	-0.45665
F8VZJ2	NACA	0.474646	0.335239	1.02027	0.266246	0.541694	0.65315
P22234	PAICS	0.504245	0.313152	-0.317875	0.387566	0.40967	-0.254751
E9PCH4	RAPGEF6	9.33606	4.61253e-10	-21.1802	1.00967	0.0977988	-0.74645
P31943	HNRNPH1	0.311318	0.488295	0.0938005	1.19444	0.0639085	0.383601
H0Y547	ATP11A	0.280348	0.524387	0.454225	0.30914	0.49075	0.542125
E9PEX6	DLD	0.135933	0.731252	-0.399749	0.186902	0.650276	-0.494775
E9PF10	NUP155	0.0532713	0.884563	0.0548248	0.199193	0.632131	0.169725
E9PF19	TBL2	1.65088	0.0223417	0.6828	0.186182	0.651356	-0.37525
H0Y8C4	PPP2R5D	0.41497	0.384619	-0.83335	0.788998	0.162556	0.642875
E9PG22	CEP97	0.974068	0.106153	0.35175	0.0894805	0.813803	0.1434
E9PGM1	EIF4G1	0.220401	0.602004	-0.0999246	0.499334	0.316713	-0.177874
E9PGT1	TSN	0.565984	0.271654	-0.145774	0.542921	0.28647	-0.189275
E9PGT3	RPS6KA1	0.0516719	0.887826	0.16765	0.973817	0.106214	1.52575
E9PHA2	NCAPH	0.615188	0.242556	-0.218625	0.29499	0.507003	-0.103701
Q9NVE7	PANK4	7.23541	5.81551e-08	21.8914	8.29015	5.12681e-09	22.5906
E9PJ81	UBXN1	2.03196	0.00929042	0.609875	2.14825	0.0071081	0.53975
G3V1A4	CFL1	0.12446	0.750827	-0.161125	0.136408	0.730452	-0.166325
E9PK47	PYGL	0.324175	0.474051	0.138175	0.402073	0.396211	-0.165425
E9PS17	SCYL1	0.426085	0.374899	-0.2734	0.825287	0.149525	-0.234625
H7BXH2	PPP6R3	0.368693	0.427865	-1.02533	0.230494	0.588174	-0.636025
E9PKG1	PRMT1	0.0490005	0.893304	-0.0206246	0.569099	0.269712	-0.148375
E9PKH5	RELA	0.43197	0.369853	0.236801	0.123118	0.753151	-0.211349
E9PKH6	NDUFS8	1.09066	0.0811604	-0.393776	0.565609	0.271889	-0.906976
E9PKP7	UBTF	1.02819	0.0937152	0.21135	1.09874	0.0796642	0.3534
E9PLK3	NPEPPS	0.248781	0.563921	-0.195925	0.241008	0.574105	-0.3601
E9PM92	C11orf58	0.325371	0.472747	-0.4801	0.708466	0.195674	-0.762851
E9PMS6	LMO7	0	1	0	7.64805	2.24882e-08	22.1833
E9PNH0	OSBPL5	9.10101	7.92484e-10	21.2501	7.90794	1.23611e-08	21.9365
E9PNJ4	STIM1	0.131931	0.738022	0.415926	0.59185	0.255947	1.0694
E9PQ57	RAE1	0.608825	0.246136	0.15755	0.721683	0.189809	0.183475
O95169	NDUFB8	0.0182324	0.958887	0.0209994	0.149237	0.70919	-0.122175
E9PQD7	RPS2	0.14433	0.717249	-0.481	0.100298	0.793784	-0.288725
E9PRG8	C11orf98	0.0895915	0.813595	0.0865002	0.387205	0.41001	0.19435
P29692	EEF1D	1.8987	0.012627	0.5182	1.45624	0.0349752	0.438251
F1T0I1	SEC16A	0.0676829	0.855691	-0.0359507	0.0890751	0.814563	-0.0463753
Q9UNZ2	NSFL1C	0.0608242	0.869312	0.2312	0.493536	0.32097	1.1543
F2Z2U4	TRRAP	0.13177	0.738296	-0.0447249	0.243093	0.571356	0.127775
F2Z2W7	TRMT2A	0.110367	0.775592	-0.0207758	0.641666	0.228209	-0.153475
F2Z2X4	XPO4	0.353133	0.443472	-0.2644	0.0931761	0.806908	-0.0711751
F2Z3J9	PTGR1	0	1	0	7.71782	1.91507e-08	22.3366
F5GWV0	ARMC6	6.65274	2.22463e-07	-22.9286	6.65274	2.22463e-07	-22.9286
H0YKE7	CHP1	9.09796	7.98064e-10	-21.8785	3.16752	0.000679958	2.214
F5GX39	TMED2	0.211926	0.613867	-0.52005	0.0740113	0.843313	-0.203675
F5GYN4	OTUB1	0.533862	0.292508	0.0914755	0.00929944	0.978815	-0.00224972
F5GZS6	SLC3A2	0.0031383	0.9928	0.00265026	1.38176	0.0415185	-0.87875
F5H0F9	ANAPC5	0.224146	0.596834	-0.0830007	0.696535	0.201124	-0.156826
F5H157	RAB35	0.149503	0.708756	0.5887	0.30907	0.490829	1.18523
F5H1D6	POLE	0.41334	0.386065	-0.135375	1.33963	0.0457475	0.366375
F5H1S9	PUS1	0.140511	0.723585	-0.079875	0.287708	0.515575	-0.174025
Q9Y485	DMXL1	9.16103	6.90185e-10	21.0609	10.2854	5.18354e-11	21.245
F5H365	SEC23A	0.686272	0.205934	0.30565	1.80307	0.0157373	0.715025
F5H3Y4	DHX37	0.561596	0.274412	-0.15655	0.786619	0.163448	-0.278225
Q8IZ83	ALDH16A1	0.274556	0.531427	-0.8071	2.17121	0.00674208	0.737825
Q13043	STK4	1.7129	0.0193688	-0.382225	0.150407	0.707283	-0.0814991
H0Y8R1	GRSF1	0.413678	0.385764	0.303076	0.401376	0.396848	-0.285175
P12694	BCKDHA	0.506341	0.311644	-0.581225	0.0965761	0.800615	0.139
F5H8A0	TRPT1	0.444228	0.35956	-0.797625	0.212172	0.613519	0.4954
I3L0H8	DDX19A	0.378217	0.418585	0.104625	0.334135	0.463302	0.0901251
G3V5T1	SDR39U1	0.0627214	0.865523	-0.0570498	0.29381	0.508382	0.243976
F6VRR5	POLDIP3	1.12689	0.074664	-0.58155	1.13605	0.0731055	-0.638825
F6VZ39	RBM38	0.700366	0.199358	1.15298	0.534334	0.29219	0.920276
F8VPD4	CAD	1.52081	0.0301434	-0.211825	0.119516	0.759423	-0.0190749
J3KPG5	BAZ2A	0.0600973	0.870769	0.049675	0.367465	0.429077	0.2122
F8VVM2	SLC25A3	0.249093	0.563517	-0.426575	0.39173	0.405761	0.128525
F8VVX6	COQ5	0.0588741	0.873224	0.132601	0.274816	0.53111	0.437901
F8WAK2	GIT2	1.59036	0.0256825	0.6205	1.7771	0.0167069	0.768099
F8VYE8	PPP1CC	0.104954	0.785319	-0.0496998	0.191544	0.643364	-0.0945997
Q9NRG9	AAAS	0.369557	0.427015	0.36075	0.353667	0.442928	0.353275
F8W130	TROAP	0	1	0	10.2068	6.21185e-11	22.4829
F8W1A4	AK2	0.410006	0.38904	0.3151	0.165298	0.683442	0.184275
Q9UHY1	NRBP1	0.207517	0.620131	-0.4582	0.945782	0.113297	-1.57535
F8W726	UBAP2L	1.80622	0.0156235	-0.29125	2.68611	0.00206013	-0.497225
F8W785	GOLIM4	1.50197	0.0314796	2.11203	0.618068	0.240953	1.3829
F8W7U8	MRE11A	0.551492	0.280872	1.04455	0.0455887	0.90035	0.168749
F8W8I6	TIA1	0.347216	0.449557	-0.295025	0.43029	0.371288	-0.5076
F8W9S7	GAPVD1	1.2488	0.0563893	-0.383225	0.875329	0.133251	-0.285776
Q96IU4	ABHD14B	0.252745	0.558798	-0.677875	0.0850846	0.822083	-0.0500002
F8WA11	CLASP1	0.163975	0.685528	0.0749002	0.227855	0.59176	0.0959005
F8WA39	MTMR1	0.513377	0.306636	-0.233	0.176598	0.665889	0.0875745
F8WAJ0	DDX31	0.549346	0.282263	0.8241	0.321601	0.476869	0.543175
F8WBF9	NDRG3	0.610655	0.245101	1.07808	0.26077	0.548567	-0.932775
F8WBJ6	PNO1	0.425908	0.375053	0.487225	0.406112	0.392544	-0.523076
F8WCF6	ARPC4-TTLL3	1.70872	0.0195559	2.62605	1.65	0.0223871	2.56855
F8WCU9	ARID2	0.496848	0.318531	-0.16185	1.15177	0.070506	-0.33005
F8WE04	HSPB1	5.89547	1.27214e-06	-22.3896	2.21802	0.00605311	4.83935
P09496	CLTA	0.155655	0.698787	-0.438625	0.125246	0.749469	-0.3876
F8WJN3	CPSF6	0.179257	0.661825	0.65505	0.990949	0.102106	2.0012
G3V1B3	RPL21	0.163825	0.685765	-0.0903997	0.5842	0.260495	-1.6295
G3V1C3	API5	0.811496	0.154349	0.753701	0.415278	0.384346	0.413775
Q96RN5	MED15	0.214779	0.609848	0.2831	0.165454	0.683198	0.203075
G3V203	RPL18	0.0154224	0.965112	0.0507498	0.158186	0.694726	0.324475
G3V438	AHSA1	0.135967	0.731195	-0.69035	0.0865738	0.819268	-0.405375
G3V5Z7	PSMA6	0.505757	0.312063	0.15465	0.502548	0.314378	-0.2114
G3XAC6	RBM39	0.392914	0.404656	0.1088	1.43825	0.0364546	-0.36195
G3XAG1	ZNF512	0.510327	0.308797	-0.857125	2.36493	0.00431589	-2.25198
G3XAN1	INTS9	0.0987536	0.796611	-0.03865	0.376638	0.420109	-0.110125
G5E975	SMARCB1	0.79924	0.158767	-2.90975	0.357794	0.438739	-1.19452
P51784	USP11	0.0689516	0.853195	-0.0795755	1.11619	0.0765255	0.35485
G5E9D5	ELAC2	0.36709	0.429447	-0.312625	0.962767	0.108951	-0.318526
G5E9Q7	IDH3G	0.023173	0.948041	-0.0360003	0.700581	0.19926	-0.92645
G5E9U9	PARP12	0	1	0	7.32369	4.74582e-08	21.8318
G5E9W7	MRPS22	0.282955	0.521249	-0.6597	0.29559	0.506303	-0.68085
G5E9V7	ARMC8	0.0225911	0.949312	-0.0448756	0.283145	0.52102	-0.402
G5E9Z2	CLPTM1L	0.0392181	0.913654	-0.0252247	0.485191	0.327197	0.2549
P53992	SEC24C	0.217876	0.605513	-0.0473752	0.240611	0.574632	0.0562501
G8JLA2	MYL6	0.18547	0.652424	-0.0928001	0.687064	0.205559	0.286425
G8JLG1	SMC1A	0.161464	0.689502	-0.063725	0.06735	0.856347	-0.0293255
H0UI80	TH1L	1.15515	0.0699597	-0.36785	1.00571	0.0986945	-0.3859
H0Y2P0	CD44	0.24485	0.56905	0.688675	0.785548	0.163852	1.86632
H0Y2Y8	ZYX	3.05793	0.00087513	0.67565	4.89913	1.26144e-05	1.02242
H0Y360	AMPD2	0.314274	0.484982	-0.3687	1.39436	0.0403313	0.84445
H0Y3N9	PHF8	0.255652	0.55507	-0.297475	0.308123	0.4919	-0.310349
H0Y4R2	POR	0.339279	0.457847	0.1191	1.49283	0.0321494	0.403151
H0Y760	RAD54L2	0.576422	0.265203	-0.2951	11.7669	1.71039e-12	-21.9063
H0Y8K3	CDV3	0.607713	0.246767	-0.433925	1.26653	0.0541345	-1.9969
Q8TED0	UTP15	0.774763	0.167972	-0.8769	0.893906	0.127672	-0.639525
H0Y8X4	DNPH1	0.476937	0.333475	-0.311225	1.67552	0.0211094	-0.6043
Q9NPA0	EMC7	0.0797775	0.83219	-0.118774	0.23411	0.583297	-0.353624
P53041	PPP5C	0.616036	0.242083	-0.19265	1.31665	0.0482333	-0.2323
O75143	ATG13	0.694149	0.202233	0.28575	0.672728	0.212457	0.2775
H0YIB4	SRSF9	0.614237	0.243088	1.82785	0.59668	0.253116	1.77213
H0YJA2	ZC3H14	0.524582	0.298826	-0.1537	1.30047	0.0500641	-0.397025
H0YNW5	DUT	0.0860775	0.820205	0.0566492	0.00478449	0.989044	0.00327492
H0YLI3	TLE3	8.97104	1.06896e-09	21.6216	7.99674	1.00753e-08	21.8183
H0YLB7	USP3	8.67318	2.12234e-09	21.679	7.94408	1.13742e-08	21.8919
H0YMZ1	PSMA4	0.0110353	0.97491	-0.00612497	1.52307	0.0299867	-0.550875
H0YM74	ZNF592	0.282887	0.521331	-0.43735	0.300437	0.500683	0.38925
H0YN26	ANP32A	0.104605	0.785949	-0.0691996	0.440166	0.36294	-0.270975
H0YN81	WDR61	1.2261	0.0594159	-1.0182	0.612615	0.243997	-0.898675
H0YNG3	SEC11A	0.404457	0.394043	-1.2327	0.343827	0.453078	0.87405
H3BLV9	SRPK1	0.132164	0.737626	0.0531497	0.219127	0.603772	0.113475
H3BM42	GLG1	0.575335	0.265867	0.458625	0.106343	0.782811	0.1538
H3BN55	RAB27A	0.124123	0.75141	0.0712743	0.316421	0.482591	-0.616075
H3BNC9	RPS17	0.0959634	0.801746	-0.0801005	0.588944	0.257665	-0.46895
H3BNX8	COX5A	0.0102422	0.976692	-0.0624251	0.00821354	0.981265	0.0492249
H3BP71	RNF40	0.41359	0.385842	0.91415	0.0559801	0.879063	0.209925
H3BPE1	MACF1	2.07183	0.00847563	-0.782475	0.228954	0.590264	0.124275
H3BQQ2	ZNF598	1.23965	0.0575903	-0.386151	2.39098	0.00406463	-0.803375
Q14807	KIF22	1.07861	0.0834436	0.394025	0.227566	0.592153	0.190175
H3BS70	ECI1	1.28489	0.0518927	-0.3087	1.01616	0.096348	-1.22305
H3BSH7	CIRH1A	0.0936705	0.80599	-0.2782	0.36227	0.43424	-0.7717
H3BUG4	CIAPIN1	0.667804	0.21488	-1.6304	0.448045	0.356414	0.157876
H3BU86	STX16-NPEPL1	0.472684	0.336757	0.327675	0.0848959	0.82244	-0.0653501
H3BVG0	NUP93	0.953765	0.111233	-0.182425	0.694804	0.201928	-0.1171
H7BXY3	DHX30	0.874786	0.133418	-0.461524	2.02338	0.00947585	-0.8716
Q5JRG1	NUPL1	1.08662	0.0819191	1.01248	0.844451	0.14307	0.901975
H7BYU9	C20orf27	0.913652	0.121997	0.9742	0.161768	0.689021	0.27105
H7C053	PQBP1	1.17443	0.0669214	-0.531401	1.53695	0.0290435	-1.45428
Q9BPW8	NIPSNAP1	0.291596	0.51098	0.4866	0.0291654	0.93505	0.0859003
H7C419	CPSF4	0.32163	0.476837	0.94495	0.602086	0.249985	1.41022
H7C5E4	XRN1	0.0774456	0.83667	-0.1526	0.0270499	0.939615	0.0539994
I3L0N3	NSF	0.0708592	0.849456	0.197801	0.598577	0.252013	1.04385
I3L267	PPP1R27	0.00528914	0.987895	-0.00492525	0.976985	0.105442	-0.8242
I3L2C7	GEMIN4	0.362944	0.433567	0.192175	0.237868	0.578272	-0.112575
I3L397	EIF5A	0.736166	0.183584	-0.18505	1.04608	0.0899324	-0.392775
I3L3Q7	C1QBP	1.12107	0.0756703	-0.211774	2.01199	0.00972781	-0.41405
I3NI32	DHODH	0.0276361	0.938348	-0.0545001	0.215796	0.60842	0.29515
I3VM54	KDM2A	1.88736	0.0129609	0.950125	1.32604	0.0472018	0.753625
Q99567	NUP88	0.0692731	0.852564	-0.102175	0.20649	0.621599	-0.296375
J3KMY0	CDCA3	0.157008	0.696614	0.393375	0.479646	0.331401	1.11645
J3KMZ7	INTS2	0.863285	0.136998	0.227875	0.186781	0.650458	-0.2046
J3KMZ8	DPF2	9.93512	1.16114e-10	-22.6911	9.93512	1.16114e-10	-22.6911
J3KN16	KIAA0368	0.745177	0.179814	-0.2187	0.614777	0.242785	-0.1681
J3KN66	TOR1AIP1	2.23844	0.0057751	0.578575	2.02199	0.00950636	0.539425
J3KNN7	BRAP	0.400639	0.397522	-1.1245	0.831892	0.147268	-1.62428
J3KNR0	MARK3	0.237234	0.579117	0.2229	0.596358	0.253304	0.4907
Q01130	SRSF2	0.236546	0.580034	-0.1593	0.0536416	0.883809	-0.0373755
J3KPD3	RBM7	11.3677	4.2884e-12	23.0564	8.09877	7.9658e-09	22.2228
J3KPH8	HDAC7	8.39463	4.03063e-09	-22.1917	0.477415	0.333108	0.832876
J3KPX7	PHB2	0.558101	0.27663	0.246125	0.49209	0.32204	0.3018
J3KQ32	OLA1	0.0896658	0.813456	0.0492496	0.336345	0.460951	0.13925
J3KQE5	RAN	0.482982	0.328865	-0.407951	0.867881	0.135556	-0.50675
J3KR55	PTPN7	1.81933	0.015159	0.395775	1.88779	0.0129482	0.457925
J3KR97	TBCD	0.837251	0.145462	-0.30165	0.248203	0.564673	0.0595746
Q14197	ICT1	0.919011	0.120501	-1.33743	13.5699	2.69233e-14	-23.2854
J3KS22	DCXR	0.54734	0.28357	1.58192	0.620373	0.239677	1.65705
J3KT86	AURKB	0.723811	0.188881	1.21195	0.68344	0.207281	1.35698
J3KTA4	DDX5	0.322758	0.4756	-0.119875	1.22338	0.0597888	-0.460925
J3QR09	RPL19	0.201109	0.629349	0.132925	0.286882	0.516556	-0.173275
J3KTL2	SRSF1	1.42318	0.0377412	0.3209	0.42	0.380189	0.1489
J3QK89	CHERP	0.101837	0.790975	-0.208675	0.54386	0.285851	-0.913675
J3QLE4	DUS1L	1.56312	0.0273451	-0.519925	2.25241	0.00559227	-0.6523
J3QQJ5	TRAPPC8	0.483025	0.328833	0.51045	0.0135135	0.969363	-0.0262504
J3QQW9	SUZ12	0.467518	0.340786	0.160675	0.530241	0.294957	0.27295
J3QQZ9	PNPO	1.48322	0.0328682	1.75152	0.50667	0.311408	0.8034
J3QRS3	MYL12A	1.90391	0.0124764	-0.515575	0.00142245	0.99673	0.000524998
J3QRS9	ZNF207	0.0437461	0.904178	0.0264249	0.469827	0.338979	-0.2253
J3QSV6	RSL1D1	1.0874	0.0817711	0.203899	1.17994	0.066078	-0.280051
K4DI93	CUL4B	9.20754	6.20104e-10	21.9913	7.79173	1.61537e-08	21.756
K7EIK7	EML2	0.127023	0.746409	0.2964	1.08108	0.0829698	1.95102
K7EIN2	NUDT16L1	1.09523	0.0803096	-1.33952	0.579209	0.263507	-0.8888
K7EIU8	SMAD4	1.09522	0.0803112	1.72388	0.331552	0.466067	0.800575
Q9BV68	RNF126	0.0819451	0.828047	0.169226	0.0893865	0.81398	0.17765
K7EJE8	LONP1	0.175403	0.667724	-0.0336246	1.87858	0.0132257	-0.493925
K7EQ02	DAZAP1	0.070343	0.850466	-0.31865	0.124917	0.750037	-0.6193
K7EQJ5	RPS15	0.500018	0.316215	-0.6913	0.75473	0.175902	-1.65322
K7ELL7	PRKCSH	0.909534	0.123159	0.2226	1.49939	0.0316675	0.504001
K7ELV2	SEH1L	0.233489	0.584132	-0.0788498	0.232513	0.585446	-0.125325
Q99497	PARK7	0.681432	0.208242	-1.582	0.476803	0.333577	-1.3893
K7ES98	HMHA1	0.157229	0.69626	0.285775	0.118762	0.760743	-0.289975
O43765	SGTA	0.789002	0.162554	0.528025	0.890143	0.128782	0.696425
Q49A26	GLYR1	0.0518615	0.887439	-0.0539751	0.00369267	0.991533	-0.0020752
K7EQ03	RBM42	0.011975	0.972803	-0.0430503	0.0839562	0.824221	-0.270575
Q08E86	KIAA0100	12.2672	5.40535e-13	22.0815	13.1167	7.64308e-14	22.4031
K7EQY5	MATK	0.109903	0.776421	0.1365	0.155649	0.698797	-0.226475
K7ER00	FARSA	0.283169	0.520991	-0.1826	1.35757	0.0438965	-0.545775
K7ERI7	RPL22	0.00571206	0.986934	-0.0203748	0.0454795	0.900576	0.108025
K7ERQ8		0.24363	0.57065	0.180225	0.40266	0.395677	0.255925
K7ES08	HSH2D	8.60935	2.45841e-09	-23.0609	0.356686	0.439859	-0.485024
K7ESN3	GHDC	1.76813	0.0170559	0.836175	1.31425	0.0485012	0.646875
M0QWZ7	SARS2	1.40199	0.0396291	0.37545	1.10894	0.0778143	0.3053
M0QY97	ZC3H4	0.0283873	0.936726	0.0368257	0.239795	0.575711	-0.290025
M0QYT0		0.505471	0.312269	0.9244	0.184394	0.654043	-0.568725
M0QYT9	IRF3	0.390418	0.406988	0.121001	1.01442	0.0967352	0.332151
M0QZR4	ARHGEF1	1.44764	0.0356747	0.445275	3.01394	0.000968401	0.721951
M0R0F0	RPS5	0.659587	0.218985	-0.15365	2.069	0.00853095	-0.47375
M0R2H7	TRIP10	9.93895	1.15094e-10	21.1983	13.3077	4.92418e-14	21.9085
M0R300	MYO9B	1.01388	0.0968553	-0.73865	0.615099	0.242606	0.354475
M0R3D6	RPL18A	0.998118	0.100434	1.6702	7.36629	4.30239e-08	-21.6925
M0R165	EPS15L1	0.0157768	0.964324	-0.0332246	0.657175	0.220204	0.874424
M0R2Z9	SUGP2	0.0298391	0.9336	-0.0902748	0.348694	0.448029	-0.9048
O00116	AGPS	0.118591	0.761042	0.0586758	0.108722	0.778535	0.0522256
O00139	KIF2A	0.753552	0.17638	-0.180925	1.00082	0.0998124	-1.45053
O00148	DDX39A	0.435851	0.366564	0.0845747	0.660514	0.218517	-0.15765
O00160	MYO1F	0.925357	0.118753	-0.888275	0.9001	0.125863	0.4054
O00170	AIP	0.951153	0.111904	-2.8001	0.466147	0.341864	-1.24367
O00178	GTPBP1	1.01566	0.0964583	-0.294275	0.344615	0.452257	-0.154675
O00203	AP3B1	0.41976	0.380399	-0.274425	0.471924	0.337346	-0.19015
O00221	NFKBIE	0.849931	0.141276	0.431025	0.688282	0.204983	0.460125
O00231	PSMD11	0.0469582	0.897515	0.0199504	0.194877	0.638444	0.0962
O00232	PSMD12	1.09696	0.0799908	0.2213	0.84397	0.143229	0.18385
O00267	SUPT5H	0.015316	0.965348	-0.00760031	0.6451	0.226413	0.175625
O00273	DFFA	0.163937	0.685588	-0.1222	0.472558	0.336854	-0.377375
O00299	CLIC1	1.01823	0.0958898	0.177126	0.0751226	0.841158	-0.0118499
O00303	EIF3F	0.673727	0.211969	0.36565	0.709218	0.195336	0.346975
O00329	PIK3CD	0.12657	0.747188	0.246551	0.212588	0.612931	-0.488525
O00410	IPO5	2.18576	0.00651993	-0.2936	2.30733	0.00492798	-0.3323
O00411	POLRMT	0.485456	0.326997	-0.212175	0.866971	0.13584	-0.478175
O00425	IGF2BP3	0.239692	0.575848	-0.06775	0.894365	0.127537	-0.299225
O00429	DNM1L	0.283201	0.520954	-0.1169	0.707685	0.196027	-0.15785
O00487	PSMD14	0.787134	0.163255	-1.81738	0.628792	0.235076	-1.71028
O00505	KPNA3	0.211042	0.615118	-0.1145	0.247843	0.565141	-0.12945
O00541	PES1	0.0964539	0.800841	0.0442996	1.45516	0.0350625	-0.399225
O00560	SDCBP	1.06261	0.0865736	2.36975	0.683105	0.207441	1.69993
O00567	NOP56	0.821826	0.150721	0.18	0.57276	0.267448	-0.0952997
O00629	KPNA4	0.0123489	0.971966	-0.00330019	0.408714	0.390199	-0.0738244
O00743	PPP6C	0.483399	0.32855	0.176976	0.710074	0.194951	0.223951
O00754	MAN2B1	0.224513	0.59633	-0.1264	0.453624	0.351865	0.231325
O00762	UBE2C	1.10254	0.0789693	1.45972	1.39756	0.040035	1.77422
O14497	ARID1A	0.177068	0.665169	0.1109	0.255015	0.555885	0.135625
O14578	CIT	0.0664703	0.858084	-0.082375	1.30092	0.0500129	1.01815
O14579	COPE	0.0432633	0.905184	-0.0464501	0.00621218	0.985798	-0.00582504
O14672	ADAM10	1.6984	0.0200264	1.25835	1.7892	0.0162482	1.54642
O14686	KMT2D	0.520549	0.301614	-0.337349	0.849829	0.141309	-0.530999
O14727	APAF1	0.0255129	0.942947	0.0142751	1.61559	0.0242331	0.514875
O14733	MAP2K7	0.593137	0.25519	0.454425	0.0200902	0.954794	0.0215254
O14734	ACOT8	0.465566	0.342321	-0.685175	0.751157	0.177355	0.367725
O14744	PRMT5	1.16623	0.0681983	0.15695	0.653776	0.221934	0.114774
O14745	SLC9A3R1	1.19043	0.0645021	-0.2336	0.0453555	0.900833	-0.0204248
O14776	TCERG1	2.45121	0.00353828	-0.429725	1.11249	0.0771806	-0.346
O14787	TNPO2	0.109097	0.777863	0.0658746	0.136028	0.731091	0.0783238
O14818	PSMA7	1.25455	0.0556481	0.1066	0.376462	0.42028	-0.0490746
O14828	SCAMP3	0.779064	0.166317	-0.2819	0.0570752	0.876849	-0.0436749
O14929	HAT1	0.505703	0.312103	-0.139225	0.29783	0.503698	-0.0902252
O14974	PPP1R12A	0.212932	0.612447	-0.583	0.223521	0.597694	0.641674
O14975	SLC27A2	1.32033	0.0478262	0.57215	0.0974997	0.798915	0.0685248
O14976	GAK	0.726881	0.187551	-0.3173	0.525768	0.298011	0.216725
O14980	XPO1	0.0147957	0.966505	0.00587511	0.274356	0.531672	-0.0664496
O15020	SPTBN2	2.03998	0.00912055	-0.707275	0.614994	0.242664	-0.21215
O15067	PFAS	0.240377	0.57494	-0.0679746	0.533174	0.292972	-0.105025
O15084	ANKRD28	3.28316	0.000521009	-0.7144	2.01528	0.00965438	-0.684875
O15144	ARPC2	0.0488952	0.893521	-0.0193501	0.779184	0.166271	0.2077
O15145	ARPC3	0.138408	0.727096	0.4812	0.051549	0.888078	-0.218075
O15164	TRIM24	0.57174	0.268077	0.6122	0.476224	0.334022	0.564725
O15173	PGRMC2	0.120604	0.757523	0.0547752	0.0916104	0.809822	-0.041275
O15213	WDR46	0.282378	0.521942	-0.178276	10.6798	2.09017e-11	-23.1128
O15269	SPTLC1	1.04191	0.0908016	1.56797	0.928414	0.11792	1.41867
O15294	OGT	0.675459	0.211126	-0.272949	0.244375	0.569672	-0.0908995
O15355	PPM1G	0.696866	0.200971	0.409075	0.0375074	0.91726	0.0646
O15371	EIF3D	0.117364	0.763195	0.023375	0.169895	0.676246	-0.0440497
O15379	HDAC3	1.08078	0.0830265	-1.32555	0.905945	0.124181	-1.67242
O15397	IPO8	0.394764	0.402936	0.550075	0.161345	0.689692	-0.351075
O15439	ABCC4	0.11731	0.763291	-0.127551	0.503649	0.313582	-0.461375
O15446	CD3EAP	0.483779	0.328262	1.06498	0.0466398	0.898173	-0.200824
O15498	YKT6	0.259427	0.550266	-0.0547247	0.0832778	0.82551	0.0243006
O15511	ARPC5	0.0872981	0.817903	0.276375	0.332656	0.464883	-0.8963
O43143	DHX15	0.167523	0.67995	-0.0587001	1.58533	0.0259818	-0.200776
O43172	PRPF4	0.197869	0.634061	0.129575	0.162276	0.688215	0.1212
O43242	PSMD3	0.0619039	0.867154	-0.0194502	0.305841	0.494491	-0.106525
O43252	PAPSS1	0.474962	0.334995	-0.155575	0.347378	0.449388	-0.14155
O43290	SART1	0.324162	0.474065	0.131425	0.0953991	0.802788	0.04985
O43299	AP5Z1	0.142499	0.72028	-0.327775	0.157815	0.695321	0.378376
O43390	HNRNPR	0.0318883	0.929205	0.0228748	0.393298	0.404298	-0.215125
O43395	PRPF3	0.327947	0.469952	-0.156025	2.02503	0.00943988	-0.513475
O43396	TXNL1	0.89261	0.128053	0.206749	1.05002	0.0891211	0.211274
O43488	AKR7A2	0.397296	0.400594	-1.01393	0.182066	0.657558	0.0881
O43583	DENR	0.00759531	0.982663	-0.0196996	0.306585	0.493645	-0.656825
O43592	XPOT	0.244088	0.570048	-0.0638256	1.68227	0.020784	-0.533125
O43615	TIMM44	0.298493	0.50293	-0.68045	0.293722	0.508485	-0.501525
O43617	TRAPPC3	0.338128	0.459063	-0.509325	0.14893	0.709692	0.146275
O43660	PLRG1	0.0716135	0.847982	0.0194254	0.194767	0.638606	-0.0856996
O43681	ASNA1	1.68902	0.0204637	-0.332874	1.18072	0.06596	-1.98777
O43684	BUB3	1.77113	0.0169383	0.70455	1.69653	0.0201127	0.559476
O43707	ACTN4	0.69373	0.202428	-0.1763	1.35706	0.0439484	0.301425
O43709	WBSCR22	1.20594	0.0622383	1.9764	0.0481797	0.894994	-0.16675
O43719	HTATSF1	0.406541	0.392157	-0.248401	1.05712	0.0876758	-0.321525
O43776	NARS	1.75138	0.0177265	0.241475	1.14328	0.0718981	-0.238975
O43809	NUDT21	1.34098	0.0456062	0.187549	0.869396	0.135084	0.131374
O43815	STRN	1.54882	0.0282603	0.37135	0.608494	0.246324	0.273275
O43818	RRP9	0.353389	0.443211	-0.123924	0.652587	0.222543	-1.14627
O43819	SCO2	0.676746	0.210501	0.80695	0.0442035	0.903226	0.10325
O43823	AKAP8	0.07647	0.838552	-0.0895743	9.54783	2.83252e-10	-22.4368
O43847	NRD1	0.0891647	0.814395	-0.0485497	0.140989	0.722788	-0.09515
O43852	CALU	0.392471	0.405069	-0.75335	0.882143	0.131177	1.00318
O43929	ORC4	0.116838	0.76412	0.180025	0.000746174	0.998283	0.00145006
O60216	RAD21	0.453914	0.35163	0.1928	0.592568	0.255524	0.32865
O60231	DHX16	1.31769	0.0481184	0.296774	0.312013	0.487514	0.0809498
O60234	GMFG	0.18364	0.65518	0.10585	1.30504	0.0495406	0.609225
O60256	PRPSAP2	0.152831	0.703346	0.363625	1.32816	0.0469725	1.68743
O60264	SMARCA5	0.595348	0.253894	-0.263525	0.215923	0.608243	-0.104475
O60287	URB1	0.00909867	0.979267	0.00565004	0.965622	0.108238	-0.3153
O60293	ZFC3H1	0.319203	0.479509	-0.3002	0.167839	0.679455	-0.1003
O60306	AQR	0.231586	0.586698	-0.121575	0.00570636	0.986947	0.00342464
O60318	MCM3AP	0.789337	0.162429	-1.07998	0.191725	0.643094	0.2461
O60341	KDM1A	0.139394	0.725448	0.0510001	0.0344451	0.923751	0.0166745
O60343	TBC1D4	0.396447	0.401377	-0.154899	0.640837	0.228646	-0.2242
O60488	ACSL4	0.307654	0.492432	0.677999	0.254071	0.557095	0.698375
O60502	MGEA5	0.0505377	0.890148	-0.033175	0.145607	0.715143	-0.0449257
O60506	SYNCRIP	0.220602	0.601725	-0.108974	1.00114	0.0997379	-0.3509
Q5SRN1	CDC40	0.272615	0.533808	-0.102674	0.442447	0.361038	-0.254725
O60518	RANBP6	0.584856	0.260102	-0.722525	1.19691	0.0635459	-0.707975
O60566	BUB1B	0.506503	0.311528	0.308275	0.810465	0.154716	0.550775
O60568	PLOD3	1.84853	0.0141732	-0.570474	1.6254	0.0236922	-0.636474
O60664	PLIN3	1.88684	0.0129767	-0.4813	0.614133	0.243146	-0.21575
O60684	KPNA6	0.434149	0.368003	-0.115475	0.0538255	0.883435	-0.0290499
O60701	UGDH	0.348266	0.44847	0.207576	1.39184	0.0405662	0.722226
O60711	LPXN	0.235896	0.580903	-0.18745	0.716335	0.192161	0.442626
O60763	USO1	1.31429	0.0484968	0.258925	2.9661	0.00108119	0.6097
O60784	TOM1	0.38936	0.407981	0.2654	0.0394399	0.913188	0.0328999
U3KQK0	HIST1H2BN	0.288096	0.515115	-0.156425	0.46931	0.339383	-0.242425
O60826	CCDC22	0.29411	0.508031	-0.235225	0.0699108	0.851313	0.0627503
O60832	DKC1	1.01452	0.0967109	1.35883	0.261825	0.547236	-0.836075
O60884	DNAJA2	0.123982	0.751654	0.364999	0.363808	0.432705	0.75365
O75063	FAM20B	0.505391	0.312326	0.187375	1.66502	0.0216264	0.53765
O75083	WDR1	0.137391	0.728802	-0.1018	0.47816	0.332537	0.310874
O75113	N4BP1	0.88634	0.129915	-0.504525	0.412535	0.386781	-0.25475
O75152	ZC3H11A	0.127373	0.745809	-0.37465	0.393751	0.403877	-0.9932
O75165	DNAJC13	0.741507	0.18134	-0.673275	0.0494084	0.892466	-0.0247498
O75170	PPP6R2	0.392693	0.404862	-0.542825	0.219584	0.603137	0.108351
O75190	DNAJB6	0.161633	0.689235	-0.0665994	0.548893	0.282558	-0.248
O75223	GGCT	0.417366	0.382502	-0.681726	0.581152	0.26233	-1.22878
O75306	NDUFS2	1.61985	0.0239966	0.09165	1.00137	0.0996845	-0.15965
O75312	ZPR1	0.326717	0.471284	0.273	0.478498	0.332278	0.307425
O75348	ATP6V1G1	0.712082	0.194052	-0.920899	0.114581	0.768102	-0.202374
O75351	VPS4B	0.365694	0.43083	-0.703325	0.94131	0.11447	0.1702
O75367	H2AFY	0.184373	0.654074	-0.3254	0.157643	0.695596	-0.279799
O75368	SH3BGRL	0.580312	0.262838	-0.215126	0.139023	0.726068	-0.0670004
O75369	FLNB	0.420156	0.380053	-0.0853753	2.58841	0.00257983	0.869925
O75376	NCOR1	0.136658	0.730033	0.232375	0.466961	0.341223	0.57505
O75387	SLC43A1	1.43349	0.0368563	-0.373275	2.53199	0.00293768	-1.85303
O75396	SEC22B	1.17596	0.0666875	0.278825	1.86705	0.0135815	0.500825
O75400	PRPF40A	0.38499	0.412107	-0.979925	0.465462	0.342404	-1.4148
O75427	LRCH4	0.744608	0.18005	-0.301051	0.557987	0.276703	-0.319875
O75436	VPS26A	0.324288	0.473927	-0.302875	0.0676656	0.855725	-0.0962005
O75438	NDUFB1	0.726943	0.187524	0.334025	0.0738726	0.843582	0.0346999
O75439	PMPCB	0.242314	0.572382	-0.0919251	0.877534	0.132576	-0.297125
O75449	KATNA1	0.514403	0.305912	-0.76905	0.511269	0.308128	-0.6821
O75477	ERLIN1	0.258424	0.551539	-0.110075	0.785984	0.163688	-0.314875
O75489	NDUFS3	1.08133	0.0829229	0.181125	0.133292	0.735713	-0.0321999
Q5JRI1	SRSF10	0.0597089	0.871548	-0.0295997	0.0465869	0.898283	0.0217752
O75533	SF3B1	1.75744	0.0174808	-0.147	3.27934	0.000525601	-0.31395
O75534	CSDE1	0.536254	0.290902	-0.902675	0.770841	0.169496	-0.243925
O75600	GCAT	2.33678	0.00460488	-1.22653	1.25939	0.0550309	-0.56605
O75607	NPM3	0.696013	0.201366	-0.261825	1.22176	0.0600118	-2.41297
O75608	LYPLA1	0.649188	0.224291	0.921175	0.100751	0.792956	0.224401
O75643	SNRNP200	1.27649	0.0529065	-0.1271	1.66612	0.0215715	-0.12225
O75663	TIPRL	0.0927944	0.807617	-0.0926242	0.266919	0.540855	-0.230249
O75691	UTP20	0.255006	0.555897	-0.1439	1.05967	0.0871629	-0.444125
O75717	WDHD1	0.0411222	0.909657	-0.0244002	0.153723	0.701903	-0.14175
O75746	SLC25A12	1.11692	0.0763969	-0.43695	0.421458	0.378915	-0.299175
O75821	EIF3G	0.0318558	0.929275	-0.21655	0.0467401	0.897966	-0.31095
O75822	EIF3J	0.323713	0.474556	0.141225	0.326135	0.471917	-0.0900254
O75844	ZMPSTE24	0.0450241	0.901521	0.0246243	0.58843	0.257971	-0.273225
O75874	IDH1	0.43507	0.367223	-0.36355	0.170506	0.675296	-0.2417
O75909	CCNK	5.73768	1.82944e-06	-23.4119	0.130641	0.740217	-0.59505
O75915	ARL6IP5	0.58892	0.257679	-0.3991	0.353512	0.443086	0.296625
O75934	BCAS2	0.228052	0.591491	0.434625	0.591723	0.256022	0.814749
O75937	DNAJC8	0.195883	0.636966	-0.600474	0.200369	0.630422	-0.6196
O75955	FLOT1	1.39306	0.0404519	0.771825	2.468	0.00340409	1.38328
O75962	TRIO	1.55658	0.0277599	-0.620551	1.20263	0.0627142	-0.5247
O75995	SASH3	0.342128	0.454853	-0.147974	0.66027	0.21864	0.34765
O76003	GLRX3	0.034289	0.924083	-0.114775	0.268034	0.539469	0.61615
O76031	CLPX	0.857113	0.138959	-0.837074	1.36852	0.0428033	-1.77327
O76071	CIAO1	0.389867	0.407505	0.666075	0.106313	0.782866	0.26185
O76094	SRP72	0.846635	0.142353	0.190849	0.00562694	0.987127	0.00197506
O94760	DDAH1	0.470002	0.338843	-1.50163	0.190414	0.645038	0.619275
O94761	RECQL4	0.593059	0.255236	-0.184149	0.716748	0.191978	-0.25485
O94763	URI1	0.743332	0.180579	-0.752325	1.81778	0.015213	-0.677675
O94776	MTA2	0.957199	0.110357	0.217625	0.00732622	0.983272	0.00227499
O94804	STK10	1.3511	0.0445553	-0.425475	1.95479	0.011097	-0.359575
O94826	TOMM70A	1.35848	0.0438048	1.61468	0.802779	0.157478	1.18455
O94855	SEC24D	0.0355418	0.921421	-0.0924001	0.0508998	0.889406	0.117825
O94888	UBXN7	0.135176	0.732528	-0.372275	0.402704	0.395636	0.6557
O94906	PRPF6	0.422558	0.377956	0.126175	0.267817	0.539738	0.130375
O94915	FRYL	0.731341	0.185635	-0.724525	0.00708183	0.983826	-0.00450039
O94925	GLS	0.205089	0.623606	0.470925	0.0717295	0.847755	-0.215525
O94927	HAUS5	0.202208	0.627758	-0.1123	1.05313	0.0884844	-0.44275
O94966	USP19	0.161291	0.689777	-0.1687	0.460163	0.346607	-0.632125
O95140	MFN2	1.36861	0.0427945	0.62835	1.34468	0.0452191	0.701975
O95155	UBE4B	0.857029	0.138986	0.84015	0.28412	0.519852	0.457274
O95163	IKBKAP	0.919954	0.120239	-0.171975	0.563676	0.273102	-0.0647502
S4R3I5	NDUFA3	0.867599	0.135644	0.603025	0.598115	0.252281	-0.868775
O95202	LETM1	0.4708	0.338221	-1.08955	0.661507	0.218018	-1.33882
O95218	ZRANB2	1.2139	0.0611087	1.43093	0.995478	0.101047	1.226
O95232	LUC7L3	0.40633	0.392347	0.5786	0.329863	0.467882	0.489251
O95239	KIF4A	0.124266	0.751163	-0.151125	2.41616	0.0038357	0.566175
O95248	SBF1	0.439463	0.363527	-0.249324	0.317622	0.481259	-0.290824
O95295	SNAPIN	0.28101	0.523588	-0.866499	0.194377	0.63918	-0.471649
O95336	PGLS	0.0887716	0.815133	-0.37335	0.134483	0.733698	-0.590425
O95347	SMC2	0.822006	0.150659	-0.191626	0.00213456	0.995097	0.000674725
O95352	ATG7	8.9284	1.17924e-09	-22.8885	0.158199	0.694706	-0.26395
O95365	ZBTB7A	0.459312	0.347286	1.16093	0.031335	0.93039	0.102075
O95372	LYPLA2	0.702553	0.198357	-0.827975	0.694732	0.201961	-0.1418
O95373	IPO7	0.578879	0.263707	0.0898499	0.169291	0.677188	0.03935
O95376	ARIH2	0.565196	0.272147	0.61335	0.683132	0.207428	0.703175
O95466	FMNL1	0.890739	0.128606	2.05607	0.257998	0.55208	0.934299
O95479	H6PD	8.96926	1.07335e-09	-21.4595	0.789632	0.162319	0.97995
O95551	TDP2	0.146799	0.713183	0.179525	0.694993	0.20184	-0.921275
O95571	ETHE1	0.35746	0.439076	0.1715	1.4778	0.0332815	0.5215
O95671	ASMTL	8.66325	2.17145e-09	21.488	9.23309	5.84674e-10	21.8505
O95714	HERC2	0.244261	0.569821	-0.235549	0.273531	0.532683	-0.15525
O95757	HSPA4L	0.290211	0.512612	-0.134476	2.42352	0.00377123	-0.315226
O95758	PTBP3	0.361834	0.434677	-0.453675	1.34849	0.0448239	0.2853
O95782	AP2A1	0.532177	0.293646	-1.13505	0.969306	0.107323	1.3808
O95801	TTC4	1.57903	0.0263615	-0.45785	1.96557	0.0108251	-0.714225
O95816	BAG2	0.0936153	0.806092	-0.0295258	0.26754	0.540083	-0.0581503
O95831	AIFM1	0.691394	0.203519	-0.58165	0.639992	0.229091	-0.837224
O95861	BPNT1	0.330658	0.467027	0.274174	9.1685	6.78422e-10	-23.2036
O95926	SYF2	0.545292	0.28491	-0.60945	0.308306	0.491693	-0.284225
O95983	MBD3	11.7226	1.89428e-12	-21.9925	0.905415	0.124333	-0.441874
O95985	TOP3B	0.668258	0.214655	1.0721	0.460041	0.346704	0.7831
O96000	NDUFB10	0.530303	0.294915	1.03785	0.3027	0.498081	-1.14897
O96011	PEX11B	8.28457	5.19311e-09	21.9835	8.7282	1.86983e-09	22.5082
O96019	ACTL6A	0.255366	0.555436	-0.6725	0.396195	0.401611	-1.22163
O96028	WHSC1	0.823027	0.150305	-0.74275	1.89409	0.0127617	-1.24562
P00338	LDHA	0.75605	0.175368	-0.5028	0.709583	0.195172	-0.582951
P00367	GLUD1	0.273377	0.532872	0.0778751	0.434296	0.367878	0.1163
P00387	CYB5R3	0.0232615	0.947847	0.00975037	0.623897	0.237741	0.17605
P00390	GSR	0.688804	0.204737	-0.168575	1.19294	0.0641305	-0.2861
P00403	MT-CO2	0.111572	0.773443	0.0537753	0.30185	0.499057	-0.130101
P00441	SOD1	0.0836083	0.824882	0.0406246	0.688604	0.204831	0.200725
P00491	PNP	1.22421	0.0596744	-0.298375	2.29381	0.00508382	-0.52405
P00492	HPRT1	0.811797	0.154242	-0.382875	0.985774	0.10333	-0.40805
P00505	GOT2	0.907659	0.123692	-0.21125	0.267336	0.540336	-0.102025
P00558	PGK1	0.477971	0.332682	-0.3087	0.772925	0.168685	-0.494925
P00918	CA2	0.121814	0.755415	0.362275	0.6538	0.221922	1.70892
P00966	ASS1	1.02249	0.0949525	1.5122	0.0757048	0.840031	-0.171875
P01112	HRAS	0.519848	0.302101	-0.67605	0.0933807	0.806528	-0.18265
P02545	LMNA	0.211806	0.614036	0.165575	1.96482	0.0108436	1.1313
P02786	TFRC	0.424091	0.376625	0.609725	0.222322	0.599346	0.408074
P02792	FTL	0.642959	0.227531	0.613299	1.20809	0.0619317	1.05967
P04040	CAT	0.0584856	0.874006	-0.0222006	0.0720759	0.847079	-0.0376258
P04075	ALDOA	0.199719	0.631366	-0.078599	0.21033	0.616127	-0.15405
P04083	ANXA1	2.72879	0.00186728	1.4223	4.3383	4.58883e-05	2.1935
P04179	SOD2	0.92272	0.119476	-1.66462	0.014982	0.966091	0.0126257
P04406	GAPDH	0.113544	0.769939	-0.0444241	0.150207	0.707608	-0.0766497
P04818	TYMS	0.460774	0.34612	0.319575	0.511304	0.308103	0.36415
P04843	RPN1	0.0576371	0.875715	0.0275502	0.179949	0.66077	0.0911746
P04844	RPN2	1.02813	0.0937292	0.312275	1.20695	0.0620935	0.535124
P04899	GNAI2	0.115664	0.76619	-0.0429745	1.28073	0.0523922	0.271301
Q93077	HIST1H2AC	0.494456	0.320291	-0.406876	1.04005	0.0911912	-2.17572
P05023	ATP1A1	1.2295	0.0589517	0.276024	1.3344	0.046302	0.29545
P05141	SLC25A5	0.440239	0.362879	0.14345	0.608063	0.246568	0.231951
P05164	MPO	2.29801	0.00503494	-0.668651	2.25488	0.00556058	-0.76095
P05198	EIF2S1	2.5113	0.00308105	0.342375	0.374752	0.421938	-0.0867257
P05387	RPLP2	0.389799	0.407569	0.21205	0.0114553	0.973968	-0.0103002
P05388	RPLP0	0.130616	0.740259	-0.0793004	0.715177	0.192674	-0.449375
P05455	SSB	0.447074	0.357212	-0.438225	0.407959	0.390877	-0.996975
P05556	ITGB1	0.0287325	0.935982	-0.0304747	0.359889	0.436628	0.283575
P06132	UROD	2.60556	0.00247992	-0.438125	0.812175	0.154108	-0.221675
P06576	ATP5B	1.35779	0.0438738	0.204149	2.05733	0.00876334	0.409774
P06748	NPM1	0.758787	0.174266	0.399701	0.0626585	0.865648	-0.0340996
Q16778	HIST2H2BE	0.269815	0.53726	-1.40097	0.722067	0.189641	-3.30182
P07099	EPHX1	0.474404	0.335426	-0.36465	1.41974	0.0380421	0.5377
P07237	P4HB	1.00217	0.0995015	0.30655	0.121631	0.755735	0.0753994
P07355	ANXA2	8.83021	1.4784e-09	24.1837	10.9355	1.15998e-11	25.6284
P07384	CAPN1	1.61206	0.0244312	-0.36525	0.491347	0.322592	-0.1787
Q5JP53	TUBB	0.170177	0.675808	0.1258	0.117811	0.76241	-0.104375
P07737	PFN1	0.0325578	0.927774	-0.0204997	0.212654	0.612838	0.1221
P07741	APRT	0.343457	0.453464	0.830025	0.300625	0.500466	0.827325
P07814	EPRS	0.124842	0.750167	0.0567999	0.811712	0.154272	-0.2602
P07900	HSP90AA1	1.07805	0.0835508	0.173051	0.113103	0.770721	0.0369253
P07954	FH	0.538087	0.289676	-0.322501	0.698989	0.199991	-0.403575
P08133	ANXA6	0.728641	0.186792	-0.161376	3.2702	0.00053678	0.71115
Q5JR08	RHOC	0.261742	0.547341	-0.156701	0.0661081	0.8588	-0.0443249
P08238	HSP90AB1	1.24933	0.0563212	0.11855	0.0804363	0.830929	-0.0263748
P08240	SRPR	1.05926	0.0872457	-0.311175	1.22241	0.0599227	-0.372125
P08243	ASNS	1.4183	0.0381683	0.432976	3.76041	0.000173616	-1.58462
P08311	CTSG	1.33491	0.0462473	-2.39978	2.8533	0.00140184	2.41637
P08559	PDHA1	1.19858	0.063303	-0.2014	0.679268	0.209282	-0.199124
P08567	PLEK	0.577682	0.264434	-0.188775	0.176104	0.666647	-0.066175
P08574	CYC1	0.00816163	0.981383	-0.0351505	0.43604	0.366404	0.9745
P08575	PTPRC	0.461839	0.345272	0.4171	2.15251	0.00703868	1.71983
P08579	SNRPB2	0.654036	0.221801	-1.04305	0.899871	0.12593	-1.70975
P08621	SNRNP70	0.207424	0.620263	-0.0858741	0.690519	0.20393	-0.23985
P08670	VIM	0.71792	0.191461	0.42575	3.86873	0.000135292	0.886975
P08754	GNAI3	2.01008	0.00977052	0.48995	1.54547	0.0284794	0.425749
P08758	ANXA5	0.113086	0.770751	0.1149	0.903086	0.125001	0.6485
P09012	SNRPA	0.422954	0.377612	1.78952	0.39413	0.403525	1.70052
P09104	ENO2	0.541728	0.287258	0.5933	2.3548	0.00441772	1.70983
P09211	GSTP1	0.221976	0.599825	-1.03095	0.140087	0.724291	-0.6668
P09382	LGALS1	0.772528	0.168839	2.10683	2.41681	0.00382992	4.70188
Q5T7C4	HMGB1	0.674671	0.211509	1.6033	0.494003	0.320625	1.33105
P09651	HNRNPA1	0.871987	0.13428	-0.422276	1.26212	0.0546863	-0.67155
P09661	SNRPA1	0.248429	0.56438	-0.478374	0.397487	0.400417	0.175825
P09874	PARP1	0.75519	0.175716	-0.257249	0.490142	0.323488	-0.218975
P09960	LTA4H	0.907433	0.123756	0.229	2.58669	0.00259004	0.62645
P09972	ALDOC	0.0694333	0.852249	0.123075	0.119528	0.759402	-0.34125
Q71UI9	H2AFV	0.908452	0.123466	1.55795	0.0847167	0.822779	-0.403425
P0DN76	U2AF1	0.599448	0.251508	0.23695	0.41963	0.380513	-1.8812
P0DP25	CALM3	0.727842	0.187136	-0.20425	0.0978343	0.798299	0.0295248
P10153	RNASE2	1.10256	0.0789658	1.29705	0.512936	0.306948	0.99285
P10155	TROVE2	0.307074	0.49309	-0.1005	0.34226	0.454716	-0.139975
P10253	GAA	0.0169636	0.961693	0.0256748	1.0654	0.0860193	1.0179
Q96II5	ARAF	0.186705	0.650571	0.274975	0.0958002	0.802047	0.15225
P10415	BCL2	0.218657	0.604426	-0.097075	1.53449	0.0292087	-0.571725
P10515	DLAT	0.024482	0.945188	-0.0155754	0.210488	0.615902	0.128625
P10599	TXN	0.0254183	0.943152	-0.0765758	0.614065	0.243184	-1.58673
P10644	PRKAR1A	0.161673	0.689171	-0.1686	0.457178	0.348998	0.29815
P10768	ESD	0.671186	0.213213	0.1773	0.307386	0.492736	0.0804753
P10809	HSPD1	0.209504	0.6173	-0.12805	0.34319	0.453743	-0.21295
P11021	HSPA5	0.440702	0.362492	-0.16185	0.580801	0.262542	-0.293375
P11142	HSPA8	0.213467	0.611692	0.0661993	0.17611	0.666638	-0.0913253
P11166	SLC2A1	0.61666	0.241735	0.41135	0.419424	0.380694	0.3255
P11172	UMPS	0.394388	0.403285	-0.294425	0.505157	0.312495	-0.437175
P11177	PDHB	0.791772	0.161521	-0.1411	0.331744	0.46586	0.0584249
P11216	PYGB	1.00987	0.0977524	0.2809	1.24885	0.0563835	0.343325
P11279	LAMP1	1.63442	0.0232051	0.408976	0.945624	0.113338	0.35935
P11387	TOP1	0.317196	0.48173	0.192675	0.3831	0.413904	0.244625
P11388	TOP2A	0.1546	0.700487	0.0739741	1.2836	0.0520475	0.753699
P11413	G6PD	0.0512637	0.888661	0.0292249	2.12396	0.00751697	0.772
P11586	MTHFD1	0.624116	0.237621	-0.118125	0.445911	0.35817	-0.130825
P11717	IGF2R	1.54439	0.0285503	-0.306651	0.0586111	0.873753	-0.0187755
P11766	ADH5	0.0835629	0.824968	0.0966997	0.255756	0.554937	0.26425
P12004	PCNA	0.0765306	0.838435	-0.019125	1.29869	0.0502696	-0.287525
P12235	SLC25A4	1.09638	0.0800974	0.223625	0.266102	0.541874	0.0868502
P12268	IMPDH2	0.899313	0.126092	0.156075	1.74671	0.0179179	0.2856
P12270	TPR	0.336044	0.461271	0.0876002	0.354604	0.441973	0.106474
P12814	ACTN1	1.74799	0.0178652	0.2071	0.560074	0.275376	0.19865
P12956	XRCC6	0.459772	0.346919	-0.0960999	0.835917	0.145909	-0.13545
P13010	XRCC5	0.422507	0.378001	-0.218375	0.752111	0.176966	-0.388125
P13051	UNG	0.0650811	0.860833	-0.123725	0.510638	0.308576	-0.705
P13473	LAMP2	11.1771	6.65047e-12	24.6033	10.2614	5.47787e-11	24.9372
P13489	RNH1	1.61056	0.0245155	0.168376	2.49752	0.00318041	0.2218
P13639	EEF2	0.322799	0.475555	-0.117475	0.400821	0.397355	-0.2043
P13667	PDIA4	0.297861	0.503662	0.756599	0.392557	0.404989	0.954274
P13716	ALAD	1.12565	0.0748778	-0.4152	0.0514737	0.888232	-0.0322003
P13727	PRG2	1.55999	0.0275426	2.23702	1.69355	0.020251	2.3033
P13796	LCP1	0.919556	0.120349	-0.175525	0.920279	0.120149	0.206825
P13804	ETFA	0.102129	0.790445	0.2879	0.141756	0.721512	0.437425
P13807	GYS1	0.608837	0.246129	-0.512774	0.890253	0.12875	-0.190974
P13861	PRKAR2A	1.04841	0.0894516	0.24655	1.40842	0.0390466	0.41985
P13984	GTF2F2	0.398838	0.399174	-0.133625	0.593684	0.254868	-0.243675
P13995	MTHFD2	0.47547	0.334603	-1.169	0.902563	0.125152	-0.591725
P14174	MIF	0.28398	0.52002	0.79615	0.259567	0.550088	0.7248
P14324	FDPS	0.207651	0.619939	0.1548	0.334839	0.462553	0.3869
P14373	TRIM27	0.689565	0.204378	0.823525	0.144499	0.716971	0.2326
P14550	AKR1A1	0.980337	0.104632	0.366875	0.532313	0.293554	0.25155
P14618	PKM	1.48518	0.0327204	-0.322501	0.370604	0.425986	0.0992498
P14625	HSP90B1	1.00011	0.0999736	-0.171625	0.620326	0.239703	0.153625
P14854	COX6B1	0.291466	0.511133	-0.143575	0.10599	0.783448	-0.0572
P14866	HNRNPL	0.178565	0.66288	0.129125	0.0662594	0.858501	-0.0600753
P14868	DARS	1.97019	0.0107104	0.250575	0.617288	0.241386	0.241374
P15170	GSPT1	0.953459	0.111312	-0.3221	0.836191	0.145817	-1.05437
P15374	UCHL3	0.173707	0.670337	0.0518751	0.17612	0.666623	0.0886002
P15498	VAV1	2.0097	0.00977923	-0.66015	0.385374	0.411743	-0.148575
P15531	NME1	0.853199	0.140217	3.1994	0.742888	0.180764	2.86618
P15927	RPA2	0.476151	0.334079	0.822176	0.0285275	0.936424	0.0877504
P16152	CBR1	1.12754	0.0745521	0.311875	2.95768	0.00110235	0.551425
P16615	ATP2A2	0.653136	0.222261	0.125775	1.06411	0.0862758	0.177375
P16930	FAH	0.558371	0.276458	0.685025	0.00480926	0.988987	-0.0102749
P16989	YBX3	0.613516	0.243492	-0.1312	1.64495	0.0226491	-0.46035
P17050	NAGA	0.124569	0.750638	0.0805249	0.00194567	0.99553	-0.00122547
P17174	GOT1	1.61086	0.0244987	0.841175	0.519463	0.302369	0.3029
P17612	PRKACA	0.432004	0.369825	1.02903	0.652459	0.222608	1.4397
P17655	CAPN2	0.420053	0.380143	0.4388	1.21311	0.0612197	1.0206
P17706	PTPN2	0.293149	0.509156	-0.615026	1.28783	0.0515428	0.56185
P17858	PFKL	0.651554	0.223072	-0.157226	0.384068	0.412983	-0.12465
P17987	TCP1	0.789797	0.162257	0.116825	0.0676757	0.855705	-0.0140748
P18031	PTPN1	0.470002	0.338843	1.33927	0.00825668	0.981168	0.0533996
P18074	ERCC2	0.205259	0.623364	-0.155825	0.0185756	0.95813	-0.019475
P18124	RPL7	0.632142	0.23327	0.295925	0.993557	0.101495	-0.223976
P18206	VCL	0.472621	0.336805	0.182575	2.73256	0.00185114	1.3196
P18583	SON	0.652085	0.2228	0.31475	0.120319	0.75802	0.0905004
P18669	PGAM1	0.00723643	0.983476	-0.00212526	0.132759	0.736615	-0.0289001
P18754	RCC1	1.07681	0.0837899	0.329775	0.0540913	0.882894	-0.0319743
P18858	LIG1	0.613025	0.243767	-0.230925	0.271159	0.535601	-0.0990748
P19174	PLCG1	0.547664	0.283359	0.447875	0.283858	0.520167	0.282374
P19338	NCL	0.649681	0.224037	-0.304325	1.16282	0.0687351	-0.606975
P19367	HK1	9.07676	8.38e-10	22.2632	9.30554	4.94838e-10	22.7655
P19387	POLR2C	0.136597	0.730136	0.2339	0.00215018	0.995061	0.00379992
P19623	SRM	1.36177	0.0434739	-0.184725	0.174366	0.669321	-0.0356002
P19784	CSNK2A2	0.296358	0.505408	0.137199	0.58002	0.263015	0.212275
P19838	NFKB1	0.00424966	0.990263	0.00167465	0.753517	0.176394	0.265749
P20042	EIF2S2	1.04189	0.0908056	0.55085	0.161903	0.688807	0.1018
P20073	ANXA7	1.91836	0.0120682	0.404125	0.524352	0.298984	0.159825
P20290	BTF3	0.292811	0.509553	-1.07437	0.404533	0.393973	-1.39593
P20338	RAB4A	0.185659	0.65214	0.278651	1.49082	0.0322986	1.19658
P20618	PSMB1	0.0971293	0.799596	0.0524254	0.279629	0.525256	0.116
P20700	LMNB1	0.142389	0.720462	-0.0458999	0.736892	0.183277	-0.187175
P20933	AGA	2.51694	0.00304128	1.37957	0.987164	0.103	0.578275
P21281	ATP6V1B2	0.140315	0.723911	0.0511756	1.17589	0.0666973	0.35495
P21333	FLNA	0.299153	0.502166	-0.0755749	2.55354	0.00279552	0.515575
P21359	NF1	2.62564	0.00236789	-0.60645	0.7931	0.161028	-0.79325
P21580	TNFAIP3	0	1	0	10.6038	2.48995e-11	21.7667
P21796	VDAC1	0.126676	0.747006	0.0471506	0.358968	0.437554	0.0938506
P21964	COMT	0.48041	0.330819	-0.109925	2.13481	0.00733147	-0.613825
P22059	OSBP	0.238772	0.577069	0.154825	0.64552	0.226194	0.284225
P22087	FBL	2.21742	0.00606146	0.309675	0.0163423	0.96307	-0.00444984
P22102	GART	0.45543	0.350405	-0.0771508	0.627738	0.235647	-0.161575
P22314	UBA1	0.74071	0.181673	-0.122175	1.20826	0.0619068	0.206399
P22626	HNRNPA2B1	0.327415	0.470527	-0.1097	0.800973	0.158135	-0.2349
P22695	UQCRC2	0.735678	0.18379	-0.2219	0.894893	0.127382	-0.214825
P23246	SFPQ	0.677044	0.210356	0.242775	0.846933	0.142255	0.2845
P23258	TUBG1	0.0919576	0.809175	0.0596499	0.0900927	0.812657	0.0475001
P23381	WARS	0.140008	0.724423	0.0436997	0.661119	0.218213	-1.83387
P23396	RPS3	0.774993	0.167883	0.24165	0.0170115	0.961587	0.00749969
P23526	AHCY	0.147135	0.712631	0.1037	0.0189292	0.95735	0.0195246
P23634	ATP2B4	0.741047	0.181532	-1.07517	0.0127393	0.971093	-0.00747442
P23919	DTYMK	0.235395	0.581573	-0.1234	0.507346	0.310924	-0.75795
P23921	RRM1	2.04679	0.00897864	-0.38665	3.66725	0.000215152	-0.636025
U3KPS2	PRTN3	1.14665	0.0713428	-1.554	1.23034	0.0588389	1.011
P24534	EEF1B2	0.801634	0.157894	-0.704925	0.841578	0.14402	-0.762125
P24539	ATP5F1	0.303724	0.496908	0.104825	0.327108	0.470861	0.139875
P24752	ACAT1	0.679133	0.209347	0.169175	1.31256	0.0486895	0.448325
P24928	POLR2A	1.91094	0.012276	-0.3586	1.58702	0.0258812	-0.349175
P25098	ADRBK1	11.1786	6.62902e-12	-24.2825	1.42589	0.0375068	-1.8553
P25205	MCM3	0.468809	0.339775	0.0668254	0.321173	0.477339	0.0683503
P25325	MPST	1.54557	0.028473	-0.37375	0.453611	0.351876	0.138275
P25398	RPS12	0.510962	0.308346	0.212875	0.030358	0.932485	0.0184755
P25685	DNAJB1	0.24597	0.567584	-0.107675	0.562412	0.273898	0.205175
P25705	ATP5A1	1.16576	0.068272	0.317275	2.2861	0.00517482	0.38995
P25786	PSMA1	0.110382	0.775565	-0.0289993	0.839666	0.144655	-0.1243
P25788	PSMA3	0.966585	0.107998	0.331675	0.60065	0.250813	0.255375
P26038	MSN	0.705558	0.196989	-0.11535	0.140998	0.722772	-0.0193253
P26196	DDX6	1.92348	0.0119267	0.711625	1.74611	0.0179429	0.434825
P26358	DNMT1	4.49338	3.21084e-05	-3.24875	4.43897	3.63943e-05	-3.45367
P26368	U2AF2	0.127826	0.745031	0.100649	0.182491	0.656915	-0.1112
P26373	RPL13	1.62651	0.0236312	0.42475	0.109119	0.777823	0.0636244
P26583	HMGB2	0.444786	0.359098	0.4834	0.390039	0.407344	0.4464
P26639	TARS	0.317852	0.481004	0.0979996	1.95621	0.0110609	-0.40265
P26640	VARS	0.0451027	0.901358	-0.0108495	0.446484	0.357698	-0.115075
P26641	EEF1G	2.40448	0.00394018	0.42055	1.78422	0.0164353	0.3062
P27144	AK4	1.35097	0.0445682	-2.3274	0.0620119	0.866938	-0.116425
P27348	YWHAQ	0.0409634	0.90999	0.0268245	0.384844	0.412245	0.109225
X1WI28	RPL10	0.411712	0.387514	-0.224525	0.537726	0.289917	-0.4456
P27694	RPA1	0.368051	0.428498	0.354775	0.438258	0.364538	0.451075
P27695	APEX1	0.420511	0.379742	0.187624	0.43297	0.369003	-0.184625
P27701	CD82	7.74015	1.81907e-08	21.6561	12.502	3.148e-13	24.2658
P27797	CALR	0.198587	0.633013	-0.225975	0.284127	0.519843	-0.3588
P27824	CANX	1.19367	0.0640215	0.326875	0.488034	0.325062	0.220625
P28066	PSMA5	1.2018	0.0628346	0.368775	1.20851	0.0618711	0.463274
P28070	PSMB4	0.116567	0.764598	-0.231001	0.263441	0.545204	-0.626401
P28074	PSMB5	1.32105	0.0477476	0.56755	1.08518	0.0821894	0.533775
P28331	NDUFS1	0.0139015	0.968498	0.00662422	0.275421	0.530369	-0.112876
P28482	MAPK1	0.227769	0.591877	-0.121325	0.289673	0.513247	0.136875
P28838	LAP3	0.0691207	0.852863	-0.0348244	0.38469	0.412392	0.229926
P28908	TNFRSF8	0.337761	0.45945	0.46495	8.30155	4.99404e-09	-21.9873
Q5VZU9	TPP2	0.378635	0.418182	-0.14165	0.0925377	0.808095	-0.0452008
P29350	PTPN6	0.532072	0.293716	-0.209275	0.719304	0.190852	-0.215375
P29372	MPG	0.628421	0.235277	0.228	1.35062	0.0446045	0.682375
P29401	TKT	1.22362	0.0597559	-0.256975	0.659176	0.219192	-0.16665
P29590	PML	0.087063	0.818346	-0.0448751	0.504157	0.313215	0.175625
P30041	PRDX6	0.300728	0.500348	-0.192649	0.0681093	0.854852	-0.0678253
P30044	PRDX5	0.0189347	0.957338	0.00602531	0.203888	0.625334	-0.623825
P30048	PRDX3	0.115831	0.765894	-0.0516496	0.22982	0.589087	0.0987
P30049	ATP5D	0.0398209	0.912387	0.0274501	0.521863	0.300702	-1.68525
P30050	RPL12	0.889046	0.129108	-3.34365	0.606972	0.247189	-1.92038
P30085	CMPK1	0.142851	0.719696	-0.10365	0.0696191	0.851885	0.0800996
P30086	PEBP1	0.858459	0.138529	-0.29435	1.095	0.0803526	-0.4582
P30101	PDIA3	0.526097	0.297785	-0.186525	0.0438242	0.904015	-0.0270505
P30153	PPP2R1A	0.613327	0.243598	-0.192025	0.508566	0.310052	-0.184975
P30419	NMT1	0.207168	0.620629	-0.14185	1.21798	0.0605374	-0.437601
P30520	ADSS	0.526966	0.29719	-0.176025	0.0501728	0.890896	-0.022675
P30533	LRPAP1	0.952545	0.111546	0.487925	1.26434	0.0544082	0.586925
P30740	SERPINB1	0.310514	0.489199	0.753125	0.417546	0.382343	0.98305
P30837	ALDH1B1	0.943436	0.11391	-0.700001	1.26304	0.0545712	-1.74017
P31040	SDHA	0.15372	0.701908	0.0492253	0.264091	0.544389	0.0682502
P31146	CORO1A	0.224259	0.596679	0.12985	0.0160512	0.963715	0.0120997
P31150	GDI1	0.327551	0.47038	0.521175	2.3485	0.00448233	1.91377
P31153	MAT2A	0.0157015	0.964492	-0.0121999	1.89795	0.0126489	-0.499275
P31350	RRM2	0.460109	0.34665	0.252151	2.03385	0.00925007	0.521975
P31689	DNAJA1	0.4255	0.375405	0.256725	0.39631	0.401504	0.3078
P31930	UQCRC1	0.317926	0.480921	0.0709748	0.028633	0.936196	0.0097003
P31939	ATIC	0.115027	0.767315	0.0461001	0.49154	0.322448	-0.187
P31942	HNRNPH3	0.73444	0.184315	-0.1178	1.41283	0.0386518	-0.275725
P31946	YWHAB	0.390788	0.406641	0.3264	0.165066	0.683808	0.13615
P31948	STIP1	0.285214	0.518545	0.0973754	0.655234	0.22119	0.211875
P32121	ARRB2	0.396686	0.401157	-0.960375	0.039098	0.913907	0.0977001
P32322	PYCR1	0.297434	0.504157	0.272475	0.598946	0.251799	-0.58385
P32456	GBP2	0	1	0	7.53758	2.90018e-08	22.6681
P32780	GTF2H1	2.87728	0.00132653	-0.413675	0.72293	0.189265	-0.158775
P32929	CTH	0.855698	0.139413	0.37455	2.38917	0.00408164	-1.07517
P32942	ICAM3	0.557048	0.277301	0.76585	0.97933	0.104874	1.25515
P32969	RPL9	0.716463	0.192104	0.21745	0.670527	0.213537	-0.2304
P33176	KIF5B	0.549218	0.282346	0.243475	0.670708	0.213448	0.287899
P33981	TTK	0.146218	0.714138	-0.1613	0.0286346	0.936193	0.0446501
P33992	MCM5	0.53177	0.293921	-0.133725	1.0739	0.0843529	-0.253974
P33993	MCM7	0.528916	0.295858	0.0803752	0.00583352	0.986658	-0.0015502
P34897	SHMT2	0.156288	0.69777	0.0316505	2.38851	0.00408782	-0.375374
P34932	HSPA4	0.557822	0.276807	0.2038	1.32536	0.0472755	0.251225
P35232	PHB	0.357462	0.439074	0.270475	0.134311	0.733988	0.113649
P35244	RPA3	0.983998	0.103753	-1.82877	0.610857	0.244987	-0.967
P35251	RFC1	0.134201	0.734173	0.0962009	0.408452	0.390434	-0.176875
P35269	GTF2F1	1.18552	0.0652348	0.582225	1.6698	0.0213896	0.721225
P35573	AGL	0.18159	0.65828	0.06845	1.55086	0.0281282	0.38845
P35579	MYH9	2.08836	0.00815896	-0.5175	0.0513094	0.888568	-0.0168753
P35580	MYH10	0.499831	0.316351	-0.4496	1.04072	0.0910493	0.38665
P35606	COPB2	2.47396	0.00335767	0.368775	3.03673	0.000918901	0.456399
P35610	SOAT1	0.622661	0.238418	1.08195	1.604	0.0248884	1.8454
P35613	BSG	1.1225	0.0754219	0.52675	0.748949	0.178259	0.473275
P35637	FUS	0.456728	0.349359	-1.30038	0.716411	0.192127	-1.11968
P35813	PPM1A	0.728725	0.186756	0.285425	1.33056	0.0467136	0.552176
P35998	PSMC2	0.504784	0.312764	0.158625	0.701875	0.198667	0.241325
P36507	MAP2K2	1.29507	0.0506911	-1.23745	0.386597	0.410585	-0.147201
P36543	ATP6V1E1	0.0369731	0.918389	-0.0262499	0.297366	0.504236	0.155175
P36551	CPOX	1.17715	0.0665046	-0.2901	0.403144	0.395236	-0.183051
P36578	RPL4	0.274733	0.531211	-0.0846505	2.10693	0.00781752	-0.424349
P36915	GNL1	0.705128	0.197184	0.375599	1.17331	0.0670957	0.60565
P36957	DLST	1.25904	0.0550758	1.97727	1.03878	0.0914578	1.68052
P37198	NUP62	0.9679	0.107671	-0.230325	0.767372	0.170855	-0.18645
P37802	TAGLN2	0.167472	0.68003	-0.053925	0.925081	0.118828	0.242801
P37837	TALDO1	0.398917	0.399101	-0.895375	0.154127	0.70125	-0.0911751
P38117	ETFB	1.34951	0.0447189	0.257576	2.60714	0.00247093	0.4047
P38159	RBMX	1.64497	0.022648	0.45485	0.65212	0.222782	0.198825
P38606	ATP6V1A	0.057459	0.876074	-0.0502501	0.372055	0.424565	0.277775
P38646	HSPA9	0.815296	0.153005	0.137175	0.793552	0.16086	-0.17075
P38919	EIF4A3	0.919513	0.120361	0.155425	0.0843563	0.823462	0.0397
P39019	RPS19	0.773513	0.168456	1.75583	0.0341781	0.924319	-0.15995
P39023	RPL3	0.0164571	0.962815	0.0187001	0.513861	0.306294	-0.463875
P39748	FEN1	0.412142	0.387131	-0.170575	0.0612291	0.868502	-0.0339499
P40121	CAPG	0.465491	0.34238	-0.431575	1.69581	0.0201461	1.12863
P40222	TXLNA	0.524564	0.298838	0.41515	0.257294	0.552976	-0.453425
P40227	CCT6A	0.119628	0.759227	0.072525	0.635574	0.231433	-0.31295
P40763	STAT3	0.760363	0.173635	-0.256151	1.37697	0.0419788	0.4062
P40925	MDH1	0.262645	0.546204	-0.3933	0.0601681	0.870627	-0.104274
P40926	MDH2	0.336745	0.460527	-0.195024	0.0837739	0.824567	-0.0635495
P40937	RFC5	1.60281	0.024957	-0.614125	1.33259	0.0464958	-0.615575
P40938	RFC3	0.853433	0.140142	-0.147901	1.13877	0.0726487	-0.227501
P41091	EIF2S3	0.304608	0.495898	-0.176525	0.498253	0.317503	-0.22025
P41212	ETV6	0.0341742	0.924327	-0.0197001	0.0420929	0.907626	0.0252252
P41214	EIF2D	0.164881	0.684099	0.27875	0.0213093	0.952118	0.0431504
P41227	NAA10	0.289232	0.513769	0.169825	0.102097	0.790502	-0.0783758
P41229	KDM5C	0.26466	0.543676	-0.168251	0.0398332	0.912361	0.0242496
P41250	GARS	0.222339	0.599323	-0.0510006	4.54192	2.87128e-05	-0.799951
P41252	IARS	1.65811	0.0219731	-0.309025	2.09803	0.00797944	-0.413599
P42166	TMPO	1.69478	0.0201937	0.261374	0.205754	0.622652	0.0414252
P42167	TMPO	1.86803	0.0135508	1.46637	1.3386	0.0458569	1.03282
P42285	SKIV2L2	0.0852945	0.821685	-0.0453744	0.693409	0.202577	-0.183424
P42345	MTOR	2.4357	0.00366691	-0.78825	1.23538	0.0581596	-0.379375
P42356	PI4KA	0	1	0	12.9344	1.16296e-13	21.3063
P42574	CASP3	0.746039	0.179457	0.748674	1.18361	0.0655224	1.19605
P42677	RPS27	0.511283	0.308118	0.220325	0.418934	0.381124	-1.13572
P42695	NCAPD3	0.972108	0.106633	0.328799	0.860634	0.137837	0.3092
P42704	LRPPRC	1.66195	0.0217798	-0.3815	2.34743	0.0044933	-0.3699
P42768	WAS	0.783607	0.164586	-0.502601	0.42137	0.378992	-0.32265
P43007	SLC1A4	1.37085	0.0425747	0.315675	1.10087	0.079274	-1.043
P43034	PAFAH1B1	1.5369	0.0290471	1.33927	0.591824	0.255962	0.887425
P43405	SYK	1.70996	0.0195003	-0.269025	0.805713	0.156418	-0.1698
P43487	RANBP1	0.558779	0.276198	-0.15275	1.67565	0.0211033	-0.4471
P43490	NAMPT	0.034948	0.922682	-0.0313497	0.0205497	0.953785	0.0174503
P43686	PSMC4	0.428178	0.373098	-1.02135	0.278314	0.526848	0.0777998
P43897	TSFM	0.187312	0.649662	0.652074	0.292768	0.509603	0.9215
P45974	USP5	0.0234152	0.947512	-0.0060997	0.442612	0.360901	0.0640249
P46013	MKI67	1.50881	0.030988	0.217825	1.04979	0.0891686	0.5685
P46060	RANGAP1	0.33133	0.466304	-0.113575	0.488426	0.324769	-0.16265
P46063	RECQL	0.417604	0.382293	0.92615	0.406069	0.392582	1.1018
P46087	NOP2	0.298586	0.502822	0.23025	0.0995815	0.795094	0.0981507
P46109	CRKL	0.00483323	0.988933	-0.00250006	0.432757	0.369184	-0.844199
P46734	MAP2K3	1.41148	0.0387722	-0.302901	0.454928	0.35081	-0.151776
P46776	RPL27A	0.584395	0.260379	-0.27705	0.752648	0.176747	-1.64178
P46781	RPS9	0.801528	0.157933	-2.64372	0.874176	0.133605	-2.7511
P46783	RPS10	0.139532	0.725217	-0.0724998	0.700081	0.199489	-0.392175
P46939	UTRN	1.49747	0.0318077	-1.28728	0.267462	0.540179	-0.0562754
P46940	IQGAP1	1.55797	0.027671	-0.189675	1.01627	0.0963234	0.165225
P47755	CAPZA2	0.354945	0.441626	0.825499	0.0590084	0.872954	0.230724
P47813	EIF1AX	0.1393	0.725604	0.364025	0.188481	0.647916	-0.65715
P47897	QARS	0.224921	0.595771	-0.0705504	0.41908	0.380995	0.12455
P48449	LSS	6.2352	5.81836e-07	-23.7581	0.544339	0.285536	-1.74925
P48595	SERPINB10	8.52733	2.96941e-09	-22.271	0.620467	0.239625	-0.804075
P48634	PRRC2A	0.391401	0.406068	-0.116225	0.83558	0.146022	-0.2836
P48643	CCT5	0.571111	0.268466	-0.102225	0.944662	0.113589	-0.18595
P48735	IDH2	0.18088	0.659357	0.512575	0.324681	0.473498	0.8446
P48739	PITPNB	0.00550966	0.987394	-0.00279999	0.736186	0.183575	-0.317774
P48960	CD97	0.539618	0.288657	-0.176425	2.09905	0.00796062	0.5554
P49116	NR2C2	0.640114	0.229027	-0.3942	0.840485	0.144383	-0.2159
P49247	RPIA	0.414465	0.385066	-0.79955	0.637444	0.230439	-1.21537
P49257	LMAN1	3.01669	0.000962292	0.3536	3.26245	0.000546448	0.527201
P49321	NASP	0.11118	0.774141	0.0752497	0.245221	0.568564	-0.134975
P49368	CCT3	0.213598	0.611508	-0.10695	0.672178	0.212727	-0.264475
P49406	MRPL19	0.987065	0.103023	-0.369325	2.50467	0.00312844	-0.9497
P49411	TUFM	1.97033	0.0107072	-0.3527	1.05201	0.0887143	-0.30255
P49454	CENPF	0.497039	0.318391	-0.248674	1.18911	0.0646985	0.550701
P49588	AARS	0.404455	0.394044	-0.15905	2.11047	0.00775405	-0.814575
P49589	CARS	0.450091	0.354739	0.15965	3.48562	0.000326871	-0.671925
P49591	SARS	1.20269	0.0627065	0.26835	0.0362144	0.919995	0.0145249
P49593	PPM1F	1.85624	0.013924	0.35175	0.696323	0.201223	0.294326
P49721	PSMB2	0.258836	0.551015	0.665901	0.113891	0.769323	-0.49485
P49736	MCM2	0.340951	0.456089	0.11165	0.591666	0.256056	-0.263475
P49748	ACADVL	0.205783	0.622611	-0.52505	0.878954	0.132144	1.20118
P49750	YLPM1	1.49566	0.0319405	-0.632526	1.43162	0.0370153	-1.30763
P49756	RBM25	0.409873	0.389159	0.366274	0.455686	0.350198	0.474349
P49761	CLK3	0.441404	0.361906	-0.472525	0.0202735	0.954391	-0.0304999
P49770	EIF2B2	0.909926	0.123048	0.440424	0.31319	0.486194	0.292175
P49773	HINT1	1.27813	0.0527067	0.51105	1.13828	0.0727308	0.522775
P49790	NUP153	6.89645	1.26926e-07	21.8517	9.90595	1.24181e-10	22.336
P49792	RANBP2	1.47431	0.0335497	-0.347175	1.40488	0.039366	-0.61305
P49902	NT5C2	0.934108	0.116384	-1.19585	1.08271	0.0826599	-0.819625
P49903	SEPHS1	0.156049	0.698154	0.0789499	0.349448	0.447252	-0.1674
P49915	GMPS	0.220296	0.60215	-0.10035	0.845154	0.142839	-0.382
P49916	LIG3	0.184862	0.653338	-0.19255	0.893317	0.127845	-0.518775
P50213	IDH3A	0.50677	0.311337	-0.177401	0.682797	0.207588	0.303124
P50395	GDI2	0.680139	0.208863	0.1949	1.1352	0.0732492	0.27335
P50416	CPT1A	0.0261737	0.941513	-0.0869751	0.634466	0.232025	0.871624
P50440	GATM	1.79803	0.0159209	-2.81095	0.657913	0.21983	-0.9779
P50502	ST13	0.230203	0.588569	0.11965	0.183761	0.654997	0.1109
P50552	VASP	0.00822159	0.981247	-0.0184999	0.884368	0.130506	1.16555
P50570	DNM2	1.2512	0.0560787	-0.441301	0.813556	0.153619	-0.34655
P50579	METAP2	1.56469	0.0272462	0.862999	0.0752221	0.840965	0.0594497
P50750	CDK9	0.496191	0.319014	-1.2295	0.933962	0.116423	-2.53428
P50990	CCT8	0.259793	0.549802	-0.0979252	0.76083	0.173448	-0.35335
P50991	CCT4	1.00318	0.0992696	0.145925	0.179343	0.661693	-0.0368004
P50995	ANXA11	0.383391	0.413627	-0.102025	1.30604	0.0494269	0.341925
P51149	RAB7A	0.215563	0.608748	0.210825	0.0131442	0.970188	-0.0156498
P51531	SMARCA2	0.270726	0.536135	-0.15845	0.0268248	0.940103	-0.0164251
Q9HBD4	SMARCA4	1.85835	0.0138563	-0.337076	1.24763	0.0565415	-0.228925
P51570	GALK1	0.516831	0.304207	0.728974	0.380617	0.416278	0.725525
P51571	SSR4	0.361577	0.434934	0.941	0.0325784	0.92773	-0.143025
P51572	BCAP31	0.351589	0.445053	0.961201	1.00185	0.0995738	1.89815
P51610	HCFC1	1.0025	0.0994261	-1.29805	0.570243	0.269003	-0.7919
P51665	PSMD7	0.131914	0.738051	0.0464001	0.130314	0.740774	0.0357499
P51854	TKTL1	9.49613	3.19059e-10	21.6709	8.67655	2.10596e-09	23.595
P51858	HDGF	0.138949	0.726191	0.0685749	0.383562	0.413464	-0.209275
P51948	MNAT1	0.420969	0.379342	0.823725	0.359805	0.436712	0.73125
P51991	HNRNPA3	0.03581	0.920852	-0.0231504	0.834491	0.146389	-0.360276
P52209	PGD	0.0452968	0.900955	-0.018425	0.126174	0.74787	-0.0582252
P52272	HNRNPM	0.349606	0.447089	0.139725	0.743423	0.180541	0.2716
P52292	KPNA2	2.31172	0.00487848	0.723025	2.9824	0.00104135	1.1388
P52306	RAP1GDS1	0.0839615	0.824211	-0.0432997	0.129459	0.742234	0.1082
P52565	ARHGDIA	0.193967	0.639783	-0.155375	0.573553	0.26696	-0.64815
P52566	ARHGDIB	1.48939	0.0324046	-0.48975	0.546868	0.283878	-0.201125
P52597	HNRNPF	0.394812	0.402891	0.0775504	0.199351	0.6319	0.0466008
P52701	MSH6	1.97568	0.0105759	-0.2032	2.15625	0.00697839	-0.3723
P52732	KIF11	0.0511717	0.88885	0.0538006	0.741495	0.181345	0.632125
P52788	SMS	0.0615647	0.867831	0.1266	0.562687	0.273724	0.86405
P52789	HK2	0.323484	0.474806	-0.084075	0.338108	0.459084	-0.215
P52888	THOP1	0.370608	0.425983	-0.23735	0.114271	0.768651	-0.103575
P52907	CAPZA1	0.108602	0.77875	0.0476999	0.386839	0.410356	0.118401
P52948	NUP98	0.479121	0.331802	0.24115	0.554133	0.279169	0.26995
P53367	ARFIP1	0.756312	0.175262	0.429625	1.90953	0.012316	0.72705
P53396	ACLY	0.78504	0.164044	-0.27655	0.663126	0.217207	-0.287275
P53582	METAP1	0.0109177	0.975174	-0.00842476	0.274261	0.531789	-0.1738
P53618	COPB1	1.88573	0.0130098	0.24635	1.42102	0.0379298	0.205925
P53634	CTSC	0.0623363	0.866291	-0.0310755	0.65156	0.223069	0.312375
P53701	HCCS	0.0126797	0.971226	0.040225	0.19972	0.631365	-0.54195
P53999	SUB1	0.24923	0.56334	1.36825	0.255107	0.555767	1.37835
P54105	CLNS1A	0.0885595	0.815531	0.0353241	0.984797	0.103563	-0.27695
P54136	RARS	0.816579	0.152553	-0.1462	0.477201	0.333272	-0.0839748
P54198	HIRA	1.96864	0.0107488	-1.11067	0.991335	0.102015	-0.664526
P54577	YARS	0.211305	0.614745	-0.0953999	2.79932	0.00158736	-0.73115
P54687	BCAT1	1.0324	0.0928119	0.23595	1.8922	0.0128173	-0.406874
P54709	ATP1B3	0.504141	0.313227	-0.844825	0.274103	0.531983	-0.1895
P54886	ALDH18A1	0.753717	0.176312	0.117475	0.708249	0.195772	0.1811
P54920	NAPA	0.245748	0.567874	0.28075	0.696853	0.200977	0.697075
P55010	EIF5	0.180544	0.659866	0.401225	0.283672	0.520388	-0.57075
Q5VWC4	PSMD4	0.118318	0.761521	-0.372901	0.00294009	0.993253	-0.0100756
P55060	CSE1L	0.210822	0.615429	-0.049325	0.448453	0.35608	0.0879498
P55072	VCP	1.27117	0.0535588	0.232	1.37793	0.0418856	0.268775
P55081	MFAP1	1.2423	0.0572405	0.310151	0.680117	0.208873	0.222
P55084	HADHB	0.194231	0.639394	0.0573254	0.202276	0.62766	0.0869002
P55160	NCKAP1L	0.343276	0.453654	0.54125	0.387038	0.410168	0.559499
P55212	CASP6	0.158591	0.694079	-0.147575	0.125803	0.748508	0.0845494
P55263	ADK	0.55337	0.27966	-1.12085	0.127648	0.745336	0.314924
P55265	ADAR	0.501053	0.315462	-0.10075	0.872661	0.134072	-0.173475
P55735	SEC13	0.807533	0.155764	1.80947	0.988242	0.102744	2.15037
P55769	NHP2L1	0.548051	0.283106	-1.51838	0.586137	0.259336	-0.389875
P55795	HNRNPH2	1.91526	0.0121546	0.49355	0.361008	0.435504	0.193676
P55809	OXCT1	0.520324	0.30177	0.605975	0.568205	0.270268	0.665775
P55884	EIF3B	0.506575	0.311476	0.0935502	0.206381	0.621755	-0.0633497
P55957	BID	1.53668	0.0290616	-0.303925	1.26095	0.0548341	-0.24655
P56182	RRP1	0.326505	0.471514	-0.680925	0.614016	0.243212	-0.309649
P56192	MARS	0.123931	0.751743	-0.0288997	2.40449	0.00394013	-0.3463
P56537	EIF6	1.32217	0.047624	0.487725	0.470306	0.338605	0.188951
P57737	CORO7	1.23597	0.0580808	-0.387725	0.964396	0.108544	-0.334975
P57740	NUP107	0.226995	0.592933	0.117675	0.17766	0.664264	0.1141
P58004	SESN2	0.717167	0.191793	0.406325	1.65462	0.0221504	-1.56425
P60174	TPI1	1.17355	0.0670572	-0.46005	0.944994	0.113503	-0.515075
P60228	EIF3E	0.521375	0.301041	0.1726	0.27103	0.53576	-0.0909004
P60510	PPP4C	0.747273	0.178948	-0.153901	1.46716	0.0341069	-0.215075
P60709	ACTB	0.800655	0.15825	-1.41398	0.488279	0.324879	-0.97945
P60842	EIF4A1	0.507958	0.310486	0.152174	0.334098	0.463342	0.114625
P60866	RPS20	0.249058	0.563562	1.17805	0.0261208	0.941628	0.149625
P60953	CDC42	0.193683	0.640202	-0.253625	0.016805	0.962044	0.0250001
P61019	RAB2A	0.932107	0.116921	0.20795	0.893641	0.127749	0.47455
P61026	RAB10	1.47366	0.0335997	2.42625	0.428989	0.372401	1.18993
P61088	UBE2N	0.0171974	0.961175	0.00577545	0.603495	0.249176	-0.189225
P61106	RAB14	0.368064	0.428485	0.148375	0.850848	0.140978	0.37335
P61158	ACTR3	0.420242	0.379977	0.0928001	1.63128	0.0233734	0.334475
P61160	ACTR2	1.33831	0.0458873	0.48095	1.27212	0.0534418	0.44225
P61163	ACTR1A	0.161589	0.689305	-0.0812249	0.917444	0.120936	0.223325
P84077	ARF1	0.194082	0.639613	-0.1219	0.326703	0.4713	-0.20875
P61221	ABCE1	1.11535	0.0766746	-1.15855	1.8593	0.0138261	-1.38858
P61224	RAP1B	0.141704	0.7216	-0.111901	0.454411	0.351227	0.343275
P61289	PSME3	0.0530214	0.885072	-0.0350499	0.554155	0.279155	-1.42255
P61326	MAGOH	0.15632	0.697719	0.0916004	0.358988	0.437534	-1.2133
P61353	RPL27	0.419526	0.380605	-0.1836	1.43151	0.0370245	-0.618
P61758	VBP1	0.404263	0.394219	-0.81855	0.696599	0.201095	-1.04022
P61970	NUTF2	0.826781	0.149011	-0.428226	1.30287	0.0497891	-0.762175
P61978	HNRNPK	0.437121	0.365493	0.162475	0.127292	0.745947	-0.0537
P61981	YWHAG	1.02257	0.0949356	0.41475	0.672816	0.212414	0.30095
P62136	PPP1CA	0.0813793	0.829126	0.2544	0.337119	0.46013	0.895
P62140	PPP1CB	0.184263	0.65424	-0.0949006	0.109584	0.776992	0.0596752
P62191	PSMC1	0.185007	0.65312	-0.0687757	0.0196241	0.95582	0.01405
P62195	PSMC5	0.825417	0.14948	0.148975	0.0318885	0.929205	-0.00845051
P62241	RPS8	0.0420851	0.907643	-0.0121503	1.88378	0.0130682	-0.35635
P62244	RPS15A	0.479334	0.33164	-1.55417	0.286582	0.516914	-0.346525
P62249	RPS16	0.446186	0.357943	-1.03737	0.50063	0.315769	-1.09863
P62258	YWHAE	0.00148359	0.99659	0.00132513	0.0912267	0.810538	-0.0884743
P62269	RPS18	0.759578	0.173949	-0.19245	1.10418	0.0786715	-0.24145
P62277	RPS13	1.34142	0.0455594	0.3786	0.204694	0.624174	-0.0905499
P62280	RPS11	0.508132	0.310361	-1.30403	1.28412	0.0519857	-0.460675
P62304	SNRPE	0.192817	0.641479	0.505725	0.259923	0.549639	0.595775
P62306	SNRPF	14.2858	5.17865e-15	25.7275	5.43178	3.70016e-06	23.0969
P62310	LSM3	1.39717	0.0400706	3.00615	1.24456	0.0569427	2.77797
P62314	SNRPD1	0.241204	0.573847	-0.0732002	0.711324	0.194391	-0.181975
P62318	SNRPD3	0.0520834	0.886986	0.0280995	0.438353	0.364458	-0.184475
P62328	TMSB4X	1.16883	0.0677901	-2.82398	0.773904	0.168305	-1.71282
P62424	RPL7A	0.439335	0.363635	-0.1639	1.47244	0.0336946	-0.470775
P62495	ETF1	0.250415	0.561804	0.11085	0.502031	0.314752	0.246425
P62633	CNBP	0.661355	0.218095	0.382101	0.258402	0.551567	0.14755
P62701	RPS4X	0.708694	0.195571	-0.211776	1.50037	0.0315961	-0.389476
P62753	RPS6	0.572369	0.267689	-0.378275	0.448554	0.355997	-0.278925
P62805	HIST1H4A	1.02153	0.0951644	-0.549099	1.77982	0.0166029	-0.796598
P62854	RPS26	0.00726384	0.983413	-0.0398746	0.028335	0.936839	-0.13625
P62857	RPS28	0.414858	0.384717	-0.110475	0.500852	0.315608	-1.45667
P62873	GNB1	0.428724	0.372628	0.56945	0.332121	0.465456	0.46535
P62879	GNB2	0.318352	0.48045	0.67325	0.0139532	0.968382	-0.0485501
P62888	RPL30	0.205229	0.623405	0.1368	0.419084	0.380992	-1.2233
P62906	RPL10A	0.23658	0.57999	0.138776	0.835231	0.14614	-0.341599
Q5VVC8	RPL11	1.1222	0.0754748	1.64162	0.732313	0.18522	1.16518
P62917	RPL8	1.06069	0.0869591	0.270725	0.450349	0.354528	-0.101725
P62937	PPIA	0.363716	0.432797	-0.1525	0.294313	0.507794	-0.173151
Q5W0X3	FKBP1A	0.497477	0.31807	0.22655	0.100476	0.793458	-0.0554748
P62979	RPS27A	0.00878609	0.979973	-0.00489998	0.0693264	0.852459	0.0332747
P62993	GRB2	0.823353	0.150192	-0.219501	0.371075	0.425525	-0.129701
P63010	AP2B1	0.097999	0.797997	-0.0866747	0.730202	0.186122	-1.2517
P63104	YWHAZ	0.234187	0.583194	-0.52485	0.260191	0.5493	0.2536
P63151	PPP2R2A	0.0243199	0.94554	-0.00760031	0.626917	0.236093	-0.154525
P63162	SNRPN	0.691918	0.203274	-0.1988	0.550796	0.281322	-0.219125
P63208	SKP1	0.371121	0.425479	0.207451	0.423018	0.377556	0.258725
Q8WVC2	RPS21	0.165555	0.683037	-0.148601	0.0160357	0.96375	-0.0178013
P63244	GNB2L1	0.340368	0.456701	0.14445	0.118509	0.761187	-0.0624251
P63261	ACTG1	0.0303438	0.932516	-0.00752544	1.16782	0.0679483	0.263349
P67775	PPP2CA	0.0310525	0.930995	0.0170002	0.301688	0.499243	0.119525
P67809	YBX1	3.2214	0.000600618	1.04767	1.55943	0.0275785	0.586375
P67870	CSNK2B	0.0873873	0.817735	0.0846505	0.30631	0.493958	-0.43615
P67936	TPM4	2.65393	0.00221854	1.0534	4.72478	1.88459e-05	2.24372
P68133	ACTA1	1.19737	0.0634786	1.20633	0.163216	0.686726	0.464174
P68036	UBE2L3	1.06283	0.0865303	-0.30315	0.388122	0.409146	-0.1633
P68104	EEF1A1	0.341052	0.455983	0.166924	0.111895	0.772868	0.0680256
P68363	TUBA1B	0.258876	0.550965	0.122126	0.147929	0.71133	0.0874252
P68371	TUBB4B	0.17699	0.665289	-0.0729251	0.0939187	0.805529	-0.0395241
P68402	PAFAH1B2	0.718519	0.191197	0.38075	1.37331	0.0423344	0.521625
P68431	HIST1H3A	0.697398	0.200725	-0.253075	1.89753	0.0126609	-0.506875
P78316	NOP14	0.0395885	0.912875	-0.0173492	1.68228	0.0207837	-0.389049
P78346	RPP30	0.37791	0.41888	-0.8271	0.781441	0.165409	-1.7146
P78347	GTF2I	0.686621	0.205769	-0.3997	1.4099	0.0389138	-0.6214
P78371	CCT2	0.716452	0.192109	-0.13835	1.17813	0.0663543	-0.26055
P78527	PRKDC	2.65563	0.00220989	-0.655025	0.893745	0.127719	-0.189575
P80303	NUCB2	0.373026	0.423618	0.506325	0.283892	0.520125	0.3968
P82933	MRPS9	0.463844	0.343682	0.860625	0.0459177	0.899668	-0.1074
P82979	SARNP	1.48711	0.0325752	0.25745	0.447756	0.356651	-1.11727
P83436	COG7	0.556018	0.27796	-1.10915	0.611528	0.244609	-1.38305
P84090	ERH	1.47786	0.033277	-0.499625	0.751069	0.177391	-0.377899
P84095	RHOG	0.490251	0.323407	-0.634624	0.599242	0.251627	-0.222425
P85037	FOXK1	0.372571	0.424062	0.878425	0.178456	0.663046	0.463175
P98155	VLDLR	0.665877	0.215836	0.256075	2.93259	0.00116792	-1.1915
P98175	RBM10	0.017752	0.959949	-0.0619254	0.0164826	0.962759	0.05405
P98179	RBM3	0.46245	0.344787	-1.66035	0.410525	0.388575	-0.340899
Q00059	TFAM	1.5079	0.0310525	0.396675	1.51062	0.0308586	0.306625
Q00341	HDLBP	0.153729	0.701892	-0.0942502	0.169189	0.677347	-0.0882998
Q00577	PURA	0.575236	0.265928	0.667749	1.70732	0.0196191	1.46712
Q00653	NFKB2	0.487409	0.32553	0.68215	1.41144	0.0387757	1.8937
Q00688	FKBP3	0.357183	0.439357	1.08297	0.388975	0.408343	-1.37835
Q00796	SORD	0.612863	0.243858	-0.245725	1.21828	0.0604947	-0.261374
Q00839	HNRNPU	0.0378781	0.916478	-0.00734997	1.31704	0.0481902	-0.163
Q01082	SPTBN1	0.277244	0.528149	-0.0747747	2.21577	0.00608456	0.474875
Q01105	SET	0.142422	0.720408	0.0776496	0.224741	0.596018	-0.1437
Q01167	FOXK2	0.209048	0.617947	0.184525	0.533736	0.292593	0.415751
Q01196	RUNX1	0.647724	0.225049	0.364125	0.792225	0.161352	0.499526
Q01469	FABP5	0.291968	0.510543	-0.0827999	0.317154	0.481777	-0.18255
Q01518	CAP1	1.73499	0.0184081	0.57985	2.7123	0.00193954	0.730075
Q01543	FLI1	0.135669	0.731697	0.0869255	1.00814	0.0981432	-1.35335
Q01581	HMGCS1	1.15773	0.0695451	-0.562525	0.293842	0.508345	-0.22985
Q01650	SLC7A5	1.68154	0.0208191	0.428175	1.81966	0.0151473	-2.4592
Q01780	EXOSC10	0.122763	0.753767	0.053575	0.881009	0.13152	-0.32285
Q01813	PFKP	0.20922	0.617703	-0.099875	0.339302	0.457824	-0.205075
Q01826	SATB1	0.151785	0.705041	-0.2031	0.285183	0.518581	-0.50975
Q01970	PLCB3	0.241626	0.57329	-0.186	0.258178	0.551851	-0.479949
Q02790	FKBP4	0.0109278	0.975152	-0.00527477	0.419613	0.380529	0.154325
Q02878	RPL6	0.242216	0.572511	0.114276	0.525669	0.298079	-1.62605
Q02880	TOP2B	1.21937	0.0603441	-1.5526	1.21152	0.0614434	-2.2262
Q03252	LMNB2	0.371798	0.424817	-0.134501	0.0845512	0.823093	-0.0303507
Q03701	CEBPZ	0.225814	0.594546	0.32855	0.0393508	0.913375	-0.0644999
Q04446	GBE1	1.4145	0.0385036	-0.4656	0.605408	0.24808	-0.200525
Q04760	GLO1	0.344736	0.452131	-1.0014	0.644964	0.226483	-1.69143
Q04837	SSBP1	0.289412	0.513556	-0.172125	0.553123	0.279819	-0.87405
Q04917	YWHAH	0.760156	0.173717	0.13975	0.0886736	0.815317	0.0343747
Q05048	CSTF1	1.14779	0.0711552	0.418076	0.368783	0.427777	0.2009
Q05086	UBE3A	0.223702	0.597446	-0.0920749	1.65493	0.0221343	-0.336425
Q05519	SRSF11	0.0904632	0.811964	0.230275	0.498726	0.317157	1.04108
Q05655	PRKCD	0.757703	0.174702	-0.436375	0.284321	0.519612	-0.326825
Q05932	FPGS	0.292356	0.510087	-0.8088	0.237948	0.578165	-0.7112
Q06124	PTPN11	0.0474178	0.896566	0.0220499	0.154207	0.701121	0.0666752
Q06187	BTK	1.187	0.0650132	-0.862374	1.76639	0.0171241	-0.831925
Q06203	PPAT	0.750364	0.177679	0.19355	0.000954473	0.997805	0.000424862
Q06323	PSME1	0.13522	0.732453	-0.0871248	0.471324	0.337813	-1.87437
Q06546	GABPA	0.113783	0.769515	-0.0597	0.0897392	0.813319	-0.0640497
Q06587	RING1	1.2823	0.0522041	-0.380775	0.292163	0.510313	-0.13395
Q06830	PRDX1	0.0420247	0.907769	0.0138493	1.36083	0.0435687	0.259624
Q07666	KHDRBS1	0.491191	0.322708	0.255051	0.745848	0.179536	0.43775
Q07960	ARHGAP1	1.46473	0.034298	0.549726	1.65473	0.0221447	0.5818
Q08209	PPP3CA	0.0129894	0.970534	-0.00717402	0.751302	0.177296	0.38165
Q08211	DHX9	0.370475	0.426113	-0.107	0.30125	0.499747	-0.0829492
Q08378	GOLGA3	0.387359	0.409865	0.1916	0.695832	0.20145	0.281825
Q08379	GOLGA2	1.11679	0.0764203	1.19268	0.229277	0.589825	0.5776
Q08752	PPID	0.0718657	0.847489	-0.22975	0.28805	0.51517	0.625025
Q08945	SSRP1	0.743069	0.180689	-0.292026	1.65741	0.0220086	-0.404525
Q08AM6	VAC14	0.107247	0.781183	-0.183925	0.0531883	0.884732	0.0861254
Q08J23	NSUN2	1.68165	0.0208139	0.2774	0.166384	0.681735	0.0466995
Q09028	RBBP4	0.0827846	0.826448	0.0618505	0.06012	0.870723	-0.0418992
Q09161	NCBP1	0.237841	0.578307	0.120375	0.539764	0.28856	0.144825
Q09666	AHNAK	1.71404	0.0193179	-1.15362	2.98954	0.00102437	1.05993
Q0VDF9	HSPA14	0.823696	0.150074	-1.28827	0.406128	0.392529	-0.543849
Q0VG06	FAAP100	0.416014	0.383695	-0.349725	1.15348	0.0702302	0.684099
Q10567	AP1B1	1.32624	0.0471799	0.193075	0.769785	0.169908	0.173
Q10570	CPSF1	0.118776	0.760719	-0.0643754	0.33516	0.462211	-0.147875
Q10713	PMPCA	0.262773	0.546043	0.540374	0.663427	0.217057	-1.84755
Q12769	NUP160	0.55553	0.278272	0.155125	0.151121	0.706121	0.083725
Q12788	TBL3	0.570464	0.268866	0.0815749	0.676192	0.210769	-0.114225
Q12789	GTF3C1	1.01615	0.0963496	-0.307075	0.0125607	0.971492	-0.00667524
Q12800	TFCP2	0.902811	0.12508	0.311075	1.49034	0.0323344	0.389124
Q12851	MAP4K2	0.0413745	0.909129	-0.0334988	0.423398	0.377226	0.234601
Q12874	SF3A3	1.04242	0.0906951	0.143925	0.584006	0.260612	-0.136274
Q12904	AIMP1	0.0889555	0.814788	-0.0462255	0.247794	0.565205	-0.110425
Q12905	ILF2	0.859226	0.138285	0.1602	0.291826	0.51071	0.0565505
Q12906	ILF3	0.520373	0.301736	-0.189574	0.77349	0.168465	-0.2678
Q12907	LMAN2	0.0277631	0.938074	-0.0174499	0.311798	0.487756	0.129225
Q12931	TRAP1	0.641271	0.228417	-0.19845	0.584044	0.260589	-0.23595
Q12933	TRAF2	0.302337	0.498498	-0.128625	1.87253	0.0134113	-0.69345
Q12972	PPP1R8	0.451965	0.353211	-1.2179	0.395378	0.402367	-1.1552
Q13011	ECH1	0.404361	0.39413	-0.763925	0.242582	0.572029	-0.566825
Q13045	FLII	0.0754585	0.840507	-0.0360746	0.786112	0.163639	-0.21485
Q13057	COASY	0.430277	0.371298	0.637474	0.274145	0.53193	0.404325
Q13085	ACACA	2.66681	0.0021537	-0.73905	1.04679	0.0897859	-0.441275
Q13111	CHAF1A	0.036694	0.91898	0.0450249	0.0625377	0.865889	-0.08355
Q13112	CHAF1B	8.1772	6.64972e-09	22.1391	8.3831	4.13908e-09	22.4836
Q13123	IK	0.0842793	0.823608	0.21945	0.301177	0.49983	-0.656226
Q13131	PRKAA1	0.760619	0.173533	1.58758	0.673812	0.211928	1.44638
Q13137	CALCOCO2	0.855861	0.13936	0.402026	0.0268575	0.940032	-0.0194244
Q13148	TARDBP	0.76752	0.170797	-2.13345	0.868076	0.135495	-2.4757
Q13151	HNRNPA0	0.159409	0.692774	-0.166375	1.25715	0.0553157	-0.82205
Q13162	PRDX4	0.608703	0.246205	0.21015	0.787636	0.163066	0.2322
Q13177	PAK2	1.9146	0.0121731	-0.3956	1.33876	0.0458392	-0.347225
Q13185	CBX3	0.632121	0.233281	0.439425	0.40488	0.393659	-0.724151
Q13200	PSMD2	0.261414	0.547754	-0.0782008	0.207991	0.619453	0.0932493
Q13206	DDX10	0.291191	0.511456	0.180125	0.451677	0.353446	-0.264276
Q13217	DNAJC3	0.056084	0.878852	0.0373497	0.393688	0.403936	0.223075
Q13263	TRIM28	0.413321	0.386081	0.1038	0.151685	0.705205	-0.051125
Q13283	G3BP1	0.187188	0.649848	0.1413	0.530016	0.29511	-0.3702
Q13315	ATM	2.45158	0.00353524	-0.728325	1.10854	0.0778854	0.249125
Q13347	EIF3I	0.512495	0.307259	0.3854	1.26548	0.054265	0.594375
Q96B13	PPP2R5C	1.65841	0.0219577	-0.32365	1.09173	0.0809597	-0.18695
Q13363	CTBP1	0.323975	0.47427	-0.133301	0.666597	0.215478	-0.150851
Q13393	PLD1	0.609498	0.245755	-0.881775	0.508814	0.309874	-0.4514
Q13395	TARBP1	0.339283	0.457844	0.300275	0.339862	0.457233	0.331651
Q13409	DYNC1I2	1.38134	0.0415589	-0.338574	0.103311	0.788295	-0.0333748
Q13422	IKZF1	0.251397	0.560536	0.377224	0.14272	0.719914	-0.305725
Q13423	NNT	0.0785214	0.8346	-0.245724	0.414218	0.385285	0.765625
Q13427	PPIG	0.335	0.462381	0.513775	0.959728	0.109717	0.99895
Q13428	TCOF1	0.702232	0.198503	-0.543124	0.592852	0.255357	-0.690449
Q13435	SF3B2	0.117901	0.762253	-0.10275	0.381373	0.415554	-0.222075
Q13438	OS9	0.0125846	0.971439	0.00737429	0.345753	0.451073	0.114575
Q13451	FKBP5	0.325809	0.472271	1.0161	0.316891	0.482069	-1.46145
Q13501	SQSTM1	4.36166	4.34847e-05	1.09013	2.16313	0.00686864	0.957426
Q13523	PRPF4B	0.0244862	0.945178	0.0660253	0.934864	0.116181	1.25465
Q13526	PIN1	0.187351	0.649604	0.133375	0.0389057	0.914312	-0.0288
Q13535	ATR	0.15849	0.69424	-0.053875	0.0114206	0.974046	0.00594997
Q13547	HDAC1	0.0914168	0.810183	-0.2261	0.0882426	0.816126	-0.1909
Q13561	DCTN2	0.345585	0.451248	-0.6341	1.43444	0.0367752	0.477425
Q13564	NAE1	0.345095	0.451757	0.279375	0.338714	0.458444	0.283975
Q13573	SNW1	1.23251	0.0585448	-1.77992	0.819907	0.151389	-1.52555
Q13574	DGKZ	0.303812	0.496807	-0.86255	0.877032	0.13273	1.2349
Q13576	IQGAP2	0.15741	0.69597	0.33045	0.967585	0.10775	1.49993
Q13618	CUL3	1.08271	0.0826589	0.331575	0.984203	0.103704	0.455825
Q13619	CUL4A	0.127863	0.744967	0.0473003	0.889345	0.129019	-0.184725
Q13724	MOGS	0.22307	0.598316	0.1154	0.167624	0.679793	0.0440993
Q13813	SPTAN1	0.868012	0.135515	-0.139525	1.8305	0.0147741	0.323975
Q13823	GNL2	0.332117	0.46546	0.11345	2.56169	0.0027435	-0.66855
Q13838	DDX39B	0.0747867	0.841808	0.0282745	0.404645	0.393872	-0.128526
Q13867	BLMH	0.327689	0.47023	-0.2266	1.22417	0.0596801	-0.85535
Q13895	BYSL	0.91173	0.122538	0.2335	2.05797	0.00875045	-0.3715
Q14008	CKAP5	0.34826	0.448477	-0.0952001	0.735082	0.184043	0.15935
Q14019	COTL1	0.36678	0.429754	-0.674075	0.165814	0.682631	-0.0743999
Q14103	HNRNPD	0.682736	0.207617	-0.516625	0.540979	0.287754	-0.4119
Q14137	BOP1	0.215183	0.60928	0.0668745	1.48288	0.0328941	-0.336126
Q14145	KEAP1	0.404613	0.393901	0.167125	0.206856	0.621074	-0.0693998
Q14146	URB2	0.348813	0.447906	-0.136849	1.18969	0.0646108	-0.818399
Q14152	EIF3A	0.318866	0.479881	0.152025	0.207608	0.620001	0.103725
Q14166	TTLL12	0.0656996	0.859608	-0.0195751	0.486177	0.326455	-0.0839252
Q14204	DYNC1H1	5.22207	5.99694e-06	-0.669425	1.04103	0.0909846	-0.1286
Q14240	EIF4A2	1.22157	0.0600391	0.446576	1.93971	0.0114891	0.455175
Q14257	RCN2	1.91852	0.0120636	0.339	0.338764	0.458391	0.120825
Q14258	TRIM25	0.464562	0.343113	-0.29685	1.1389	0.0726268	-0.364599
Q14318	FKBP8	1.63745	0.0230434	-0.521975	12.3154	4.83701e-13	-21.8233
Q14344	GNA13	0.201685	0.628514	0.336675	1.524	0.0299226	1.22205
Q14376	GALE	1.77609	0.016746	1.39397	2.38124	0.0041568	1.919
Q14444	CAPRIN1	0.0598385	0.871288	-0.0901251	0.12558	0.748894	-0.1451
Q14562	DHX8	0.412247	0.387037	0.203275	0.0377401	0.916769	-0.0267253
Q14566	MCM6	0.118289	0.761572	-0.0445247	0.28954	0.513405	-0.10265
Q14571	ITPR2	1.76547	0.0171604	-0.66805	0.216258	0.607774	0.115799
Q14644	RASA3	1.95101	0.011194	-0.79085	1.05985	0.0871263	-0.4726
Q14657	LAGE3	0.635753	0.231338	0.5273	0.0518291	0.887505	-0.0908003
Q14669	TRIP12	0.505603	0.312175	-0.165525	0.539727	0.288584	0.172425
Q14676	MDC1	0.125815	0.748489	-0.0569496	0.0998947	0.794521	-0.0527749
Q14677	CLINT1	0.543797	0.285893	-0.5195	0.859044	0.138343	-0.923901
Q14684	RRP1B	0.345187	0.451661	0.1859	0.395516	0.402238	0.2118
Q14692	BMS1	0.735561	0.183839	-0.913625	2.81977	0.00151436	-1.64657
Q14694	USP10	0.245748	0.567874	-0.122125	0.940067	0.114798	-0.403225
Q14697	GANAB	0.433466	0.368582	-0.102825	0.389186	0.408145	0.0887747
Q14699	RFTN1	0.140586	0.723459	-0.301025	0.267341	0.54033	0.439449
Q14789	GOLGB1	0.746228	0.179379	-0.435975	0.337037	0.460218	-0.0965505
Q14974	KPNB1	2.09736	0.00799174	0.1853	0.94203	0.11428	0.0946498
Q14980	NUMA1	0.68794	0.205145	-0.0945506	0.286281	0.517272	-0.0655756
Q14997	PSME4	0.593959	0.254707	-0.161776	0.639999	0.229088	0.181324
Q14CX7	NAA25	0.225641	0.594784	-0.0595746	0.894156	0.127598	-0.3874
Q15008	PSMD6	2.17746	0.00664564	0.334	0.859053	0.13834	0.178626
Q5JXX1	MORF4L2	0.338073	0.45912	-0.59885	0.895169	0.127301	-1.19935
Q15021	NCAPD2	0.135843	0.731403	-0.0725756	0.0671622	0.856718	0.04035
Q15029	EFTUD2	0.106082	0.783282	-0.0380249	0.212789	0.612648	-0.0797997
Q15031	LARS2	0.480172	0.331	0.30255	0.346654	0.450138	-0.308625
Q15042	RAB3GAP1	1.97485	0.0105962	-0.473499	1.23879	0.0577042	-0.427774
Q15046	KARS	0.162809	0.68737	-0.131325	0.627384	0.235839	-0.39905
Q15047	SETDB1	0.571958	0.267943	-0.810725	0.535693	0.291277	-0.758301
Q15050	RRS1	0.830854	0.14762	0.993124	0.0131155	0.970252	0.0251994
Q15052	ARHGEF6	0.723643	0.188954	0.816225	0.817431	0.152254	0.900926
Q15056	EIF4H	0.0300754	0.933092	-0.015625	0.4046	0.393913	-0.209475
Q15058	KIF14	0.429823	0.371686	0.28135	1.0751	0.084121	0.534875
Q15061	WDR43	1.19604	0.0636734	-0.537725	1.19415	0.0639507	-0.687301
Q15067	ACOX1	1.18392	0.0654754	-0.41735	0.264783	0.543521	-0.640675
Q15075	EEA1	0.887991	0.129422	0.645675	1.01442	0.0967348	0.672325
Q15084	PDIA6	0.105591	0.784168	-0.0393252	0.532027	0.293747	0.192725
Q15102	PAFAH1B3	0.0813409	0.8292	-0.02985	0.682871	0.207553	0.261775
Q15126	PMVK	0.594616	0.254322	0.646075	0.769129	0.170165	0.76965
Q15149	PLEC	0.763916	0.17222	-0.6387	3.05812	0.000874749	1.0279
Q15181	PPA1	0.0509363	0.889331	-0.0321245	0.0165884	0.962524	0.0123
Q15233	NONO	0.137788	0.728135	0.0602503	0.184542	0.65382	-0.0958252
Q15291	RBBP5	0.0489582	0.893392	0.0424752	0.398092	0.39986	-0.168775
Q15365	PCBP1	0.448514	0.356029	-0.352524	0.542473	0.286766	-0.325375
Q15366	PCBP2	0.104933	0.785356	0.111775	0.726621	0.187663	0.335001
Q15386	UBE3C	0.0245473	0.945045	0.0249248	0.915369	0.121515	0.470725
Q15392	DHCR24	0.158778	0.69378	-0.3178	0.182069	0.657554	-0.4381
Q15393	SF3B3	0.938105	0.115317	0.0982504	0.382661	0.414323	0.0518246
Q15397	KIAA0020	0.196336	0.636303	0.059525	1.99881	0.0100275	-0.55675
Q15424	SAFB	1.08461	0.0822982	1.47198	1.26701	0.0540748	1.3996
Q15435	PPP1R7	0.345017	0.451838	-0.365	0.436744	0.36581	0.154625
Q15459	SF3A1	1.16312	0.0686883	-0.282976	1.90723	0.0123813	-0.529875
Q15477	SKIV2L	0.206497	0.621589	-0.56305	0.187771	0.648977	0.45475
Q15542	TAF5	0.376283	0.420453	0.29355	0.198054	0.63379	-0.255126
Q15555	MAPRE2	0.404853	0.393684	0.637549	0.433321	0.368705	0.672524
Q15637	SF1	0.351431	0.445214	-1.02843	0.752262	0.176904	-1.87475
Q15645	TRIP13	0.796834	0.159649	-1.59082	0.488205	0.324934	-0.651125
Q15654	TRIP6	0.0307008	0.93175	-0.024075	0.770335	0.169693	-0.4501
Q15691	MAPRE1	0.363854	0.432659	-1.19742	0.641481	0.228307	0.20465
Q15717	ELAVL1	0.532512	0.293419	-0.142525	0.342945	0.453999	-0.111925
Q15738	NSDHL	1.10619	0.0783093	-0.27035	0.129006	0.743009	-0.0527501
Q15750	TAB1	0.293948	0.50822	-0.382299	0.273284	0.532986	-0.344325
Q15758	SLC1A5	0.406802	0.391921	0.75305	0.0657455	0.859517	-0.122199
Q15785	TOMM34	0.0440593	0.903526	-0.0639501	0.466631	0.341483	0.327375
Q15796	SMAD2	0.0694787	0.85216	0.217025	0.416238	0.383497	0.9732
Q15833	STXBP2	0.289158	0.513856	0.177999	0.811887	0.15421	0.330975
Q15910	EZH2	0.47694	0.333472	0.80915	0.0179858	0.959432	0.0591249
Q16204	CCDC6	0.992174	0.101818	0.551126	0.547712	0.283327	0.333175
Q16401	PSMD5	0.112998	0.770906	0.0306749	1.09754	0.079884	0.24435
Q16512	PKN1	1.03654	0.0919305	0.47755	1.34289	0.0454057	0.745975
Q16531	DDB1	0.501008	0.315494	-0.125825	0.27466	0.5313	-0.0892997
Q16543	CDC37	0.232426	0.585564	0.59725	0.325825	0.472253	0.802776
Q16576	RBBP7	0.631742	0.233485	-0.328775	1.0752	0.0841017	-0.5998
Q16643	DBN1	2.04323	0.00905248	0.583525	0.631376	0.233682	0.273625
Q16644	MAPKAPK3	0.30919	0.490693	-0.22965	0.130561	0.740353	-0.1079
Q16763	UBE2S	1.43134	0.0370394	2.18802	2.20336	0.00626094	2.72985
Q16777	HIST2H2AC	0.868104	0.135486	-0.171801	1.76668	0.0171127	-0.452825
Q16795	NDUFA9	0.128369	0.744099	-0.0747004	0.255864	0.5548	-0.129225
Q16822	PCK2	1.43797	0.0364775	0.284075	2.50167	0.00315017	-0.670226
Q16864	ATP6V1F	13.6317	2.33513e-14	22.0895	9.54967	2.82053e-10	21.7278
Q16891	IMMT	0.00933476	0.978735	-0.00585032	0.238903	0.576895	0.102525
Q1KMD3	HNRNPUL2	0.512437	0.3073	0.0797749	0.252341	0.559318	0.0513248
Q29RF7	PDS5A	2.39821	0.00399752	-0.252275	1.39542	0.040233	-0.267251
Q2M2I8	AAK1	0.430208	0.371358	0.174625	2.7619	0.0017302	0.885875
Q2NKX8	ERCC6L	0.119506	0.759441	-0.0855002	0.133776	0.734893	-0.1105
Q2NL82	TSR1	0.144097	0.717634	0.0346498	1.02136	0.0952001	-0.7903
Q2TAY7	SMU1	0.748094	0.17861	1.62865	0.0967992	0.800204	0.3949
Q32MZ4	LRRFIP1	0.0660311	0.858952	0.0440755	2.34434	0.0045254	-0.49745
Q32P28	LEPRE1	0.340744	0.456305	-0.88565	0.378377	0.41843	0.214375
Q32Q12	NME1-NME2	1.31907	0.047966	0.354725	0.110265	0.775773	0.073
Q3YEC7	RABL6	0.239457	0.576159	-0.110075	1.22049	0.0601887	-1.85062
Q52LJ0	FAM98B	1.80383	0.0157098	0.4975	1.89344	0.0127807	0.5182
Q53EL6	PDCD4	0.606622	0.247387	0.2561	0.893398	0.127821	0.3176
Q53EP0	FNDC3B	0.848039	0.141893	0.365201	0.0648992	0.861194	0.0401258
Q53H82	LACTB2	1.13464	0.0733433	1.28067	0.0127526	0.971063	-0.0244746
Q56VL3	OCIAD2	0.0914051	0.810205	-0.0699258	0.127848	0.744993	-0.105801
Q58EX7	PLEKHG4	0.0950081	0.803511	-0.104225	12.5751	2.66037e-13	-21.8495
Q5BJH7	YIF1B	0.0988276	0.796475	-0.15655	1.67936	0.0209235	0.47065
Q5BKZ1	ZNF326	1.14121	0.0722412	0.4982	0.968815	0.107445	0.477275
Q5GLZ8	HERC4	0.490343	0.323339	-0.136825	0.643383	0.227309	-0.242625
Q5JPT2	SH3KBP1	1.05087	0.0889472	-1.322	1.42429	0.0376452	-1.52112
Q5JR04	MOV10	0.133816	0.734825	-0.1701	0.132036	0.737844	0.279725
Q5JRA6	MIA3	0.348246	0.448491	0.360399	0.447791	0.356623	0.4089
Q5JSZ5	PRRC2B	0.209778	0.61691	-0.25185	0.158688	0.693925	0.16635
Q5JTH9	RRP12	0.300124	0.501044	0.139275	0.606738	0.247322	-0.8578
Q5JTZ9	AARS2	1.28096	0.0523644	-1.632	0.740234	0.181872	-1.11995
Q5JVF3	PCID2	1.0541	0.0882867	-0.348025	1.83149	0.0147406	-0.470275
Q5JWT2	MED23	0.339286	0.457841	0.38385	0.341672	0.455332	0.402975
Q5JY65	CRNKL1	0.200161	0.630723	0.14595	0.0156865	0.964525	-0.0100255
Q5LJB0	UCHL5	0.751454	0.177234	-0.62335	0.519735	0.30218	-0.720775
Q5QJE6	DNTTIP2	0.918678	0.120593	-0.146875	4.63331	2.32644e-05	-0.85435
Q5QPM7	PSMF1	0.209659	0.617079	-0.53605	0.230994	0.587497	-0.736625
Q5RKV6	EXOSC6	0.249903	0.562467	0.185949	0.0696549	0.851815	0.063025
Q5SNT2	TMEM201	0.261739	0.547345	0.483725	0.331969	0.465619	-0.6454
Q5SRE5	NUP188	0.0791467	0.8334	-0.0478244	0.500713	0.315709	-0.175075
Q5SSJ5	HP1BP3	0.275085	0.53078	-0.73145	0.53689	0.290476	1.0132
Q5T123	SH3BGRL3	0.537864	0.289825	-2.4584	0.859348	0.138246	2.57757
Q9Y6H1	CHCHD2	0.0177114	0.960038	0.0553746	0.217508	0.606027	-0.631575
Q5T1Z4	PUM1	0.129741	0.741753	-0.0903001	0.61789	0.241051	-0.37525
Q5T280	C9orf114	1.4536	0.0351882	1.48137	0.975719	0.10575	1.0343
Q5T2E6	C10orf76	10.4529	3.52437e-11	-22.4986	0.0254014	0.943189	0.0176258
Q5T3I0	GPATCH4	0.368093	0.428457	0.507626	0.179162	0.66197	0.283175
Q5T4S7	UBR4	1.48202	0.0329594	-0.530525	0.792077	0.161407	0.21205
Q5T5X7	BEND3	0.298212	0.503255	0.33975	0.747338	0.178921	-0.989201
Q5T9A4	ATAD3B	0.335906	0.461417	0.136626	0.196415	0.636187	0.0689507
Q5TB53	TM9SF3	0.0798382	0.832074	-0.172524	0.16139	0.68962	-0.3558
Q5TDH0	DDI2	0.00782425	0.982145	-0.0124745	0.406554	0.392145	-0.5856
Q5UIP0	RIF1	1.29462	0.0507439	-0.25655	0.899798	0.125951	-0.253475
Q5VST6	ABHD17B	0.490108	0.323513	0.493275	0.408406	0.390476	-0.671775
Q5VT52	RPRD2	0.389837	0.407533	-0.425175	0.574081	0.266636	-0.659325
Q5VZE5	NAA35	0.381649	0.41529	-0.147975	0.622143	0.238702	-0.796675
Q5XPI4	RNF123	0.248332	0.564506	-0.5811	0.102957	0.788939	-0.228649
Q66K14	TBC1D9B	0.183155	0.655911	-0.432849	0.529631	0.295372	0.87695
Q66K74	MAP1S	0.0471737	0.89707	0.0288005	0.241423	0.573557	0.116175
Q68D10	SPTY2D1	2.38298	0.00414021	1.28288	1.15662	0.0697235	0.813676
Q68D91	MBLAC2	0.0618628	0.867236	-0.1336	0.511887	0.307689	0.4387
Q68E01	INTS3	1.05205	0.0887044	-0.256875	0.463074	0.344291	-0.245826
Q69YN2	CWF19L1	0.181379	0.6586	0.201425	0.258706	0.551181	0.2787
Q69YN4	KIAA1429	1.05168	0.0887818	-0.88185	1.21955	0.0603178	-0.9609
Q6DD87	ZNF787	0.858961	0.138369	0.36565	0.246359	0.567076	-0.1552
Q6DD88	ATL3	2.00357	0.00991814	0.62205	1.08783	0.0816909	0.391175
Q6DKI1	RPL7L1	0.233903	0.583575	0.232325	8.82414	1.4992e-09	-21.8648
Q6IA69	NADSYN1	0.415944	0.383757	0.1082	1.07162	0.0847969	0.32245
Q6IA86	ELP2	3.66272	0.000217412	0.360576	0.654343	0.221644	0.2066
Q6IBS0	TWF2	0.349821	0.446867	-0.0697255	0.00993696	0.977379	-0.00472498
Q6IC98	GRAMD4	0.183053	0.656064	0.152825	0.816359	0.152631	-0.639775
Q6IN85	SMEK1	0.00743576	0.983024	-0.0171256	0.492193	0.321964	0.447874
Q6IQ49	SDE2	0.408842	0.390084	-0.754274	0.430208	0.371357	-0.852725
Q6KC79	NIPBL	0.613021	0.243769	-0.635274	0.0281386	0.937263	-0.0179248
Q6L8Q7	PDE12	0.0611474	0.868666	0.0565505	0.0788323	0.834003	0.0926499
Q6NUK1	SLC25A24	0.907433	0.123756	0.207125	3.3389	0.000458243	0.619225
Q6NZY4	ZCCHC8	1.95874	0.0109967	0.307499	1.04202	0.090777	-0.212475
Q6P179	ERAP2	1.16871	0.0678089	-1.40027	1.19712	0.0635153	-1.28525
Q6P1M0	SLC27A4	0.0810924	0.829674	0.162749	0.168612	0.678247	0.213624
Q6P1X5	TAF2	0.143969	0.717846	0.149625	0.837464	0.14539	-0.7812
Q6P2E9	EDC4	0.514475	0.305862	-0.244975	0.429629	0.371853	-0.1948
Q6P2Q9	PRPF8	0.855617	0.139439	-0.161825	0.449975	0.354834	-0.0768747
Q6P3X3	TTC27	0.78983	0.162245	1.14855	0.119682	0.759134	-0.233924
Q6P4I2	WDR73	0.111274	0.773973	-0.204675	0.00547982	0.987462	0.00754976
Q6P996	PDXDC1	1.01965	0.0955759	-0.381675	0.165798	0.682656	-0.0884757
Q6P9B9	INTS5	0.171841	0.673223	-0.195174	0.198996	0.632417	-0.371249
Q6PD62	CTR9	0.573186	0.267186	-0.5025	0.329576	0.468192	-0.109825
Q6PI47	KCTD18	1.16006	0.0691737	-0.558575	2.11614	0.00765353	-0.92835
Q6PIJ6	FBXO38	0.33162	0.465994	0.523325	0.336867	0.460397	0.53105
Q6PJ69	TRIM65	0.653145	0.222257	-0.4259	1.3321	0.0465482	-1.40623
Q6PJG6	BRAT1	0.262166	0.546807	-0.588725	1.03378	0.092516	-2.04758
Q6PKG0	LARP1	1.14316	0.0719177	0.19615	1.16844	0.0678521	-0.33055
Q6RFH5	WDR74	0.28956	0.513381	0.144575	11.0282	9.37136e-12	-22.3242
Q6RW13	AGTRAP	7.39396	4.03683e-08	-22.8468	0.259055	0.550738	0.51785
Q6UN15	FIP1L1	0.284674	0.51919	-0.173825	0.707108	0.196287	-0.387575
Q6UW63	KDELC1	0.101491	0.791605	-0.053875	1.6902	0.0204078	0.435076
Q6UXN9	WDR82	0.860024	0.138031	1.36875	0.399865	0.398231	0.69985
Q6XQN6	NAPRT	1.10314	0.078861	-0.495875	0.688769	0.204754	-0.34575
Q6YHU6	THADA	0.216214	0.607835	-0.110475	0.0922329	0.808662	-0.0433745
Q6ZNB6	NFXL1	0.930042	0.117478	0.9243	0.775084	0.167848	1.12325
Q6ZRP7	QSOX2	0.412166	0.387109	-0.0799255	0.829784	0.147984	-0.48035
Q6ZS81	WDFY4	2.08865	0.00815354	-1.0345	1.65995	0.0218801	-1.16345
Q70J99	UNC13D	1.22728	0.059255	-0.243099	1.03248	0.0927936	-0.22935
Q71DI3	HIST2H3A	0.407068	0.39168	1.98292	0.00295362	0.993222	-0.0235753
Q71U36	TUBA1A	0.47665	0.333695	-0.644	0.0388695	0.914388	-0.0841503
Q75N03	CBLL1	0.498806	0.317099	-0.919725	0.175332	0.667833	-0.414976
Q76FK4	NOL8	0.0276651	0.938285	-0.0402994	0.175661	0.667328	-0.230425
Q7KZ85	SUPT6H	0.516985	0.304099	0.167651	0.0110452	0.974888	-0.00397491
Q7KZF4	SND1	0.113576	0.769881	0.028975	0.0356475	0.921197	0.00742483
Q7L1T6	CYB5R4	0.144529	0.716921	-0.0706997	0.717545	0.191626	0.2971
Q7L1W4	LRRC8D	0.292712	0.509669	0.342375	0.288687	0.514414	-0.341876
Q7L2H7	EIF3M	0.227479	0.592272	-0.0636501	0.324032	0.474207	-0.122175
Q7L2J0	MEPCE	0.15715	0.696386	-0.289526	0.0104209	0.976291	0.00689983
Q7L576	CYFIP1	0.224756	0.595996	-0.0494504	0.167779	0.679549	-0.101125
Q7L5N7	LPCAT2	0.288971	0.514079	0.215425	0.375821	0.4209	-0.271125
Q7LBC6	KDM3B	1.10486	0.0785486	-1.57202	0.668508	0.214532	-0.730725
Q7LDG7	RASGRP2	0.457064	0.349089	-0.0815749	2.79896	0.00158871	-0.404475
Q7Z2T5	TRMT1L	0.58109	0.262367	0.201375	0.562968	0.273547	0.3006
Q7Z2W4	ZC3HAV1	1.44224	0.0361207	0.7758	1.83668	0.0145652	0.933775
Q7Z333	SETX	0.899901	0.125921	-0.5458	0.921781	0.119734	-0.966275
Q7Z3C6	ATG9A	0.243581	0.570715	0.19115	1.05472	0.0881615	0.592325
Q7Z3U7	MON2	0.211797	0.614049	-0.3636	0.128533	0.743819	0.226924
Q7Z417	NUFIP2	0.0997197	0.794841	0.0797753	0.222571	0.599003	-0.1871
Q7Z434	MAVS	0.151403	0.705663	0.0598254	0.200429	0.630334	0.101901
Q7Z4H8	KDELC2	0.27774	0.527546	-0.327625	0.000557912	0.998716	-0.000725269
Q7Z4Q2	HEATR3	0.106907	0.781796	-0.138299	0.488873	0.324435	-0.415225
Q7Z5K2	WAPAL	1.05333	0.0884445	-0.468074	1.41941	0.0380705	-0.566324
Q7Z5L9	IRF2BP2	0.072244	0.846752	-0.0199494	2.74965	0.00177972	-0.71575
Q7Z6I6	ARHGAP30	0.793359	0.160932	-0.184124	0.35667	0.439876	-0.268624
Q7Z6M1	RABEPK	0.757002	0.174984	-0.7875	2.2283	0.00591159	-0.585925
Q7Z6P3	RAB44	0.292936	0.509406	0.254675	0.14538	0.715517	0.11615
Q7Z6Z7	HUWE1	2.19135	0.00643657	-0.550975	0.345467	0.451371	0.1125
Q7Z7A3	CTU1	0.101869	0.790917	0.20955	0.0851177	0.82202	-0.11985
Q7Z7L1	SLFN11	1.06311	0.086475	0.537175	0.0559188	0.879187	-0.0582995
Q86SF2	GALNT7	0.646757	0.22555	-0.9255	1.14913	0.0709363	-1.23028
Q86TI2	DPP9	0.23391	0.583567	-0.107326	0.0777858	0.836015	0.0426745
Q86TU7	SETD3	0.466133	0.341875	1.64143	0.67888	0.209469	1.9634
Q86U38	NOP9	0.221961	0.599845	0.1348	0.384136	0.412918	-0.2046
Q86U42	PABPN1	0.567925	0.270442	-1.66175	1.11653	0.076467	-3.04165
Q86U44	METTL3	0.52791	0.296544	0.739	0.378047	0.418748	-0.82225
Q86UP2	KTN1	0.895413	0.127229	-0.60215	0.603425	0.249215	-0.39145
Q86UV5	USP48	1.04843	0.0894483	-1.32265	0.886035	0.130007	-1.27268
Q86UX7	FERMT3	0.81855	0.151862	0.468275	0.781159	0.165516	0.473775
Q86V81	ALYREF	0.131477	0.738793	-0.300375	0.631002	0.233883	-1.04623
Q86VP6	CAND1	2.08358	0.00824926	-0.258225	1.34941	0.0447287	-0.2139
Q86W42	THOC6	1.35709	0.0439449	0.513299	1.14543	0.0715435	0.493249
Q86WA8	LONP2	0.695664	0.201528	0.211625	0.18322	0.655813	0.0537248
Q86X10	RALGAPB	0.452192	0.353027	0.456975	0.871104	0.134554	0.795175
Q86X55	CARM1	0.175609	0.667407	0.757299	0.182412	0.657035	0.730275
Q86X76	NIT1	6.56646	2.71358e-07	-21.6741	0.912252	0.122391	2.4432
Q86XI2	NCAPG2	0.475171	0.334834	0.2453	0.144106	0.717619	0.0829749
Q86XP3	DDX42	0.137698	0.728286	-0.0587502	1.2883	0.0514868	-0.2877
Q86Y56	DNAAF5	0.121751	0.755526	0.165451	0.105248	0.784788	-0.143075
Q86YP4	GATAD2A	0.570722	0.268706	-0.946674	1.15735	0.0696057	-0.479749
Q86YS6	RAB43	0.498353	0.317429	-0.329175	0.0378328	0.916573	0.0409751
Q86YV0	RASAL3	0.172215	0.672643	0.13225	1.36059	0.0435919	0.504975
Q8IU81	IRF2BP1	1.16597	0.0682386	0.8482	0.186817	0.650403	0.262899
Q8IV63	VRK3	0.0714603	0.848281	-0.0373249	1.09742	0.0799069	0.285925
Q8IVS2	MCAT	8.02983	9.33621e-09	-22.2836	0.0231596	0.94807	0.0380254
Q8IWV8	UBR2	0.113788	0.769507	0.1472	0.0217269	0.951203	0.0328999
Q8IWZ3	ANKHD1	0.214981	0.609563	0.0579996	0.0268982	0.939944	-0.00717497
Q8IX12	CCAR1	0.0517892	0.887587	0.0338001	0.134063	0.734407	-0.113125
Q8IXB1	DNAJC10	0.96088	0.109426	0.288325	0.00542119	0.987595	-0.00334978
Q8IXI1	RHOT2	0.0087458	0.980063	0.00344992	1.15207	0.070458	-0.3651
Q8IY81	FTSJ3	0.404321	0.394166	0.857725	0.267451	0.540193	-0.837226
Q8IYB7	DIS3L2	1.27243	0.0534039	-0.699675	13.8727	1.34061e-14	-22.085
Q8IYB8	SUPV3L1	0.148655	0.710142	-0.4301	0.254044	0.557129	-0.640825
Q8IYS1	PM20D2	0.310285	0.489457	-0.123125	0.695751	0.201488	-1.768
Q8IZ07	ANKRD13A	0.43009	0.371458	-0.613125	1.07978	0.083219	0.506175
Q8IZ73	RPUSD2	0.97776	0.105254	-0.803025	0.817851	0.152107	-0.463325
Q8IZT6	ASPM	6.45404	3.51527e-07	-22.2996	1.13151	0.0738736	2.04393
Q8N0Z6	TTC5	0.0646688	0.861651	-0.0935001	0.962848	0.108931	0.733075
Q8N122	RPTOR	1.25956	0.0550099	-0.50385	1.55272	0.0280081	-0.55525
Q8N163	CCAR2	0.681262	0.208323	-0.2788	0.353929	0.442661	-0.5693
Q8N1G2	CMTR1	0.39232	0.40521	0.4152	0.187925	0.648746	0.2426
Q8N1G4	LRRC47	0.82386	0.150017	-0.200076	0.829048	0.148236	-0.185076
Q8N201	INTS1	0.545339	0.284879	0.178475	0.365165	0.431355	-0.379475
Q8N335	GPD1L	0.596232	0.253377	-1.19575	0.00646501	0.985224	-0.0186253
Q8N3C0	ASCC3	2.87007	0.00134875	-0.404174	1.41093	0.038821	-0.42595
Q8N3U4	STAG2	0.858267	0.13859	-0.353125	0.626852	0.236128	-0.2382
Q8N4V1	MMGT1	1.11254	0.0771727	0.9452	0.27563	0.530115	0.40875
Q8N543	OGFOD1	0.323724	0.474544	-0.17205	1.32605	0.0472005	-0.52755
Q8N5M4	TTC9C	0.462762	0.344539	-0.508524	0.407406	0.391376	-0.65555
Q8N5N7	MRPL50	0.858519	0.13851	-0.354675	1.18849	0.0647908	-0.535725
Q8N684	CPSF7	0.780214	0.165877	-2.14785	0.418945	0.381114	-1.07713
Q8N6H7	ARFGAP2	0.409453	0.389535	-0.16925	1.57278	0.0267435	-0.4448
Q8N6R0	METTL13	0.640682	0.228727	0.268775	0.222975	0.598446	0.10295
Q8N766	EMC1	0.87661	0.132859	0.348926	0.33028	0.467434	0.141325
Q8N806	UBR7	0.11968	0.759136	0.0555749	0.645129	0.226397	0.213274
Q8N8A6	DDX51	0.105416	0.784483	0.037375	1.10814	0.0779586	-0.403075
Q8NAV1	PRPF38A	1.22693	0.0593016	2.22308	1.26449	0.0543889	2.3346
Q8NBI6	XXYLT1	1.64092	0.0228604	0.37685	0.271452	0.535239	0.115149
Q8NBJ5	COLGALT1	0.37675	0.420001	-0.2182	0.422106	0.37835	-0.258425
Q8NBL1	POGLUT1	1.02363	0.0947049	-0.439175	0.408444	0.390441	-0.3198
Q8NBN7	RDH13	0.519876	0.302081	-1.13218	0.46251	0.344739	-1.07398
Q8NBS9	TXNDC5	1.75647	0.0175199	0.38585	0.906408	0.124049	0.245275
Q8NBT2	SPC24	1.64203	0.022802	0.564525	1.54679	0.0283929	0.649226
Q8NBU5	ATAD1	0.573121	0.267226	-1.41462	0.882525	0.131061	-1.74975
Q8NC51	SERBP1	1.20371	0.0625588	-0.29025	1.75085	0.0177479	-0.3554
Q8NC56	LEMD2	0.316124	0.482921	0.3693	0.147349	0.712281	0.241475
Q8NCA5	FAM98A	0.0730876	0.845108	0.0743003	0.0122126	0.972271	0.0134997
Q8NCM8	DYNC2H1	0.613385	0.243565	-2.31445	0.705199	0.197152	1.71527
Q8NCW5	APOA1BP	0.69176	0.203348	0.287125	1.37756	0.0419222	0.4723
Q8ND24	RNF214	0.43211	0.369734	-0.145226	1.2852	0.0518564	-0.456525
Q8ND30	PPFIBP2	0.0488598	0.893594	-0.0497508	0.841807	0.143944	-0.8239
Q8ND82	ZNF280C	0.320338	0.478258	-0.82195	1.47751	0.0333035	1.75943
Q8NDX1	PSD4	9.49437	3.20355e-10	21.4792	13.1408	7.23171e-14	21.9356
Q8NE71	ABCF1	1.48802	0.0325073	0.23775	1.36349	0.0433025	0.20615
Q8NE86	MCU	0.499783	0.316386	-1.34443	0.249212	0.563362	-0.710451
Q8NEJ9	NGDN	0.623271	0.238083	0.713151	0.158249	0.694625	-0.257949
Q8NEW0	SLC30A7	0.264725	0.543595	-0.492275	0.391887	0.405614	0.30125
Q8NEZ5	FBXO22	0.0452919	0.900965	-0.0327001	1.79379	0.0160773	-1.29795
Q8NF50	DOCK8	0.120497	0.75771	-0.0704751	0.035512	0.921484	-0.0239754
Q8NFC6	BOD1L1	0.0743395	0.842676	-0.100225	0.668822	0.214377	-0.847075
Q8NFF5	FLAD1	0.520491	0.301654	-0.31725	0.807934	0.15562	-0.440351
Q8NFH3	NUP43	0.489676	0.323835	-0.251825	0.58341	0.26097	-0.3088
Q8NFH4	NUP37	1.69089	0.0203756	0.430725	0.708037	0.195868	0.25725
Q8NHH9	ATL2	0.133906	0.734673	0.0850501	0.759168	0.174113	0.231426
Q8NHQ9	DDX55	0.108441	0.779038	0.209876	0.0856384	0.821035	-0.1831
Q8NHV4	NEDD1	0.503196	0.313909	0.304675	1.12732	0.0745906	0.538525
Q8TAD8	SNIP1	9.84872	1.41672e-10	22.7007	8.77672	1.67217e-09	21.6647
Q8TAF3	WDR48	0.942932	0.114043	1.16085	0.128303	0.744212	0.301625
Q8TAT6	NPLOC4	0.108574	0.7788	0.23085	0.103378	0.788174	-0.20735
Q8TB52	FBXO30	0.746285	0.179356	1.22653	0.816932	0.152429	1.3559
Q8TB72	PUM2	0.914754	0.121688	-0.161525	2.68509	0.00206496	-0.39815
Q8TBC4	UBA3	0.00406166	0.990691	0.00244999	0.0449842	0.901604	0.0380502
Q8TCD5	NT5C	0.920736	0.120023	2.09255	0.178959	0.662279	0.74165
Q8TCF1	ZFAND1	0.451704	0.353424	0.81885	0.0955791	0.802455	-0.33435
Q8TCJ2	STT3B	0.454607	0.351069	0.915975	0.517706	0.303595	1.01473
Q8TCS8	PNPT1	0.189801	0.645951	0.467026	0.352331	0.444293	0.522025
Q8TCU6	PREX1	0	1	0	8.16963	6.76667e-09	22.2409
Q8TCY9	URGCP	0.806499	0.156135	0.549176	1.03822	0.0915749	-0.3696
Q8TD16	BICD2	0.0291164	0.935155	0.0216002	0.32763	0.470295	0.2057
Q8TD30	GPT2	0.159124	0.693228	-0.112	2.44033	0.00362802	-1.941
Q8TDD1	DDX54	1.1478	0.0711535	0.34685	1.15703	0.069658	-0.336825
Q8TDN6	BRIX1	0.198635	0.632944	0.142175	2.02271	0.00949041	-0.75885
Q8TDP1	RNASEH2C	0.0587896	0.873394	0.0386748	0.610769	0.245037	-1.27595
Q8TDX7	NEK7	0.124633	0.750528	0.199649	1.77382	0.0168337	1.38373
Q8TEM1	NUP210	2.40978	0.00389239	-0.461126	2.33345	0.00464036	-0.410825
Q8TEQ6	GEMIN5	0.0491397	0.893018	0.0142746	0.539939	0.288444	-0.201875
Q8TEX9	IPO4	0.717013	0.191861	-0.148025	1.54422	0.0285614	-0.214025
Q8TF05	PPP4R1	0.152024	0.704653	-0.124775	0.807486	0.155781	0.3696
Q8WU90	ZC3H15	0.0594663	0.872035	0.0219007	2.28604	0.00517556	-0.5454
Q8WUA2	PPIL4	0.042035	0.907747	0.114974	0.0573237	0.876347	0.138075
Q8WUB8	PHF10	0.487356	0.32557	0.5701	0.134842	0.733091	0.221525
Q8WUM0	NUP133	0.601863	0.250114	-0.0957747	0.15691	0.696772	0.0430255
Q8WUM4	PDCD6IP	0.723198	0.189148	-0.271075	0.0178861	0.959652	0.0069747
Q8WUQ7	CACTIN	0.0110238	0.974936	0.00524998	0.48178	0.329777	-0.17225
Q8WVC0	LEO1	0.783552	0.164607	-0.68685	0.405238	0.393334	-0.220125
Q8WVD3	RNF138	0.355746	0.440812	0.451575	0.53298	0.293103	0.614225
Q8WVM7	STAG1	0.99155	0.101965	-0.792276	9.68988	2.04228e-10	-22.2751
Q8WVM8	SCFD1	0.0518525	0.887457	0.0187502	0.190537	0.644856	0.1004
Q8WVY7	UBLCP1	0.247826	0.565163	0.309475	0.363695	0.432817	0.489225
Q8WW01	TSEN15	1.02066	0.0953537	-0.4481	12.1435	7.18677e-13	-22.1136
Q8WWI5	SLC44A1	0.153507	0.702252	-0.3016	0.266192	0.541761	-0.331375
Q8WWM7	ATXN2L	0.202203	0.627765	0.0601501	1.17166	0.0673496	-0.3522
Q8WWQ0	PHIP	0.582607	0.261453	0.916425	0.452436	0.352828	0.73955
Q8WWY3	PRPF31	0.583706	0.260792	1.33515	0.435398	0.366946	1.04702
Q8WXF1	PSPC1	0.451379	0.353688	-0.757375	0.0594821	0.872003	0.054225
Q8WXI9	GATAD2B	0.374751	0.421939	-0.177175	0.0478482	0.895678	-0.021275
Q8WYP5	AHCTF1	0.402525	0.395799	-0.597025	0.703721	0.197824	0.190325
Q8WZ82	OVCA2	0.13975	0.724853	-0.149275	0.266815	0.540985	0.1223
Q8WZA9	IRGQ	0.55047	0.281534	0.421324	0.229977	0.588875	0.158751
Q92499	DDX1	0.866497	0.135989	0.226375	0.00516831	0.98817	0.00225019
Q92552	MRPS27	1.09449	0.0804466	0.693575	9.15031	7.07443e-10	-21.7736
Q92556	ELMO1	0.422164	0.378299	-0.266601	0.20691	0.620997	-0.115676
Q92575	UBXN4	6.64935	2.24207e-07	24.4842	5.21749	6.0605e-06	23.0514
Q92576	PHF3	0.0596765	0.871613	0.116075	0.480905	0.330442	-0.5056
Q92597	NDRG1	1.01724	0.0961081	0.69665	1.50567	0.0312125	1.03623
Q92598	HSPH1	1.09565	0.0802321	0.1337	1.3006	0.0500491	0.223875
Q92600	RQCD1	0.00265879	0.993897	0.00232553	0.138835	0.726382	0.10535
Q92608	DOCK2	2.39607	0.00401722	-0.304775	1.0075	0.0982875	-0.20585
Q92616	GCN1L1	2.67625	0.00210743	-0.316625	1.33002	0.0467712	-0.160701
Q92620	DHX38	0.562191	0.274037	-0.263	0.370623	0.425968	-0.147825
Q92621	NUP205	0.67668	0.210533	-0.143475	1.05858	0.0873825	-0.247125
Q92673	SORL1	7.65415	2.21742e-08	-21.5266	0.476464	0.333838	0.6146
Q92688	ANP32B	0.461608	0.345456	-1.77	0.531655	0.293999	-2.13528
Q92696	RABGGTA	0.181127	0.658982	-0.0790248	0.208472	0.618768	-0.0551996
Q92734	TFG	0.0965696	0.800627	-0.0529509	0.62622	0.236472	-0.266751
Q92769	HDAC2	1.22185	0.0600001	2.15083	1.2296	0.0589387	2.16292
Q92797	SYMPK	0.208603	0.618582	-0.181175	0.270153	0.536842	-0.2572
Q92804	TAF15	0.68762	0.205296	1.4358	0.0483855	0.89457	-0.210925
Q92835	INPP5D	0.111702	0.773211	-0.475475	0.675479	0.211116	1.47292
Q92854	SEMA4D	10.7418	1.81221e-11	21.3613	8.68764	2.05285e-09	21.7309
Q92878	RAD50	0.0137005	0.968946	0.00279903	0.522369	0.300352	-0.0809755
Q92889	ERCC4	2.25643	0.00554076	-0.281975	1.71154	0.0194296	-0.223325
Q92890	UFD1L	1.11908	0.0760195	-1.27612	8.85078	1.41002e-09	-22.6475
Q92900	UPF1	0.158902	0.693582	-0.054625	0.618629	0.240642	-0.222075
Q92904	DAZL	0	1	0	12.3973	4.00597e-13	25.3386
Q92905	COPS5	0.915008	0.121616	0.239	0.0172221	0.961121	-0.0062747
Q92917	GPKOW	0.965113	0.108364	-1.33305	1.08995	0.0812931	-0.922074
Q92922	SMARCC1	0.0298464	0.933584	0.0212746	0.00902593	0.979432	-0.00767517
Q92945	KHSRP	0.720943	0.190133	-0.165875	0.654024	0.221807	-0.17495
Q92947	GCDH	1.37741	0.0419364	-0.371349	0.448268	0.356231	-0.747674
Q92973	TNPO1	0.0935461	0.806221	-0.0350246	0.101937	0.790794	-0.0398746
Q93008	USP9X	0.040021	0.911967	-0.0152493	1.92635	0.0118483	0.488626
Q93084	ATP2A3	0.170122	0.675893	0.257825	0.0209919	0.952814	0.0369496
Q969P0	IGSF8	1.01972	0.0955608	1.5877	0.143536	0.718561	0.496275
Q969V3	NCLN	0.486243	0.326405	1.06975	0.484017	0.328082	1.0595
Q969Y2	GTPBP3	0.419385	0.380728	-0.308675	0.494424	0.320314	-0.455776
Q96A33	CCDC47	0.158731	0.693856	-0.0759006	0.654253	0.22169	0.36475
Q96A35	MRPL24	0.760278	0.173669	0.776599	0.240712	0.574497	-0.4433
Q96A65	EXOC4	0.118015	0.762053	-0.0257745	1.36211	0.0434402	0.337925
Q96AE4	FUBP1	1.90883	0.012336	0.31865	0.249788	0.562615	-0.0683994
Q96AG4	LRRC59	0.49192	0.322166	0.18995	0.417659	0.382245	0.12635
Q96BS2	TESC	0.00911115	0.979239	-0.00367498	0.0682252	0.854624	-0.0377002
Q96BX8	MOB3A	0.0570454	0.876909	0.0289259	0.0697607	0.851607	-0.0682745
Q96C19	EFHD2	0.302778	0.497991	-0.110826	0.150524	0.707093	0.0689497
Q96C86	DCPS	0.744996	0.179889	-0.274351	0.429683	0.371806	-0.183626
Q96C90	PPP1R14B	1.23958	0.0575993	0.4098	0.306533	0.493705	0.144125
Q96CS3	FAF2	0.993902	0.101414	0.2724	0.690553	0.203914	0.2283
Q96CT7	CCDC124	1.11378	0.0769521	-1.3727	1.37175	0.0424863	-0.572701
Q96CW5	TUBGCP3	0.720134	0.190487	0.163225	0.0786694	0.834316	0.0290747
Q96CX2	KCTD12	1.34738	0.044939	0.697275	0.732351	0.185203	0.400826
Q96D71	REPS1	1.27339	0.0532858	0.332475	0.530291	0.294923	0.1657
Q96DI7	SNRNP40	0.0684634	0.854155	0.0429497	0.2983	0.503153	-0.202775
Q96DV4	MRPL38	0.390904	0.406534	0.17995	0.179207	0.661901	-0.0986004
Q96EB6	SIRT1	1.07142	0.084836	1.04785	0.850285	0.141161	0.88805
Q96EK9	KTI12	0.574457	0.266405	-0.557301	1.01436	0.0967486	-0.393
Q96EL2	MRPS24	0.636063	0.231173	1.065	7.28115	5.23414e-08	-22.3711
Q96EP0	RNF31	0.399492	0.398573	0.338825	0.255715	0.55499	0.260874
Q96ER3	SAAL1	0.846146	0.142513	0.3478	0.136678	0.729999	0.0934491
Q96ES7	CCDC101	10.5585	2.7636e-11	-22.18	1.58233	0.0261619	-0.840151
Q96EY1	DNAJA3	0.0763724	0.838741	0.0582743	0.0620928	0.866777	-0.0531502
Q96EY7	PTCD3	1.20802	0.0619408	-0.145525	2.30849	0.00491482	-0.4648
Q96F46	IL17RA	0.0183215	0.958691	0.0527244	0.00280801	0.993555	0.00695038
Q96F63	CCDC97	10.0001	9.99727e-11	21.6624	12.1482	7.1084e-13	21.523
Q96F86	EDC3	0.421879	0.378548	-0.191375	0.259675	0.549952	-0.125475
Q96FJ2	DYNLL2	0.328159	0.469722	-1.05303	0.26484	0.54345	-0.950425
Q96FX7	TRMT61A	0.106757	0.782065	0.275125	0.0715768	0.848053	0.197249
Q96G03	PGM2	0.47961	0.331428	0.303625	0.591507	0.256149	0.3849
Q96G46	DUS3L	0.968867	0.107432	0.344101	0.266064	0.541921	0.147851
Q96GD0	PDXP	0.73384	0.184569	0.230525	0.482077	0.329552	0.17295
Q96GM5	SMARCD1	0.254135	0.557012	-0.7042	0.212255	0.613401	-0.655125
Q96GM8	TOE1	0.25726	0.553019	0.173175	0.285306	0.518434	-0.168049
Q96HA7	TONSL	0.577896	0.264304	-0.57765	0.400107	0.398009	-0.18555
Q96HE7	ERO1L	1.29912	0.0502206	-0.35475	0.549543	0.282135	-0.285674
Q96HR3	MED30	12.7719	1.69083e-13	22.9468	8.58431	2.6043e-09	22.4729
Q96HS1	PGAM5	0.460628	0.346236	0.19085	0.246973	0.566274	0.122025
Q96HY6	DDRGK1	1.73782	0.0182885	0.410875	0.39195	0.405555	-0.98855
Q96I24	FUBP3	0.472908	0.336583	-0.162575	0.752481	0.176815	-0.261224
Q96I63	YME1L1	0.125365	0.749265	-0.175275	8.80285	1.57454e-09	-21.6743
Q96IR7	HPDL	0.178687	0.662693	0.12025	1.036	0.0920459	-0.750425
Q96K21	ZFYVE19	0	1	0	9.96854	1.07512e-10	22.1779
Q96KP1	EXOC2	0.084636	0.822932	0.2031	0.499093	0.316889	0.660224
Q96KP4	CNDP2	1.06235	0.0866263	-0.112375	2.01163	0.00973581	-0.389075
Q96KR1	ZFR	0.0189044	0.957405	0.0179248	0.172999	0.67143	-0.1254
Q96L92	SNX27	0.221789	0.600083	0.0704746	0.493061	0.321321	0.17255
Q96N66	MBOAT7	11.215	6.09589e-12	21.797	10.6891	2.04575e-11	22.2964
Q96N67	DOCK7	0.332092	0.465487	0.271125	0.29329	0.50899	0.248375
Q96P11	NSUN5	0.254133	0.557015	0.197599	0.502965	0.314076	-0.351601
Q96P16	RPRD1A	1.96268	0.0108973	-2.9556	1.63078	0.0234003	-2.88245
Q96P48	ARAP1	0.807863	0.155646	0.695175	1.77072	0.0169544	1.31563
Q96P70	IPO9	0.875382	0.133235	1.04628	0.48579	0.326746	0.79085
Q96PC5	MIA2	0.33594	0.461381	0.135674	1.21316	0.0612122	-0.259775
Q96PK6	RBM14	0.790181	0.162113	0.3788	0.340722	0.456329	0.185824
Q96PU4	UHRF2	2.14668	0.00713377	-1.25822	1.56271	0.0273707	-0.755925
Q96PV4	PNMA5	6.19533	6.37781e-07	24.734	5.52908	2.95745e-06	23.9258
Q96PV6	LENG8	0.30711	0.493048	-0.20225	12.6146	2.42883e-13	-21.9468
Q96PZ0	PUS7	0.492054	0.322067	-0.478251	0.697179	0.200827	-0.633451
Q96Q11	TRNT1	0.503734	0.31352	-0.37845	0.280799	0.523843	-0.277075
Q96Q89	KIF20B	0.857495	0.138837	0.7658	0.946087	0.113217	0.8264
Q96QK1	VPS35	1.39204	0.0405471	0.21005	1.31882	0.0479937	0.194975
Q96QU8	XPO6	0.413229	0.386164	0.1223	0.938025	0.115339	0.15155
Q96R06	SPAG5	0.184168	0.654383	0.61005	0.427018	0.374095	1.3809
Q96RE7	NACC1	0.166218	0.681996	0.31765	0.543728	0.285938	0.88115
Q96RP9	GFM1	0.640608	0.228766	-1.06615	0.402933	0.395427	-0.2905
Q96RS6	NUDCD1	0.295969	0.505861	-0.609125	0.0108058	0.975426	-0.0216498
Q96S52	PIGS	0.274771	0.531165	-0.15955	0.148886	0.709764	-0.137175
Q96S55	WRNIP1	0.210395	0.616035	-0.35715	0.608287	0.246441	-0.579325
Q96S59	RANBP9	0.0634297	0.864113	0.115851	1.42545	0.0375452	1.12435
Q96SK2	TMEM209	0.340379	0.456689	-0.48255	0.0960584	0.80157	-0.191175
Q96ST3	SIN3A	1.83235	0.0147111	1.53125	1.77342	0.0168491	1.43355
Q96T23	RSF1	0.733973	0.184513	0.53695	0.986613	0.10313	0.713
Q96T58	SPEN	0.144869	0.71636	-0.219476	0.247564	0.565504	-0.35125
Q96T76	MMS19	1.37036	0.042623	-0.3625	0.264395	0.544008	-0.11865
Q96T88	UHRF1	0.386364	0.410805	-0.1125	1.39156	0.0405921	-0.298375
Q99426	TBCB	0.107156	0.781348	0.438725	0.517803	0.303527	1.5811
Q99436	PSMB7	0.723465	0.189032	1.6988	0.704841	0.197315	1.66332
Q99459	CDC5L	1.2135	0.0611651	-0.49345	2.76106	0.00173357	-0.86595
Q99536	VAT1	0.0890077	0.81469	-0.1727	8.44416	3.59621e-09	-23.1924
Q99543	DNAJC2	1.19195	0.0642758	-1.15075	0.898071	0.126453	-0.8342
Q99570	PIK3R4	0.0571882	0.876621	0.0901494	0.727938	0.187095	0.562974
Q99575	POP1	0.324705	0.473472	0.078475	1.34429	0.0452593	0.252474
Q99598	TSNAX	0.222107	0.599643	-0.0707998	0.052051	0.887052	-0.026825
Q99611	SEPHS2	1.35767	0.0438864	-0.374675	11.7884	1.62788e-12	-21.6996
Q99613	EIF3C	3.03083	0.000931477	0.528174	1.76395	0.0172205	0.46645
Q99614	TTC1	0.0298594	0.933556	-0.0613995	0.06761	0.855835	0.116575
Q99661	KIF2C	0.684605	0.206726	0.374499	0.558066	0.276652	0.329125
Q99704	DOK1	0.789948	0.162201	0.522749	1.45128	0.0353766	0.599625
Q99707	MTR	0.412301	0.386989	-0.528575	0.0944066	0.804625	-0.13385
Q99714	HSD17B10	0.277987	0.527246	0.0782757	1.02493	0.0944223	0.250626
Q99733	NAP1L4	0.638616	0.229818	-1.80395	0.548978	0.282502	-1.43737
Q99805	TM9SF2	0.121616	0.755759	0.076025	0.44715	0.357149	-0.728225
Q99829	CPNE1	0.382405	0.414568	-0.0709	0.654073	0.221782	0.25705
Q99832	CCT7	0.127276	0.745975	-0.054925	0.96562	0.108238	-0.335824
Q99986	VRK1	0.229588	0.589402	-0.913175	0.148649	0.710151	-0.520975
Q9BPX3	NCAPG	0.672578	0.212531	1.16295	0.0305308	0.932114	-0.111075
Q9BPX5	ARPC5L	0.075828	0.839792	-0.1485	0.0395114	0.913037	-0.076375
Q9BQ39	DDX50	0.577523	0.264532	0.231875	0.84687	0.142276	-0.340975
Q9BQ67	GRWD1	0.674456	0.211614	0.32535	0.0265183	0.940766	-0.0183749
Q9BQA1	WDR77	0.151511	0.705488	-0.0617752	0.43716	0.36546	0.148925
[truncated: 390 more rows]

## Sheet: 5µM-AzaC_UpstreamReg
© 2000-2022 QIAGEN. All rights reserved.
Upstream Regulator	Expr Log Ratio	Molecule Type	Predicted Activation State	Activation z-score	p-value of overlap	Target Molecules in Dataset
HSF1		transcription regulator	Inhibited	-2.425	0.00888	ATG7,DNMT1,FASN,HSPB1,MBOAT7,PRKDC,STAT6
LARP1	0.196	translation regulator	Inhibited	-2	0.0488	EEF1D,EEF1G,RPL13,RPS13
NUPR1		transcription regulator	Inhibited	-2	0.00773	AP5M1,APOBEC3B,ASPM,BLM,CHD4,MKI67,MSH6,NAAA,NCKIPSD,NUCKS1,RCN2,SAMHD1,SPC24,SRSF1,TMPO,ZC3HAV1
MED1		transcription regulator	Inhibited	-2	0.0223	ACACA,FASN,MTOR,NF1,SMARCA4
TAL1		transcription regulator	Inhibited	-2	0.105	ASPM,HLA-C,NBAS,RBM7,SYK,UBXN1
GLI1		transcription regulator		-1.976	0.0305	AHNAK,ANXA1,APOBEC3B,ASPM,BID,HUWE1,MACF1,MKI67,RBM8A,SRM,SUN2,TRIP10,TUFM
CD24		other		-1.633	0.00027	APOBEC3B,ASPM,LRPPRC,PDS5A,RANBP2,UPF2,UROD,USO1
SREBF1		transcription regulator		-1.557	0.00164	ACACA,AK4,CYP51A1,DARS1,FASN,IVNS1ABP,NDUFS2,PCK2
LONP1	-0.034	peptidase		-1.432	4.86e-05	ANXA2,ASNS,ETFB,HSPB1,TFAM,TOMM70,TPM3,TUFM
PKM	-0.323	kinase		-1.387	0.00447	FASN,LSS,PCK2,PKM,TFAM
ERBB2		kinase		-1.265	0.0109	ANXA2,ASPM,CHD4,FASN,LAMP1,LAMP2,MKI67,NUP210,POLR1D,POLR2A,RFC5,RRM1,SLC7A5
TP63		transcription regulator		-1.168	0.00592	ATG5,ATG7,BLM,CAD,CD82,DNMT1,FASN,FUBP1,HIRA,SCRIB,TGFB1
CST5		other		-1.127	0.000192	ADSL,AHNAK,ANXA2,ANXA3,EEF1D,EEF1G,EZR,HNRNPDL,MRM3,MRTO4,SPOUT1,SRSF1,WDR3,ZCCHC8
PCGEM1		other		-1.067	0.0048	ACACA,FASN,LSS,PKM
MAPK9		kinase		-1.067	0.0132	ACACA,FASN,LSM3,METAP2
ATF3		transcription regulator		-1	0.00477	ASNS,CAD,CD82,POLR2A,RRM1
CUL4B	21.991	other		-1	0.000405	CUL4B,DARS1,TPM3,UBXN1
MITF		transcription regulator		-0.816	0.012	CHTF18,DIAPH1,MMS19,RFC5,SPC24,TFAM
WT1		transcription regulator		-0.742	0.0102	ACTN1,ASNS,CHAF1B,CUL4B,PCK2,YBX1
CLDN7		other		-0.246	0.0486	ANXA3,ARHGDIB,CCDC97,NUDT21,XXYLT1
MYC		transcription regulator		-0.24	0.0199	ACACA,CAD,DNMT1,EZR,FASN,FBL,HSPB1,LAMP2,RANBP2,SRSF1,TGFB1
GNA12		enzyme		-0.218	0.00773	ARHGEF1,EZR,IQGAP1,PAK2
FSH		complex		0	0.0134	ACTN1,ACTR2,ARHGAP1,EZR,GOT1,MAP2K3,PLIN3,PPP2R5C,SMARCA4,TLN1
Lh		complex		0	0.00761	ACTN1,ACTR2,ARHGAP1,EZR,MAP2K3,PLIN3,PPP2R5C,SMARCA4,TLN1
CCND1		transcription regulator		0	0.000856	AHNAK,DNMT1,FAM120A,HSPB1,MACF1,MED30,RFC5,RPL13,TUFM,UTRN,YLPM1
TP53		transcription regulator		0.114	0.0291	ANXA1,APOBEC3C,ATG7,BID,CHEK2,CYP51A1,DNMT1,FASN,FUBP1,LSS,ME2,MSH6,NUP153,PKM,PPP4R2,SCRIB,TFAM,TGFB1,TRIO
MASTL		kinase		0.132	0.00718	ARHGDIB,IPO5,TMPO,TPM4
26s Proteasome		complex		0.168	0.000729	ATG5,ATG7,LAMP1,PSMB5,PSMD6,SQSTM1,VPS18
HIF1A		transcription regulator		0.214	0.0102	ADAM10,AK4,HSPB1,HUWE1,KDM4B,NUCKS1,PCK2,PKM,RAPGEF6,TGFB1
CDK4/6		group		0.378	0.00012	AHNAK,FAM120A,HSPB1,MACF1,RPL13,TUFM,YLPM1
SALL4		transcription regulator		0.378	0.0158	ADAM10,ANXA2,ARHGAP1,CHEK2,DYNC1I2,TLN1,UTRN
TCR		complex		0.447	0.035	ARHGEF1,ATP5F1B,FBL,LAMP1,RPS13,TLE3,TUFM,ZC3HAV1
COPS5	0.239	transcription regulator		0.707	0.0107	CD82,IRAK1,KPNB1,MKI67,NUP153,POLR2A,SLC7A5,TMPO,VAMP8
ESR2		ligand-dependent nuclear receptor		1.134	0.0135	ACTN1,ANXA1,ARHGDIB,BID,LMAN1,MYL12A,TGFB1
SYVN1		transporter		1.134	0.00628	FASN,HLA-C,HSPB1,NUDT21,RAB10,SLC7A5,ZC3HAV1
ATF4		transcription regulator		1.955	0.000989	ADAM10,ASNS,IARS1,PCK2,SLC1A4,SLC43A1
EIF2AK4		kinase		1.98	1.36e-05	ASNS,ATG5,ATG7,PCK2
NFE2L2		transcription regulator		1.982	0.024	GOT1,LAMP2,PSMB5,TFAM
DAPK		group			0.0163	MTOR
RNA polymerase II		complex			0.0252	CHEK2,GOT1,POLR2A,SLC27A2,TGFB1,TLN1
Histone h3		group			0.0105	FASN,IGF2R,NDUFS2,POLR2A,SMN1/SMN2,TFAM,TGFB1,TPM3,USP3,VAMP8
UQCC3		other			0.0311	ATP5F1B,ATP6V1F,HK1,NDUFA13,NDUFS2,PKM
HULC		other			0.000476	ATG7,LAMP1,SQSTM1
FAM83A-AS1		other			0.0482	PKM
RAB7B		peptidase			0.0324	IGF2R
TMEM259		other			0.0324	CYP51A1
ATP6AP2		transporter			0.0324	TGFB1
EIF2A	-0.176	translation regulator			0.0163	PCK2
GSDMB		other			0.0324	TGFB1
MTAP	0.275	enzyme			0.0163	RIOK1
AAMDC		other			0.00888	ASNS,MTHFD1L
Integrin alpha V beta 3		complex			0.0324	TGFB1
NIBAN2		transcription regulator			0.0482	PKM
SNHG15		other			0.00382	ATG5,SQSTM1
MIEF2		other			0.0133	ACACA,FASN
RNF185		enzyme			0.0324	CYP51A1
NOX5		ion channel			0.0482	DNMT1
CHCHD5		other			0.00698	ACACA,FASN
BORCS5		other			0.0163	IGF2R
CHMP3		other			0.0163	IGF2R
ASPN		other			0.0482	TGFB1
FAF2	0.272	other			0.0163	NF1
NSD1		transcription regulator			0.0482	POLR2A
CIAO2B	0.1	other			0.0482	MMS19
PRELID1		transporter			0.0163	STAT6
PACS2		other			0.0163	HLA-C
MTORC2		complex			0.00257	ACACA,FASN
SRF		transcription regulator			0.0153	CAP1,EIF6,EZR,MYH9,RNH1
SCAP		other			0.000476	ACACA,FASN,SQSTM1
PC		enzyme			0.0163	FASN
CIAO1	0.666	transcription regulator			0.0482	MMS19
SLC6A4		transporter			0.00257	MTOR,SLC7A5
CSDE1	-0.903	enzyme			0.0324	POLR2A
USF1		transcription regulator			0.0223	AGTRAP,FASN,IGF2R
ASNS	0.433	enzyme			0.0324	SLC7A5
TRPM2		ion channel			0.0184	ATG5,ATG7
HINFP		transcription regulator			0.00257	ATM,PRKDC
BLOC1S5-TXNDC5		other			0.0324	TXNDC5
MTOR	-0.788	kinase			0.0153	FASN,HK1,MTOR,NSUN2,PKM
RUNX1	0.364	transcription regulator			0.0458	CTSG,MPO,MYH9
NRBP2		kinase			0.0133	ANXA2,BID
MAPT		other			0.0163	CAPN1
UBA1	-0.122	enzyme			0.0343	ANXA2,HSPB1
EIF3E	0.173	translation regulator			0.035	DYNC1H1,EIF3C,EIF3L
PHIP	0.916	other			0.00382	TLN1,ZYX
PRKCA		kinase			0.0228	ARHGDIB,DIAPH1,SEC23IP,UBAP2L
PRKCI		kinase			0.0133	COPB2,SF3B1
DNM3OS		other			0.000337	ATM,CHEK2,PRKDC
mir-302		microRNA			0.0163	KPNA2
mir-1270		microRNA			0.0163	ATM
MXI1		transcription regulator			0.00138	IARS1,MKI67,SLC1A4
ACLY	-0.277	enzyme			0.0343	ATP5F1B,TFAM
MMP12		peptidase			1.21e-05	ACTN1,ACTR2,MYH9,PKM,TLN1,TPM3,TPM4
RILP		other			0.000266	IGF2R,LAMP1
SUZ12	0.161	enzyme			0.0032	EIF4G3,IVNS1ABP,MFN2,SLC7A5,SMARCA4,TGFB1
FBXW7		enzyme			0.0435	HSPB1,MCAT,ME2
NUP107	0.118	other			0.00382	NUP153,RANBP2
VPS39		transporter			0.0163	IGF2R
GLUL	-2.662	enzyme			0.0482	SLC7A5
PDCD1		transmembrane receptor			0.0273	KPNA2,MKI67,SLC7A5
WNT5B		other			0.0324	SLC7A5
TP53RK		kinase			0.00382	PSMB5,RRM1
DUSP6		phosphatase			0.0324	ERCC4
ERCC1		enzyme			0.0163	ERCC4
AURKB	1.212	kinase			0.0416	BLM,CD82
FGF10		growth factor			0.0324	TGFB1
PSMB1	0.052	peptidase			1.71e-05	ATG5,ATG7,PSMB5
CDKN2B		transcription regulator			0.00528	ASNS,DNMT1,GOT1
TRIB3		kinase			0.0496	ASNS,PCK2
PPARGC1A		transcription regulator			0.014	FASN,MFN2,PCK2,TFAM
TOB1		transcription regulator			0.0482	MKI67
SSTR5		G-protein coupled receptor			0.0163	MKI67
ZBTB7A	1.161	transcription regulator			0.0274	BID,PKM
MAP2K5		kinase			0.0158	ACACA,CYP51A1
INS		other			0.0482	ACACA,ADAM10,FASN
B2M		transmembrane receptor			0.00257	MTOR,TGFB1
IDO1		enzyme			0.00888	SLC1A4,SLC7A5
STK24		kinase			0.00698	ACACA,FASN
RAC2	-1.49	enzyme			0.00888	DIAPH1,MACF1
TAB2		other			0.0324	CD82
GADD45B		other			0.0324	TGFB1
CTLA4		transmembrane receptor			0.0085	KPNA2,MKI67,SLC7A5
ALDH1A3		enzyme			0.0163	RRM1
PSMB2	0.666	peptidase			0.000266	ATG5,ATG7
E2F4		transcription regulator			0.00544	BUB3,CHEK2,MKI67,MRTO4,PRKDC,RRM1,TMPO,UBE2T
DLST	1.977	enzyme			0.0482	PRKDC
DSG2		other			0.00529	DIAPH1,MACF1
MIB1		enzyme			0.0163	BLM
KLK6		peptidase			0.0324	ADAM10
PTGS2		enzyme			0.0157	ANXA1,ANXA2,EZR,TGFB1
SCD		enzyme			0.0158	ACACA,FASN
IBTK		other			0.0324	SQSTM1
ETS1		transcription regulator			0.0404	ARHGDIB,DIAPH1,SEC23IP,UBAP2L
CTCFL		transcription regulator			0.0482	PKM
DDX19B		enzyme			0.00156	ATM,CHEK2
SEC22B	0.279	other			0.0163	NBEAL2
ARL5B		enzyme			0.0163	IGF2R
VPS41		transporter			0.0163	IGF2R
ARID1A	0.111	transcription regulator			0.00123	ACTN1,ANXA1,APEH,ARMH3,EZR,HECTD1,MMS19,STAT6,SUN2,THOC6
FGF7		growth factor			0.00207	ADSL,CAD,FASN
AIM2		other			0.0324	MFN2
BCAT1	0.236	enzyme			0.0163	LAMP1
PSMB5	0.568	peptidase			0.000789	ATG5,ATG7
mir-24		microRNA			0.0482	TGFB1
MSH3		enzyme			0.0324	CHEK2
DUSP22		phosphatase			0.0482	MTOR
ITGB8		other			0.00257	DIAPH1,MACF1
UBQLN2		other			0.0324	SQSTM1
NR5A2		ligand-dependent nuclear receptor			0.0127	ANXA2,FASN,TGFB1
SLC25A10		transporter			0.0163	ACACA
ANPEP		peptidase			0.0482	TGFB1
UHRF1	-0.112	transcription regulator			0.0324	DNMT1
KIT		transmembrane receptor			0.0455	DNMT1,MTOR
NR1D1		ligand-dependent nuclear receptor			0.00529	ACACA,FASN
TFR2		transporter			0.0324	SCRIB
AMFR		transmembrane receptor			0.00156	CD82,MFN2
SNRPE	0.506	other			0.0324	MTOR
ALYREF	-0.3	transcription regulator			0.0324	USP3
EDA		cytokine			0.0324	MKI67
RC3H1		enzyme			0.035	APOBEC3B,APOBEC3C,HSPB1
HNRNPA1	-0.422	other			0.000476	ANXA7,PKM,SMN1/SMN2
CYP4V2		enzyme			1.71e-05	LAMP1,LAMP2,SQSTM1
LILRB2		transmembrane receptor			0.000266	ACACA,FASN
TBPL1		transcription regulator			0.0482	NF1
CAMKK2		kinase			0.00698	ACACA,FASN
TGFBR2		kinase			0.0095	GATM,HSPB1,PKM,RFC5,TGFB1
PTGES		enzyme			0.0115	ANXA1,ANXA2,EZR
HULC		other			0.00109	ATG7,LAMP1,SQSTM1
Pi3k class I		complex			0.00529	FASN,HK1
TCF3-PBX1		fusion gene/product			0.0308	ASNS,SYK
CBFA2T3-GLIS2		fusion gene/product			0.0324	DNMT1
DEK-NUP214		fusion gene/product			0.0163	MTOR

## Sheet: 5µM-AzaC_DiseaseFunc
© 2000-2022 QIAGEN. All rights reserved.
Categories	Diseases or Functions Annotation	p-value	Predicted Activation State	Activation z-score	Molecules	# Molecules
Cell Death and Survival	Cell survival	1.1e-10		-0.527	ACACA,ACTR2,AGA,AGTRAP,AHNAK,AK4,ANXA2,ASCC3,ASNS,ATG5,ATG7,ATM,ATP5F1B,BID,BIRC6,BLM,CAPN1,CCNK,CHD4,CHEK2,COPB2,COPS3,DDX3X,EIF2S1,EIF3C,ERCC4,EWSR1,FAM120A,FASN,FBL,FUBP1,GET3,GRK2,H6PD,HK1,HUWE1,IGF2R,IQGAP1,IRAK1,KDM4B,KPNB1,LAMP2,LSS,MAP2K3,METAP2,MTOR,NDUFA13,NUP210,PKM,POLR1D,PPP2R5C,PRKDC,PSMB5,PTPN7,RANBP2,RBM8A,RRM1,SEMA4D,SF3B1,SIN3A,SMARCA4,SMN1/SMN2,SNRPF,SQSTM1,SYK,TFAM,TGFB1,TUFM,…	72
Cell Death and Survival	Cell viability	2.06e-10		-0.762	ACACA,ACTR2,AGA,AGTRAP,AHNAK,AK4,ANXA2,ASCC3,ASNS,ATG5,ATG7,ATM,ATP5F1B,BID,BIRC6,BLM,CAPN1,CCNK,CHD4,CHEK2,COPB2,COPS3,EIF2S1,EIF3C,EWSR1,FAM120A,FASN,FBL,FUBP1,GET3,GRK2,H6PD,HK1,HUWE1,IGF2R,IQGAP1,IRAK1,KDM4B,KPNB1,LAMP2,LSS,MAP2K3,METAP2,MTOR,NDUFA13,NUP210,PKM,POLR1D,PPP2R5C,PRKDC,PSMB5,PTPN7,RANBP2,RBM8A,RRM1,SEMA4D,SF3B1,SIN3A,SMARCA4,SMN1/SMN2,SNRPF,SQSTM1,SYK,TFAM,TGFB1,TUFM,TXNDC5,UROD,…	70
Cell Death and Survival	Cell viability of tumor cell lines	8.64e-09		-0.565	ACACA,AGA,AGTRAP,AHNAK,ANXA2,ASCC3,ASNS,ATG5,ATG7,ATM,BID,BIRC6,BLM,CAPN1,CCNK,CHEK2,COPB2,COPS3,EIF2S1,EIF3C,EWSR1,FAM120A,FASN,FBL,FUBP1,GRK2,H6PD,HK1,HUWE1,IGF2R,IQGAP1,IRAK1,KDM4B,KPNB1,LAMP2,MAP2K3,MTOR,NDUFA13,NUP210,PKM,POLR1D,PPP2R5C,PRKDC,PSMB5,PTPN7,RANBP2,RBM8A,RRM1,SIN3A,SMARCA4,SMN1/SMN2,SNRPF,SQSTM1,SYK,TFAM,TGFB1,USP24,YBX1	58
Cell Death and Survival,Organismal Injury and Abnormalities	Necrosis	2.43e-06		-0.355	ACACA,ACTR2,ADAM10,AGA,AHNAK,ANXA1,ANXA2,APOBEC3B,ASNS,ATG5,ATG7,ATM,ATP5F1B,BID,BIRC6,BLM,BUB3,CD82,CHEK2,CHP1,CTSG,CUL4B,DDX3X,DNMT1,DYNC1H1,EIF2S1,EWSR1,EZR,FASN,FKBP8,FUBP1,GALE,GBE1,GET3,GRK2,HK1,HMOX2,HSPB1,HUWE1,IGF2R,IRAK1,ITPR2,IVNS1ABP,KDM4B,KPNA2,KPNB1,LAMP1,LAMP2,LSS,MAP2K3,MFN2,MPO,MTOR,NDUFA13,NF1,PAK2,PCK2,PKM,PRG2,PRKDC,RBM7,RRM1,SARNP,SCRIB,SEMA4D,SERPINB10,SGF29,SMN1/SMN2,SNRPF,…	85
Cell Death and Survival	Apoptosis	4.89e-06		-0.585	ACACA,AGA,AHNAK,ANXA1,ANXA2,ANXA7,APOBEC3B,ASNS,ATG5,ATG7,ATM,BID,BIRC6,BLM,BUB3,CD82,CHEK2,CTSG,CUL4B,DDX3X,DNMT1,DPF2,DYNC1H1,EWSR1,EZR,FASN,FKBP8,FUBP1,GALE,GRK2,HMOX2,HSPB1,HUWE1,IGF2R,IRAK1,ITPR2,IVNS1ABP,KDM4B,KPNA2,KPNB1,LAMP2,MAP2K3,MFN2,MPO,MTOR,NDUFA13,NF1,PAK2,PCK2,PKM,POLR2A,PPM1F,PRKDC,RBM7,RRM1,SCRIB,SEMA4D,SGF29,SMN1/SMN2,SNRPF,SQSTM1,SRSF1,STAT6,STK4,SYK,TCERG1,TGFB1,THOC6,TLN1,TO…	77
Cell Death and Survival,Organismal Injury and Abnormalities	Cell death of epithelial cells	5.02e-06		-0.314	APOBEC3B,ATG5,ATG7,BID,BLM,CUL4B,FASN,FKBP8,GRK2,HK1,HSPB1,ITPR2,LAMP2,MPO,MTOR,PAK2,PRG2,PRKDC,RBM7,STAT6,STK4,TGFB1	22
Cell Death and Survival,Organismal Injury and Abnormalities	Cell death of epithelial cell lines	1.77e-05		-0.2	APOBEC3B,ATG5,ATG7,BID,CUL4B,FASN,FKBP8,GRK2,HK1,HSPB1,ITPR2,LAMP2,MPO,MTOR,PAK2,PRKDC,RBM7,STK4,TGFB1	19
Cell Death and Survival	Cell viability of carcinoma cell lines	2.04e-05		-0.285	ASCC3,ATG7,ATM,BID,BIRC6,COPS3,FASN,HK1,PKM,PRKDC,PSMB5,RRM1,SMARCA4,SNRPF,TFAM,TGFB1,USP24,YBX1	18
Cell Death and Survival,Organismal Injury and Abnormalities	Cell death of tumor cell lines	2.2e-05		-0.388	ACACA,ADAM10,AGA,AHNAK,ANXA2,ASNS,ATG5,ATG7,ATM,BID,BIRC6,BLM,BUB3,CD82,CHEK2,CTSG,CUL4B,DDX3X,DNMT1,DYNC1H1,EIF2S1,EWSR1,EZR,FASN,FKBP8,FUBP1,GALE,GBE1,GRK2,HK1,HSPB1,HUWE1,IGF2R,IVNS1ABP,KDM4B,KPNA2,KPNB1,LAMP1,LAMP2,MAP2K3,MFN2,MTOR,NDUFA13,NF1,PAK2,PCK2,PKM,PRKDC,RRM1,SARNP,SCRIB,SERPINB10,SGF29,SNRPF,SQSTM1,SRSF1,STAT6,STK4,SYK,TCERG1,TGFB1,TLN1,TUFM,UBE2S,UBR5,UHRF2,VAV1,VPS35,YBX1	69
Cell Death and Survival,Organismal Injury and Abnormalities	Necrosis of epithelial tissue	2.64e-05		0.013	APOBEC3B,ATG5,ATG7,BID,BLM,CUL4B,FASN,FKBP8,GRK2,HK1,HMOX2,HSPB1,ITPR2,LAMP2,MPO,MTOR,PAK2,PRG2,PRKDC,RBM7,STAT6,STK4,TGFB1	23
Cell Death and Survival,Organismal Injury and Abnormalities	Apoptosis of tumor cell lines	3.17e-05		-0.465	ACACA,AGA,AHNAK,ANXA2,ASNS,ATG5,ATG7,ATM,BID,BIRC6,BLM,BUB3,CD82,CHEK2,CTSG,CUL4B,DNMT1,DYNC1H1,EWSR1,EZR,FASN,FKBP8,FUBP1,GALE,GRK2,HSPB1,HUWE1,IGF2R,IVNS1ABP,KDM4B,KPNA2,KPNB1,MAP2K3,MFN2,MTOR,NDUFA13,NF1,PAK2,PCK2,PKM,PRKDC,RRM1,SCRIB,SGF29,SNRPF,SQSTM1,SRSF1,STAT6,STK4,SYK,TCERG1,TGFB1,TLN1,UBR5,UHRF2,VAV1,VPS35,YBX1	58
Cell Death and Survival,Organismal Injury and Abnormalities	Cell death of bone cancer cell lines	6.83e-05		-1.526	AHNAK,ATG5,ATG7,ATM,BID,BUB3,CHEK2,HUWE1,KDM4B,LAMP1,LAMP2,MFN2,SGF29,UHRF2	14
Cell Death and Survival,Organismal Injury and Abnormalities	Cell death of lymphoma cell lines	7.61e-05		1.497	AGA,ANXA2,ATG5,ATG7,BID,CHEK2,EZR,FUBP1,HSPB1,MTOR,STAT6,SYK,TGFB1	13
Cell Death and Survival	Cell survival of melanoma cell lines	0.000141			ATG5,ATM,SMARCA4	3
Cell Death and Survival,Organismal Injury and Abnormalities	Cell death of sarcoma cell lines	0.00021		-1.723	AHNAK,ATG5,ATG7,ATM,BID,BUB3,CHEK2,EWSR1,HUWE1,KDM4B,LAMP1,LAMP2,MFN2,SGF29,UHRF2	15
Cell Death and Survival	Cell viability of breast cancer cell lines	0.000257		-1.872	ACACA,ANXA2,ATG5,ATG7,ATM,CAPN1,FASN,IQGAP1,MAP2K3,MTOR,NDUFA13,PKM,RRM1,SYK,YBX1	15
Cell Death and Survival	Cell viability of lung cancer cell lines	0.0003		-0.227	ASCC3,ATG7,BID,BIRC6,HK1,PKM,PRKDC,RRM1,SMARCA4,SNRPF,TGFB1,USP24	12
Cell Death and Survival,Organismal Injury and Abnormalities	Cell death of cervical cancer cell lines	0.000332		0.851	ANXA2,ATG5,ATG7,BID,BUB3,DYNC1H1,FKBP8,GALE,KPNB1,MFN2,MTOR,PAK2,PKM,PRKDC,SERPINB10,SQSTM1,SRSF1,STK4,TCERG1,TGFB1,UHRF2	21
Cell Death and Survival,Organismal Injury and Abnormalities	Apoptosis of bone cancer cell lines	0.00046		-0.769	AHNAK,ATG5,ATG7,ATM,BUB3,CHEK2,HUWE1,KDM4B,MFN2,SGF29,UHRF2	11
Cell Death and Survival	Survival of kidney cancer cell lines	0.000632			MTOR,PKM,YBX1	3
Cell Death and Survival	Killing of bacteria	0.000655		-1.067	ATG5,ATG7,FASN,MPO	4
Cell Death and Survival,Organismal Injury and Abnormalities	Neuronal cell death	0.000672		-1.554	ACTR2,ATP5F1B,BID,CHP1,DDX3X,EIF2S1,GET3,LSS,MFN2,SMN1/SMN2,TGFB1,TUFM,UROD	13
Cell Death and Survival,Organismal Injury and Abnormalities	Apoptosis of sarcoma cell lines	0.000829		-1.004	AHNAK,ATG5,ATG7,ATM,BUB3,CHEK2,EWSR1,HUWE1,KDM4B,MFN2,SGF29,UHRF2	12
Cell Death and Survival,Embryonic Development,Organismal Injury and Abnormalities	Cell death of embryonic cell lines	0.000966		0.067	APOBEC3B,ATG5,ATG7,BID,CUL4B,GRK2,HK1,HSPB1,ITPR2,PAK2,PRKDC,RBM7,STK4,TGFB1	14
Cell Death and Survival,Organismal Injury and Abnormalities	Apoptosis of lymphoma cell lines	0.00107		1.384	AGA,BID,CHEK2,EZR,FUBP1,HSPB1,MTOR,STAT6,SYK,TGFB1	10
Cell Death and Survival	Cell survival of tumor cell lines	0.00129		0	AGA,ASNS,ATG5,ATM,CHEK2,MTOR,RRM1,SMARCA4,TGFB1	9
Cell Death and Survival,Organismal Injury and Abnormalities	Apoptosis of carcinoma cell lines	0.00203		-0.085	ANXA2,ATG7,BID,CHEK2,DNMT1,FASN,KDM4B,MFN2,MTOR,PCK2,PKM,PRKDC,RRM1,SNRPF,SQSTM1,SRSF1,TGFB1,YBX1	18
Cell Death and Survival	Cell viability of colorectal cancer cell lines	0.00229		0.834	CHEK2,COPS3,FAM120A,FBL,KPNB1,PKM,POLR1D,PSMB5,RBM8A,SNRPF,TFAM	11
Cell Death and Survival	Cell viability of hematopoietic cell lines	0.00239		-1.948	AGA,BLM,RANBP2,TGFB1	4
Cell Death and Survival,Organismal Injury and Abnormalities	Cell death of carcinoma cell lines	0.00255		0.17	ANXA2,ATG7,BID,CHEK2,DNMT1,EIF2S1,FASN,HK1,KDM4B,MFN2,MTOR,PCK2,PKM,PRKDC,RRM1,SNRPF,SQSTM1,SRSF1,TGFB1,YBX1	20
Cell Death and Survival,Organismal Injury and Abnormalities	Cell death of fibroblasts	0.00259		-1.097	ATG5,ATM,BID,BLM,MAP2K3,MTOR,TGFB1	7
Cell Death and Survival,Organismal Injury and Abnormalities	Cell death of bladder cancer cell lines	0.00266		-1.067	ATG7,ATM,BID,CUL4B,LAMP2	5
Cell Death and Survival,Organismal Injury and Abnormalities,Renal and Urological Disease	Cell death of kidney cell lines	0.00289		0.199	APOBEC3B,ATG5,ATG7,BID,CUL4B,GRK2,HK1,HSPB1,ITPR2,PAK2,PRKDC,RBM7,STK4,TGFB1	14
Cell Death and Survival,Organismal Injury and Abnormalities	Cell death of hepatoma cell lines	0.00302		0.962	ATG5,ATG7,EIF2S1,FKBP8,MAP2K3,MFN2,PCK2,PKM,STAT6,SYK,TGFB1	11

## Sheet: 5µM-AzadC_UpstreamReg
© 2000-2022 QIAGEN. All rights reserved.
Upstream Regulator	Expr Log Ratio	Molecule Type	Predicted Activation State	Activation z-score	p-value of overlap	Target Molecules in Dataset
GLI1		transcription regulator	Inhibited	-2.72	0.419	AHNAK,ANXA1,ANXA6,APOBEC3B,BCL2,HNRNPU,LGALS1,LMNA,PPM1A,SUN2,TRIP10
estrogen receptor		group	Inhibited	-2.433	0.179	ANXA1,BCL2,CAPG,POR,SMN1/SMN2,TGFB1,VIM
AAMDC		other	Inhibited	-2.186	6.83e-07	ASNS,MAT2A,MTHFD1L,PHGDH,SHMT2
BCR (complex)		complex	Inhibited	-2.111	0.000542	ASNS,ATP6V1F,BYSL,FARSA,GBP2,GNL3,HK1,IPO4,MRTO4,PES1,RABEPK,WDR74
Mek		group	Inhibited	-2.016	0.00668	ABCE1,ACAT1,DDX21,DNMT1,GNL3,HSPB1,SMN1/SMN2,TNFAIP3,VIM
EFNA2		kinase	Inhibited	-2	0.0281	CDC5L,PXN,UBE2C,UBE2S
Lh		complex		-1.982	0.0492	ARHGAP1,EZR,ILK,PRKAR2A,RAB4A,STAT1,TNFAIP3,VCL,YBX3
IKBKE		kinase		-1.974	0.0186	BCL2,MAT2A,PHGDH,PSAT1
ATF4		transcription regulator		-1.705	3.8e-06	ADAM10,ASNS,IARS1,MARS1,PCK2,PHGDH,PSAT1,SESN2,SLC3A2,SLC43A1
TCF4		transcription regulator		-1.667	0.0422	BYSL,DACH1,DPF2,FKBP8,FMR1,MRTO4,SH3GLB1,UBE3A,URI1
RC3H1		enzyme		-1.633	0.000445	APOBEC3B,HSPB1,SHMT2,STAT1,STING1,TNFAIP3
CD24		other		-1.633	0.00854	APOBEC3B,DIAPH2,LRPPRC,PDS5A,RANBP2,UPF2,USO1
NUPR1		transcription regulator		-1.279	0.00099	APOBEC3B,AURKA,ENO2,GBP2,H3C1,H4C1,HLTF,IRF2BP2,KIFC1,MAT2A,MMS22L,MSH6,NAAA,NDRG1,NUCKS1,SESN2,SPC24,SRGAP2,TMPO,TP53BP1,USP36,ZC3HAV1,ZNF512
MAPK1	0.137	kinase		-1.177	0.00874	AURKA,BCL11A,BCL2,HERC5,HLA-C,PARP12,STAT1,SUN2,VIM,ZC3HAV1
ESR1		ligand-dependent nuclear receptor		-1.165	0.04	AHNAK,ARHGAP1,BCL2,COMT,CTSD,DDX21,HLA-C,KDM4B,LGALS1,PES1,POLA1,POR,SLC7A5,TNFAIP3,VIM
KRAS		enzyme		-1.063	0.0191	AURKA,BCL2,ILK,LAMP2,PI4KA,TP53BP1
TCR		complex		-0.956	0.000244	ARHGEF1,ATP5F1B,FLNA,HERC5,NFKB2,PTPRC,RPL18A,RPL4,RPS3A,RPS4X,STAT1,TLE3,TNFAIP3,TRAF2,ZC3HAV1
MYC		transcription regulator		-0.93	0.000553	BCAT1,DNMT1,EZR,G6PD,HERC5,HNRNPU,HSPB1,LAMP2,LGALS1,MAT2A,NAT10,NBN,RANBP2,SHMT2,STAT1,STAT3,TGFB1,UBE2C
AR		ligand-dependent nuclear receptor		-0.822	0.00121	ACTR3,BCL2,ENO2,GDI1,IMPDH2,KDM4B,KIF4A,KPNA2,LMAN1,NDRG1,SLC43A1,STAT1,TFAM,UBE2C
CDK19		kinase		-0.816	0.0158	CD82,CTSD,DNTTIP2,EPHX1,HSPA4L,RB1,TGFB1
RELA	-0.211	transcription regulator		-0.647	0.0139	BCL2,DNMT1,GNA13,IRF2BP2,MAT2A,NFKB2,PXN,SH3KBP1,TGFB1,TNFAIP3,VIM
MAVS	0.102	other		-0.447	0.0385	BCL2,BTK,MAT2A,NFKB2,ZC3HAV1
S100A6		transporter		-0.447	0.000312	AURKA,TMPO,TNFAIP3,TPM4,YBX3
RUVBL1	-0.246	transcription regulator		-0.447	0.00123	CARS1,H2AC20,KDM4B,NUCKS1,SESN2
SP1		transcription regulator		-0.394	0.00592	ASNS,BCL2,CTH,DIAPH2,EZR,MAT2A,MSH6,PREX1,RB1,STAT1,STAT3,UFD1,UGDH,VIM
ETV6-RUNX1		fusion gene/product		-0.333	0.0445	AURKA,BCL11A,LGALS1,MPO,PTPRC,RAC2,RASAL3,RASGRP2,TGFB1
ATF3		transcription regulator		-0.333	2.52e-06	AMPD2,ASNS,AURKA,CD82,IMPDH2,POLA1,POLE,POLR2A,RRM1,RRM2
COPS5	-0.006	transcription regulator		-0.258	1.26e-05	APAF1,CD82,CTSD,GTF2F1,HNRNPU,HSPA4L,MPG,NBN,NUP153,PNP,POLR2A,RB1,SLC3A2,SLC7A5,TMPO,TROAP,VAMP8
SATB1	-0.51	transcription regulator		-0.218	0.00462	BCL2,CTSD,GPT2,NUP153,RASGRP2,SUN2,UHRF1
PTEN		phosphatase		-0.106	0.0189	NBN,PPM1A,PREX1,PXN,STAT3
IL15		cytokine		-0.105	0.0172	BCL2,ENO2,G6PD,HK1,IL2RG,TKTL1,TP53BP1
MASTL		kinase		0	0.00064	ARHGEF2,IPO5,RAC2,TMPO,TPM4,VCL
TWIST1		transcription regulator		0	0.0281	BCL2,LMNA,VIM,YBX1
HSF1		transcription regulator		0	0.000399	BCL2,DNMT1,EIF4A2,HSPA4,HSPA4L,HSPB1,MAT2A,MBOAT7,MLH1,RANBP1,SPTAN1
CEBPA		transcription regulator		0.2	0.00258	ANXA1,ASNS,BCL2,EPHX1,LGALS1,MPO,PTPRC,VCL,VLDLR
TP53		transcription regulator		0.288	0.000552	ANXA1,APAF1,ARHGEF2,AURKA,BCL2,CARS1,CHEK2,CTSD,DNMT1,FBXO22,GNA13,GNL3,HERC5,HSPA4L,ME2,MLH1,MSH6,NDRG1,NFKB2,NUP153,PHGDH,PPM1A,PPP4C,PPP4R2,PPP5C,PUM3,RRM2,SESN2,TFAM,TGFB1,UBE2C
PRL		cytokine		0.443	0.018	BCL2,CTSD,HERC5,PARP12,POLR1C,USP36,ZYX
HAVCR1		other		0.492	0.0251	ENO2,NUCKS1,RB1,SESN2,STAT1,STAT3
MYB		transcription regulator		0.537	0.00249	AURKA,BCL2,NFKB2,POLA1,VIM
CST5		other		0.571	1.46e-06	ADSL,AHNAK,ANXA2,ANXA3,ANXA6,ARHGEF2,BRIX1,DDX21,DNAJB11,EEF1D,EEF1G,EZR,GNL3,HNRNPDL,HNRNPU,MRM3,MRTO4,PRDX1,RPF2,SSRP1,VIM
SPP1		cytokine		0.604	0.000199	AURKA,BCL2,HMOX2,ILK,POR,TGFB1,VAT1,VIM
SYVN1		transporter		0.632	0.000913	ATP1A1,BCAT1,HERC5,HLA-C,HSPB1,NFKB2,SLC3A2,SLC7A5,TARS1,ZC3HAV1
LONP1	-0.494	peptidase		0.647	2.78e-08	ACAT1,ANXA2,ASNS,ATP5F1A,C1QBP,CLPX,ETFB,GARS1,GPT2,HSPB1,MARS1,TFAM,TPM3
NFE2L2		transcription regulator		0.657	1.94e-05	G6PD,LAMP2,PHGDH,PRDX1,PSAT1,PSMA4,SHMT2,TFAM,TP53BP1
CCND1		transcription regulator		0.707	0.000413	AHNAK,ARHGEF2,AURKA,BCL2,DNMT1,DYNC1LI1,FAM120A,FLNA,HSPB1,KIF4A,MED30,PTBP3,RFC5,YLPM1
PPP2CA	0.12	phosphatase		0.849	0.00262	BCL2,DNMT1,IL2RG,PTPRC
CKAP2L		other		1	0.0318	SPC24,TMPO,TUBGCP4,UBE2C
WT1		transcription regulator		1.037	4.81e-05	ANXA11,ASNS,BCL2,BTK,CHAF1B,CUL4B,NDRG1,PCK2,VLDLR,WDR74,YBX1
NFkB (complex)		complex		1.039	0.0238	BCL2,HERC5,KDM2A,NFKB2,NOP14,PXN,SLC7A5,SOAT1,TGFB1,TNFAIP3,TRAF2
HIF1A		transcription regulator		1.047	0.00085	ADAM10,AURKA,CARS1,ENO2,H2AC20,HSPA4,HSPB1,KDM4B,LGALS1,NBN,NDRG1,NUCKS1,PCK2,SESN2,TGFB1
E2F1		transcription regulator		1.131	0.000136	APAF1,ATG4B,BCL2,HLTF,ILK,MLH1,POLA1,PSAT1,RB1,RRM1,RRM2,SLC3A2,UHRF2,VIM,YBX3
CDK4/6		group		1.134	0.000862	AHNAK,ARHGEF2,DYNC1LI1,FAM120A,FLNA,HSPB1,YLPM1
LARP1	-0.331	translation regulator		1.265	1.99e-05	EEF1D,EEF1G,RPL27,RPL4,RPL7A,RPS3A,RPS4X,RPS5,RPS8,VIM
E2F3		transcription regulator		1.342	0.0126	NUCKS1,PDS5A,POLA1,RB1,RRM2,TMPO,UBE2C
IFNA2		cytokine		1.533	0.0173	GBP2,HERC5,PARP12,RB1,STAT1,ZC3HAV1
CDKN2B		transcription regulator		1.89	3.72e-07	ASNS,BCAT1,CTH,DNMT1,GPT2,PHGDH,PSAT1
GNA12		enzyme		1.89	9.65e-05	ARHGEF1,EZR,GNA13,PAK2,PXN,VCL,VIM
MITF		transcription regulator		1.89	0.00493	ALDH16A1,BCL2,KIF4A,KIFC1,RFC5,SPC24,TFAM,UBE2C
TRIM37		enzyme		1.96	0.00447	DNMT1,TGFB1,TRAF2,VIM
FUS-DDIT3		fusion gene/product		1.982	0.0173	ASNS,PLEC,STAT3,VIM
TRAP1	-0.236	enzyme	Activated	2	0.00863	C1QBP,GARS1,GPT2,MARS1
IFNL1		cytokine	Activated	2	0.0774	HERC5,HLA-C,STAT1,ZC3HAV1
ATF6		transcription regulator	Activated	2	0.000373	AURKA,DNAJB11,LMAN1,TROAP,UBE2C
TMPRSS2-ERG		fusion gene/product	Activated	2	0.33	CTH,CUL4B,PCK2,PSAT1
TRIB3		kinase	Activated	2.186	0.000112	ASNS,CTH,GARS1,PCK2,PSAT1
EIF2AK2		kinase	Activated	2.207	0.0115	BCL2,PARP12,STAT1,TNFAIP3,ZC3HAV1
CTNNB1		transcription regulator	Activated	2.219	0.0595	AURKA,BCL2,ENO2,KIFC1,SQSTM1,STAT3,TGFB1,TNFAIP3,VIM
TGFB1	22.279	growth factor	Activated	2.242	0.491	ARHGEF2,BCL2,ILK,NFKB2,PXN,SLC3A2,STAT3,TGFB1,TNFAIP3,VIM,ZYX
IFNG		cytokine	Activated	2.363	0.306	BCL2,GBP2,GNA13,GRK2,HLA-C,SF3A1,SOAT1,STAT1,VIM,YLPM1
TGM2		enzyme	Activated	2.433	0.313	MDN1,POR,RNF213,RPF2,STAT1,TGFB1
CDKN2A		transcription regulator	Activated	3.086	2.08e-06	ASNS,BCAT1,BCL2,CAPG,CTH,GNL3,GPT2,PHGDH,PSAT1,RB1,VIM
Ap2		group			0.0389	BCL2,UFD1
VEGFA-antisense		other			0.0273	BTK,STAT1,TGFB1
VAV		group			0.0227	STAT3
F Actin		complex			0.0227	FLNA
Histone h3		group			0.0155	BCL2,FMR1,G6PD,POLR2A,RBM39,SMN1/SMN2,TFAM,TGFB1,TNFAIP3,TPM3,USP3,VAMP8
PDGF-AA		complex			0.0448	VIM
Rxr		group			0.0291	ADAM10,POR
CRNDE		other			0.0475	RAC2,RASGRP2,TGFB1
PRKAA		group			0.0164	BCL2,VIM,YBX1
RAB1B	1.119	other			0.0381	COPG1,SEC22B,USO1
thyroid hormone receptor		group			0.0448	POR
UCA1		other			0.0166	GPT2,SLC7A5
CYTOR		other			0.00723	STAT1,STAT3
MIB2		transcription regulator			0.0448	TNFAIP3
RAB7B		peptidase			0.0448	CTSD
ATP6AP2		transporter			0.0448	TGFB1
FOXD2-AS1		other			0.0339	PHGDH,RRM2
TIFA		other			0.0389	BCL2,TNFAIP3
NPC1		transporter			0.0246	STAT1,STAT3
EIF2A	-0.308	translation regulator			0.0227	PCK2
GSDMB		other			0.0448	TGFB1
MTAP	0.655	enzyme			0.0227	RIOK1
SULF2		enzyme			0.0389	BCL2,TGFB1
ZNF652		other			0.00997	TGFB1,VIM
Integrin alpha V beta 3		complex			0.0448	TGFB1
MCOLN1		ion channel			0.0227	CTSD
KLF17		transcription regulator			0.00997	RB1,VIM
CEMIP		enzyme			0.0204	STAT3,WBP11
PREX1	22.241	other			0.0062	LMNA,SRGAP2,VCL
UNC45A		other			0.0227	NEK7
POLR3G		enzyme			0.00166	AURKA,EZR,LMNA
Lamin b		group			0.0227	LMNA
METTL1	-0.27	enzyme			0.0291	STAT3,VIM
CEBPA-DT		other			0.0448	BCL2
ENSA		transporter			0.0448	STAT3
Histone h4		group			0.00299	FMR1,G6PD,PREX1,RRM2,SMN1/SMN2,TNFAIP3
HNRNPLL	0.249	other			0.0227	PTPRC
RITA1		other			0.0227	AURKA
LINC00242		other			0.0448	G6PD
Integrin alpha 4 beta 1		complex			0.0448	BCL2
LBH		transcription regulator			0.0227	POLA1
ZBTB49		transcription regulator			0.0448	RB1
DPH5	-21.881	enzyme			0.0498	STAT1,STAT3
SAMHD1	0.004	enzyme			0.0339	NFKB2,STAT1
STIL		other			0.0227	FLNA
LIN9		other			0.00519	AURKA,TMPO,UBE2C
PCLAF		other			0.00218	AURKA,KIF4A,UBE2C
RHBDF1		other			0.0227	VIM
PRR11		other			0.0339	ACTR3,VIM
PACS2		other			0.0227	HLA-C
APC (complex)		complex			0.0227	UBE2C
ZBED6		transcription regulator			0.0298	ARHGEF1,BOP1,SPTBN1
ASCL2		transcription regulator			0.0448	CTSD
Atf		group			0.0227	RB1
CSDE1	-0.244	enzyme			0.0448	POLR2A
EPAS1		transcription regulator			0.0323	ENO2,HSPA4,KDM4B,NDRG1,SLC7A5,TGFB1
PAK4		kinase			0.0291	BCL2,VIM
TNFRSF8	-21.987	transmembrane receptor			0.00022	NFKB2,TNFRSF8,TRAF2
ASNS	-1.585	enzyme			0.0448	SLC7A5
A2M		transporter			0.0164	BCL2,EIF2A,TRAF2
HPR		peptidase			0.0227	RPTOR
ARTN		growth factor			0.0448	BCL2
FAF1	-0.164	other			0.0227	VIM
NAPA	0.697	transporter			0.0227	BCL2
CLDN1		other			0.0227	VIM
MED7		transcription regulator			0.0227	TNFAIP3
ZNF148		transcription regulator			0.0246	STAT1,VIM
ITGB1	0.284	transmembrane receptor			0.0353	FLNA,TGFB1,VIM
SYCP3		other			0.0448	BCL2
CBR3-AS1		other			0.00723	TGFB1,VIM
LINC00963		other			0.0389	IL2RG,PCK2
MYBL1		transcription regulator			0.0227	BCL2
PLCD1		enzyme			0.00723	TGFB1,VIM
PRKG1		kinase			0.00997	ANAPC2,BCL2
ELAVL1	-0.112	other			0.0173	ANXA11,EIF4E2,FLNA,RFC5,SQSTM1,STAT3
UBA1	0.206	enzyme			0.00732	ANXA2,HSPB1,VIM
PIWIL1		enzyme			0.00723	FLNA,VCL
PHIP	0.74	other			0.00022	PXN,VCL,ZYX
PRKCI		kinase			0.0246	COPB2,SF3B1
DNM3OS		other			0.0166	CHEK2,NBN
MDM4		transcription regulator			0.0498	RAC2,VIM
mir-302		microRNA			0.0227	KPNA2
mir-346		microRNA			0.0227	BTK
mir-944		microRNA			0.0448	VIM
TRAF3		enzyme			0.00519	DOK1,NFKB2,TNFAIP3
MXI1		transcription regulator			0.00349	IARS1,IMPDH2,LARS1
MMP12		peptidase			0.000717	ACTN4,ACTR3,TPM3,TPM4,VCL,VCP
DKK2		other			0.0448	BCL2
DYNLT3		other			0.0227	BCL2
PRKCZ		kinase			0.00723	PHGDH,PSAT1
TWIST2		transcription regulator			0.0226	TFAM,TGFB1,VIM
MIR5590		microRNA			0.0448	VIM
PIM		group			0.0227	BCL2
NUP107	0.114	other			0.00723	NUP153,RANBP2
EEF1G	0.306	translation regulator			0.0227	VIM
MAFF		transcription regulator			0.0448	STAT3
BCYRN1		other			0.0443	CBR1,RPL18A,STAT3
RB1-DT		other			0.0227	RB1
MAPKAPK5		kinase			0.0448	TNFAIP3
PLA2R1		transmembrane receptor			0.0226	ATP5F1B,CTSD,TFAM
WNT5B		other			0.0448	SLC7A5
NRG1		growth factor			0.0298	ACAT1,BCL2,VIM
CALM1 (includes others)	0.03	other			0.0227	TNFAIP3
PPP2R5C	-0.187	other			0.0498	TNFAIP3,TRAF2
SGO1-AS1		other			0.0131	TGFB1,VIM
DUSP6		phosphatase			0.0448	ERCC4
WWP2		enzyme			0.00723	SQSTM1,VIM
SRSF1	0.149	other			0.0246	LMNA,SMN1/SMN2
ERCC1		enzyme			0.0227	ERCC4
FGF10		growth factor			0.0448	TGFB1
IL2		cytokine			0.0313	BCL2,GNL3,IL2RG,PNP,POLR1C,PTPN7,PTPRC,STAT3,TGFB1,TNFRSF8
IL17RB		transmembrane receptor			0.0448	BCL2
PPARGC1A		transcription regulator			0.0401	MFN2,PCK2,SESN2,TFAM
MYBL2		transcription regulator			0.00349	AURKA,BCL2,UBE2C
PAX5		transcription regulator			0.0498	BCL2,VIM
MAOA		enzyme			0.00166	BCL2,TGFB1,VIM
RAD50	-0.081	enzyme			0.0227	NBN
SP3		transcription regulator			0.022	ASNS,MAT2A,MSH6,PREX1,STAT1,STAT3
IDO1		enzyme			0.0166	SLC3A2,SLC7A5
NFYA		transcription regulator			0.0184	APAF1,BCL2,LMAN1
RAC2	-0.462	enzyme			0.0166	BCL2,DIAPH2
TAB2		other			0.0448	CD82
SP4		transcription regulator			0.0498	MAT2A,STAT3
GADD45B		other			0.0448	TGFB1
IFNE		cytokine			0.0448	STAT1
HDAC2	2.163	transcription regulator			0.0247	AURKA,PREX1,RRM2,SMN1/SMN2
SMARCE1	0.102	transcription regulator			0.0498	BCL2,CTSD
LMNA	1.131	other			0.0184	LMNA,STAT1,TMPO
ANGPT2		growth factor			0.0227	BCL2
ALDH1A3		enzyme			0.0227	RRM1
PANDAR		other			0.0166	APAF1,BCL2
NME3		kinase			0.0448	VIM
E2F4		transcription regulator			4.75e-06	BUB3,CHEK2,HLTF,KIF4A,MLH1,MRTO4,POLA1,PRKCSH,PSAT1,RB1,RRM1,RRM2,SLC3A2,TMPO,TRAF2
DSG2		other			0.00997	DIAPH2,RAC2
TOR2A		other			0.0227	ACAT1
CA9		enzyme			0.0273	ATP5F1A,ATP5F1B,SLC3A2
KLK6		peptidase			0.0448	ADAM10
PTGS2		enzyme			0.00214	ANXA1,ANXA2,EZR,NBN,RPS3A,TGFB1
ELP2	0.207	other			0.0448	HSPA4
IBTK		other			0.0448	SQSTM1
NFKB2	1.894	transcription regulator			0.0249	BCL2,MAT2A,PXN
RBM3	-0.341	other			0.0448	TNFAIP3
CTDSPL		other			0.0448	RB1
MED21		transcription regulator			0.0227	TNFAIP3
EIF2AK4		kinase			0.0204	ASNS,PCK2
BARX2		transcription regulator			0.00997	DMXL1,FLNA
DDX3X	0.235	enzyme			0.00447	EIF2A,RPL7A,RPS5,STAT1
NTSR2		G-protein coupled receptor			0.0227	BCL2
PTP4A2		phosphatase			0.0448	VCL
SCUBE3		other			0.0131	TGFB1,VIM
ATR	0.006	kinase			0.0339	RBM39,RRM2
POSTN		other			0.0246	TGFB1,VIM
USP13		peptidase			0.0227	STAT1
VCP	0.269	enzyme			0.0291	BCL2,NFKB2
NDRG1	1.036	kinase			0.0325	BCL2,CD82,VIM
RAMP3		G-protein coupled receptor			0.0448	VIM
CDX1		transcription regulator			0.0448	BCL2
PTPN6	-0.215	phosphatase			0.0246	STAT3,VIM
CDK5		kinase			0.0498	FBXO22,TNFAIP3
ARID1A	0.136	transcription regulator			0.0304	AGL,ANXA1,ARAP1,BCL2,EZR,IPO4,PXN,SUN2,VIM
EIF4E		translation regulator			0.0498	TP53BP1,UBE2C
FGF7		growth factor			0.0498	ADSL,STAT1
AIM2		other			0.0448	MFN2
SFPQ	0.285	other			0.00854	HNRNPU,PRPF3,U2SURP
CDC20		other			0.00489	BCL2,UBE2C
MSH3		enzyme			0.0448	CHEK2
PIWIL2		enzyme			0.0448	STAT3
ITGB8		other			0.00489	DIAPH2,RAC2
CDC27		other			0.0448	UBE2C
CUL4B	21.756	other			0.0129	CUL4B,TPM3,UBXN1
UBQLN2		other			0.0448	SQSTM1
MED6		transcription regulator			0.0448	AURKA
MBD4		enzyme			0.0448	MLH1
NR3C1		ligand-dependent nuclear receptor			0.0239	ACAT1,ANXA1,ATG4B,BTK,CBR1,DPF2,HLA-C,HNRNPU,NFKB2,PAK2,SH3GLB1,SH3KBP1,STAT3,TNFAIP3,TNFRSF8,WDR26
CHRNA3		transmembrane receptor			0.0204	BCL2,STAT1
HRAS	-0.183	enzyme			0.047	BCL2,ILK,RRM1,RRM2
NR5A2		ligand-dependent nuclear receptor			0.0298	ANXA2,BCL2,TGFB1
LINC01564		other			0.0227	PHGDH
SSTR2		G-protein coupled receptor			0.0131	BCL2,VIM
CDK7		kinase			0.00166	OGFOD1,TGFB1,TNFAIP3
CGGBP1		transcription regulator			0.0227	FMR1
UHRF1	-0.298	transcription regulator			0.0448	DNMT1
NEU2		enzyme			0.0448	BCL2
RELB		transcription regulator			0.0226	BCL2,MAT2A,NFKB2
KIT		transmembrane receptor			0.00115	BCL2,DNMT1,STAT1,STAT3
BAG1		other			0.00394	BCL2,PXN,VCL,VIM
TPD52		other			0.0227	BCL2
NR6A1		ligand-dependent nuclear receptor			0.0291	LMNA,VIM
AMFR		transmembrane receptor			0.00298	CD82,MFN2
ALYREF	-1.046	transcription regulator			0.0448	USP3
APOC3		transporter			0.00166	CLPX,LONP1,TGFB1
HNRNPA1	-0.672	other			0.0204	ILK,SMN1/SMN2
MUC1		other			0.0494	DNMT1,PNP,POLR3D,STAT1
PODXL		kinase			0.0448	VIM
FUS	-1.12	transcription regulator			0.00164	FLNA,LONP1,NFKB2,TIMELESS
TIGAR		enzyme			0.0448	TNFAIP3
CYP4V2		enzyme			0.00298	LAMP2,SQSTM1
RPS4Y1		other			0.0448	VIM
ATF2		transcription regulator			0.0164	ASNS,BCL2,MAT2A
TGFBR2		kinase			0.0336	HSPB1,RFC5,TGFB1,UBE3A,VCL
PTGES		enzyme			3.99e-05	ANXA1,ANXA2,EZR,NBN,RPS3A,VIM
NME1	2.866	kinase			0.00504	BCL2,BOP1,CTSD,SF3A1
LILRB1		transmembrane receptor			0.0498	BCL2,HSPB1
DPYSL2	0.914	enzyme			0.0448	VIM
TDGF1		growth factor			0.0448	STAT3
HULC		other			0.0339	SQSTM1,VIM
UCA1		other			0.00298	GPT2,SLC7A5
CBFA2T3-GLIS2		fusion gene/product			0.0448	DNMT1

## Sheet: 5µM-AzadC_DiseaseFunc
© 2000-2022 QIAGEN. All rights reserved.
Categories	Diseases or Functions Annotation	p-value	Predicted Activation State	Activation z-score	Molecules	# Molecules
Cell Death and Survival	Cell survival	7.01e-13	Increased	2.544	AARS1,ABCE1,ACTN4,AHNAK,ANXA2,APAF1,ASCC3,ASNS,ATG4B,ATP5F1A,ATP5F1B,AURKA,BCL2,BTK,CARS1,CBL,CBR1,CHEK2,CNDP2,COPB2,CTSD,DDX3X,DPH5,DPP3,EHMT2,EIF3C,ERCC4,EWSR1,FAM120A,FLNA,GMFG,GNA13,GPT2,GRK2,HK1,HLTF,HNRNPU,HSPA4,ILK,IPO4,KDM4B,KIFC1,LAMP2,MAT2A,MIS18A,MLH1,MMS22L,MPG,NBN,NDRG1,NEK7,NFKB2,NSD2,NUP210,PES1,PKN1,POLR1D,POR,PPM1A,PPP4C,PREX1,PSMA4,PTGR1,PTPN7,RAC2,RANBP2,RB1,RBM39,RPL27,RPS4X,R…	96
Cell Death and Survival	Cell viability	2.05e-12	Increased	2.269	AARS1,ABCE1,ACTN4,AHNAK,ANXA2,ASCC3,ASNS,ATG4B,ATP5F1A,ATP5F1B,AURKA,BCL2,BTK,CARS1,CBL,CBR1,CHEK2,CNDP2,COPB2,CTSD,DPH5,DPP3,EHMT2,EIF3C,EWSR1,FAM120A,FLNA,GMFG,GNA13,GPT2,GRK2,HK1,HLTF,HNRNPU,HSPA4,ILK,IPO4,KDM4B,KIFC1,LAMP2,MAT2A,MIS18A,MLH1,MMS22L,MPG,NBN,NDRG1,NEK7,NFKB2,NSD2,NUP210,PES1,PKN1,POLR1D,POR,PPM1A,PPP4C,PREX1,PSMA4,PTGR1,PTPN7,RAC2,RANBP2,RB1,RBM39,RPL27,RPS4X,RPTOR,RRM1,RRM2,SEM…	93
Cell Death and Survival	Cell viability of tumor cell lines	3.27e-11	Increased	2.575	AARS1,ABCE1,ACTN4,AHNAK,ANXA2,ASCC3,ASNS,ATG4B,AURKA,BCL2,BTK,CARS1,CBL,CBR1,CHEK2,CNDP2,COPB2,CTSD,DPH5,DPP3,EHMT2,EIF3C,EWSR1,FAM120A,FLNA,GMFG,GNA13,GPT2,GRK2,HK1,HLTF,HSPA4,ILK,IPO4,KDM4B,KIFC1,LAMP2,MIS18A,MLH1,MMS22L,MPG,NBN,NEK7,NFKB2,NSD2,NUP210,PES1,PKN1,POLR1D,PPP4C,PREX1,PSMA4,PTPN7,RAC2,RANBP2,RB1,RBM39,RPL27,RPS4X,RPTOR,RRM1,RRM2,SESN2,SF3A1,SIN3A,SMN1/SMN2,SNRNP200,SNRPF,SQSTM1,STAT…	79
Cell Death and Survival,Organismal Injury and Abnormalities	Necrosis	1.59e-10		0.351	AAK1,AARS1,ABCE1,ADAM10,AHNAK,ANXA1,ANXA2,APAF1,APOBEC3B,ASNS,ATP1A1,ATP5F1A,ATP5F1B,AURKA,BCL2,BTK,BUB3,CBL,CBR1,CD82,CHEK2,CHP1,CLTC,COMT,CTSD,CTSG,CUL4B,DCTN2,DDX21,DDX3X,DNMT1,DPH5,EHMT2,EIF2A,ETHE1,EWSR1,EZR,FKBP8,FLNA,FLNB,G6PD,GALE,GNA13,GPT2,GRK2,HK1,HMOX2,HNRNPU,HSPA4,HSPB1,ILK,IPO4,IRF2BP2,KDM4B,KPNA2,LAMP2,LGALS1,LMNA,LONP1,MAT2A,MFN2,MLH1,MMS22L,MPG,MPO,NAT10,NBN,NDRG1,NEK7,NFKB2,NSD2…	125
Cell Death and Survival,Organismal Injury and Abnormalities	Cell death of tumor cell lines	1.62e-09		0.252	ABCE1,ADAM10,AHNAK,ANXA2,APAF1,ASNS,ATP1A1,ATP5F1A,AURKA,BCL2,BTK,BUB3,CBL,CBR1,CD82,CHEK2,CLTC,CTSD,CTSG,CUL4B,DDX21,DDX3X,DNMT1,DPH5,EHMT2,EIF2A,ETHE1,EWSR1,EZR,FKBP8,FLNB,G6PD,GALE,GNA13,GPT2,GRK2,HK1,HNRNPU,HSPA4,HSPB1,ILK,IPO4,IRF2BP2,KDM4B,KPNA2,LAMP2,LGALS1,LMNA,LONP1,MAT2A,MFN2,MLH1,MMS22L,MPG,NAT10,NDRG1,NEK7,NFKB2,NSD2,OGFOD1,PAK2,PCK2,PHGDH,PKN1,POLA1,POLE,POR,PPP5C,PRDX1,PTPRC,PUM2,RA…	104
Cell Death and Survival	Cell viability of myeloma cell lines	5.9e-09		0.286	AURKA,BCL2,BTK,CARS1,COPB2,EIF3C,HK1,NSD2,PKN1,PSMA4,RPL27,RPTOR,RRM1,SF3A1,STAT3,USP36	16
Cell Death and Survival	Apoptosis	1.31e-08		0.531	ABCE1,AHNAK,AKAP8,ANXA1,ANXA2,APAF1,APOBEC3B,ASNS,ATP1A1,AURKA,BCL2,BTK,BUB3,C1QBP,CBL,CD82,CHEK2,CLTC,CTSD,CTSG,CUL4B,DDX21,DDX3X,DDX47,DNMT1,DPF2,DPH5,EHMT2,EIF2A,ETHE1,EWSR1,EZR,FKBP8,FLNA,FLNB,G6PD,GALE,GNA13,GRK2,HMOX2,HNRNPU,HSPA4,HSPB1,ILK,IPO4,IRF2BP2,KDM4B,KPNA2,LAMP2,LGALS1,MAT2A,MFN2,MLH1,MPG,MPO,NAT10,NBN,NDRG1,NEK7,NFKB2,NSD2,OGFOD1,PAK2,PCID2,PCK2,PHGDH,PKN1,POLA1,POLE,POLR2A,PPM1A,…	109
Cell Death and Survival,Organismal Injury and Abnormalities	Apoptosis of tumor cell lines	6.86e-08		0.131	ABCE1,AHNAK,ANXA2,APAF1,ASNS,ATP1A1,AURKA,BCL2,BTK,BUB3,CD82,CHEK2,CLTC,CTSD,CTSG,CUL4B,DDX21,DNMT1,DPH5,EHMT2,EIF2A,ETHE1,EWSR1,EZR,FKBP8,FLNB,G6PD,GALE,GNA13,GRK2,HNRNPU,HSPA4,HSPB1,ILK,IPO4,IRF2BP2,KDM4B,KPNA2,LGALS1,MAT2A,MFN2,MLH1,MPG,NAT10,NDRG1,NEK7,NFKB2,NSD2,OGFOD1,PAK2,PCK2,PHGDH,PKN1,POLA1,POLE,PPP5C,PRDX1,PTPRC,PUM2,RANBP1,RANBP9,RB1,RPTOR,RRM1,RRM2,SGF29,SNRPF,SQSTM1,SSRP1,STAT1,STAT…	84
Cell Death and Survival,Organismal Injury and Abnormalities	Cell death of sarcoma cell lines	9.37e-06		-0.128	AHNAK,AURKA,BCL2,BUB3,CHEK2,ETHE1,EWSR1,KDM4B,LAMP2,MFN2,NAT10,NFKB2,POR,PPP5C,PRDX1,RB1,SGF29,STAT1,STING1,TP53BP1,UHRF2	21
Cell Death and Survival,Organismal Injury and Abnormalities	Cell death of lymphoma cell lines	1.19e-05		0.408	ANXA2,BCL2,BTK,CBR1,CHEK2,EZR,GNA13,HSPB1,LGALS1,LONP1,NFKB2,PTPRC,STAT1,STAT3,TGFB1,TNFAIP3,TNFRSF8	17
Cell Death and Survival,Organismal Injury and Abnormalities	Apoptosis of sarcoma cell lines	1.45e-05		-0.178	AHNAK,AURKA,BCL2,BUB3,CHEK2,ETHE1,EWSR1,KDM4B,MFN2,NAT10,NFKB2,PPP5C,RB1,SGF29,STAT1,STING1,TP53BP1,UHRF2	18
Cell Death and Survival,Organismal Injury and Abnormalities	Cell death of carcinoma cell lines	5.61e-05		0.077	ANXA2,APAF1,ATP1A1,AURKA,BCL2,CHEK2,DNMT1,EHMT2,G6PD,HK1,KDM4B,MFN2,PCK2,POLA1,POLE,RANBP9,RB1,RRM1,RRM2,SLC3A2,SNRPF,SQSTM1,SSRP1,STAT1,STAT3,TGFB1,TNFAIP3,UBE2C,URI1,YBX1	30
Cell Death and Survival,Organismal Injury and Abnormalities	Cell death of cervical cancer cell lines	6.46e-05		0.904	ANXA2,ATP1A1,BCL2,BUB3,CLTC,DDX21,FKBP8,FLNB,GALE,GPT2,HNRNPU,IPO4,LMNA,MFN2,MMS22L,NEK7,OGFOD1,PAK2,POR,RB1,SQSTM1,STAT1,STAT3,TGFB1,TRAF2,UHRF2,VCP,WAPL	28
Cell Death and Survival	Cell survival of tumor cell lines	6.97e-05	Increased	2.407	AARS1,ASNS,BTK,CARS1,CHEK2,ILK,MLH1,RPS4X,RPTOR,RRM1,STAT3,TGFB1,UHRF1	13
Cell Death and Survival,Organismal Injury and Abnormalities	Apoptosis of carcinoma cell lines	0.00011		0.516	ANXA2,APAF1,ATP1A1,AURKA,BCL2,CHEK2,DNMT1,EHMT2,G6PD,KDM4B,MFN2,PCK2,POLA1,POLE,RANBP9,RB1,RRM1,RRM2,SNRPF,SQSTM1,SSRP1,STAT3,TGFB1,TNFAIP3,URI1,YBX1	26
Cell Death and Survival,Organismal Injury and Abnormalities	Apoptosis of lung cancer cell lines	0.000128		-0.74	ANXA2,APAF1,ATP1A1,BCL2,CHEK2,EHMT2,G6PD,KDM4B,PCK2,POLA1,POLE,RANBP9,RB1,RRM1,RRM2,SNRPF,SSRP1,STAT3,TGFB1,TNFAIP3,YBX1	21
Cell Death and Survival	Cell viability of colorectal cancer cell lines	0.000136		0.199	ATG4B,CHEK2,EHMT2,FAM120A,MIS18A,MLH1,PES1,POLR1D,RBM39,RRM2,SF3A1,SNRNP200,SNRPF,STAT3,TFAM,VCP	16
Cell Death and Survival,Organismal Injury and Abnormalities	Cell death of blood cells	0.000143		0.586	ANXA1,BCL2,BTK,COMT,CTSD,DDX3X,EZR,LGALS1,NBN,NFKB2,PPP5C,PTPRC,PUM2,RAC2,SEMA4D,SH3KBP1,STAT3,STOML2,TGFB1,TNFAIP3,TNFRSF8	21
