# Supplementary material for: Comprehensive comparison between azacytidine and decitabine treatment in an acute myeloid leukemia cell line
Source: Clin Epigenetics. 2022 Sep 11;14:113. doi: 10.1186/s13148-022-01329-0 (PMC9465881; doi:10.1186/s13148-022-01329-0)
Supplement: Supplementary file 15 — Additional file 15. Statistical analysis mdC data HL-60. [file 13148_2022_1329_MOESM15_ESM.xlsx]

## Sheet: Input
Ctrl.	-	1.0 µM AzaC	2.5 µM AzaC	5.0 µM AzaC	-	1.0 µM AzadC	2.5 µM AzadC	5.0 µM AzadC
4.4		2.4	1.5	1.9		2.7	1.1	1.9
4.6		2.1	1.5	1.5		1.6	1.1	2
4.7		2.6	1.9	1.7		1.4	1.4	1.5

## Sheet: Ordinary one-way ANOVA
Table Analyzed	mdC
Data sets analyzed	A, C-E, G-I
ANOVA summary
F	33.83
P value	<0.0001
P value summary	****
Significant diff. among means (P < 0.05)?	Yes
R squared	0.9355
Brown-Forsythe test
F (DFn, DFd)	0.5527 (6, 14)
P value	0.7604
P value summary	ns
Are SDs significantly different (P < 0.05)?	No
Bartlett's test
Bartlett's statistic (corrected)
P value
P value summary
Are SDs significantly different (P < 0.05)?
ANOVA table	SS	DF	MS	F (DFn, DFd)	P value
Treatment (between columns)	22.33	6	3.721	F (6, 14) = 33.83	P<0.0001
Residual (within columns)	1.54	14	0.11
Total	23.87	20
Data summary
Number of treatments (columns)	7
Number of values (total)	21

## Sheet: Multiple comparisons
Number of families	1
Number of comparisons per family	21
Alpha	0.05
Tukey's multiple comparisons test	Mean Diff.	95.00% CI of diff.	Below threshold?	Summary	Adjusted P Value
Ctrl. vs. 1.0 µM AzaC	2.2	1.275 to 3.125	Yes	****	<0.0001	A-C
Ctrl. vs. 2.5 µM AzaC	2.933	2.009 to 3.858	Yes	****	<0.0001	A-D
Ctrl. vs. 5.0 µM AzaC	2.867	1.942 to 3.791	Yes	****	<0.0001	A-E
Ctrl. vs. 1.0 µM AzadC	2.667	1.742 to 3.591	Yes	****	<0.0001	A-G
Ctrl. vs. 2.5 µM AzadC	3.367	2.442 to 4.291	Yes	****	<0.0001	A-H
Ctrl. vs. 5.0 µM AzadC	2.767	1.842 to 3.691	Yes	****	<0.0001	A-I
1.0 µM AzaC vs. 2.5 µM AzaC	0.7333	-0.1913 to 1.658	No	ns	0.1668	C-D
1.0 µM AzaC vs. 5.0 µM AzaC	0.6667	-0.2580 to 1.591	No	ns	0.2441	C-E
1.0 µM AzaC vs. 1.0 µM AzadC	0.4667	-0.4580 to 1.391	No	ns	0.6131	C-G
1.0 µM AzaC vs. 2.5 µM AzadC	1.167	0.2420 to 2.091	Yes	**	0.0099	C-H
1.0 µM AzaC vs. 5.0 µM AzadC	0.5667	-0.3580 to 1.491	No	ns	0.4064	C-I
2.5 µM AzaC vs. 5.0 µM AzaC	-0.06667	-0.9913 to 0.8580	No	ns	>0.9999	D-E
2.5 µM AzaC vs. 1.0 µM AzadC	-0.2667	-1.191 to 0.6580	No	ns	0.9494	D-G
2.5 µM AzaC vs. 2.5 µM AzadC	0.4333	-0.4913 to 1.358	No	ns	0.6846	D-H
2.5 µM AzaC vs. 5.0 µM AzadC	-0.1667	-1.091 to 0.7580	No	ns	0.9951	D-I
5.0 µM AzaC vs. 1.0 µM AzadC	-0.2	-1.125 to 0.7247	No	ns	0.9874	E-G
5.0 µM AzaC vs. 2.5 µM AzadC	0.5	-0.4247 to 1.425	No	ns	0.5415	E-H
5.0 µM AzaC vs. 5.0 µM AzadC	-0.1	-1.025 to 0.8247	No	ns	0.9997	E-I
1.0 µM AzadC vs. 2.5 µM AzadC	0.7	-0.2247 to 1.625	No	ns	0.2024	G-H
1.0 µM AzadC vs. 5.0 µM AzadC	0.1	-0.8247 to 1.025	No	ns	0.9997	G-I
2.5 µM AzadC vs. 5.0 µM AzadC	-0.6	-1.525 to 0.3247	No	ns	0.3462	H-I
Test details	Mean 1	Mean 2	Mean Diff.	SE of diff.	n1	n2	q	DF
Ctrl. vs. 1.0 µM AzaC	4.567	2.367	2.2	0.2708	3	3	11.49	14
Ctrl. vs. 2.5 µM AzaC	4.567	1.633	2.933	0.2708	3	3	15.32	14
Ctrl. vs. 5.0 µM AzaC	4.567	1.7	2.867	0.2708	3	3	14.97	14
Ctrl. vs. 1.0 µM AzadC	4.567	1.9	2.667	0.2708	3	3	13.93	14
Ctrl. vs. 2.5 µM AzadC	4.567	1.2	3.367	0.2708	3	3	17.58	14
Ctrl. vs. 5.0 µM AzadC	4.567	1.8	2.767	0.2708	3	3	14.45	14
1.0 µM AzaC vs. 2.5 µM AzaC	2.367	1.633	0.7333	0.2708	3	3	3.83	14
1.0 µM AzaC vs. 5.0 µM AzaC	2.367	1.7	0.6667	0.2708	3	3	3.482	14
1.0 µM AzaC vs. 1.0 µM AzadC	2.367	1.9	0.4667	0.2708	3	3	2.437	14
1.0 µM AzaC vs. 2.5 µM AzadC	2.367	1.2	1.167	0.2708	3	3	6.093	14
1.0 µM AzaC vs. 5.0 µM AzadC	2.367	1.8	0.5667	0.2708	3	3	2.959	14
2.5 µM AzaC vs. 5.0 µM AzaC	1.633	1.7	-0.06667	0.2708	3	3	0.3482	14
2.5 µM AzaC vs. 1.0 µM AzadC	1.633	1.9	-0.2667	0.2708	3	3	1.393	14
2.5 µM AzaC vs. 2.5 µM AzadC	1.633	1.2	0.4333	0.2708	3	3	2.263	14
2.5 µM AzaC vs. 5.0 µM AzadC	1.633	1.8	-0.1667	0.2708	3	3	0.8704	14
5.0 µM AzaC vs. 1.0 µM AzadC	1.7	1.9	-0.2	0.2708	3	3	1.044	14
5.0 µM AzaC vs. 2.5 µM AzadC	1.7	1.2	0.5	0.2708	3	3	2.611	14
5.0 µM AzaC vs. 5.0 µM AzadC	1.7	1.8	-0.1	0.2708	3	3	0.5222	14
1.0 µM AzadC vs. 2.5 µM AzadC	1.9	1.2	0.7	0.2708	3	3	3.656	14
1.0 µM AzadC vs. 5.0 µM AzadC	1.9	1.8	0.1	0.2708	3	3	0.5222	14
2.5 µM AzadC vs. 5.0 µM AzadC	1.2	1.8	-0.6	0.2708	3	3	3.133
