# Supplementary material for: Comprehensive comparison between azacytidine and decitabine treatment in an acute myeloid leukemia cell line
Source: Clin Epigenetics. 2022 Sep 11;14:113. doi: 10.1186/s13148-022-01329-0 (PMC9465881; doi:10.1186/s13148-022-01329-0)
Supplement: Supplementary file 16 — Additional file 16. Statistical analysis hmdC data HL-60. [file 13148_2022_1329_MOESM16_ESM.xlsx]

## Sheet: Input
Ctrl.	-	1.0 µM AzaC	2.5 µM AzaC	5.0 µM AzaC	-	1.0 µM AzadC	2.5 µM AzadC	5.0 µM AzadC
0.00608		0.00836	0.00764	0.0089		0.0081	0.012	0.012
0.00642		0.00759	0.00761	0.0093		0.0075	0.012	0.0097
0.00572		0.00748	0.00821	0.0076		0.0087	0.011	0.012

## Sheet: Ordinary one-way ANOVA
Table Analyzed	hmdC
Data sets analyzed	A, C-E, G-I
ANOVA summary
F	22.65
P value	<0.0001
P value summary	****
Significant diff. among means (P < 0.05)?	Yes
R squared	0.9066
Brown-Forsythe test
F (DFn, DFd)	0.2890 (6, 14)
P value	0.9324
P value summary	ns
Are SDs significantly different (P < 0.05)?	No
Bartlett's test
Bartlett's statistic (corrected)
P value
P value summary
Are SDs significantly different (P < 0.05)?
ANOVA table	SS	DF	MS	F (DFn, DFd)	P value
Treatment (between columns)	7.209e-05	6	1.202e-05	F (6, 14) = 22.65	P<0.0001
Residual (within columns)	7.427e-06	14	5.305e-07
Total	7.952e-05	20
Data summary
Number of treatments (columns)	7
Number of values (total)	21

## Sheet: Multiple comparisons
Number of families	1
Number of comparisons per family	21
Alpha	0.05
Tukey's multiple comparisons test	Mean Diff.	95.00% CI of diff.	Below threshold?	Summary	Adjusted P Value
Ctrl. vs. 1.0 µM AzaC	-0.001737	-0.003767 to 0.0002940	No	ns	0.1178	A-C
Ctrl. vs. 2.5 µM AzaC	-0.001747	-0.003777 to 0.0002840	No	ns	0.1145	A-D
Ctrl. vs. 5.0 µM AzaC	-0.002527	-0.004557 to -0.0004960	Yes	*	0.011	A-E
Ctrl. vs. 1.0 µM AzadC	-0.002027	-0.004057 to 3.956e-006	No	ns	0.0506	A-G
Ctrl. vs. 2.5 µM AzadC	-0.005593	-0.007624 to -0.003563	Yes	****	<0.0001	A-H
Ctrl. vs. 5.0 µM AzadC	-0.00516	-0.007191 to -0.003129	Yes	****	<0.0001	A-I
1.0 µM AzaC vs. 2.5 µM AzaC	-1e-05	-0.002041 to 0.002021	No	ns	>0.9999	C-D
1.0 µM AzaC vs. 5.0 µM AzaC	-0.00079	-0.002821 to 0.001241	No	ns	0.8282	C-E
1.0 µM AzaC vs. 1.0 µM AzadC	-0.00029	-0.002321 to 0.001741	No	ns	0.9986	C-G
1.0 µM AzaC vs. 2.5 µM AzadC	-0.003857	-0.005887 to -0.001826	Yes	***	0.0002	C-H
1.0 µM AzaC vs. 5.0 µM AzadC	-0.003423	-0.005454 to -0.001393	Yes	***	0.0008	C-I
2.5 µM AzaC vs. 5.0 µM AzaC	-0.00078	-0.002811 to 0.001251	No	ns	0.8359	D-E
2.5 µM AzaC vs. 1.0 µM AzadC	-0.00028	-0.002311 to 0.001751	No	ns	0.9989	D-G
2.5 µM AzaC vs. 2.5 µM AzadC	-0.003847	-0.005877 to -0.001816	Yes	***	0.0002	D-H
2.5 µM AzaC vs. 5.0 µM AzadC	-0.003413	-0.005444 to -0.001383	Yes	***	0.0008	D-I
5.0 µM AzaC vs. 1.0 µM AzadC	0.0005	-0.001531 to 0.002531	No	ns	0.9759	E-G
5.0 µM AzaC vs. 2.5 µM AzadC	-0.003067	-0.005097 to -0.001036	Yes	**	0.0022	E-H
5.0 µM AzaC vs. 5.0 µM AzadC	-0.002633	-0.004664 to -0.0006027	Yes	**	0.008	E-I
1.0 µM AzadC vs. 2.5 µM AzadC	-0.003567	-0.005597 to -0.001536	Yes	***	0.0005	G-H
1.0 µM AzadC vs. 5.0 µM AzadC	-0.003133	-0.005164 to -0.001103	Yes	**	0.0018	G-I
2.5 µM AzadC vs. 5.0 µM AzadC	0.0004333	-0.001597 to 0.002464	No	ns	0.9882	H-I
Test details	Mean 1	Mean 2	Mean Diff.	SE of diff.	n1	n2	q	DF
Ctrl. vs. 1.0 µM AzaC	0.006073	0.00781	-0.001737	0.0005947	3	3	4.13	14
Ctrl. vs. 2.5 µM AzaC	0.006073	0.00782	-0.001747	0.0005947	3	3	4.154	14
Ctrl. vs. 5.0 µM AzaC	0.006073	0.0086	-0.002527	0.0005947	3	3	6.009	14
Ctrl. vs. 1.0 µM AzadC	0.006073	0.0081	-0.002027	0.0005947	3	3	4.82	14
Ctrl. vs. 2.5 µM AzadC	0.006073	0.01167	-0.005593	0.0005947	3	3	13.3	14
Ctrl. vs. 5.0 µM AzadC	0.006073	0.01123	-0.00516	0.0005947	3	3	12.27	14
1.0 µM AzaC vs. 2.5 µM AzaC	0.00781	0.00782	-1e-05	0.0005947	3	3	0.02378	14
1.0 µM AzaC vs. 5.0 µM AzaC	0.00781	0.0086	-0.00079	0.0005947	3	3	1.879	14
1.0 µM AzaC vs. 1.0 µM AzadC	0.00781	0.0081	-0.00029	0.0005947	3	3	0.6896	14
1.0 µM AzaC vs. 2.5 µM AzadC	0.00781	0.01167	-0.003857	0.0005947	3	3	9.171	14
1.0 µM AzaC vs. 5.0 µM AzadC	0.00781	0.01123	-0.003423	0.0005947	3	3	8.141	14
2.5 µM AzaC vs. 5.0 µM AzaC	0.00782	0.0086	-0.00078	0.0005947	3	3	1.855	14
2.5 µM AzaC vs. 1.0 µM AzadC	0.00782	0.0081	-0.00028	0.0005947	3	3	0.6659	14
2.5 µM AzaC vs. 2.5 µM AzadC	0.00782	0.01167	-0.003847	0.0005947	3	3	9.148	14
2.5 µM AzaC vs. 5.0 µM AzadC	0.00782	0.01123	-0.003413	0.0005947	3	3	8.117	14
5.0 µM AzaC vs. 1.0 µM AzadC	0.0086	0.0081	0.0005	0.0005947	3	3	1.189	14
5.0 µM AzaC vs. 2.5 µM AzadC	0.0086	0.01167	-0.003067	0.0005947	3	3	7.293	14
5.0 µM AzaC vs. 5.0 µM AzadC	0.0086	0.01123	-0.002633	0.0005947	3	3	6.262	14
1.0 µM AzadC vs. 2.5 µM AzadC	0.0081	0.01167	-0.003567	0.0005947	3	3	8.482	14
1.0 µM AzadC vs. 5.0 µM AzadC	0.0081	0.01123	-0.003133	0.0005947	3	3	7.451	14
2.5 µM AzadC vs. 5.0 µM AzadC	0.01167	0.01123	0.0004333	0.0005947	3	3	1.03
